# Supplementary material for: Quantitative phosphoproteomics analyses reveal the regulatory mechanisms related to frozen-thawed sperm capacitation and acrosome reaction in yak (Bos grunniens)
Source: Front Physiol. 2022 Oct 6;13:1013082. doi: 10.3389/fphys.2022.1013082 (PMC9583833; doi:10.3389/fphys.2022.1013082)
Supplement: Supplementary file 1 [file DataSheet1.ZIP]

Archive with 17 entries (16 files):
- supplementary materials/
- supplementary materials/AR.jpg
- supplementary materials/CAP.jpg
- supplementary materials/DMSO.jpg
- supplementary materials/FTH.jpg
- supplementary materials/GO script.pdf
- supplementary materials/KEGG script.pdf
- supplementary materials/Table S1.xlsx
- supplementary materials/Table S10.xlsx
- supplementary materials/Table S2.xlsx
- supplementary materials/Table S3.xlsx
- supplementary materials/Table S4.xlsx
- supplementary materials/Table S5.xlsx
- supplementary materials/Table S6.xlsx
- supplementary materials/Table S7.xlsx
- supplementary materials/Table S8.xlsx
- supplementary materials/Table S9.xlsx
