# Supplementary material for: Quantitative phosphoproteomics analyses reveal the regulatory mechanisms related to frozen-thawed sperm capacitation and acrosome reaction in yak (Bos grunniens)
Source: Front Physiol. 2022 Oct 6;13:1013082. doi: 10.3389/fphys.2022.1013082 (PMC9583833; doi:10.3389/fphys.2022.1013082)
Supplement: Supplementary file 1 [file DataSheet1.ZIP › supplementary materials/Table S1.xlsx]

## Sheet: Summary
Header line description of table 1			Table 1. MS/MS spectrum database search analysis summary
Identified proteins	Number of proteins detected by spectrum search analysis
Quantifiable proteins	Number of proteins quantifiable		Total spectrums	Matched spectrums	Peptides	Modified peptides	Identified proteins	Quantifiable proteins	Identified sites	Quantifiable sites
Identified sites	Number of modification sites detected by spectrum search analysis		218128	24770	4703	3786	1377	853	5509	3938
Quantifiable sites	Number of modification sites quantifiable
Header line description of worksheet "Site_quant Normalized"
Protein accession	Protein accession number of database used for search
Position	Modification site localization in protein
Amino acid	The amino acid that modification site modified
Protein description	Protein functional description
Gene name	Indicates the name of the gene that code for the protein sequence
Localization probability	Probability of a certain amino acid containing this modification in this peptide
PEP	The maximal posterior error probability for peptides
Score	A simple rule to be used to judge whether a result is significant or not
Modified sequence	Identified peptide sequence marked with modification sites localization probabilities
Charge	Carried charge of peptide
Mass error [ppm]	Parts per million ratio of peptide mass error between the theory and practice
MS/MS Count	Number of spectrum matched with peptide

## Sheet: Site_quant Normalized
Modification sites information																				Protein quantitation									Normalized modification sites quantitation
Protein accession	Position	Amino acid	Protein description	Gene name	Localization probability	PEP	Score	Charge	Modified sequence	Mass error [ppm]	FTH1	FTH2	FTH3	CAP1	CAP2	CAP3	AR1	AR2	AR3	FTH1	FTH2	FTH3	CAP1	CAP2	CAP3	AR1	AR2	AR3	FTH1	FTH2	FTH3	CAP1	CAP2	CAP3	AR1	AR2	AR3	CAP/FTH Ratio	CAP/FTH P value	AR/CAP Ratio	AR/CAP P value	AR/FTH Ratio	AR/FTH P value
P56560	374	S	Amine oxidase [flavin-containing] B OS=Bos taurus OX=9913 GN=MAOB PE=1 SV=4	MAOB	1	4.91477e-05	96.881	3	VLGS(1)QEALHPVHYEEK	-3.6326	1.01	0.976	1.07	0.916	1.087	0.956	1.059	1.002	1.053	0.92	0.922		0.961	0.975		1.076	1.122		1.098	1.059		0.953	1.115		0.984	0.893		0.958739	0.632251	0.90764	0.411455	0.87019	0.113816
Q2T9Z6	7	S	Coiled-coil domain-containing protein 175 OS=Bos taurus OX=9913 GN=CCDC175 PE=2 SV=2	CCDC175	0.93814	9.29842e-05	73.76	3	MALS(0.014)S(0.048)WS(0.938)PELGLGSEK	-0.5188	0.873	0.806	0.997	0.844	1.115	1.066	1.015	1.213	1.182	1.043	0.982	0.954	0.965	0.965	0.994	0.948	0.98	1.061	0.837	0.821	1.045	0.875	1.155	1.072	1.071	1.238	1.114	1.14761	0.29351	1.10348	0.33142	1.26637	0.0534722
A0A3Q1M2C3	763	S	Phosphatidylinositol 4-kinase alpha OS=Bos taurus OX=9913 GN=PI4KA PE=3 SV=1	PI4KA	0.444189	0.000104536	64.27	3	AS(0.112)S(0.444)S(0.444)AGNLGVLIPVIAVLTR	0.72516										0.97	1.172		1.06	1.102		1.041	0.907
A0A3Q1M2C3	764	S	Phosphatidylinositol 4-kinase alpha OS=Bos taurus OX=9913 GN=PI4KA PE=3 SV=1	PI4KA	0.444189	0.000104536	64.27	3	AS(0.112)S(0.444)S(0.444)AGNLGVLIPVIAVLTR	0.72516										0.97	1.172		1.06	1.102		1.041	0.907
A0A3Q1LKF4	389	S	Serine hydroxymethyltransferase OS=Bos taurus OX=9913 GN=SHMT1 PE=3 SV=1	SHMT1	0.998895	0.0101692	53.237	3	S(0.001)ALRPS(0.999)GLR	0.38355	0.797	0.775	1.064	0.88	0.974	1.184	1.069	1.231	1.147	0.929	1.031	0.823	1.062	1.041	0.974	1	0.894	1.063	0.858	0.752	1.293	0.829	0.936	1.216	1.069	1.377	1.079	1.02687	0.84634	1.18249	0.283268	1.21426	0.306016
A0A140T8C3	58	S	Selenoprotein K OS=Bos taurus OX=9913 GN=SELENOK PE=4 SV=1	SELENOK	0.997635	2.58056e-06	105.89	2	GYGSSS(0.002)DS(0.998)RYDDGR	-2.4578	1.688	1.715	1.883	0.685	0.7	0.974	0.519	0.505	0.389
E1B9S6	196	S	WD repeat domain 78 OS=Bos taurus OX=9913 GN=WDR78 PE=4 SV=3	WDR78	0.996133	0.00149461	66.509	2	ERLS(0.996)S(0.978)FT(0.025)DLR	1.9543										0.985	0.963	0.93	0.95	0.988	0.974	1.037	1.049	1.018
E1B9S6	197	S	WD repeat domain 78 OS=Bos taurus OX=9913 GN=WDR78 PE=4 SV=3	WDR78	0.978395	0.00149461	126.39	2	ERLS(0.996)S(0.978)FT(0.025)DLR	1.9543	1.224	1.48	1.948	0.714	1.181	1.141	0.348	0.462	0.516	0.985	0.963	0.93	0.95	0.988	0.974	1.037	1.049	1.018	1.243	1.537	2.095	0.752	1.195	1.171	0.336	0.44	0.507	0.63959	0.105956	0.411482	0.0103876	0.263179	0.00238481
E1B9S6	70	S	WD repeat domain 78 OS=Bos taurus OX=9913 GN=WDR78 PE=4 SV=3	WDR78	0.999999	0.00836771	62.694	2	GGYAGANQS(1)R	0.7605	1.582	1.462	2.543	0.611	0.882	1.232	0.262	0.31	0.162	0.985	0.963	0.93	0.95	0.988	0.974	1.037	1.049	1.018	1.606	1.518	2.734	0.643	0.893	1.265	0.253	0.296	0.159	0.47815	0.0524952	0.252767	0.00711839	0.12086	0.00133968
E1B9S6	48	S	WD repeat domain 78 OS=Bos taurus OX=9913 GN=WDR78 PE=4 SV=3	WDR78	1	5.87027e-06	118.9	4	KS(1)IS(1)FVGPGK	1.5365	1.35	1.63	2.237	0.565	1.083	1.019	0.328	0.419	0.39	0.985	0.963	0.93	0.95	0.988	0.974	1.037	1.049	1.018	1.371	1.693	2.405	0.595	1.096	1.046	0.316	0.399	0.383	0.500457	0.0519054	0.401169	0.0134542	0.200768	0.000901485
E1B9S6	50	S	WD repeat domain 78 OS=Bos taurus OX=9913 GN=WDR78 PE=4 SV=3	WDR78	1	5.87027e-06	109.07	4	KS(1)IS(1)FVGPGK	1.5365	1.366	1.649	2.29	0.577	1.011	1.005	0.332	0.412	0.387	0.985	0.963	0.93	0.95	0.988	0.974	1.037	1.049	1.018	1.387	1.712	2.462	0.607	1.023	1.032	0.32	0.393	0.38	0.478691	0.0385144	0.410594	0.00976248	0.196547	0.0008667
A0A3Q1LFE0	4	S	WD repeat domain 78 OS=Bos taurus OX=9913 GN=WDR78 PE=4 SV=1	WDR78	1	0.0178486	58.699	2	PIS(1)PVNGR	0.43235	1.04	1.019	1.578	0.845	0.951	1.162	0.937	0.788	0.802
A0A3Q1LFE0	691	S	WD repeat domain 78 OS=Bos taurus OX=9913 GN=WDR78 PE=4 SV=1	WDR78	0.630523	7.28442e-06	125.97	2	S(0.631)S(0.365)QS(0.004)IIHHQ	0.45914	1.252	0.978	1.06	1.011	0.9	1.057	0.887	0.943	1.038
A0A3Q1LFE0	692	S	WD repeat domain 78 OS=Bos taurus OX=9913 GN=WDR78 PE=4 SV=1	WDR78	0.583624	7.28442e-06	125.97	2	S(0.417)S(0.584)QS(0.999)IIHHQ	0.096385	1.048	1.023	1.122	0.793	0.86	1.641	0.642	0.823	1.054
A0A3Q1LFE0	694	S	WD repeat domain 78 OS=Bos taurus OX=9913 GN=WDR78 PE=4 SV=1	WDR78	0.999494	0.000494085	92.151	2	S(0.417)S(0.584)QS(0.999)IIHHQ	0.096385	1.048	1.023	1.122	0.793	0.86	1.641	0.642	0.823	1.054
Q2NKT6	31	S	Uncharacterized protein MGC137036 OS=Bos taurus OX=9913 GN=MGC137036 PE=2 SV=1	MGC137036	1	1.08854e-06	108.58	4	APHRPLS(1)LS(1)WKQDR	-0.37555	0.876	0.814	1.1	0.997	0.881	1.082	1.116	1.17	1.124	0.954	1.027	0.915	1.022	0.942	1.016	1.026	1.042	1.047	0.918	0.793	1.202	0.976	0.935	1.065	1.088	1.123	1.074	1.02163	0.79762	1.10383	0.0689792	1.1277	0.332136
Q2NKT6	33	S	Uncharacterized protein MGC137036 OS=Bos taurus OX=9913 GN=MGC137036 PE=2 SV=1	MGC137036	1	6.08287e-05	78.78	4	APHRPLS(1)LS(1)WKQDR	-0.37555	0.948	0.799	1.221	1.046	0.846	0.918	1.238	1.096	1.102	0.954	1.027	0.915	1.022	0.942	1.016	1.026	1.042	1.047	0.994	0.778	1.334	1.023	0.898	0.904	1.207	1.052	1.053	0.90953	0.677606	1.17239	0.0634083	1.06632	0.622754
Q2NKT6	8	S	Uncharacterized protein MGC137036 OS=Bos taurus OX=9913 GN=MGC137036 PE=2 SV=1	MGC137036	0.497861	0.000939187	77.062	3	S(0.498)S(0.498)VPS(0.004)HGPK	0.048684	0.942	0.941	1.311	1.043	0.82	1.091	0.786	1.284	0.911	0.954	1.027	0.915	1.022	0.942	1.016	1.026	1.042	1.047	0.987	0.916	1.433	1.021	0.87	1.074	0.766	1.232	0.87	0.888789	0.539612	0.967285	0.763836	0.859712	0.486012
Q2NKT6	9	S	Uncharacterized protein MGC137036 OS=Bos taurus OX=9913 GN=MGC137036 PE=2 SV=1	MGC137036	0.549575	0.000201556	82.56	3	S(0.451)S(0.55)VPS(0.999)HGPKT(0.953)PS(0.047)GQK	0.70543	0.993	0.749	1.283	0.8	0.894	1.193	0.97	1.039	1.211	0.954	1.027	0.915	1.022	0.942	1.016	1.026	1.042	1.047	1.041	0.729	1.402	0.783	0.949	1.174	0.945	0.997	1.157	0.916141	0.780741	1.06641	0.602962	0.976986	0.969462
Q2NKT6	12	S	Uncharacterized protein MGC137036 OS=Bos taurus OX=9913 GN=MGC137036 PE=2 SV=1	MGC137036	0.999415	5.86774e-05	82.56	3	S(0.451)S(0.55)VPS(0.999)HGPKT(0.953)PS(0.047)GQK	0.70543	0.99	0.812	1.282	0.952	0.855	1.142	0.905	1.133	1.069	0.954	1.027	0.915	1.022	0.942	1.016	1.026	1.042	1.047	1.038	0.791	1.401	0.932	0.908	1.124	0.882	1.087	1.021	0.917647	0.740211	1.00877	0.921718	0.925697	0.775505
Q2NKT6	19	S	Uncharacterized protein MGC137036 OS=Bos taurus OX=9913 GN=MGC137036 PE=2 SV=1	MGC137036	1	0.000150787	102.43	4	SSVPSHGPKT(1)PS(1)GQK	0.87487	0.989	0.862	1.233	1.042	0.863	1.077	0.887	1.126	1.068	0.954	1.027	0.915	1.022	0.942	1.016	1.026	1.042	1.047	1.037	0.839	1.348	1.02	0.916	1.06	0.865	1.081	1.02	0.92928	0.715339	0.989987	0.882578	0.919975	0.674809
A0A3Q1LFN2	105	S	Crystallin beta-gamma domain containing 3 OS=Bos taurus OX=9913 GN=CRYBG3 PE=3 SV=1	CRYBG3	1	0.0173089	47.774	3	NPS(1)RHEEGGQR	-1.1625
A0A3Q1LFQ9	263	S	SH3 domain containing GRB2 like 3, endophilin A3 OS=Bos taurus OX=9913 GN=SH3GL3 PE=4 SV=1	SH3GL3	0.899849	7.69688e-05	88.57	2	S(0.9)PS(0.1)ELNGVSTASSAK	-0.68677	1.144	1.128	1.24	0.949	1.04	0.894	0.919	0.938	0.873	1.041	1.021	1.109	1.008	1.036	1.008	0.954	1.009	0.966	1.099	1.105	1.118	0.941	1.004	0.887	0.963	0.93	0.904	0.852498	0.0112382	0.987641	0.789121	0.841963	0.000814107
A0A3Q1LFQ9	265	S	SH3 domain containing GRB2 like 3, endophilin A3 OS=Bos taurus OX=9913 GN=SH3GL3 PE=4 SV=1	SH3GL3	0.997438	1.13069e-38	166.91	2	S(0.003)PS(0.997)ELNGVSTASSAK	0.21844	1.169	1.042	1.425	0.989	1.038	1.007	0.858	0.866	0.735	1.041	1.021	1.109	1.008	1.036	1.008	0.954	1.009	0.966	1.123	1.021	1.285	0.981	1.002	0.999	0.899	0.858	0.761	0.869641	0.113848	0.8444	0.0266485	0.734325	0.0210344
A0A3Q1LFR8	932	S	Dynein axonemal heavy chain 17 OS=Bos taurus OX=9913 GN=DNAH17 PE=4 SV=1	DNAH17	0.999997	9.48025e-108	225.39	4	AIS(1)REDLDSRPEETLPK	0.7238	0.953	0.822	1.238	0.994	0.906	0.997	1.077	1.064	1.123
A0A3Q1LFR8	938	S	Dynein axonemal heavy chain 17 OS=Bos taurus OX=9913 GN=DNAH17 PE=4 SV=1	DNAH17	0.789471	0.00142059	52.318	5	AIS(0.21)REDLDS(0.789)RPEETLPK	0.081782	0.84	1.053	1.252	0.965	1.063	1.022	0.972	1	0.949
A0A3Q1LFR8	1338	S	Dynein axonemal heavy chain 17 OS=Bos taurus OX=9913 GN=DNAH17 PE=4 SV=1	DNAH17	0.946517	9.10398e-110	228.38	4	ALDST(0.001)WS(0.947)T(0.053)MEFEHEPHPR	-1.2986	0.903	0.891	1.174	0.958	0.923	1.046	0.988	1.113	1.146
A0A3Q1LFR8	3835	S	Dynein axonemal heavy chain 17 OS=Bos taurus OX=9913 GN=DNAH17 PE=4 SV=1	DNAH17	0.992909	0.0161633	43.405	3	HS(0.007)AGS(0.993)HDDYR	0.59115
A0A3Q1LFR8	1173	S	Dynein axonemal heavy chain 17 OS=Bos taurus OX=9913 GN=DNAH17 PE=4 SV=1	DNAH17	0.546933	1.857e-06	71.601	2	S(0.547)GS(0.453)LFEVSVPDYK	-0.55096
A0A3Q1LFR8	1175	S	Dynein axonemal heavy chain 17 OS=Bos taurus OX=9913 GN=DNAH17 PE=4 SV=1	DNAH17	0.624765	0.000367757	71.545	3	S(0.375)GS(0.625)LFEVSVPDYK	0.53342	1.108	0.908	0.899	1.068	0.915	1.042	1.379	1.006	0.848
A0A3Q1LFR8	175	S	Dynein axonemal heavy chain 17 OS=Bos taurus OX=9913 GN=DNAH17 PE=4 SV=1	DNAH17	1	0	360.28	2	TLLPIPEHLGSLDGTLES(1)MER	0.7147	0.989	0.746	1.173	1.139	1.023	1.086	0.844	1.132	1.016
F1MJK2	1342	S	Kinesin family member 13A OS=Bos taurus OX=9913 GN=KIF13A PE=3 SV=3	KIF13A	0.333214	0.0237354	42.314	4	SLSTPNVHNVS(0.333)S(0.333)S(0.333)R	-2.3686
F1MJK2	1343	S	Kinesin family member 13A OS=Bos taurus OX=9913 GN=KIF13A PE=3 SV=3	KIF13A	0.333214	0.0237354	42.314	4	SLSTPNVHNVS(0.333)S(0.333)S(0.333)R	-2.3686
F1MJK2	1344	S	Kinesin family member 13A OS=Bos taurus OX=9913 GN=KIF13A PE=3 SV=3	KIF13A	0.333214	0.0237354	42.314	4	SLSTPNVHNVS(0.333)S(0.333)S(0.333)R	-2.3686
A0A3Q1M142	5	S	Folliculin interacting protein 2 OS=Bos taurus OX=9913 GN=FNIP2 PE=4 SV=1	FNIP2	0.333333	0.0118067	41.621	2	CGCS(0.333)ART(0.333)T(0.333)AQPR	1.2059
A0A3Q1LFY9	384	S	Treacle ribosome biogenesis factor 1 OS=Bos taurus OX=9913 GN=TCOF1 PE=1 SV=1	TCOF1	0.998384	0.000326523	83.204	3	KGS(0.998)PPT(0.002)SPGK	-0.12261	1.282	1.103	0.707	1.241	0.695	0.822	1.671	0.922	0.794	1.043		0.869	1.001		1.083	1.027		0.996	1.229		0.814	1.24		0.759	1.627		0.797	0.978463	0.932793	1.21261	0.746889	1.18649	0.782699
A0A3Q1LGL1	248	S	NADH:ubiquinone oxidoreductase complex assembly factor 5 OS=Bos taurus OX=9913 GN=NDUFAF5 PE=4 SV=1	NDUFAF5	0.999655	0.00632422	56.286	3	YHDS(1)QARPAER	1.2012	1.038	1.454	0.753	0.897	1.39	0.668	0.944	1.015	0.893		1.014			1.047			0.978			1.434			1.328			1.038		0.926081		0.781627		0.723849
A0A3Q1LHT1	54	S	Spermatogenesis associated serine rich 1 OS=Bos taurus OX=9913 GN=SPATS1 PE=4 SV=1	SPATS1	1	1.08289e-06	109.44	3	GCFAS(1)VIS(1)PGRR	-0.87789	1.002	1.059	1.216	0.972	1.018	0.882	0.967	1.021	1.005
A0A3Q1LHT1	57	S	Spermatogenesis associated serine rich 1 OS=Bos taurus OX=9913 GN=SPATS1 PE=4 SV=1	SPATS1	1	2.84092e-10	131.32	3	GCFAS(1)VIS(1)PGRR	-0.87789	1.015	0.895	1.209	1.042	0.904	0.999	1.04	0.972	1.095
A0A3Q1LHT1	29	S	Spermatogenesis associated serine rich 1 OS=Bos taurus OX=9913 GN=SPATS1 PE=4 SV=1	SPATS1	0.999984	5.93471e-08	114.7	4	KVQEKGDS(1)DIT(0.993)T(0.007)GEK	0.15515	1.152	0.899	1.085	0.957	0.941	1.051	1.015	0.992	1.047
A0A3Q1LHT1	48	S	Spermatogenesis associated serine rich 1 OS=Bos taurus OX=9913 GN=SPATS1 PE=4 SV=1	SPATS1	1	0.0114686	58.172	3	RKDLLES(1)K	-1.9368	1.157	0.952	0.901	0.943	1.182	0.896	1.096	1.038	0.962
A0A3Q1LHT7	1052	S	Ribosome binding protein 1 OS=Bos taurus OX=9913 GN=RRBP1 PE=1 SV=1	RRBP1	0.980133	0.0191228	42.843	3	AQS(0.004)S(0.016)HAS(0.98)LR	-0.11743	0.884	1.754	0.967	0.905	1.44	0.764	0.781	0.894	0.612	1.07	0.918	1.267	0.917	0.935	0.906	0.913	0.845	0.879	0.826	1.911	0.763	0.987	1.54	0.843	0.855	1.058	0.696	0.962857	0.95511	0.774184	0.336722	0.745429	0.533406
A0A3Q1LHT7	1028	S	Ribosome binding protein 1 OS=Bos taurus OX=9913 GN=RRBP1 PE=1 SV=1	RRBP1	1	4.55793e-141	249.99	4	QVLQLQASHKES(1)EEALQK	1.0202	0.909	1	1.142	0.776	1.042	1.006	0.86	1.159	1.196	1.07	0.918	1.267	0.917	0.935	0.906	0.913	0.845	0.879	0.85	1.089	0.901	0.846	1.114	1.11	0.942	1.372	1.361	1.08099	0.556626	1.19707	0.323342	1.29401	0.161014
A0A3Q1LHU7	28	S	Diphosphoinositol polyphosphate phosphohydrolase 1 OS=Bos taurus OX=9913 GN=NUDT3 PE=4 SV=1	NUDT3	0.5	7.01662e-05	78.078	3	S(0.5)ES(0.5)EEEVLLVSSSR	2.7696	1.372	0.741	0.987	1.036	0.93	1.253	0.977	1.028	0.803		1.056	1.067		0.978	1.121		0.975	1.007		0.702	0.925		0.951	1.118		1.054	0.797	1.27167	0.263049	0.894635	0.541527	1.13768	0.57939
A0A3Q1LHU7	30	S	Diphosphoinositol polyphosphate phosphohydrolase 1 OS=Bos taurus OX=9913 GN=NUDT3 PE=4 SV=1	NUDT3	0.5	7.01662e-05	78.078	3	S(0.5)ES(0.5)EEEVLLVSSSR	2.7696	1.372	0.741	0.987	1.036	0.93	1.253	0.977	1.028	0.803		1.056	1.067		0.978	1.121		0.975	1.007		0.702	0.925		0.951	1.118		1.054	0.797	1.27167	0.263049	0.894635	0.541527	1.13768	0.57939
A0A3Q1LHW9	278	S	Coilin OS=Bos taurus OX=9913 GN=COIL PE=4 SV=1	COIL	1	0.000170468	91.961	3	ALPARNS(1)LVK	0.23478	0.764	0.676	0.504	0.959	1.443	1.418	1.098	1.041	1.142	0.907	0.919	0.762	1.004	0.971	0.998	0.966	1.128	1.065	0.842	0.736	0.661	0.955	1.486	1.421	1.137	0.923	1.072	1.72488	0.0276768	0.810979	0.274096	1.39884	0.0227716
A0A3Q1LHW9	145	S	Coilin OS=Bos taurus OX=9913 GN=COIL PE=4 SV=1	COIL	0.998967	8.51185e-63	198.42	3	GIAES(0.999)PVT(0.001)VSNGDSIR	-0.047492	1.207	1.048	0.734	1.431	0.833	0.772	1.445	0.92	0.851	0.907	0.919	0.762	1.004	0.971	0.998	0.966	1.128	1.065	1.331	1.14	0.963	1.425	0.858	0.774	1.496	0.816	0.799	0.890215	0.529356	1.01766	0.972932	0.905941	0.582977
A0A3Q1LHW9	150	S	Coilin OS=Bos taurus OX=9913 GN=COIL PE=4 SV=1	COIL	0.984824	1.10499e-11	125.73	3	GIAESPVT(0.008)VS(0.985)NGDS(0.007)IR	-1.2441	0.989	1.036	1.002	0.959	1.033	1.06	1.021	1.003	1.003	0.907	0.919	0.762	1.004	0.971	0.998	0.966	1.128	1.065	1.09	1.127	1.315	0.955	1.064	1.062	1.057	0.889	0.942	0.87231	0.118907	0.937358	0.347919	0.817667	0.0597834
A0A3Q1LHW9	154	S	Coilin OS=Bos taurus OX=9913 GN=COIL PE=4 SV=1	COIL	0.674494	6.43885e-39	161.02	2	GIAESPVTVS(0.325)NGDS(0.674)IR	-0.30289	1.292	1.018	0.823	1.169	0.794	0.956	1.394	0.895	0.857	0.907	0.919	0.762	1.004	0.971	0.998	0.966	1.128	1.065	1.424	1.108	1.08	1.164	0.818	0.958	1.443	0.793	0.805	0.813953	0.197338	1.03435	0.988942	0.841916	0.396124
A0A3Q1LHW9	323	S	Coilin OS=Bos taurus OX=9913 GN=COIL PE=4 SV=1	COIL	0.999991	2.00892e-07	104.88	3	HS(1)S(1)EKISTDVSK	2.5221	1.299	0.639	0.743	1.463	0.622	0.838	1.535	1.033	1.14	0.907	0.919	0.762	1.004	0.971	0.998	0.966	1.128	1.065	1.432	0.695	0.975	1.457	0.641	0.84	1.589	0.916	1.07	0.947131	0.83524	1.21681	0.477476	1.15248	0.584495
A0A3Q1LHW9	324	S	Coilin OS=Bos taurus OX=9913 GN=COIL PE=4 SV=1	COIL	0.999978	2.00892e-07	104.88	3	HS(1)S(1)EKISTDVSK	2.5221	1.299	0.639	0.743	1.463	0.622	0.838	1.535	1.033	1.14	0.907	0.919	0.762	1.004	0.971	0.998	0.966	1.128	1.065	1.432	0.695	0.975	1.457	0.641	0.84	1.589	0.916	1.07	0.947131	0.83524	1.21681	0.477476	1.15248	0.584495
A0A3Q1LHW9	332	S	Coilin OS=Bos taurus OX=9913 GN=COIL PE=4 SV=1	COIL	0.984488	2.07395e-32	145.48	2	ISTDVS(0.984)KEGS(0.015)SVK	-0.44271										0.907	0.919	0.762	1.004	0.971	0.998	0.966	1.128	1.065
A0A3Q1LHW9	566	S	Coilin OS=Bos taurus OX=9913 GN=COIL PE=4 SV=1	COIL	0.941684	0.022566	54.198	2	LIIES(0.942)PS(0.058)NT(0.001)	0.28793	1.024	0.912	1.04	1.155	0.87	1.085	1.12	1.112	0.843	0.907	0.919	0.762	1.004	0.971	0.998	0.966	1.128	1.065	1.129	0.992	1.365	1.15	0.896	1.087	1.159	0.986	0.792	0.898738	0.434827	0.93744	0.623422	0.842513	0.292008
A0A3Q1LHW9	568	S	Coilin OS=Bos taurus OX=9913 GN=COIL PE=4 SV=1	COIL	0.991702	0.00168152	89.561	2	LIIESPS(0.992)NT(0.008)	0.12703	0.96	1.029	1.022	0.891	0.743	1.06	1.005	1.256	1.154	0.907	0.919	0.762	1.004	0.971	0.998	0.966	1.128	1.065	1.058	1.12	1.341	0.887	0.765	1.062	1.04	1.113	1.084	0.771242	0.0906252	1.1927	0.129024	0.919864	0.348002
A0A3Q1LHW9	542	S	Coilin OS=Bos taurus OX=9913 GN=COIL PE=4 SV=1	COIL	0.99887	1.29188e-73	204.17	3	LLELTS(0.001)NYS(0.999)PDVSDYK	0.11687	0.951	0.807	1.103	0.989	0.774	1.146	1.054	1.025	1.314	0.907	0.919	0.762	1.004	0.971	0.998	0.966	1.128	1.065	1.049	0.878	1.448	0.985	0.797	1.148	1.091	0.909	1.234	0.868148	0.50959	1.10375	0.501281	0.958222	0.875216
A0A3Q1LHW9	499	S	Coilin OS=Bos taurus OX=9913 GN=COIL PE=4 SV=1	COIL	0.333254	1.14319e-19	130.89	4	QQQLNEMVTNS(0.333)S(0.333)T(0.333)IIQNPIETQK	0.72289										0.907	0.919	0.762	1.004	0.971	0.998	0.966	1.128	1.065
A0A3Q1LHW9	500	S	Coilin OS=Bos taurus OX=9913 GN=COIL PE=4 SV=1	COIL	0.333254	1.14319e-19	130.89	4	QQQLNEMVTNS(0.333)S(0.333)T(0.333)IIQNPIETQK	0.72289										0.907	0.919	0.762	1.004	0.971	0.998	0.966	1.128	1.065
A0A3Q1LHW9	426	S	Coilin OS=Bos taurus OX=9913 GN=COIL PE=4 SV=1	COIL	0.981596	0.015884	58.754	2	QSDPNS(0.018)GS(0.982)R	-0.81623	0.813	1.024	1.186	0.622	1.029	1.267	1.084	0.873	1.172	0.907	0.919	0.762	1.004	0.971	0.998	0.966	1.128	1.065	0.896	1.114	1.556	0.62	1.06	1.27	1.122	0.774	1.1	0.827257	0.483823	1.01559	0.864191	0.840157	0.464942
F1MU43	405	S	Outer dense fiber protein 2 OS=Bos taurus OX=9913 GN=ODF2 PE=4 SV=3	ODF2	1	5.6024e-05	77.221	4	CKEAENS(1)RLCMQIK	-0.29247	1.195	1.057	0.737	1.035	0.896	1.048	1.289	1.035	0.844	0.979	1.157	0.89	1.064	0.956	1.027	0.984	0.845	1.024	1.221	0.914	0.828	0.973	0.937	1.02	1.31	1.225	0.824	0.988863	0.986659	1.14642	0.46867	1.13365	0.555191
Q2T9U2	645	S	Outer dense fiber protein 2 OS=Bos taurus OX=9913 GN=ODF2 PE=2 SV=1	ODF2	1	3.24602e-20	167.37	3	GS(1)HELAR	-0.27367	0.915	0.902	0.689	1.042	1.158	1.156	1.115	1.045	1.076	0.889	1.163	1.109	1.079	0.858	0.934	0.912	0.941	0.946	1.029	0.776	0.621	0.966	1.35	1.238	1.223	1.111	1.137	1.46496	0.0905935	0.976646	0.894938	1.43075	0.0637777
F1MU43	533	S	Outer dense fiber protein 2 OS=Bos taurus OX=9913 GN=ODF2 PE=4 SV=3	ODF2	1	0.000639308	96.745	2	MREDRDS(1)LVER	-0.48535	1.046	1.048	1.1	1.059	0.866	0.924	1.064	0.93	1.129	0.979	1.157	0.89	1.064	0.956	1.027	0.984	0.845	1.024	1.068	0.906	1.236	0.995	0.906	0.9	1.081	1.101	1.103	0.872586	0.246581	1.1728	0.00830178	1.02336	0.747228
F1MU43	305	S	Outer dense fiber protein 2 OS=Bos taurus OX=9913 GN=ODF2 PE=4 SV=3	ODF2	0.999395	2.49065e-73	208.92	3	ELLLQKLS(0.999)T(1)FEET(0.001)NR	2.6083	0.975	1.062	0.954	1.012	1.059	0.918	1.13	1.048	0.976	0.979	1.157	0.89	1.064	0.956	1.027	0.984	0.845	1.024	0.996	0.918	1.072	0.951	1.108	0.894	1.148	1.24	0.953	0.988948	0.873429	1.13139	0.2945	1.11889	0.295324
F1MU43	327	S	Outer dense fiber protein 2 OS=Bos taurus OX=9913 GN=ODF2 PE=4 SV=3	ODF2	1	3.32439e-82	193.6	4	EQHCKEDS(1)ERLMEQQGTLLK	-1.2257	1.021	0.987	1.01	1.078	1.057	0.869	1.042	1.035	1.055	0.979	1.157	0.89	1.064	0.956	1.027	0.984	0.845	1.024	1.043	0.853	1.135	1.013	1.106	0.846	1.059	1.225	1.03	0.978225	0.864202	1.11771	0.296663	1.09337	0.404779
Q2T9U2	14	S	Outer dense fiber protein 2 OS=Bos taurus OX=9913 GN=ODF2 PE=2 SV=1	ODF2	0.999993	5.77341e-12	125.23	3	FPS(1)CGKNGVTSLTQK	0.1537	0.988	1.156	0.806	1.166	1.042	0.834	1.185	1.095	0.875	0.889	1.163	1.109	1.079	0.858	0.934	0.912	0.941	0.946	1.111	0.994	0.727	1.081	1.214	0.893	1.299	1.164	0.925	1.12571	0.462554	1.06274	0.683257	1.19633	0.316155
Q2T9U2	22	S	Outer dense fiber protein 2 OS=Bos taurus OX=9913 GN=ODF2 PE=2 SV=1	ODF2	0.963936	1.59562e-05	98.3	2	NGVT(0.035)S(0.964)LT(0.001)QK	-0.55542	1.028	1.114	0.778	1.138	0.914	0.912	1.197	1.049	1.021	0.889	1.163	1.109	1.079	0.858	0.934	0.912	0.941	0.946	1.156	0.958	0.702	1.055	1.065	0.976	1.312	1.115	1.079	1.09943	0.481866	1.13243	0.141823	1.24503	0.20829
F1MU43	139	S	Outer dense fiber protein 2 OS=Bos taurus OX=9913 GN=ODF2 PE=4 SV=3	ODF2	1	6.21366e-117	213.88	4	HVGCNWENPPHCLEIT(1)PPS(1)S(1)EKLVS(1)VMR	-0.58733	0.856	1.168	0.837	0.782	1.005	0.953	1.141	1.116	1.236	0.979	1.157	0.89	1.064	0.956	1.027	0.984	0.845	1.024	0.874	1.01	0.94	0.735	1.051	0.928	1.16	1.321	1.207	0.961048	0.687919	1.35888	0.047354	1.30595	0.00925848
F1MU43	140	S	Outer dense fiber protein 2 OS=Bos taurus OX=9913 GN=ODF2 PE=4 SV=3	ODF2	1	6.56389e-165	238.91	4	HVGCNWENPPHCLEIT(1)PPS(1)S(1)EKLVS(1)VMR	-0.58733	0.851	1.192	0.803	0.752	1.067	0.961	1.124	1.112	1.211	0.979	1.157	0.89	1.064	0.956	1.027	0.984	0.845	1.024	0.869	1.03	0.902	0.707	1.116	0.936	1.142	1.316	1.183	0.985005	0.845135	1.31968	0.103899	1.29989	0.0170669
F1MU43	145	S	Outer dense fiber protein 2 OS=Bos taurus OX=9913 GN=ODF2 PE=4 SV=3	ODF2	1	2.75962e-51	160.52	4	HVGCNWENPPHCLEIT(1)PPS(1)S(1)EKLVS(1)VMR	-0.58733	0.892	1.21	0.832	0.823	1.072	0.991	1.021	1.034	1.196	0.979	1.157	0.89	1.064	0.956	1.027	0.984	0.845	1.024	0.911	1.046	0.935	0.773	1.121	0.965	1.038	1.224	1.168	0.988589	0.86422	1.19972	0.182179	1.18603	0.0585982
F1MU43	173	S	Outer dense fiber protein 2 OS=Bos taurus OX=9913 GN=ODF2 PE=4 SV=3	ODF2	1	2.90922e-101	232.02	4	KIDS(1)LMNAVGCLKS(1)EVK	-0.95757	0.949	1.163	1.004	1.067	0.989	0.923	1.047	0.936	1.054	0.979	1.157	0.89	1.064	0.956	1.027	0.984	0.845	1.024	0.969	1.005	1.128	1.003	1.035	0.899	1.064	1.108	1.029	0.946809	0.434418	1.08989	0.141127	1.03191	0.548514
F1MU43	183	S	Outer dense fiber protein 2 OS=Bos taurus OX=9913 GN=ODF2 PE=4 SV=3	ODF2	1	2.90922e-101	232.02	4	KIDS(1)LMNAVGCLKS(1)EVK	-0.95757	0.98	1.183	1.033	1.075	0.97	0.913	1.03	0.9	1.052	0.979	1.157	0.89	1.064	0.956	1.027	0.984	0.845	1.024	1.001	1.022	1.161	1.01	1.015	0.889	1.047	1.065	1.027	0.915201	0.236723	1.07721	0.163307	0.985867	0.810605
F1MU43	676	S	Outer dense fiber protein 2 OS=Bos taurus OX=9913 GN=ODF2 PE=4 SV=3	ODF2	1	8.42781e-45	182.31	2	KNIDLTAIIS(1)DLR	0.064323	0.97	1.245	0.877	0.917	1.092	0.941	0.934	1.061	1.038	0.979	1.157	0.89	1.064	0.956	1.027	0.984	0.845	1.024	0.991	1.076	0.985	0.862	1.142	0.916	0.949	1.256	1.014	0.95675	0.602555	1.1024	0.462255	1.05472	0.627743
F1MU43	81	S	Outer dense fiber protein 2 OS=Bos taurus OX=9913 GN=ODF2 PE=4 SV=3	ODF2	0.999951	1.2132e-13	134.25	2	TPCGAPS(1)VT(0.999)VT(0.001)K	-0.25002	1.021	1.143	0.973	1.098	1.025	0.965	1.037	0.876	0.992	0.979	1.157	0.89	1.064	0.956	1.027	0.984	0.845	1.024	1.043	0.988	1.093	1.032	1.072	0.94	1.054	1.037	0.969	0.974392	0.614216	1.00526	0.902598	0.979513	0.626109
F1MU43	346	S	Outer dense fiber protein 2 OS=Bos taurus OX=9913 GN=ODF2 PE=4 SV=3	ODF2	1	0.00819713	62.162	2	LAEADS(1)EKAR	0.58295	0.98	1.205	0.669	1.17	0.91	0.819	0.986	1.555	0.819	0.979	1.157	0.89	1.064	0.956	1.027	0.984	0.845	1.024	1.001	1.041	0.752	1.1	0.952	0.797	1.002	1.84	0.8	1.01969	0.886737	1.27834	0.514387	1.30351	0.477078
F1MU43	281	S	Outer dense fiber protein 2 OS=Bos taurus OX=9913 GN=ODF2 PE=4 SV=3	ODF2	0.999994	1.32369e-05	102.39	3	LKS(1)EKQMT(1)CS(0.993)DINT(0.007)LTR	0.099021	1.014	1.087	0.99	1.133	0.939	0.872	1.103	1.064	0.957	0.979	1.157	0.89	1.064	0.956	1.027	0.984	0.845	1.024	1.036	0.939	1.112	1.065	0.982	0.849	1.121	1.259	0.935	0.938128	0.469463	1.14468	0.292517	1.07386	0.541949
F1MU43	288	S	Outer dense fiber protein 2 OS=Bos taurus OX=9913 GN=ODF2 PE=4 SV=3	ODF2	0.999787	1.07765e-38	188.77	2	QMTCS(1)DINTLTR	-0.083128	0.941	1.076	1.048	1.092	0.978	0.909	1.047	1.041	1.017	0.979	1.157	0.89	1.064	0.956	1.027	0.984	0.845	1.024	0.961	0.93	1.178	1.026	1.023	0.885	1.064	1.232	0.993	0.956012	0.662059	1.121	0.233208	1.07168	0.508444
F1MU43	150	S	Outer dense fiber protein 2 OS=Bos taurus OX=9913 GN=ODF2 PE=4 SV=3	ODF2	1	1.37757e-241	301.33	2	LS(1)DLS(1)T(1)EDDDS(1)GHCK	0.34724	0.989	1.03	0.956	1.165	1.013	0.965	0.962	0.972	1.087	0.979	1.157	0.89	1.064	0.956	1.027	0.984	0.845	1.024	1.01	0.89	1.074	1.095	1.06	0.94	0.978	1.15	1.062	1.04069	0.602444	1.03069	0.670788	1.07263	0.382809
F1MU43	153	S	Outer dense fiber protein 2 OS=Bos taurus OX=9913 GN=ODF2 PE=4 SV=3	ODF2	1	1.07145e-192	284.07	2	LS(1)DLS(1)T(1)EDDDS(1)GHCK	0.34724	1.026	1.037	0.923	1.253	0.979	0.973	0.895	0.938	1.119	0.979	1.157	0.89	1.064	0.956	1.027	0.984	0.845	1.024	1.048	0.896	1.037	1.178	1.024	0.947	0.91	1.11	1.093	1.05636	0.549097	0.988568	0.905861	1.04428	0.634254
F1MU43	159	S	Outer dense fiber protein 2 OS=Bos taurus OX=9913 GN=ODF2 PE=4 SV=3	ODF2	1	3.37233e-216	293.04	4	LVS(0.007)VMRLS(0.993)DLS(1)T(1)EDDDS(1)GHCK	-1.7058	0.992	1.046	0.918	1.109	0.983	0.973	1.033	0.98	1.104	0.979	1.157	0.89	1.064	0.956	1.027	0.984	0.845	1.024	1.013	0.904	1.031	1.042	1.028	0.947	1.05	1.16	1.078	1.02341	0.662694	1.08982	0.111174	1.11533	0.0966857
Q2T9U2	5	S	Outer dense fiber protein 2 OS=Bos taurus OX=9913 GN=ODF2 PE=2 SV=1	ODF2	0.745135	0.00238007	62.088	2	S(0.125)AS(0.102)S(0.745)S(0.027)GGS(0.001)PR	-1.5398	1.156	1.005	0.918	1.224	0.902	0.884	1.137	0.944	1.014	0.889	1.163	1.109	1.079	0.858	0.934	0.912	0.941	0.946	1.3	0.864	0.828	1.134	1.051	0.946	1.247	1.003	1.072	1.04646	0.696606	1.061	0.525458	1.11029	0.482201
Q2T9U2	9	S	Outer dense fiber protein 2 OS=Bos taurus OX=9913 GN=ODF2 PE=2 SV=1	ODF2	0.993417	0.0142777	45.183	2	S(0.004)AS(0.001)S(0.001)S(0.001)GGS(0.993)PR	1.1296										0.889	1.163	1.109	1.079	0.858	0.934	0.912	0.941	0.946
F1MU43	385	S	Outer dense fiber protein 2 OS=Bos taurus OX=9913 GN=ODF2 PE=4 SV=3	ODF2	0.982433	6.74134e-06	97.081	2	TASELS(0.017)KS(0.982)METMR	-0.56773	1.102	0.961	0.594	0.881	1.481	0.95	1.124	1.094	0.883	0.979	1.157	0.89	1.064	0.956	1.027	0.984	0.845	1.024	1.126	0.831	0.667	0.828	1.549	0.925	1.142	1.295	0.862	1.25838	0.432428	0.999091	0.92116	1.25724	0.28642
F1MU43	117	S	Outer dense fiber protein 2 OS=Bos taurus OX=9913 GN=ODF2 PE=4 SV=3	ODF2	1	7.39821e-11	118.52	2	VPWMPPGKS(1)S(1)AR	-0.48702	0.952	1.153	0.91	1.046	1.024	0.952	1.104	0.971	1.013	0.979	1.157	0.89	1.064	0.956	1.027	0.984	0.845	1.024	0.972	0.997	1.022	0.983	1.071	0.927	1.122	1.149	0.989	0.996657	0.917289	1.09359	0.227939	1.08994	0.159102
F1MU43	118	S	Outer dense fiber protein 2 OS=Bos taurus OX=9913 GN=ODF2 PE=4 SV=3	ODF2	1	3.47135e-09	113.01	2	VPWMPPGKS(1)S(1)AR	-0.48702	0.923	1.1	0.984	1.058	0.948	0.98	1.126	0.937	1.085	0.979	1.157	0.89	1.064	0.956	1.027	0.984	0.845	1.024	0.943	0.951	1.106	0.994	0.992	0.954	1.144	1.109	1.06	0.98	0.757944	1.12687	0.00998337	1.10433	0.145977
F1MU43	87	S	Outer dense fiber protein 2 OS=Bos taurus OX=9913 GN=ODF2 PE=4 SV=3	ODF2	0.973768	0.00012836	87.208	4	T(0.125)PCGAPS(0.875)VT(0.944)VT(0.082)KS(0.974)HKR	-0.91342	1.041	1.137	0.929	1.043	1.169	1.024	0.999	0.861	0.896	0.979	1.157	0.89	1.064	0.956	1.027	0.984	0.845	1.024	1.063	0.983	1.044	0.98	1.223	0.997	1.015	1.019	0.875	1.0356	0.706205	0.909062	0.347148	0.941424	0.324173
A0A452DHX0	249	S	DnaJ homolog subfamily B member 6 OS=Bos taurus OX=9913 GN=DNAJB6 PE=4 SV=1	DNAJB6	0.998046	0.00561168	51.001	2	RGQS(0.998)ALPAQPAS(0.579)S(0.317)S(0.106)AR	1.5628	0.775	0.98	0.97	0.918	1.676	1.375	0.745	0.864	0.682		1.023			0.964			1.007			0.958			1.739			0.858		1.81524		0.493387		0.895616
A0A452DHX0	257	S	DnaJ homolog subfamily B member 6 OS=Bos taurus OX=9913 GN=DNAJB6 PE=4 SV=1	DNAJB6	0.578821	0.00561168	51.001	2	RGQS(0.998)ALPAQPAS(0.579)S(0.317)S(0.106)AR	1.5628	0.775	0.98	0.97	0.918	1.676	1.375	0.745	0.864	0.682		1.023			0.964			1.007			0.958			1.739			0.858		1.81524		0.493387		0.895616
A0A452DHX0	258	S	DnaJ homolog subfamily B member 6 OS=Bos taurus OX=9913 GN=DNAJB6 PE=4 SV=1	DNAJB6	0.583653	4.33935e-05	102.43	2	GQSALPAQPAS(0.039)S(0.584)S(0.377)AR	-0.24119	0.916	1.103	1.314	0.742	1.4	1.373	0.666	0.776	0.701		1.023			0.964			1.007			1.078			1.452			0.771		1.34694		0.530992		0.715213
A0A452DHX0	259	S	DnaJ homolog subfamily B member 6 OS=Bos taurus OX=9913 GN=DNAJB6 PE=4 SV=1	DNAJB6	0.867045	9.88358e-17	128.88	2	RGQSALPAQPAS(0.093)S(0.04)S(0.867)AR	-0.56127	0.932	1.1	1.044	0.924	1.245	1.325	0.669	0.814	0.965		1.023			0.964			1.007			1.075			1.291			0.808		1.20093		0.625871		0.751628
A0A452DHX0	15	S	DnaJ homolog subfamily B member 6 OS=Bos taurus OX=9913 GN=DNAJB6 PE=4 SV=1	DNAJB6	1	0.000796531	90.614	2	HAS(1)AEDIKK	0.075896	1.109	0.897	1.203	0.991	0.758	0.965	1.127	1.088	1.048		1.023			0.964			1.007			0.877			0.786			1.08		0.896237		1.37405		1.23147
Q5E9A9	95	S	DET1- and DDB1-associated protein 1 OS=Bos taurus OX=9913 GN=DDA1 PE=3 SV=1	DDA1	0.836726	0.00272327	78.324	2	T(0.161)DS(0.837)PDMHEDT(0.002)	1.6963
A0A3Q1LJ59	1219	S	Uncharacterized protein OS=Bos taurus OX=9913 GN=LOC524391 PE=4 SV=1	LOC524391	0.999534	9.18656e-116	243.16	3	ELS(1)GESEDEDVQNER	2.4541	1.056	0.908	1.197	1.092	0.963	1.019	1.063	0.903	0.967		1.137			1.157			0.861			0.799			0.832			1.049		1.0413		1.26082		1.31289
A0A3Q1LJ59	1222	S	Uncharacterized protein OS=Bos taurus OX=9913 GN=LOC524391 PE=4 SV=1	LOC524391	0.999616	1.4605e-115	242.09	2	ELSGES(1)EDEDVQNER	-1.0756	0.825	0.823	1.781	0.758	0.864	1.288	0.817	0.8	1.172		1.137			1.157			0.861			0.724			0.747			0.929		1.03177		1.24364		1.28315
A0A3Q1LJ89	22	S	Protein yippee-like OS=Bos taurus OX=9913 GN=YPEL4 PE=3 SV=1	YPEL4	0.993156	0.00453664	75.387	2	T(0.007)YS(0.993)CVHCR	1.7854	0.888	1.169	0.803	1.051	1.069	0.844	1.205	1.206	0.893
F1N521	452	S	Spermatogenesis associated 7 OS=Bos taurus OX=9913 GN=SPATA7 PE=4 SV=2	SPATA7	1	1.29738e-07	103.42	3	AENLEQNENKS(1)EQDLIIQQER	-0.18642	1.356	1.096	0.786	1.192	0.91	0.864	1.228	0.889	0.854		1.021	0.869		1.03	1.149		0.977	1.012		1.073	0.904		0.883	0.752		0.91	0.844	0.827011	0.247954	1.07278	0.498141	0.887203	0.338603
F1N521	218	S	Spermatogenesis associated 7 OS=Bos taurus OX=9913 GN=SPATA7 PE=4 SV=2	SPATA7	1	0.0173323	43.897	3	APS(1)GDLLDK	0.61217	1.408	0.837	0.67	1.369	1.025	1.033	1.174	0.838	0.826		1.021	0.869		1.03	1.149		0.977	1.012		0.82	0.771		0.995	0.899		0.858	0.816	1.19045	0.0997933	0.883844	0.16285	1.05217	0.327851
F1N521	230	S	Spermatogenesis associated 7 OS=Bos taurus OX=9913 GN=SPATA7 PE=4 SV=2	SPATA7	0.999865	0.0051557	64.82	3	HSEHFS(1)NR	1.1725	0.941	1.201	0.701	1.075	1.045	0.856	1.329	1.249	0.735		1.021	0.869		1.03	1.149		0.977	1.012		1.176	0.807		1.015	0.745		1.278	0.726	0.887544	0.686914	1.13864	0.781016	1.01059	0.976489
F1N521	295	S	Spermatogenesis associated 7 OS=Bos taurus OX=9913 GN=SPATA7 PE=4 SV=2	SPATA7	0.957096	6.93202e-46	168.26	3	NAT(0.043)DS(0.957)EMNVTQASGCVSYGTK	-1.4493	1.903	0.762	0.459	1.69	0.737	0.59	1.849	0.818	0.554		1.021	0.869		1.03	1.149		0.977	1.012		0.746	0.528		0.716	0.513		0.837	0.547	0.964678	0.897667	1.12612	0.72303	1.08634	0.809455
A0A3Q1LJC2	353	S	Protein NDRG3 OS=Bos taurus OX=9913 GN=NDRG3 PE=4 SV=1	NDRG3	0.999993	0.0196738	64.82	2	HQTMEVS(1)C	-1.1165										1.056	1.194	1.348	0.986	1.007	1.009	1.014	0.948	0.982
A0A3Q1LJC2	310	S	Protein NDRG3 OS=Bos taurus OX=9913 GN=NDRG3 PE=4 SV=1	NDRG3	0.493569	4.71079e-33	149.64	2	T(0.013)HS(0.494)T(0.203)S(0.423)S(0.868)S(0.997)IGS(0.003)GESAFSR	0.25834										1.056	1.194	1.348	0.986	1.007	1.009	1.014	0.948	0.982
A0A3Q1LJC2	312	S	Protein NDRG3 OS=Bos taurus OX=9913 GN=NDRG3 PE=4 SV=1	NDRG3	0.672424	0.0102492	43.091	3	T(0.146)HS(0.458)T(0.521)S(0.672)S(0.299)S(0.864)IGS(0.031)GES(0.007)AFS(0.001)R	2.6084	1.226	1.233	1.315	0.902	0.922	0.925	1.011	0.813	0.783	1.056	1.194	1.348	0.986	1.007	1.009	1.014	0.948	0.982	1.161	1.033	0.976	0.915	0.916	0.917	0.997	0.858	0.797	0.866877	0.0516869	0.965066	0.577004	0.836593	0.0967678
A0A3Q1LJC2	313	S	Protein NDRG3 OS=Bos taurus OX=9913 GN=NDRG3 PE=4 SV=1	NDRG3	0.867586	4.71079e-33	149.64	2	T(0.013)HS(0.494)T(0.203)S(0.423)S(0.868)S(0.997)IGS(0.003)GESAFSR	0.25834	0.695	0.977	3.563	0.522	0.976	1.122	0.302	0.524	0.473	1.056	1.194	1.348	0.986	1.007	1.009	1.014	0.948	0.982	0.658	0.818	2.643	0.529	0.969	1.112	0.298	0.553	0.482	0.633649	0.56633	0.510728	0.0901473	0.323622	0.110546
A0A3Q1LJC2	314	S	Protein NDRG3 OS=Bos taurus OX=9913 GN=NDRG3 PE=4 SV=1	NDRG3	0.997342	4.71079e-33	149.64	2	T(0.013)HS(0.494)T(0.203)S(0.423)S(0.868)S(0.997)IGS(0.003)GESAFSR	0.25834	0.836	1.045	2.965	0.623	0.962	1.07	0.491	0.602	0.556	1.056	1.194	1.348	0.986	1.007	1.009	1.014	0.948	0.982	0.792	0.875	2.2	0.632	0.955	1.06	0.484	0.635	0.566	0.68451	0.468178	0.63657	0.0696366	0.435738	0.0966206
A0A3Q1LJC2	297	S	Protein NDRG3 OS=Bos taurus OX=9913 GN=NDRG3 PE=4 SV=1	NDRG3	0.5034	0.0061383	47.75	2	YFLQGMGY(0.004)IPS(0.503)AS(0.384)MT(0.109)R	0.74761										1.056	1.194	1.348	0.986	1.007	1.009	1.014	0.948	0.982
A0A3Q1LJC2	299	S	Protein NDRG3 OS=Bos taurus OX=9913 GN=NDRG3 PE=4 SV=1	NDRG3	0.994948	1.12044e-63	202.21	2	YFLQGMGYIPS(0.001)AS(0.995)MT(0.004)R	0.52332	0.981	1.068	1.755	0.907	0.991	1.098	0.807	0.762	0.759	1.056	1.194	1.348	0.986	1.007	1.009	1.014	0.948	0.982	0.929	0.894	1.302	0.92	0.984	1.088	0.796	0.804	0.773	0.95744	0.821191	0.793115	0.0101997	0.75936	0.0956002
G5E679	35	S	Uncharacterized protein OS=Bos taurus OX=9913 GN=LOC112445055 PE=4 SV=2	LOC112445055	1	0.0021935	67.136	2	DGVDRNS(1)EPR	0.79607	1.146	0.894	1.058	0.908	0.846	1.146	1.039	1.058	1.033	1.142	1.025	1.067	0.936	0.96	0.952	0.988	0.966	0.991	1.004	0.872	0.992	0.97	0.881	1.204	1.052	1.095	1.042	1.0652	0.61178	1.04386	0.612335	1.11192	0.0861305
G5E679	146	S	Uncharacterized protein OS=Bos taurus OX=9913 GN=LOC112445055 PE=4 SV=2	LOC112445055	0.927567	0.00108215	88.311	2	LS(0.002)NLS(0.928)S(0.07)AT(0.001)VAR	-1.4303										1.142	1.025	1.067	0.936	0.96	0.952	0.988	0.966	0.991
G5E679	147	S	Uncharacterized protein OS=Bos taurus OX=9913 GN=LOC112445055 PE=4 SV=2	LOC112445055	0.770785	0.0065587	64.04	2	LS(0.003)NLS(0.176)S(0.771)AT(0.051)VAR	3.1177										1.142	1.025	1.067	0.936	0.96	0.952	0.988	0.966	0.991
G5E679	42	S	Uncharacterized protein OS=Bos taurus OX=9913 GN=LOC112445055 PE=4 SV=2	LOC112445055	1	1.59093e-25	141.71	2	RGDS(1)MPEAEAGGVVGASGGPR	-0.28417	1.021	0.939	1.269	0.905	0.941	1.158	0.971	0.955	0.964	1.142	1.025	1.067	0.936	0.96	0.952	0.988	0.966	0.991	0.894	0.916	1.189	0.967	0.98	1.216	0.983	0.989	0.973	1.05468	0.658043	0.931078	0.426472	0.981994	0.921124
F1MKR7	177	S	Cilia and flagella associated protein 77 OS=Bos taurus OX=9913 GN=CFAP77 PE=4 SV=3	CFAP77	1	1.9625e-05	90.422	3	ARPS(1)T(1)PFFDLLQHR	2.9363	0.83	1.084	1.134	0.975	1.046	0.997	0.968	0.966	1.117
F1MKR7	7	S	Cilia and flagella associated protein 77 OS=Bos taurus OX=9913 GN=CFAP77 PE=4 SV=3	CFAP77	1	1.73086e-39	191.36	3	PEARNS(1)CQDLTR	-0.4167	0.829	0.602	1.627	0.934	0.67	1.37	0.989	0.848	1.317
F1MKR7	26	S	Cilia and flagella associated protein 77 OS=Bos taurus OX=9913 GN=CFAP77 PE=4 SV=3	CFAP77	0.998255	3.2974e-05	101.72	2	T(0.002)VS(0.998)QICPPPR	-1.2666	1.011	0.919	1.115	0.984	0.943	0.995	1.063	1.047	1.076
Q29RU8	306	S	Protein CASC1 OS=Bos taurus OX=9913 GN=CASC1 PE=2 SV=1	CASC1	0.999593	0.00607353	40.849	4	DLQEENKQENES(1)NS(1)VHEEET(0.001)K	-0.77439	1.056	0.63	0.709	0.877	0.729	0.657	1.103	1.341	2.118	1.009	0.974	0.908	0.976	0.998	1.022	1.001	0.981	1.01	1.047	0.647	0.781	0.899	0.73	0.643	1.102	1.367	2.097	0.91798	0.681704	2.00968	0.0344147	1.84485	0.0645603
Q29RU8	308	S	Protein CASC1 OS=Bos taurus OX=9913 GN=CASC1 PE=2 SV=1	CASC1	0.999593	2.29107e-94	209.68	4	DLQEENKQENES(1)NS(1)VHEEET(0.001)K	-0.77439	0.821	0.6	1.01	1.115	0.79	0.982	1.133	1.23	1.536	1.009	0.974	0.908	0.976	0.998	1.022	1.001	0.981	1.01	0.814	0.616	1.112	1.142	0.792	0.961	1.132	1.254	1.521	1.13887	0.50182	1.34957	0.0906598	1.53698	0.0777698
Q29RU8	293	S	Protein CASC1 OS=Bos taurus OX=9913 GN=CASC1 PE=2 SV=1	CASC1	0.99976	2.94827e-28	130.53	4	SVQTAVS(1)KDLQEENK	-0.7359	1.058	0.787	1.429	1.077	0.892	0.99	0.874	0.908	1.173	1.009	0.974	0.908	0.976	0.998	1.022	1.001	0.981	1.01	1.049	0.808	1.574	1.103	0.894	0.969	0.873	0.926	1.161	0.864471	0.613507	0.997977	0.957891	0.862722	0.610662
A0A3Q1LJI4	278	S	Protein kinase domain-containing protein OS=Bos taurus OX=9913 GN=GSK3A PE=3 SV=1	GSK3A	0.645332	0.0183625	54.343	2	GEPNVS(0.645)Y(0.353)ICS(0.001)R	-0.37654	0.748	1.09	1.245	0.73	0.924	0.995	1.011	1.253	1.106			1.062			1.029			0.992			1.172			0.967			1.115	0.825085		1.15305		0.951365
A0A3Q1LJI4	282	S	Protein kinase domain-containing protein OS=Bos taurus OX=9913 GN=GSK3A PE=3 SV=1	GSK3A	0.999979	6.55433e-05	85.493	2	GEPNVS(0.068)Y(0.932)ICS(1)R	-0.39194	0.982	1.337	1.04	0.988	1.145	0.889	0.859	0.942	0.896			1.062			1.029			0.992			0.979			0.864			0.903	0.882533		1.04514		0.92237
A0A3Q1LJI4	14	S	Protein kinase domain-containing protein OS=Bos taurus OX=9913 GN=GSK3A PE=3 SV=1	GSK3A	0.999961	0.000806231	60.938	2	SGGAPSGGGPGGS(1)GR	1.4019	0.909	1.337	1.534	0.861	1.036	0.84	0.894	0.78	0.929			1.062			1.029			0.992			1.444			0.816			0.936	0.565097		1.14706		0.648199
A0A3Q1LJI4	20	S	Protein kinase domain-containing protein OS=Bos taurus OX=9913 GN=GSK3A PE=3 SV=1	GSK3A	0.341891	8.01673e-05	51.673	4	T(0.316)S(0.342)S(0.342)FAEPGGGGGGGGGGPGGS(0.001)AS(0.003)GPGGS(0.996)GGGK	3.0349												1.062			1.029			0.992
A0A3Q1LJI4	21	S	Protein kinase domain-containing protein OS=Bos taurus OX=9913 GN=GSK3A PE=3 SV=1	GSK3A	0.696747	3.97975e-114	210.13	3	T(0.132)S(0.171)S(0.697)FAEPGGGGGGGGGGPGGS(0.872)AS(0.128)GPGGSGGGK	-0.52711	1.141	1.228	1.8	0.888	1.457	1.213	0.439	0.431	0.43			1.062			1.029			0.992			1.695			1.179			0.433	0.695575		0.36726		0.255457
A0A3Q1LJI4	39	S	Protein kinase domain-containing protein OS=Bos taurus OX=9913 GN=GSK3A PE=3 SV=1	GSK3A	0.946928	2.6307e-131	220.57	3	TSSFAEPGGGGGGGGGGPGGS(0.947)AS(0.053)GPGGS(1)GGGK	-0.084823	1.405	1.23	1.505	0.853	0.897	0.865	0.899	0.855	0.625			1.062			1.029			0.992			1.417			0.841			0.63	0.593507		0.749108		0.444601
A0A3Q1LJI4	41	S	Protein kinase domain-containing protein OS=Bos taurus OX=9913 GN=GSK3A PE=3 SV=1	GSK3A	0.903229	6.26647e-132	223.26	3	TSSFAEPGGGGGGGGGGPGGS(0.072)AS(0.903)GPGGS(0.025)GGGK	-0.58661	1.142	0.83	1.092	0.764	0.646	0.747	1.247	1.563	1.17			1.062			1.029			0.992			1.028			0.726			1.179	0.706226		1.62397		1.14689
A0A3Q1LJI4	46	S	Protein kinase domain-containing protein OS=Bos taurus OX=9913 GN=GSK3A PE=3 SV=1	GSK3A	0.999925	2.6307e-131	220.57	3	TSSFAEPGGGGGGGGGGPGGS(0.947)AS(0.053)GPGGS(1)GGGK	-0.084823	1.522	1.213	1.395	0.846	0.693	0.75	1.058	1.005	0.693			1.062			1.029			0.992			1.314			0.729			0.699	0.554795		0.958848		0.531963
A0A3Q1LJI4	72	S	Protein kinase domain-containing protein OS=Bos taurus OX=9913 GN=GSK3A PE=3 SV=1	GSK3A	0.872317	6.83988e-33	99.562	4	TSVGAMGGGVGASS(0.001)S(0.004)GGGPGGS(0.872)GGGGS(0.87)GGPGAGT(0.183)S(0.069)FPPPGVK	-0.1043	1.014	0.983	1.122	0.944	1.039	0.911	0.929	1.091	1.098			1.062			1.029			0.992			1.056			0.885			1.107	0.838068		1.25085		1.0483
A0A3Q1LJI4	77	S	Protein kinase domain-containing protein OS=Bos taurus OX=9913 GN=GSK3A PE=3 SV=1	GSK3A	0.870038	6.83988e-33	99.562	4	TSVGAMGGGVGASS(0.001)S(0.004)GGGPGGS(0.872)GGGGS(0.87)GGPGAGT(0.183)S(0.069)FPPPGVK	-0.1043	1.014	0.983	1.122	0.944	1.039	0.911	0.929	1.091	1.098			1.062			1.029			0.992			1.056			0.885			1.107	0.838068		1.25085		1.0483
A0A3Q1LJI4	129	S	Protein kinase domain-containing protein OS=Bos taurus OX=9913 GN=GSK3A PE=3 SV=1	GSK3A	0.967122	0.00393137	60.307	2	VIGS(0.033)GS(0.967)FGVVYQAR	0.91591	0.873	1.183	1.148	0.892	1.054	0.968	0.911	1.116	0.943			1.062			1.029			0.992			1.081			0.941			0.951	0.87049		1.01063		0.879741
A0A3Q1LJI4	340	S	Protein kinase domain-containing protein OS=Bos taurus OX=9913 GN=GSK3A PE=3 SV=1	GSK3A	1	0.00390184	58.817	3	VLGT(1)PS(1)REQIR	1.131	1.092	1.001	1.113	1.128	1.057	0.936	1.104	0.878	0.854			1.062			1.029			0.992			1.048			0.91			0.861	0.868321		0.946154		0.821565
A0A3Q1MNY2	657	S	Glycogen [starch] synthase OS=Bos taurus OX=9913 GN=GYS2 PE=3 SV=1	GYS2	0.83044	0.0241562	41.115	2	S(0.83)S(0.059)T(0.059)ENT(0.059)RIEFRPGPT(0.991)G	-1.0528	0.889	1.017	0.865	0.75	0.822	1.483	0.832	1.173	1.189
A0A3Q1M2N9	1290	S	ATPase copper transporting beta OS=Bos taurus OX=9913 GN=ATP7B PE=3 SV=1	ATP7B	0.942052	0.00120698	58.024	4	S(0.058)DKLS(0.942)RHS(1)GAADDR	1.8532	1.485	1.147	2.933	0.639	0.712	1	0.413	0.439	0.4
A0A3Q1M2N9	1293	S	ATPase copper transporting beta OS=Bos taurus OX=9913 GN=ATP7B PE=3 SV=1	ATP7B	0.999591	0.00120698	58.024	4	S(0.058)DKLS(0.942)RHS(1)GAADDR	1.8532	1.485	1.147	2.933	0.639	0.712	1	0.413	0.439	0.4
A0A3Q1LJY5	738	S	Glutamate ionotropic receptor AMPA type subunit 3 OS=Bos taurus OX=9913 GN=GRIA3 PE=3 SV=1	GRIA3	0.984484	0.00356478	50.752	3	FAFLLES(0.984)T(0.984)MNEY(0.031)IEQRK	-1.5094	0.637	0.593	0.844	0.301	0.762	0.668	0.359	0.927	4.036
A0A3Q1LL01	213	S	Ubiquitin carboxyl-terminal hydrolase isozyme L1 OS=Bos taurus OX=9913 GN=UCHL1 PE=4 SV=1	UCHL1	0.533913	2.35493e-19	137.52	3	MPFPVNHGT(0.016)S(0.534)S(0.45)EDSLLQDAAK	1.9939	1.042	0.981	1.176	0.91	1.124	0.991	0.809	1.036	1.033
A0A3Q1LL01	214	S	Ubiquitin carboxyl-terminal hydrolase isozyme L1 OS=Bos taurus OX=9913 GN=UCHL1 PE=4 SV=1	UCHL1	0.942077	1.05623e-07	100.24	3	MPFPVNHGT(0.012)S(0.046)S(0.942)EDS(1)LLQDAAK	0.92886	1.127	0.844	0.975	1.318	0.98	1.017	1.034	0.924	0.963
A0A3Q1LL01	217	S	Ubiquitin carboxyl-terminal hydrolase isozyme L1 OS=Bos taurus OX=9913 GN=UCHL1 PE=4 SV=1	UCHL1	0.999747	1.05623e-07	100.24	3	MPFPVNHGT(0.012)S(0.046)S(0.942)EDS(1)LLQDAAK	0.92886	1.127	0.844	0.975	1.318	0.98	1.017	1.034	0.924	0.963
A0A3Q1LK11	339	S	Casein kinase I isoform alpha OS=Bos taurus OX=9913 GN=CSNK1A1 PE=1 SV=1	CSNK1A1	0.719558	1.69994e-09	107.26	3	AAQQAAS(0.72)S(0.562)S(0.718)GQGQQAQTPTGK	2.1281	1.134	0.988	0.997	1.07	0.726	0.989	1.061	1.083	1.116	1.082	0.983	1.015	0.976	0.86	0.998	1.053	1.13	1.094	1.048	1.005	0.982	1.096	0.844	0.991	1.008	0.958	1.02	0.965733	0.635015	1.01876	0.775468	0.983855	0.579871
A0A3Q1LK11	340	S	Casein kinase I isoform alpha OS=Bos taurus OX=9913 GN=CSNK1A1 PE=1 SV=1	CSNK1A1	0.656895	0.00165445	44.238	4	AAQQAAS(0.657)S(0.657)S(0.657)GQGQQAQT(0.028)PT(0.002)GK	0.4792	1.134	0.988	0.997	1.07	0.726	0.989	1.061	1.083	1.116	1.082	0.983	1.015	0.976	0.86	0.998	1.053	1.13	1.094	1.048	1.005	0.982	1.096	0.844	0.991	1.008	0.958	1.02	0.965733	0.635015	1.01876	0.775468	0.983855	0.579871
A0A3Q1LK11	341	S	Casein kinase I isoform alpha OS=Bos taurus OX=9913 GN=CSNK1A1 PE=1 SV=1	CSNK1A1	0.718265	4.12454e-36	159.76	3	AAQQAAS(0.72)S(0.562)S(0.718)GQGQQAQTPTGK	2.1281	1.121	0.999	1.06	1.076	0.708	1.028	1.054	1.056	1.06	1.082	0.983	1.015	0.976	0.86	0.998	1.053	1.13	1.094	1.036	1.016	1.044	1.102	0.823	1.03	1.001	0.935	0.969	0.954457	0.574195	0.98308	0.918384	0.938307	0.0397259
A0A3Q1LK13	556	S	Dysferlin OS=Bos taurus OX=9913 GN=DYSF PE=4 SV=1	DYSF	1	0.0252718	48.423	3	LVERS(1)EQK	1.3048	0.935	0.986	1.17	1.172	0.799	1.197	0.963	0.938	0.985
A0A3Q1N744	751	S	AFG3-like protein 2 OS=Bos taurus OX=9913 GN=AFG3L2 PE=4 SV=1	AFG3L2	0.661557	0.0114774	60.345	2	VT(0.338)S(0.662)PVQGAGPA	0.53212										0.986	0.97	0.992	0.984	1.01	0.956	1.029	1.022	1.004
E1BAW5	230	S	Tripartite motif containing 36 OS=Bos taurus OX=9913 GN=TRIM36 PE=4 SV=2	TRIM36	1	0.00522878	55.98	3	LGGNHS(1)NHR	1.6606	1.476	0.996	0.913	1.339	0.769	0.774	1.16	0.957	0.843	0.993	0.994	1.001	0.949	0.988	1.032	0.93	0.952	1.056	1.486	1.002	0.912	1.411	0.778	0.75	1.247	1.005	0.798	0.864412	0.546656	1.03777	0.802026	0.897059	0.632753
E1BAW5	267	S	Tripartite motif containing 36 OS=Bos taurus OX=9913 GN=TRIM36 PE=4 SV=2	TRIM36	0.999991	1.12256e-09	128.06	2	SQIS(1)ELNLLMK	1.1273	1.101	1.111	1.014	1.131	0.99	0.844	0.998	1.072	0.887	0.993	0.994	1.001	0.949	0.988	1.032	0.93	0.952	1.056	1.109	1.118	1.013	1.192	1.002	0.818	1.073	1.126	0.84	0.92963	0.500945	1.00896	0.93298	0.937963	0.500613
F1MNS2	492	S	SRSF protein kinase 2 OS=Bos taurus OX=9913 GN=SRPK2 PE=4 SV=3	SRPK2	0.665785	1.29684e-13	130.47	2	TVS(0.666)AS(0.403)S(0.898)T(0.033)GDLPK	-0.009291	1.138	0.951	1.347	0.99	1.178	1.345	0.587	0.729	0.793	1.078	1.054	1.371	1.013	1.059	1.108	0.912	0.998	0.923	1.056	0.902	0.982	0.977	1.112	1.214	0.644	0.73	0.859	1.12347	0.214963	0.676052	0.0195525	0.759524	0.0421158
F1MNS2	495	S	SRSF protein kinase 2 OS=Bos taurus OX=9913 GN=SRPK2 PE=4 SV=3	SRPK2	0.921023	1.29684e-13	130.47	2	TVSAS(0.039)S(0.921)T(0.039)GDLPK	0.28967	1.146	1.027	1.655	0.915	1.038	1.16	0.649	0.752	0.759	1.078	1.054	1.371	1.013	1.059	1.108	0.912	0.998	0.923	1.063	0.974	1.207	0.903	0.98	1.047	0.712	0.754	0.822	0.903206	0.257302	0.780887	0.0144296	0.705302	0.00981974
A3KMV5	810	S	Ubiquitin-like modifier-activating enzyme 1 OS=Bos taurus OX=9913 GN=UBA1 PE=2 SV=1	UBA1	1	2.62343e-168	264.98	4	IHVS(1)DQELQSANASVDDSRLEELK	-0.64368	0.978	1.14	1.62	0.661	1.27	1.084	0.592	0.861	0.834	1.248	1.118	1.304	0.997	1.016	1.072	0.882	1.005	0.944	0.784	1.02	1.242	0.663	1.25	1.011	0.671	0.857	0.883	0.959947	0.816747	0.824555	0.462466	0.79153	0.232627
A0A3Q1MKK0	1079	S	Syntaxin binding protein 5 OS=Bos taurus OX=9913 GN=STXBP5 PE=4 SV=1	STXBP5	0.945341	0.000147389	75.535	3	TAAMLS(0.002)S(0.03)ADS(0.945)FS(0.023)K	0.9349
A0A3Q1LKV8	113	S	Thioredoxin like 1 OS=Bos taurus OX=9913 GN=TXNL1 PE=1 SV=1	TXNL1	1	9.8306e-45	165.1	3	QHLENDPGS(1)NEDTDIPK	0.47462	1.029	0.841	0.873	1.232	0.974	0.909	1.138	1.132	1.059	0.99	1.011	0.94	1.028	0.996	0.975	0.987	0.946	0.996	1.039	0.832	0.929	1.198	0.978	0.932	1.153	1.197	1.063	1.11	0.364272	1.09813	0.308978	1.21893	0.0514655
A0A3Q1LKV8	9	S	Thioredoxin like 1 OS=Bos taurus OX=9913 GN=TXNL1 PE=1 SV=1	TXNL1	0.999928	2.96448e-08	84.529	3	VGVKPVGS(1)DPDFQPELS(0.341)GAGS(0.659)R	0.73645	1.022	0.984	0.88	1.117	0.81	0.991	1.12	1.111	1.126	0.99	1.011	0.94	1.028	0.996	0.975	0.987	0.946	0.996	1.032	0.973	0.936	1.087	0.813	1.016	1.135	1.174	1.131	0.991499	0.876776	1.1797	0.123041	1.16967	0.00691442
A0A3Q1LKV8	22	S	Thioredoxin like 1 OS=Bos taurus OX=9913 GN=TXNL1 PE=1 SV=1	TXNL1	0.659127	0.000535562	52.486	3	VGVKPVGS(1)DPDFQPELS(0.341)GAGS(0.659)R	0.73645	0.985	1.07	0.837	1.232	0.776	1.034	1.033	0.997	1.189	0.99	1.011	0.94	1.028	0.996	0.975	0.987	0.946	0.996	0.995	1.058	0.89	1.198	0.779	1.061	1.047	1.054	1.194	1.03228	0.900033	1.0846	0.519594	1.11961	0.16128
A0A3Q1LKY2	1173	S	Inositol hexakisphosphate and diphosphoinositol-pentakisphosphate kinase OS=Bos taurus OX=9913 GN=PPIP5K2 PE=3 SV=1	PPIP5K2	0.450288	0.00633211	71.08	4	GVT(0.45)S(0.45)KT(0.099)EMHEHK	1.8086
A0A3Q1LKY2	44	S	Inositol hexakisphosphate and diphosphoinositol-pentakisphosphate kinase OS=Bos taurus OX=9913 GN=PPIP5K2 PE=3 SV=1	PPIP5K2	1	2.01717e-06	98.3	4	HFFHHADEDEEEEDES(1)PPER	-0.17224	1.413	0.972	1.258	1.205	0.998	0.757	1.224	0.852	0.546
A0A3Q1LKY2	1111	S	Inositol hexakisphosphate and diphosphoinositol-pentakisphosphate kinase OS=Bos taurus OX=9913 GN=PPIP5K2 PE=3 SV=1	PPIP5K2	0.799856	0.00408272	62.861	2	KTPET(0.011)S(0.185)S(0.8)LT(0.003)S(0.001)R	0.10189	1.345	1.08	0.69	1.067	1.07	0.97	1.129	1.038	0.726
A0A3Q1LKY2	498	S	Inositol hexakisphosphate and diphosphoinositol-pentakisphosphate kinase OS=Bos taurus OX=9913 GN=PPIP5K2 PE=3 SV=1	PPIP5K2	0.332574	0.000143009	65.428	4	T(0.333)S(0.333)S(0.333)EEEDS(0.002)RREEPSLLLVLK	-0.63549
A0A3Q1LKY2	499	S	Inositol hexakisphosphate and diphosphoinositol-pentakisphosphate kinase OS=Bos taurus OX=9913 GN=PPIP5K2 PE=3 SV=1	PPIP5K2	0.332574	0.000143009	65.428	4	T(0.333)S(0.333)S(0.333)EEEDS(0.002)RREEPSLLLVLK	-0.63549
A6QQQ0	449	S	Phosphodiesterase OS=Bos taurus OX=9913 GN=PDE4A PE=2 SV=1	PDE4A	0.915671	0.000192138	62.116	3	QS(0.084)PS(0.916)PPPEEEPGGPGHPPPPDK	-2.4487	1.099	1.022	0.837	1.147	1.024	0.874	1.217	1	0.944		0.978	1.147		0.914	0.955		0.828	0.993		1.045	0.73		1.12	0.915		1.208	0.951	1.14648	0.54786	1.06093	0.750274	1.21634	0.44256
A0A3Q1MPC9	848	S	Fer-1 like family member 5 OS=Bos taurus OX=9913 GN=FER1L5 PE=4 SV=1	FER1L5	0.99995	6.67174e-47	170.53	3	LLLDTDINKS(1)QVLEEVYENQR	1.8506	0.732	0.891	1.266	0.677	1.043	1.209	0.807	1.091	1.354
A0A3Q1N4W6	601	S	Uncharacterized protein OS=Bos taurus OX=9913 GN=ABCB1 PE=4 SV=1	ABCB1	0.997785	1.00304e-07	116.74	2	GNELELENTPGES(0.998)LS(0.002)K	-0.6065	1.383	1.412	1.633	0.925	1.302	0.916	0.539	0.482	0.472	1.04			1.051			0.936			1.33			0.88			0.576			0.661654		0.654545		0.433083
A0A3Q1N4W6	1233	S	Uncharacterized protein OS=Bos taurus OX=9913 GN=ABCB1 PE=4 SV=1	ABCB1	0.873026	0.0155516	55.467	2	RQS(0.873)T(0.128)VT(0.999)I	-0.75407	1.147	1.309	1.18	0.831	1.166	1.047	0.782	0.725	0.861	1.04			1.051			0.936			1.103			0.791			0.835			0.717135		1.05563		0.757026
A0A3Q1LLL0	21	S	GST C-terminal domain-containing protein OS=Bos taurus OX=9913 GN=GSTT4 PE=4 SV=1	GSTT4	0.998372	4.649e-26	144.26	3	RVPGLS(0.002)PS(0.998)APAFSAAVQLPIR	-0.75934	1.152	1.079	1.125	0.887	1.3	0.99	0.664	0.828	1.039	0.982	1.036	0.988	1.001	0.981	1.032	1.005	0.979	1.01	1.173	1.042	1.139	0.886	1.325	0.959	0.661	0.846	1.029	0.94514	0.610096	0.8	0.276314	0.756112	0.091024
Q3T051	39	S	60S ribosomal protein L39 OS=Bos taurus OX=9913 GN=RPL39 PE=3 SV=3	RPL39	0.99984	0.0217555	55.504	3	IRYNS(1)KR	0.89814	1.239	0.885	0.84	1.233	1.045	0.755	1.41	0.907	0.915
A0A3Q1MGB4	53	S	Uncharacterized protein OS=Bos taurus OX=9913 GN=LOC112442678 PE=4 SV=1	LOC112442678	1	0.0102277	71.451	3	S(1)LHGLHK	0.63137	1.103	1.24	1.078	0.946	1.128	0.988	0.977	0.793	0.84	1.031			0.955			1.013			1.07			0.991			0.964			0.926168		0.972755		0.900935
A0A3Q1MFB0	95	S	Uncharacterized protein OS=Bos taurus OX=9913 GN=LOC112441459 PE=4 SV=1	LOC112441459	0.939253	0.00418596	62.861	3	AS(0.058)RS(0.939)S(0.938)KIS(0.053)FT(0.008)DS(0.003)K	0.35073	1.023	1.095	1.53	0.869	0.996	1.173	0.911	0.81	0.698	0.973			1.031			0.947			1.051			0.843			0.962			0.802093		1.14116		0.915319
A0A3Q1MFB0	96	S	Uncharacterized protein OS=Bos taurus OX=9913 GN=LOC112441459 PE=4 SV=1	LOC112441459	0.937715	0.00578718	48.467	3	AS(0.058)RS(0.939)S(0.938)KIS(0.053)FT(0.008)DS(0.003)K	0.35073	1.023	1.095	1.53	0.869	0.996	1.173	0.911	0.81	0.698	0.973			1.031			0.947			1.051			0.843			0.962			0.802093		1.14116		0.915319
A0A3Q1MFB0	99	S	Uncharacterized protein OS=Bos taurus OX=9913 GN=LOC112441459 PE=4 SV=1	LOC112441459	0.972713	0.00418596	62.861	3	S(0.812)S(0.192)KIS(0.973)FT(0.022)DS(0.002)K	0.66523										0.973			1.031			0.947
G3MZM9	279	S	Uncharacterized protein OS=Bos taurus OX=9913 GN=LOC107131211 PE=4 SV=2	LOC107131211	0.99985	1.19884e-07	112.55	4	AVS(1)EPFITHVSEANKK	-0.28906	0.957	0.907	0.816	1.476	0.902	0.927	1.098	1.2	0.914
A0A3Q1MFB0	125	S	Uncharacterized protein OS=Bos taurus OX=9913 GN=LOC112441459 PE=4 SV=1	LOC112441459	0.723861	0.000551694	84.859	2	IDKS(0.724)S(0.276)GPS(0.055)S(0.945)PR	-0.40731	1.413	1.453	1.722	0.979	0.827	1.214	0.557	0.499	0.405	0.973			1.031			0.947			1.452			0.95			0.588			0.65427		0.618947		0.404959
A0A3Q1MFB0	126	S	Uncharacterized protein OS=Bos taurus OX=9913 GN=LOC112441459 PE=4 SV=1	LOC112441459	0.749522	0.00610667	64.52	2	IDKS(0.248)S(0.75)GPS(0.002)SPR	1.2008	1.183	1.391	1.309	0.876	0.976	1.078	0.823	0.704	0.729	0.973			1.031			0.947			1.216			0.85			0.869			0.699013		1.02235		0.714638
A0A3Q1MFB0	129	S	Uncharacterized protein OS=Bos taurus OX=9913 GN=LOC112441459 PE=4 SV=1	LOC112441459	0.590714	0.00728387	47.639	3	IDKS(0.253)S(0.723)GPS(0.591)S(0.433)PR	0.52712	1.247	1.4	1.305	0.913	0.916	1.087	0.827	0.651	0.731	0.973			1.031			0.947			1.282			0.886			0.873			0.691108		0.985327		0.680967
A0A3Q1MFB0	130	S	Uncharacterized protein OS=Bos taurus OX=9913 GN=LOC112441459 PE=4 SV=1	LOC112441459	0.945346	0.000551694	84.859	2	IDKS(0.724)S(0.276)GPS(0.055)S(0.945)PR	-0.40731	1.413	1.453	1.722	0.979	0.827	1.214	0.557	0.499	0.405	0.973			1.031			0.947			1.452			0.95			0.588			0.65427		0.618947		0.404959
A0A3Q1MFB0	105	S	Uncharacterized protein OS=Bos taurus OX=9913 GN=LOC112441459 PE=4 SV=1	LOC112441459	0.985267	1.4168e-07	110.6	2	S(0.985)PT(0.015)AGLGDPER	2.7335	0.903	1.007	1.248	0.812	0.976	1.195	0.84	1.034	1.064	0.973			1.031			0.947			0.928			0.788			0.887			0.849138		1.12563		0.955819
A0A3Q1MFB0	162	S	Uncharacterized protein OS=Bos taurus OX=9913 GN=LOC112441459 PE=4 SV=1	LOC112441459	1	3.93801e-06	113.25	2	VLGS(1)PPQEK	0.22894	0.93	1.008	0.976	0.958	0.95	1.059	0.989	0.976	1.27	0.973			1.031			0.947			0.956			0.929			1.044			0.971757		1.12379		1.09205
A0A3Q1MFB0	136	S	Uncharacterized protein OS=Bos taurus OX=9913 GN=LOC112441459 PE=4 SV=1	LOC112441459	0.946318	0.00977181	52.247	3	KVPS(0.946)S(0.054)AEK	0.11457										0.973			1.031			0.947
A0A3Q1MFB0	249	S	Uncharacterized protein OS=Bos taurus OX=9913 GN=LOC112441459 PE=4 SV=1	LOC112441459	1	0.013162	51.463	3	LKCPAS(1)AGR	2.4124	0.955	0.849	1.138	0.989	0.8	1.295	0.987	0.926	1.19	0.973			1.031			0.947			0.982			0.959			1.042			0.976578		1.08655		1.0611
A0A3Q1MFB0	191	S	Uncharacterized protein OS=Bos taurus OX=9913 GN=LOC112441459 PE=4 SV=1	LOC112441459	0.996734	0.000272532	76.82	3	LVS(0.001)QVS(0.997)PS(0.008)Y(0.994)PEK	-0.88413	0.78	0.86	0.889	0.896	1.06	1.077	1.096	1.114	1.346	0.973			1.031			0.947			0.802			0.869			1.157			1.08354		1.33142		1.44264
A0A3Q1MSN5	1256	S	Synaptojanin-1 OS=Bos taurus OX=9913 GN=SYNJ1 PE=4 SV=1	SYNJ1	0.468189	8.63982e-05	65.428	3	S(0.468)RS(0.468)S(0.315)HS(0.7)LPS(0.049)EPPAQPQVK	0.050068
A0A3Q1MSN5	1258	S	Synaptojanin-1 OS=Bos taurus OX=9913 GN=SYNJ1 PE=4 SV=1	SYNJ1	0.468189	8.63982e-05	65.428	3	S(0.468)RS(0.468)S(0.315)HS(0.7)LPS(0.049)EPPAQPQVK	0.050068
A0A3Q1MSN5	1261	S	Synaptojanin-1 OS=Bos taurus OX=9913 GN=SYNJ1 PE=4 SV=1	SYNJ1	0.700015	8.63982e-05	65.428	3	S(0.468)RS(0.468)S(0.315)HS(0.7)LPS(0.049)EPPAQPQVK	0.050068	1.121	1.08	1.085	1.06	1.092	1.041	0.727	1.003	0.88
A0A452DJ35	48	S	Histone H4 OS=Bos taurus OX=9913 GN=H4-16 PE=3 SV=1	H4-16	1	6.52836e-09	123.28	3	RIS(1)GLIYEETR	-0.77446	1.208	0.812	0.809	1.337	0.819	0.88	1.48	0.911	0.998
A0A3Q1LM23	37	S	Outer dense fiber protein 2 OS=Bos taurus OX=9913 GN=ODF2 PE=4 SV=1	ODF2	0.999951	1.2132e-13	134.25	2	TPCGAPS(1)VT(0.999)VT(0.001)K	-0.25002	1.013	1.141	0.98	1.113	0.992	0.953	1.051	0.879	1.015	1.038	0.958	0.684	1.035	1.026	1.098	0.993	0.945	1.099	0.976	1.191	1.433	1.075	0.967	0.868	1.058	0.93	0.924	0.808333	0.182671	1.00069	0.975077	0.808889	0.166054
A0A3Q1LM23	121	S	Outer dense fiber protein 2 OS=Bos taurus OX=9913 GN=ODF2 PE=4 SV=1	ODF2	1	2.74083e-11	115.05	3	NPPHCLEIT(1)PPS(1)S(1)EKLVS(1)VMR	-0.56831	1.008	1.106	0.954	1.014	1.082	0.999	0.945	0.979	1.014	1.038	0.958	0.684	1.035	1.026	1.098	0.993	0.945	1.099	0.971	1.154	1.395	0.98	1.055	0.91	0.952	1.036	0.923	0.836648	0.208609	0.988455	0.851053	0.826989	0.177248
A0A3Q1LM23	115	S	Outer dense fiber protein 2 OS=Bos taurus OX=9913 GN=ODF2 PE=4 SV=1	ODF2	1	1.34272e-33	155.16	3	NPPHCLEIT(1)PPS(1)S(1)EKLVS(1)VMR	-0.56831	0.976	1.055	0.94	1.036	1.065	1.006	0.978	0.993	1.065	1.038	0.958	0.684	1.035	1.026	1.098	0.993	0.945	1.099	0.94	1.101	1.374	1.001	1.038	0.916	0.985	1.051	0.969	0.8653	0.313512	1.01692	0.714726	0.879941	0.360934
A0A3Q1LM23	116	S	Outer dense fiber protein 2 OS=Bos taurus OX=9913 GN=ODF2 PE=4 SV=1	ODF2	1	4.38153e-44	174.63	3	NPPHCLEIT(1)PPS(1)S(1)EKLVS(1)VMR	-0.56831	1.003	1.055	0.99	1.055	1.03	1.008	0.943	0.969	1.065	1.038	0.958	0.684	1.035	1.026	1.098	0.993	0.945	1.099	0.966	1.101	1.447	1.019	1.004	0.918	0.95	1.025	0.969	0.836938	0.253156	1.00102	0.970755	0.837792	0.249675
A0A3Q1LM23	49	S	Outer dense fiber protein 2 OS=Bos taurus OX=9913 GN=ODF2 PE=4 SV=1	ODF2	0.333333	2.3761e-94	202.73	5	S(0.333)S(0.333)T(0.333)PPLHVHVDENTPVHVHIK	0.61009										1.038	0.958	0.684	1.035	1.026	1.098	0.993	0.945	1.099
A0A3Q1LM23	50	S	Outer dense fiber protein 2 OS=Bos taurus OX=9913 GN=ODF2 PE=4 SV=1	ODF2	0.333333	2.3761e-94	202.73	5	S(0.333)S(0.333)T(0.333)PPLHVHVDENTPVHVHIK	0.61009										1.038	0.958	0.684	1.035	1.026	1.098	0.993	0.945	1.099
A0A3Q1MIZ0	434	S	Non-specific serine/threonine protein kinase OS=Bos taurus OX=9913 GN=MARK3 PE=4 SV=1	MARK3	0.799712	0.00845226	49.333	2	S(0.001)QT(0.758)S(0.8)T(0.8)ADS(0.641)DLK	1.6323	1.298	0.81	1.486	0.843	0.895	0.91	0.925	0.878	1.138
A6QLL8	354	S	Fructose-bisphosphate aldolase OS=Bos taurus OX=9913 GN=ALDOA PE=1 SV=1	ALDOA	0.998146	8.40392e-87	216.53	2	AGAAAS(0.998)ES(0.993)LFIS(0.006)NHAY(0.003)	-1.8548	0.96	1.053	0.877	1.041	0.98	1.004	1.194	0.99	1.038	1.005	0.949	0.988	1.005	0.976	0.996	0.985	1.072	1	0.955	1.11	0.888	1.036	1.004	1.008	1.212	0.924	1.038	1.03217	0.617345	1.04134	0.68646	1.07484	0.530071
A6QLL8	356	S	Fructose-bisphosphate aldolase OS=Bos taurus OX=9913 GN=ALDOA PE=1 SV=1	ALDOA	0.992969	5.41921e-63	199.91	2	AGAAAS(0.998)ES(0.993)LFIS(0.006)NHAY(0.003)	-1.8548	0.939	1.038	1.201	0.911	0.935	1.02	0.955	1.052	1.069	1.005	0.949	0.988	1.005	0.976	0.996	0.985	1.072	1	0.934	1.094	1.216	0.906	0.958	1.024	0.97	0.981	1.069	0.890259	0.256518	1.04571	0.391151	0.930949	0.464657
A6QLL8	360	S	Fructose-bisphosphate aldolase OS=Bos taurus OX=9913 GN=ALDOA PE=1 SV=1	ALDOA	0.999997	2.38327e-45	177.22	2	AGAAASESLFIS(1)NHAY	-0.24429	0.938	1.033	0.918	1.019	0.979	1.018	1.171	0.986	1.075	1.005	0.949	0.988	1.005	0.976	0.996	0.985	1.072	1	0.933	1.089	0.929	1.014	1.003	1.022	1.189	0.92	1.075	1.02982	0.573939	1.04771	0.611689	1.07896	0.466328
A6QLL8	218	S	Fructose-bisphosphate aldolase OS=Bos taurus OX=9913 GN=ALDOA PE=1 SV=1	ALDOA	1	3.87089e-20	108.9	5	ALS(1)DHHIYLEGTLLKPNMVTPGHACTQK	0.36339	0.799	1.129	0.8	0.91	1.677	0.904	0.983	0.999	0.84	1.005	0.949	0.988	1.005	0.976	0.996	0.985	1.072	1	0.795	1.19	0.81	0.905	1.718	0.908	0.998	0.932	0.84	1.26333	0.461628	0.78448	0.418632	0.991055	0.965533
A6QLL8	36	S	Fructose-bisphosphate aldolase OS=Bos taurus OX=9913 GN=ALDOA PE=1 SV=1	ALDOA	0.993144	2.22307e-66	206.59	3	GILAADES(0.993)T(0.057)GS(0.95)IAKR	0.92503	0.926	1.184	0.941	0.934	1.273	0.857	0.943	1.088	0.935	1.005	0.949	0.988	1.005	0.976	0.996	0.985	1.072	1	0.921	1.248	0.952	0.929	1.304	0.86	0.957	1.015	0.935	0.991029	0.923473	0.939864	0.742973	0.931432	0.565536
A6QLL8	39	S	Fructose-bisphosphate aldolase OS=Bos taurus OX=9913 GN=ALDOA PE=1 SV=1	ALDOA	0.999121	2.22307e-66	206.59	2	GILAADES(0.959)T(0.041)GS(0.999)IAK	1.746	0.918	1.183	0.895	0.909	1.416	0.853	0.926	1.075	0.891	1.005	0.949	0.988	1.005	0.976	0.996	0.985	1.072	1	0.913	1.247	0.906	0.904	1.451	0.856	0.94	1.003	0.891	1.04729	0.893262	0.882591	0.601955	0.924331	0.56977
A6QLL8	160	S	Fructose-bisphosphate aldolase OS=Bos taurus OX=9913 GN=ALDOA PE=1 SV=1	ALDOA	0.98007	4.76187e-45	167.34	3	IGEHT(0.01)PS(0.98)S(0.01)LAIMENANVLAR	-0.0068169	1.04	1.166	1.086	0.968	1.066	0.919	1.008	0.881	0.985	1.005	0.949	0.988	1.005	0.976	0.996	0.985	1.072	1	1.035	1.229	1.099	0.963	1.092	0.923	1.023	0.822	0.985	0.885519	0.163254	0.950302	0.564614	0.841511	0.106997
A6QLL8	161	S	Fructose-bisphosphate aldolase OS=Bos taurus OX=9913 GN=ALDOA PE=1 SV=1	ALDOA	0.709432	4.78889e-120	228.23	3	IGEHTPS(0.291)S(0.709)LAIMENANVLAR	-2.2683	0.966	0.965	0.997	1.136	1.104	1.129	0.936	1.018	0.858	1.005	0.949	0.988	1.005	0.976	0.996	0.985	1.072	1	0.961	1.017	1.009	1.13	1.131	1.134	0.95	0.95	0.858	1.13659	0.00193763	0.812371	0.00354434	0.923334	0.103124
A6QLL8	46	S	Fructose-bisphosphate aldolase OS=Bos taurus OX=9913 GN=ALDOA PE=1 SV=1	ALDOA	0.999636	3.43577e-33	170.61	3	LQS(1)IGTENTEENRR	-0.10314	0.938	0.852	0.943	0.984	1.162	0.99	0.951	1.238	1.058	1.005	0.949	0.988	1.005	0.976	0.996	0.985	1.072	1	0.933	0.898	0.954	0.979	1.191	0.994	0.965	1.155	1.058	1.13609	0.131115	1.00442	0.947037	1.14111	0.0772473
A6QLL8	272	S	Fructose-bisphosphate aldolase OS=Bos taurus OX=9913 GN=ALDOA PE=1 SV=1	ALDOA	0.47064	3.71248e-09	73.865	4	TVPPAVPGIT(0.024)FLS(0.471)GGQS(0.471)EEEAS(0.035)INLNAINK	-0.76213										1.005	0.949	0.988	1.005	0.976	0.996	0.985	1.072	1
A6QLL8	276	S	Fructose-bisphosphate aldolase OS=Bos taurus OX=9913 GN=ALDOA PE=1 SV=1	ALDOA	0.47064	3.71248e-09	73.865	4	TVPPAVPGIT(0.024)FLS(0.471)GGQS(0.471)EEEAS(0.035)INLNAINK	-0.76213										1.005	0.949	0.988	1.005	0.976	0.996	0.985	1.072	1
A6QLL8	281	S	Fructose-bisphosphate aldolase OS=Bos taurus OX=9913 GN=ALDOA PE=1 SV=1	ALDOA	0.434955	0.000176818	50.986	4	TVPPAVPGIT(0.002)FLS(0.281)GGQS(0.281)EEEAS(0.435)INLNAINK	-0.86317										1.005	0.949	0.988	1.005	0.976	0.996	0.985	1.072	1
A6QLL8	176	S	Fructose-bisphosphate aldolase OS=Bos taurus OX=9913 GN=ALDOA PE=1 SV=1	ALDOA	0.999999	1.65325e-64	171.03	4	YAS(1)ICQQNGIVPIVEPEILPDGDHDLKR	-0.080607	0.9	1.05	0.996	0.967	1.197	0.944	0.977	1.084	0.988	1.005	0.949	0.988	1.005	0.976	0.996	0.985	1.072	1	0.896	1.106	1.008	0.962	1.226	0.948	0.992	1.011	0.988	1.04186	0.734417	0.953763	0.655584	0.993688	0.96713
A6QLL8	245	S	Fructose-bisphosphate aldolase OS=Bos taurus OX=9913 GN=ALDOA PE=1 SV=1	ALDOA	0.999999	1.74896e-33	153.68	2	YS(1)HEEIAMATVTALR	1.2625	1.017	1.089	1.526	0.98	0.887	0.845	0.919	0.915	0.992	1.005	0.949	0.988	1.005	0.976	0.996	0.985	1.072	1	1.012	1.148	1.545	0.975	0.909	0.848	0.933	0.854	0.992	0.737382	0.0923445	1.0172	0.790924	0.750067	0.108494
A0A3Q1LZM3	427	S	Tyrosine-protein kinase OS=Bos taurus OX=9913 GN=FER PE=3 SV=1	FER	1	0.00282698	58.461	2	HS(1)IAGIIR	0.46395	1.354	0.731	0.801	0.689	1.404	1.142	1.75	0.638	0.634			1.122			0.995			0.96			0.714			1.148			0.66	1.60784		0.574913		0.92437
A0A3Q1LZM3	434	S	Tyrosine-protein kinase OS=Bos taurus OX=9913 GN=FER PE=3 SV=1	FER	0.999996	0.00227568	67.095	3	HSIAGIIRS(1)PK	0.084763	0.962	1.043	1.036	0.705	0.995	0.908	1.075	1.254	1.131			1.122			0.995			0.96			0.923			0.913			1.178	0.989166		1.29025		1.27627
A0A3Q1LZM3	441	S	Tyrosine-protein kinase OS=Bos taurus OX=9913 GN=FER PE=3 SV=1	FER	0.525119	4.43221e-12	81.18	5	S(0.01)ALGS(0.525)S(0.464)FCDT(0.001)IPVLEKPLAEQDWYHGAIPR	2.1082	1.018	0.885	1.245	0.989	1.201	1.296	0.7	0.806	0.935			1.122			0.995			0.96			1.11			1.303			0.974	1.17387		0.747506		0.877477
A0A3Q1LMM0	75	S	DUF4599 domain-containing protein OS=Bos taurus OX=9913 PE=4 SV=1	--	1	0.00164838	62.813	2	S(1)QGWLPQEGNVR	0.58853	0.867	1.041	0.769	0.813	1.213	0.974	0.909	1.299	1.173	0.886	1.019	0.816	1.104	1.017	1.059	0.983	1.101	1.103	0.979	1.022	0.942	0.736	1.193	0.92	0.925	1.18	1.063	0.96806	0.734824	1.11197	0.483268	1.07645	0.40413
A0A3Q1LMN7	9	S	Protein kinase domain-containing protein OS=Bos taurus OX=9913 GN=GSK3B PE=3 SV=1	GSK3B	0.9816	4.33213e-58	175.15	3	T(0.009)T(0.009)S(0.982)FAES(0.001)CKPVQQPS(0.022)AFGS(0.978)MK	-0.39247	1.009	1.506	1.679	0.748	1.286	0.984	0.587	0.651	0.577	1.058	1.098	1.069	1.029	1.033	0.992	1	1.01	1.043	0.954	1.372	1.571	0.727	1.245	0.992	0.587	0.645	0.553	0.760585	0.26941	0.602227	0.0402796	0.458045	0.00806236
A0A3Q1LMN7	25	S	Protein kinase domain-containing protein OS=Bos taurus OX=9913 GN=GSK3B PE=3 SV=1	GSK3B	0.998811	4.33213e-58	175.15	3	TTSFAESCKPVQQPS(0.001)AFGS(0.999)MK	1.1783	1.012	1.343	1.572	0.734	1.107	0.977	0.722	0.756	0.842	1.058	1.098	1.069	1.029	1.033	0.992	1	1.01	1.043	0.957	1.223	1.471	0.713	1.072	0.985	0.722	0.749	0.807	0.758696	0.192077	0.822383	0.230086	0.623939	0.0237238
A0A3Q1LMU3	95	S	DUF4515 domain-containing protein OS=Bos taurus OX=9913 GN=CCDC121 PE=4 SV=1	CCDC121	1	0.000135763	114.86	3	ALPS(1)VEEVRR	0.18807	1.277	1.443	1.538	0.714	1.022	0.971	0.705	0.688	0.701	1.057	0.966	0.876	0.951	0.99	0.978	1.032	1.009	1.017	1.208	1.494	1.756	0.751	1.032	0.993	0.683	0.682	0.689	0.622701	0.0329623	0.739914	0.0436945	0.460745	0.00214127
A0A3Q1LMU3	85	S	DUF4515 domain-containing protein OS=Bos taurus OX=9913 GN=CCDC121 PE=4 SV=1	CCDC121	1	0.000617996	70.784	3	GAGNRAS(1)GEAAVR	0.21416	0.724	1.16	0.54	0.958	1.283	1.316	1.068	1.022	0.942	1.057	0.966	0.876	0.951	0.99	0.978	1.032	1.009	1.017	0.685	1.201	0.616	1.007	1.296	1.346	1.035	1.013	0.926	1.45843	0.141025	0.815018	0.111872	1.18865	0.360248
A0A3Q1LPJ3	34	S	Serine/threonine-protein phosphatase 2A 56 kDa regulatory subunit OS=Bos taurus OX=9913 GN=PPP2R5C PE=3 SV=1	PPP2R5C	0.999602	8.26314e-05	74.618	3	EGQDIIDSEIPS(1)RK	0.99203	1.397	0.987	0.876	1.107	0.849	1.022	0.954	0.98	0.97	1.082	1.068	0.942	0.998	1.005	1.066	1.062	1.069	1.11	1.291	0.924	0.93	1.109	0.845	0.959	0.898	0.917	0.874	0.926232	0.63172	0.923103	0.405913	0.855008	0.264703
A0A3Q1LPJ3	38	S	Serine/threonine-protein phosphatase 2A 56 kDa regulatory subunit OS=Bos taurus OX=9913 GN=PPP2R5C PE=3 SV=1	PPP2R5C	0.999695	4.07162e-06	97.57	3	KNS(1)LIAAPSAASSK	-0.2777	0.967	1.137	1.017	0.782	1.238	1.033	0.89	0.896	1.096	1.082	1.068	0.942	0.998	1.005	1.066	1.062	1.069	1.11	0.894	1.065	1.08	0.784	1.232	0.969	0.838	0.838	0.987	0.982231	0.838283	0.892127	0.518262	0.876275	0.182787
A0A3Q1LPJ3	48	S	Serine/threonine-protein phosphatase 2A 56 kDa regulatory subunit OS=Bos taurus OX=9913 GN=PPP2R5C PE=3 SV=1	PPP2R5C	0.729831	4.07162e-06	97.57	3	KNS(0.998)LIAAPS(0.002)AAS(0.27)S(0.73)K	-0.096625	1.283	1.321	1.098	0.836	1.161	1.037	0.78	0.828	0.699	1.082	1.068	0.942	0.998	1.005	1.066	1.062	1.069	1.11	1.186	1.237	1.166	0.838	1.155	0.973	0.734	0.775	0.63	0.826414	0.102621	0.721173	0.0446571	0.595988	0.00127217
A0A3Q1LMZ0	512	S	Serine/threonine-protein phosphatase 2A 56 kDa regulatory subunit OS=Bos taurus OX=9913 GN=PPP2R5C PE=3 SV=1	PPP2R5C	1	1.45351e-16	140.22	4	RKS(1)ELPQDLHTK	0.255	0.995	1.24	1.482	0.706	1.831	1.07	0.292	0.766	0.57	1.071			1.017			1.026			0.929			0.694			0.285			0.74704		0.410663		0.306781
A0A3Q1LN44	196	S	Eukaryotic translation initiation factor 4H OS=Bos taurus OX=9913 GN=EIF4H PE=4 SV=1	EIF4H	0.999999	1.06422e-23	99.836	3	TVATPLNQVANPNS(1)AIFGGAR	0.66877
Q32L35	175	S	MICOS complex subunit MIC25 OS=Bos taurus OX=9913 GN=CHCHD6 PE=2 SV=1	CHCHD6	0.89719	1.55524e-20	159.4	3	LS(0.103)S(0.897)QQFHEAATK	0.19826	1.009	0.861	0.981	1.01	1.092	1.147	0.931	0.967	1.111	1.015	1.05	0.8	0.966	0.998	1.032	1.012	0.934	1.109	0.994	0.82	1.226	1.046	1.094	1.111	0.92	1.035	1.002	1.06941	0.532208	0.909566	0.0726182	0.972697	0.904988
Q32L35	13	S	MICOS complex subunit MIC25 OS=Bos taurus OX=9913 GN=CHCHD6 PE=2 SV=1	CHCHD6	1	0.00062199	71.545	2	RAS(1)FGMDEEER	-0.99747	0.907	0.898	0.899	0.902	0.932	1.139	1.041	1.103	1.291	1.015	1.05	0.8	0.966	0.998	1.032	1.012	0.934	1.109	0.894	0.855	1.124	0.934	0.934	1.104	1.029	1.181	1.164	1.03446	0.726489	1.13526	0.144703	1.17438	0.156239
A0A3Q1M3G3	298	S	Ral GEF with PH domain and SH3 binding motif 1 OS=Bos taurus OX=9913 GN=RALGPS1 PE=4 SV=1	RALGPS1	0.775921	1.13108e-05	93.633	3	LVS(0.224)S(0.776)KEDLAGPSSGSSSAR	0.73203	1.13	1.07	0.802	1.091	0.949	1.113	1.04	0.89	1.03	0.811			0.904			1.189			1.393			1.207			0.875			0.866475		0.724938		0.628141
A0A3Q1M3G3	365	S	Ral GEF with PH domain and SH3 binding motif 1 OS=Bos taurus OX=9913 GN=RALGPS1 PE=4 SV=1	RALGPS1	1	0.00399507	82.803	3	VPVRNS(1)PR	-0.32549	1.112	1.017	0.724	1.241	0.757	0.957	1.274	1.134	0.968	0.811			0.904			1.189			1.371			1.373			1.071			1.00146		0.780044		0.781182
A0A3Q1ME85	248	S	ADP ribosylation factor interacting protein 1 OS=Bos taurus OX=9913 GN=ARFIP1 PE=4 SV=1	ARFIP1	1	4.63323e-39	185.27	4	IEQS(1)QHLFQAHK	-0.15445	1.51	0.911	1.19	1.091	0.808	0.755	1.319	0.961	0.694
A0A3Q1ME85	161	S	ADP ribosylation factor interacting protein 1 OS=Bos taurus OX=9913 GN=ARFIP1 PE=4 SV=1	ARFIP1	0.999911	0.00281052	81.92	2	KWS(1)LNTYK	-1.0234	1.143	0.952	0.972	1.101	0.861	0.802	1.425	1.067	0.896
A0A3Q1M7C5	3545	S	Dynein axonemal heavy chain 10 OS=Bos taurus OX=9913 GN=DNAH10 PE=4 SV=1	DNAH10	0.974284	0.00991252	83.499	2	YS(0.026)PS(0.974)VFGK	0.70362	0.864	0.968	1.051	0.97	0.953	1.077	1.06	1.07	1.113
A0A3Q1LNJ0	423	S	Clusterin associated protein 1 OS=Bos taurus OX=9913 GN=CLUAP1 PE=4 SV=1	CLUAP1	1	0.0050335	55.094	2	KPEPLEES(1)DS(1)DF	-0.79832	1.157	1.249	1.646	0.781	0.996	0.875	0.891	0.761	0.768			1.111			0.928			1.003			1.482			0.943			0.766	0.636302		0.812301		0.516869
A0A3Q1LNJ0	425	S	Clusterin associated protein 1 OS=Bos taurus OX=9913 GN=CLUAP1 PE=4 SV=1	CLUAP1	1	0.0050335	55.094	2	KPEPLEES(1)DS(1)DF	-0.79832	1.157	1.249	1.646	0.781	0.996	0.875	0.891	0.761	0.768			1.111			0.928			1.003			1.482			0.943			0.766	0.636302		0.812301		0.516869
A0A3Q1LNK7	291	S	Signal recognition particle subunit SRP68 OS=Bos taurus OX=9913 GN=SRP68 PE=3 SV=1	SRP68	0.936509	0.00775904	42.633	4	AKQAAT(0.063)MS(0.937)EVEWRGR	0.45687	1.368	0.941	1.644	0.986	0.721	1.033	0.989	0.778	0.732
A0A3Q1LNL4	119	S	Uncharacterized protein OS=Bos taurus OX=9913 GN=STPG3 PE=4 SV=1	STPG3	0.792074	0.0183785	41.542	3	ES(0.207)S(0.792)PHPHFS(0.001)IGR	0.59085										1.181	0.967	0.962	0.929	1.016	1.021	0.997	0.989	0.971
A0A3Q1LNL4	75	S	Uncharacterized protein OS=Bos taurus OX=9913 GN=STPG3 PE=4 SV=1	STPG3	0.979976	6.13114e-09	110.84	2	TQT(0.02)S(0.98)PLQEPLTR	-0.16628	0.97	1.163	1.16	0.736	1.084	1.001	0.652	1.073	1.21	1.181	0.967	0.962	0.929	1.016	1.021	0.997	0.989	0.971	0.821	1.203	1.206	0.792	1.067	0.98	0.654	1.085	1.246	0.878947	0.479463	1.05143	0.92411	0.924149	0.692888
A0A3Q1LNM8	303	S	Protein transport protein Sec61 subunit alpha isoform 2 OS=Bos taurus OX=9913 GN=SEC61A2 PE=3 SV=1	SEC61A2	0.991085	0.000450699	69.485	2	DT(0.009)S(0.991)MVHELNR	-0.762	1.076	0.834	1.509	0.965	0.921	1.065	0.956	0.845	0.999	0.946		1.096	0.974		0.924	1.04		1.059	1.137		1.377	0.991		1.153	0.919		0.943	0.852824	0.326037	0.86847	0.213636	0.740652	0.092218
A0A3Q1MJ29	488	S	Non-specific serine/threonine protein kinase OS=Bos taurus OX=9913 GN=RPS6KA2 PE=4 SV=1	RPS6KA2	1	0.0191523	46.159	2	ILRQRY(1)FS(1)ER	4.095	0.911	0.798	1.014	1.046	1.013	1.034	0.978	1.244	1.104
A0A3Q1MSH3	289	S	Serine/threonine-protein kinase 33 OS=Bos taurus OX=9913 GN=STK33 PE=4 SV=1	STK33	0.771214	1.89417e-05	107.17	2	APFMAS(0.229)S(0.771)EEK	-0.58222	1.022	0.996	0.904	1.06	0.987	0.832	1.04	1.174	1.138	1.077	1.07	1.13	0.984	1.017	1.033	1.014	1.01	1.025	0.949	0.931	0.8	1.077	0.971	0.805	1.026	1.162	1.11	1.06455	0.594425	1.15598	0.178862	1.2306	0.0325722
A0A3Q1MSH3	77	S	Serine/threonine-protein kinase 33 OS=Bos taurus OX=9913 GN=STK33 PE=4 SV=1	STK33	0.54866	0.012782	56.768	2	DS(0.445)PS(0.549)KS(0.113)S(0.893)NIER	-1.5621										1.077	1.07	1.13	0.984	1.017	1.033	1.014	1.01	1.025
A0A3Q1MSH3	80	S	Serine/threonine-protein kinase 33 OS=Bos taurus OX=9913 GN=STK33 PE=4 SV=1	STK33	0.893016	0.012782	56.768	2	DS(0.445)PS(0.549)KS(0.113)S(0.893)NIER	-1.5621										1.077	1.07	1.13	0.984	1.017	1.033	1.014	1.01	1.025
A0A3Q1MSH3	435	S	Serine/threonine-protein kinase 33 OS=Bos taurus OX=9913 GN=STK33 PE=4 SV=1	STK33	0.498461	3.8604e-24	144.56	2	ENIDNFDTSFT(0.003)S(0.498)S(0.498)VGSR	1.2207										1.077	1.07	1.13	0.984	1.017	1.033	1.014	1.01	1.025
A0A3Q1MSH3	436	S	Serine/threonine-protein kinase 33 OS=Bos taurus OX=9913 GN=STK33 PE=4 SV=1	STK33	0.62385	3.8604e-24	144.56	3	ENIDNFDTSFT(0.022)S(0.33)S(0.624)VGS(0.025)R	-0.78856	0.911	1.084	0.985	0.813	1.051	1.047	0.891	0.997	1.298	1.077	1.07	1.13	0.984	1.017	1.033	1.014	1.01	1.025	0.846	1.013	0.872	0.826	1.033	1.014	0.879	0.987	1.266	1.052	0.619059	1.09015	0.571746	1.14683	0.349213
A0A3Q1MSH3	369	S	Serine/threonine-protein kinase 33 OS=Bos taurus OX=9913 GN=STK33 PE=4 SV=1	STK33	1	1.91998e-144	264.84	3	NNPES(1)DEESTTDQR	0.22308	0.891	0.948	1.058	0.76	0.937	1.003	1.093	1.249	1.179	1.077	1.07	1.13	0.984	1.017	1.033	1.014	1.01	1.025	0.827	0.886	0.936	0.772	0.921	0.971	1.078	1.237	1.15	1.00566	0.978752	1.30068	0.0291426	1.30804	0.00741829
A0A3Q1MSH3	373	S	Serine/threonine-protein kinase 33 OS=Bos taurus OX=9913 GN=STK33 PE=4 SV=1	STK33	0.982168	4.29542e-23	142.43	2	NNPES(1)DEES(0.982)T(0.015)T(0.003)DQR	-1.2912	1.04	1.225	1.104	0.836	1.037	1.203	0.899	0.933	0.771	1.077	1.07	1.13	0.984	1.017	1.033	1.014	1.01	1.025	0.966	1.145	0.977	0.85	1.02	1.165	0.887	0.924	0.752	0.982837	0.843039	0.844481	0.212002	0.829987	0.0885194
A0A3Q1MSH3	87	S	Serine/threonine-protein kinase 33 OS=Bos taurus OX=9913 GN=STK33 PE=4 SV=1	STK33	1	1.49364e-05	125.03	2	KPS(1)QQQWGR	-0.45407	1.306	1.464	1.976	0.789	1.116	1.044	0.506	0.48	0.375	1.077	1.07	1.13	0.984	1.017	1.033	1.014	1.01	1.025	1.213	1.368	1.749	0.802	1.097	1.011	0.499	0.475	0.366	0.672055	0.0508405	0.460481	0.00446398	0.309469	0.00126029
A0A3Q1MSH3	380	S	Serine/threonine-protein kinase 33 OS=Bos taurus OX=9913 GN=STK33 PE=4 SV=1	STK33	0.998506	1.93793e-07	115.2	2	NNPES(0.891)DEES(0.037)T(0.037)T(0.037)DQRDS(0.999)R	-0.01616	1.025	1.108	1.727	0.76	1.1	1.173	0.697	0.675	0.812	1.077	1.07	1.13	0.984	1.017	1.033	1.014	1.01	1.025	0.952	1.036	1.528	0.772	1.082	1.136	0.687	0.668	0.792	0.850398	0.461867	0.71806	0.0730849	0.610637	0.0376581
A0A3Q1MSH3	400	S	Serine/threonine-protein kinase 33 OS=Bos taurus OX=9913 GN=STK33 PE=4 SV=1	STK33	0.999864	0.000196741	60.133	3	NVPDVS(1)NS(1)S(1)DEEEGKQPTAYEK	-0.23434	1.043	1.098	1.161	0.798	1.018	0.988	0.863	1.038	1.085	1.077	1.07	1.13	0.984	1.017	1.033	1.014	1.01	1.025	0.968	1.026	1.027	0.811	1.001	0.956	0.851	1.028	1.059	0.916253	0.244493	1.06142	0.562732	0.972526	0.675873
A0A3Q1MSH3	402	S	Serine/threonine-protein kinase 33 OS=Bos taurus OX=9913 GN=STK33 PE=4 SV=1	STK33	0.999791	1.50185e-87	202.14	3	NVPDVS(1)NS(1)S(1)DEEEGKQPTAYEK	-0.23434	0.94	1.05	1.323	0.743	1.045	1.044	0.787	1.067	1.083	1.077	1.07	1.13	0.984	1.017	1.033	1.014	1.01	1.025	0.873	0.981	1.171	0.755	1.028	1.011	0.776	1.056	1.057	0.923636	0.568135	1.034	0.829859	0.955041	0.733305
A0A3Q1MSH3	403	S	Serine/threonine-protein kinase 33 OS=Bos taurus OX=9913 GN=STK33 PE=4 SV=1	STK33	0.999791	1.50185e-87	202.14	3	NVPDVS(1)NS(1)S(1)DEEEGKQPTAYEK	-0.23434	0.94	1.05	1.323	0.743	1.045	1.044	0.787	1.067	1.083	1.077	1.07	1.13	0.984	1.017	1.033	1.014	1.01	1.025	0.873	0.981	1.171	0.755	1.028	1.011	0.776	1.056	1.057	0.923636	0.568135	1.034	0.829859	0.955041	0.733305
A0A3Q1MSH3	387	S	Serine/threonine-protein kinase 33 OS=Bos taurus OX=9913 GN=STK33 PE=4 SV=1	STK33	0.99879	0.000195849	82.449	2	S(0.001)GQEES(0.999)KVYQPSR	-0.74806	1.319	1.457	2.099	0.794	0.96	0.899	0.468	0.54	0.559	1.077	1.07	1.13	0.984	1.017	1.033	1.014	1.01	1.025	1.225	1.362	1.858	0.807	0.944	0.87	0.462	0.535	0.545	0.589651	0.0180197	0.588325	0.00154513	0.346907	0.0015185
A0A3Q1MJQ2	491	S	Protein tyrosine phosphatase receptor type S OS=Bos taurus OX=9913 GN=PTPRS PE=4 SV=1	PTPRS	1	0.0201997	40.941	3	T(1)GEQAPAS(1)APR	-3.7526	1.26	0.996	0.596	1.387	0.757	1.282	1.13	0.743	0.994
P13600	53	S	Beta-nerve growth factor OS=Bos taurus OX=9913 GN=NGF PE=2 SV=3	NGF	1	0.00335403	55.724	3	AHS(1)APAGPIAAR	0.55131										0.902	0.775	1.969	0.764	0.501	0.382	0.843	0.406	0.402
A0A3Q1LP78	437	S	RAB11 binding and LisH domain, coiled-coil and HEAT repeat containing OS=Bos taurus OX=9913 GN=RELCH PE=4 SV=1	RELCH	0.829105	8.55071e-12	125.23	4	DVHLS(0.171)KS(0.829)DEVDSTVPK	0.56124	1.003	0.688	2.402	1.097	0.856	0.88	0.711	0.671	0.959
A0A3Q1LP78	137	S	RAB11 binding and LisH domain, coiled-coil and HEAT repeat containing OS=Bos taurus OX=9913 GN=RELCH PE=4 SV=1	RELCH	0.459986	0.000566316	51.096	3	QS(0.46)GT(0.46)PPGT(0.08)GAPGVPGAAGLGGAGGR	0.34044
A0A3Q1LP78	189	S	RAB11 binding and LisH domain, coiled-coil and HEAT repeat containing OS=Bos taurus OX=9913 GN=RELCH PE=4 SV=1	RELCH	0.97305	0.00152384	67.326	3	Y(0.023)S(0.973)DDGNRET(0.004)DER	0.44913	0.974	0.981	2.339	0.838	0.698	1.15	0.753	0.682	0.764
Q5E958	86	S	40S ribosomal protein S8 OS=Bos taurus OX=9913 GN=RPS8 PE=2 SV=3	RPS8	1	1.16689e-11	126.02	2	IIDVVYNAS(1)NNELVR	0.77921	1.313	0.882	0.893	1.191	0.899	0.992	1.222	0.79	1.01	0.866	0.841	0.751	0.939	0.928	1.073	0.888	0.902	0.982	1.516	1.049	1.189	1.268	0.969	0.925	1.376	0.876	1.029	0.842302	0.310105	1.03763	0.868202	0.874001	0.456598
A0A3Q1NCD3	48	S	Endosome-associated-trafficking regulator 1 OS=Bos taurus OX=9913 GN=ENTR1 PE=4 SV=1	ENTR1	0.92409	0.000259005	77.221	2	EDT(0.034)DS(0.924)RVYS(0.041)QEATR	-0.90741	1.044	1.034	0.806	0.958	1.155	0.961	1.044	1.144	0.951
Q5E9J9	311	S	STE20-related kinase adapter protein alpha OS=Bos taurus OX=9913 GN=STRADA PE=2 SV=1	STRADA	0.43481	7.73932e-05	69.98	4	NPDMRPS(0.435)AS(0.435)T(0.13)LLNHSFFK	0.18619										1.04	0.914	1.056	0.997	1.003	1.036	0.957	1.039	1.04
Q5E9J9	313	S	STE20-related kinase adapter protein alpha OS=Bos taurus OX=9913 GN=STRADA PE=2 SV=1	STRADA	0.43481	7.73932e-05	69.98	4	NPDMRPS(0.435)AS(0.435)T(0.13)LLNHSFFK	0.18619										1.04	0.914	1.056	0.997	1.003	1.036	0.957	1.039	1.04
Q5E9J9	329	S	STE20-related kinase adapter protein alpha OS=Bos taurus OX=9913 GN=STRADA PE=2 SV=1	STRADA	1	4.71309e-06	74.516	3	RAS(1)EALPELLRPVTPITTFEGR	-0.25327	0.958	0.95	0.816	1.044	1.045	1.093	0.946	1.13	1.119	1.04	0.914	1.056	0.997	1.003	1.036	0.957	1.039	1.04	0.921	1.039	0.773	1.047	1.042	1.055	0.989	1.088	1.076	1.15038	0.161487	1.00286	0.951268	1.15368	0.176053
Q5E9J9	272	S	STE20-related kinase adapter protein alpha OS=Bos taurus OX=9913 GN=STRADA PE=2 SV=1	STRADA	0.583153	0.000885205	59.574	3	SAANSGLSES(0.001)LAPS(0.583)T(0.416)PR	4.0199										1.04	0.914	1.056	0.997	1.003	1.036	0.957	1.039	1.04
Q5E9J9	281	S	STE20-related kinase adapter protein alpha OS=Bos taurus OX=9913 GN=STRADA PE=2 SV=1	STRADA	0.916866	0.0195738	42.708	3	T(0.029)S(0.029)NGDS(0.917)PS(0.025)HPYHR	-1.1879	0.966	0.944	0.95	1.304	0.919	0.63	1.709	0.774	1.097	1.04	0.914	1.056	0.997	1.003	1.036	0.957	1.039	1.04	0.929	1.033	0.9	1.308	0.916	0.608	1.786	0.745	1.055	0.989518	0.813443	1.26624	0.551834	1.25297	0.563712
A0A3Q1LPJ3	543	S	Serine/threonine-protein phosphatase 2A 56 kDa regulatory subunit OS=Bos taurus OX=9913 GN=PPP2R5C PE=3 SV=1	PPP2R5C	0.912974	0.0044905	88.056	3	KAVS(0.913)S(0.087)VQLR	-0.0017936	1.545	1.502	1.525	0.703	1.05	1.043	0.554	0.594	0.511	1.082	1.068	0.942	0.998	1.005	1.066	1.062	1.069	1.11	1.428	1.406	1.619	0.704	1.045	0.978	0.522	0.556	0.46	0.612396	0.0180599	0.56399	0.0138899	0.345385	0.000118112
A0A3Q1LPK8	105	S	Ribonuclease pancreatic OS=Bos taurus OX=9913 GN=RNASE1 PE=3 SV=1	RNASE1	0.497911	1.37905e-06	102.29	3	ET(0.004)GS(0.498)S(0.498)KYPNCAYK	-1.0444
A0A3Q1LPK8	106	S	Ribonuclease pancreatic OS=Bos taurus OX=9913 GN=RNASE1 PE=3 SV=1	RNASE1	0.497911	1.37905e-06	102.29	3	ET(0.004)GS(0.498)S(0.498)KYPNCAYK	-1.0444
A0A3Q1MKK7	166	S	Thymopoietin OS=Bos taurus OX=9913 GN=TMPO PE=1 SV=1	TMPO	0.363699	8.16828e-05	77.037	3	SSTPLPT(0.001)IS(0.364)S(0.364)S(0.239)VENT(0.033)R	-1.6201
A0A3Q1MKK7	167	S	Thymopoietin OS=Bos taurus OX=9913 GN=TMPO PE=1 SV=1	TMPO	0.363699	8.16828e-05	77.037	3	SSTPLPT(0.001)IS(0.364)S(0.364)S(0.239)VENT(0.033)R	-1.6201
A0A3Q1LPQ0	419	S	Protein disulfide-isomerase OS=Bos taurus OX=9913 GN=P4HB PE=1 SV=1	P4HB	0.999084	0.0106157	53.751	3	VHS(0.999)FPT(0.001)LK	0.38032	0.98	0.889	1.607	0.756	1.168	1.143	0.786	0.777	0.996
A0A3Q1MC00	877	S	Vacuolar protein sorting 13 homolog C OS=Bos taurus OX=9913 GN=VPS13C PE=4 SV=1	VPS13C	0.682878	0.00741191	45.618	2	IQGLDS(0.634)S(0.683)LS(0.683)LQS(1)R	2.0749	1.315	1.132	1.169	1.042	0.711	0.872	1.172	0.999	0.771		1.125			1.17			0.867			1.006			0.608			1.152		0.604374		1.89474		1.14513
A0A3Q1MC00	879	S	Vacuolar protein sorting 13 homolog C OS=Bos taurus OX=9913 GN=VPS13C PE=4 SV=1	VPS13C	0.682878	0.00741191	45.618	2	IQGLDS(0.634)S(0.683)LS(0.683)LQS(1)R	2.0749	1.315	1.132	1.169	1.042	0.711	0.872	1.172	0.999	0.771		1.125			1.17			0.867			1.006			0.608			1.152		0.604374		1.89474		1.14513
A0A3Q1MC00	882	S	Vacuolar protein sorting 13 homolog C OS=Bos taurus OX=9913 GN=VPS13C PE=4 SV=1	VPS13C	0.999951	0.00741191	45.618	2	IQGLDS(0.634)S(0.683)LS(0.683)LQS(1)R	2.0749	1.315	1.132	1.169	1.042	0.711	0.872	1.172	0.999	0.771		1.125			1.17			0.867			1.006			0.608			1.152		0.604374		1.89474		1.14513
A0A3Q1N2X9	181	S	Spermatogenesis associated 17 OS=Bos taurus OX=9913 GN=SPATA17 PE=4 SV=1	SPATA17	0.999131	0.000101662	88.252	3	KRS(0.999)ICLS(0.001)DWLACTSAR	1.373	0.992	1.103	1.319	0.923	1.171	1.016	0.84	0.906	0.826
E1BHY1	304	S	Enah/Vasp-like OS=Bos taurus OX=9913 GN=EVL PE=1 SV=2	EVL	0.777109	5.14625e-05	66.41	3	KEDESQTEEPS(0.166)NS(0.777)PS(0.054)PGT(0.002)R	0.96289	1.156	0.959	1.05	0.917	0.973	1.037	0.922	1.125	0.973
E1BHY1	370	S	Enah/Vasp-like OS=Bos taurus OX=9913 GN=EVL PE=1 SV=2	EVL	1	1.30983e-05	88.541	3	MKPAGS(1)VNDVALDALDLDR	-0.34466	1.038	1.059	1.332	0.867	1.095	1.068	0.785	0.867	0.983
E1BHY1	245	S	Enah/Vasp-like OS=Bos taurus OX=9913 GN=EVL PE=1 SV=2	EVL	0.737741	0.000906798	54.559	4	RVQRPEDAS(0.05)GGS(0.738)S(0.211)PS(0.001)GPSK	0.37702
A0A3Q1LPV8	931	S	Regulator of G protein signaling like 1 OS=Bos taurus OX=9913 GN=RGSL1 PE=4 SV=1	RGSL1	0.997399	0.00580792	57.434	3	DIIIS(0.997)PKPVY(0.003)K	-0.24806										0.995			1.022			1.023
A0A3Q1LPV8	988	S	Regulator of G protein signaling like 1 OS=Bos taurus OX=9913 GN=RGSL1 PE=4 SV=1	RGSL1	1	0.0127063	42.068	3	HAIS(1)AMQLCPVPGPK	0.63689										0.995			1.022			1.023
A0A3Q1LPV8	640	S	Regulator of G protein signaling like 1 OS=Bos taurus OX=9913 GN=RGSL1 PE=4 SV=1	RGSL1	1	7.76366e-06	103.9	3	NS(1)PEQMLQCNAPLIK	2.5687	0.852	0.897	1.399	1.17	0.834	1.04	0.941	0.905	1.148	0.995			1.022			1.023			0.856			1.145			0.92			1.33762		0.803493		1.07477
A0A3Q1LPV8	285	S	Regulator of G protein signaling like 1 OS=Bos taurus OX=9913 GN=RGSL1 PE=4 SV=1	RGSL1	0.581052	0.000659494	62.203	3	TVTPIINY(0.001)S(0.581)S(0.417)HVTIK	0.80164										0.995			1.022			1.023
A0A3Q1MNF0	634	S	Acyl-CoA synthetase long chain family member 6 OS=Bos taurus OX=9913 GN=ACSL6 PE=4 SV=1	ACSL6	0.999954	1.71302e-34	150.94	4	AIHIHS(1)DMFSVQNGLLTPTLK	0.39901	1.026	0.934	1.187	0.806	1.014	0.994	1.023	0.994	1.149
A0A3Q1LPX4	516	S	3-hydroxy-3-methylglutaryl coenzyme A synthase OS=Bos taurus OX=9913 GN=HMGCS1 PE=1 SV=1	HMGCS1	0.999999	0.000180286	66.467	3	LPATAAEPEAAVIS(1)NGEH	-2.6938	0.955	0.961	0.99	0.992	1.168	1.046	0.989	0.901	1.108
A0A3Q1LPX6	57	S	NADH dehydrogenase [ubiquinone] 1 alpha subcomplex subunit 10, mitochondrial OS=Bos taurus OX=9913 GN=NDUFA10 PE=3 SV=1	NDUFA10	0.999138	3.17775e-66	207.1	2	LITVDGNICS(0.001)GKS(0.999)K	-0.69808	1.082	0.765	1.06	1.174	0.876	0.929	1.315	1.023	1.004	0.979	0.964	0.886	1.003	1	1.046	1.034	1.07	1.009	1.105	0.794	1.196	1.17	0.876	0.888	1.272	0.956	0.995	0.947981	0.777489	1.0985	0.505294	1.04136	0.773236
A0A3Q1MPD6	170	S	Zinc finger protein 185 with LIM domain OS=Bos taurus OX=9913 GN=ZNF185 PE=4 SV=1	ZNF185	0.5	0.0199748	51.066	3	FS(0.5)S(0.5)DEQK	0.047188	0.263	3.415	0.433	0.299	1.897	0.41	0.364	0.971	0.621
A0A3Q1MPD6	171	S	Zinc finger protein 185 with LIM domain OS=Bos taurus OX=9913 GN=ZNF185 PE=4 SV=1	ZNF185	0.5	0.0199748	51.066	3	FS(0.5)S(0.5)DEQK	0.047188	0.263	3.415	0.433	0.299	1.897	0.41	0.364	0.971	0.621
A0A3Q1LPZ4	197	S	F-actin-capping protein subunit beta OS=Bos taurus OX=9913 GN=CAPZB PE=3 SV=1	CAPZB	0.939588	0.0139005	51.786	2	SGSGTMNLGGS(0.94)LT(0.06)R	-1.0849	1.112	1.282	0.705	0.742	0.965	0.756	0.889	1.779	0.82
A0A3Q1LPZ4	28	S	F-actin-capping protein subunit beta OS=Bos taurus OX=9913 GN=CAPZB PE=3 SV=1	CAPZB	0.99823	8.80672e-30	144.4	3	VGTADYGGAS(0.998)DQS(0.002)DQQLDCALDLMR	1.0538	0.928	1.249	0.89	1.068	1.168	0.832	1.008	1.009	0.955
A0A3Q1MPZ9	170	S	RAS related 2 OS=Bos taurus OX=9913 GN=RRAS2 PE=4 SV=1	RRAS2	0.998852	9.21529e-05	73.448	3	KFQEQECPPS(0.999)PEPT(0.001)R	-1.0391	1.312	1.038	0.792	1.156	0.883	0.772	1.259	1.209	0.763		0.971	1.124		0.959	0.924		1.006	0.931		1.069	0.705		0.921	0.835		1.202	0.82	0.989853	0.966595	1.15148	0.593853	1.1398	0.681755
A0A3Q1LQ38	248	S	MAGE domain-containing protein OS=Bos taurus OX=9913 PE=4 SV=1	--	0.959788	2.20216e-30	160.64	2	VPS(0.04)S(0.96)FPDLYDEALR	2.0349	0.943	0.829	1.227	1.049	0.916	1.044	1.042	0.846	1.282	0.881			0.961			0.996			1.07			1.092			1.046			1.02056		0.957875		0.97757
A0A3Q1LQ62	197	S	A-kinase anchoring protein 11 OS=Bos taurus OX=9913 GN=AKAP11 PE=4 SV=1	AKAP11	1	0.00657765	46.89	2	VLVGS(1)EQQKS(1)LAK	-4.1637	0.996	1.012	0.782	1.286	0.943	0.94	1.151	1.051	1.006
A0A3Q1LQ62	202	S	A-kinase anchoring protein 11 OS=Bos taurus OX=9913 GN=AKAP11 PE=4 SV=1	AKAP11	1	0.00657765	46.89	2	VLVGS(1)EQQKS(1)LAK	-4.1637	0.996	1.012	0.782	1.286	0.943	0.94	1.151	1.051	1.006
G3N0K3	203	S	40S ribosomal protein S4 OS=Bos taurus OX=9913 PE=3 SV=1	--	1	0.000289258	72.433	4	ERHPGS(1)FDVVHVK	-0.43866	0.977	0.638	0.908	0.992	1.098	1.225	1.106	0.853	1.345		0.867	0.941		0.804	1.012		1.063	1.044		0.736	0.965		1.366	1.21		0.802	1.288	1.5144	0.104478	0.811335	0.437856	1.22869	0.563343
A4IF87	306	S	Dihydroxyacetone phosphate acyltransferase OS=Bos taurus OX=9913 GN=GNPAT PE=2 SV=1	GNPAT	0.945623	0.0182713	67.08	2	ES(0.946)T(0.05)T(0.005)GLLK	0.78165	0.942	0.993	0.89	1.055	1.001	0.963	1.252	1.089	0.968
A4IF87	69	S	Dihydroxyacetone phosphate acyltransferase OS=Bos taurus OX=9913 GN=GNPAT PE=2 SV=1	GNPAT	0.988091	0.0122744	50.897	3	GIT(0.012)PCKPS(0.988)DIK	2.0129	0.887	0.964	1.035	1.177	0.912	0.977	0.997	1.089	1.122
A4IF87	4	S	Dihydroxyacetone phosphate acyltransferase OS=Bos taurus OX=9913 GN=GNPAT PE=2 SV=1	GNPAT	0.229264	2.09314e-14	103.17	3	MDHS(0.229)S(0.229)S(0.229)S(0.229)NS(0.083)CFSVGSTSPGAVVLLYSK	-0.75627
A4IF87	5	S	Dihydroxyacetone phosphate acyltransferase OS=Bos taurus OX=9913 GN=GNPAT PE=2 SV=1	GNPAT	0.229264	2.09314e-14	103.17	3	MDHS(0.229)S(0.229)S(0.229)S(0.229)NS(0.083)CFSVGSTSPGAVVLLYSK	-0.75627
A4IF87	6	S	Dihydroxyacetone phosphate acyltransferase OS=Bos taurus OX=9913 GN=GNPAT PE=2 SV=1	GNPAT	0.229264	2.09314e-14	103.17	3	MDHS(0.229)S(0.229)S(0.229)S(0.229)NS(0.083)CFSVGSTSPGAVVLLYSK	-0.75627
A4IF87	7	S	Dihydroxyacetone phosphate acyltransferase OS=Bos taurus OX=9913 GN=GNPAT PE=2 SV=1	GNPAT	0.307639	3.87531e-24	133.59	3	MDHS(0.229)S(0.229)S(0.229)S(0.308)NS(0.007)CFSVGSTSPGAVVLLYSK	0.58741
A4IF87	9	S	Dihydroxyacetone phosphate acyltransferase OS=Bos taurus OX=9913 GN=GNPAT PE=2 SV=1	GNPAT	0.288021	5.02391e-12	93.191	4	MDHS(0.177)S(0.177)S(0.177)S(0.177)NS(0.288)CFS(0.004)VGSTSPGAVVLLYSK	-0.072239
A4IF87	345	S	Dihydroxyacetone phosphate acyltransferase OS=Bos taurus OX=9913 GN=GNPAT PE=2 SV=1	GNPAT	0.999515	0.00370131	72.321	2	MGRS(1)PYNLVPR	0.58859	0.958	0.998	0.702	1.179	1.069	0.871	1.341	1.127	0.921
A4IF87	89	S	Dihydroxyacetone phosphate acyltransferase OS=Bos taurus OX=9913 GN=GNPAT PE=2 SV=1	GNPAT	0.964984	0.00259599	54.834	3	QLS(0.965)KES(0.035)LQPVEVLR	0.24144	1.023	0.998	0.902	1.248	0.827	0.832	1.21	1.063	1.103
A4IF87	46	S	Dihydroxyacetone phosphate acyltransferase OS=Bos taurus OX=9913 GN=GNPAT PE=2 SV=1	GNPAT	1	0.00917709	66.056	3	RHVS(1)DLK	0.3217	1.153	0.885	0.837	1.305	0.699	1.04	1.139	1.02	1.119
F1MAU6	275	S	Fibronectin type III and SPRY domain containing 1 like OS=Bos taurus OX=9913 GN=FSD1L PE=4 SV=2	FSD1L	0.959532	2.4196e-05	99.407	3	ALNFNLDNS(0.96)S(0.217)S(0.824)HLNLR	-1.0162	0.962	0.72	1.209	1.455	0.921	0.978	0.826	0.951	1.194	1.059	1.023	0.988	0.961	1	0.953	0.988	1.038	1.073	0.908	0.704	1.224	1.514	0.921	1.026	0.836	0.916	1.113	1.22038	0.411946	0.827795	0.374617	1.01023	0.882272
F1MAU6	276	S	Fibronectin type III and SPRY domain containing 1 like OS=Bos taurus OX=9913 GN=FSD1L PE=4 SV=2	FSD1L	0.667707	4.08287e-25	148.38	2	ALNFNLDNS(0.442)S(0.668)S(0.89)HLNLR	-0.10944	1.131	1.14	1.288	1.144	1.103	1.102	0.658	0.718	0.81	1.059	1.023	0.988	0.961	1	0.953	0.988	1.038	1.073	1.068	1.114	1.304	1.19	1.103	1.156	0.666	0.692	0.755	0.989386	0.914284	0.612641	0.000342163	0.606139	0.00219306
F1MAU6	277	S	Fibronectin type III and SPRY domain containing 1 like OS=Bos taurus OX=9913 GN=FSD1L PE=4 SV=2	FSD1L	0.890419	4.08287e-25	148.38	2	ALNFNLDNS(0.442)S(0.668)S(0.89)HLNLR	-0.10944	1.117	1.109	1.283	1.168	1.089	1.093	0.67	0.736	0.838	1.059	1.023	0.988	0.961	1	0.953	0.988	1.038	1.073	1.055	1.084	1.299	1.215	1.089	1.147	0.678	0.709	0.781	1.00378	0.926547	0.628224	0.000883796	0.630599	0.00408826
F1MAU6	488	S	Fibronectin type III and SPRY domain containing 1 like OS=Bos taurus OX=9913 GN=FSD1L PE=4 SV=2	FSD1L	0.622954	0.0206226	44.304	2	NENGMT(0.11)GS(0.623)T(0.336)S(0.302)S(0.627)LNNIT(0.001)Q	-0.069401	0.831	1.037	0.939	0.939	1.168	1.065	0.83	1.136	1.125	1.059	1.023	0.988	0.961	1	0.953	0.988	1.038	1.073	0.785	1.014	0.95	0.977	1.168	1.118	0.84	1.094	1.048	1.18698	0.136398	0.913883	0.392625	1.08476	0.512346
F1MAU6	491	S	Fibronectin type III and SPRY domain containing 1 like OS=Bos taurus OX=9913 GN=FSD1L PE=4 SV=2	FSD1L	0.626952	0.0206226	44.304	2	NENGMT(0.11)GS(0.623)T(0.336)S(0.302)S(0.627)LNNIT(0.001)Q	-0.069401	0.831	1.037	0.939	0.939	1.168	1.065	0.83	1.136	1.125	1.059	1.023	0.988	0.961	1	0.953	0.988	1.038	1.073	0.785	1.014	0.95	0.977	1.168	1.118	0.84	1.094	1.048	1.18698	0.136398	0.913883	0.392625	1.08476	0.512346
F1MAU6	139	S	Fibronectin type III and SPRY domain containing 1 like OS=Bos taurus OX=9913 GN=FSD1L PE=4 SV=2	FSD1L	0.994228	0.000106892	73.831	3	VS(0.994)DNMT(0.006)HLMVDFSQER	-1.5063										1.059	1.023	0.988	0.961	1	0.953	0.988	1.038	1.073
A0A3Q1LQN0	35	S	Ras-related protein Rab-4A OS=Bos taurus OX=9913 GN=RAB4A PE=4 SV=1	RAB4A	0.999588	1.47322e-17	135.91	4	FKDDS(1)NHTIGVEFGSK	1.1554	1.167	1.235	0.999	1.029	1.244	0.875	0.916	0.928	0.698
A0A3Q1LQN0	173	S	Ras-related protein Rab-4A OS=Bos taurus OX=9913 GN=RAB4A PE=4 SV=1	RAB4A	1	0.000244668	73.057	3	ILNKIES(1)GELDPER	0.77975	1.129	0.905	0.97	1.124	1.043	0.844	1.222	0.995	0.959
A0A3Q1LQT9	284	S	POC1 centriolar protein homolog A OS=Bos taurus OX=9913 GN=POC1A PE=4 SV=1	POC1A	0.786859	0.000887084	48.265	4	VQRPPAT(0.366)RAS(0.787)S(0.79)S(0.755)GT(0.302)LPEVDPLVPPGR	0.97722	0.663	1.2	1.285	0.601	1.304	1.047	0.688	1.156	1.064	0.996		1.035	0.932		0.96	1.04		1	0.666		1.242	0.645		1.091	0.662		1.064	0.909853	0.861135	0.99424	0.999045	0.904612	0.856422
A0A3Q1LQT9	285	S	POC1 centriolar protein homolog A OS=Bos taurus OX=9913 GN=POC1A PE=4 SV=1	POC1A	0.977557	1.8898e-82	203.66	2	AS(0.024)S(0.978)S(0.996)GT(0.002)LPEVDPLVPPGR	-0.43851	0.934	1.029	1.147	0.873	0.988	0.967	1.048	0.997	1.145	0.996		1.035	0.932		0.96	1.04		1	0.938		1.108	0.937		1.007	1.008		1.145	0.950147	0.647582	1.10751	0.302585	1.0523	0.666777
A0A3Q1LQT9	286	S	POC1 centriolar protein homolog A OS=Bos taurus OX=9913 GN=POC1A PE=4 SV=1	POC1A	0.996403	1.8898e-82	203.66	2	AS(0.024)S(0.978)S(0.996)GT(0.002)LPEVDPLVPPGR	-0.43851	0.931	1.032	1.137	0.871	0.996	0.963	1.049	0.996	1.152	0.996		1.035	0.932		0.96	1.04		1	0.935		1.099	0.935		1.003	1.009		1.152	0.952802	0.65562	1.11507	0.288661	1.06244	0.615097
A0A3Q1LQV8	53	S	Pyrophosphatase (inorganic) 2 OS=Bos taurus OX=9913 GN=PPA2 PE=1 SV=1	PPA2	0.968778	0.00138101	71.176	3	GQPHS(0.969)PDY(0.031)R	-0.22879	0.803	1.035	0.931	1.041	1.264	1.153	0.895	0.848	1.104
F1MV80	188	S	NAD kinase 2, mitochondrial OS=Bos taurus OX=9913 GN=NADK2 PE=3 SV=3	NADK2	0.974184	1.33456e-27	148.3	4	LKPVIGVNT(0.026)DPERS(0.974)EGHLCLPVR	0.55735	0.998	0.937	0.955	1.044	0.849	0.969	1.384	1.007	1.046
A0A3Q1LVW9	1186	S	Patatin like phospholipase domain containing 7 OS=Bos taurus OX=9913 GN=PNPLA7 PE=4 SV=1	PNPLA7	0.986741	1.58136e-93	203.78	2	ACDVLTCPNAS(0.987)FT(0.013)DLAEIVSR	-0.94954	1.005	1.172	1.297	0.891	1.205	0.974	0.811	0.84	0.89
E1B944	180	S	IQ motif containing H OS=Bos taurus OX=9913 GN=IQCH PE=4 SV=3	IQCH	0.517994	0.000515325	63.46	3	GS(0.026)T(0.026)IS(0.518)S(0.431)LTVLPASHR	-0.081647	0.882	1.648	1.351	0.77	0.98	0.838	1.13	0.63	0.861
E1B944	181	S	IQ motif containing H OS=Bos taurus OX=9913 GN=IQCH PE=4 SV=3	IQCH	0.936792	4.47638e-11	119.76	2	GST(0.001)IS(0.058)S(0.937)LT(0.004)VLPASHR	0.60167	1.134	0.955	1.176	1.014	1.041	0.978	0.818	1.011	0.999
E1B944	261	S	IQ motif containing H OS=Bos taurus OX=9913 GN=IQCH PE=4 SV=3	IQCH	0.999995	1.64142e-05	129.74	2	TES(1)IPEEMK	-0.074946	1.186	1.405	1.421	0.726	1.07	0.974	0.717	0.923	0.622
A0A3Q1LRC3	1231	S	Cilia and flagella associated protein 43 OS=Bos taurus OX=9913 GN=CFAP43 PE=4 SV=1	CFAP43	1	4.27916e-93	212.12	3	IHAETTSLVPFGERPGS(1)GK	-0.44238	1.024	0.827	1.221	1.025	1.048	1.004	0.91	1.077	1.01
Q08DP0	117	S	Phosphoglucomutase-1 OS=Bos taurus OX=9913 GN=PGM1 PE=2 SV=1	PGM1	0.999019	2.6779e-146	242.94	3	AIGGIILT(0.001)AS(0.999)HNPGGPNGDFGIK	0.34264	0.96	0.973	1.629	0.662	0.961	0.978	0.762	1.078	1.111	1.351	1.197	1.35	0.994	1.102	1.164	0.964	1.046	0.958	0.711	0.813	1.207	0.666	0.872	0.84	0.79	1.031	1.16	0.870743	0.543444	1.25357	0.194355	1.09154	0.632116
A0A3Q1LW23	695	S	Methylcrotonoyl-CoA carboxylase 1 OS=Bos taurus OX=9913 GN=MCCC1 PE=1 SV=1	MCCC1	1	2.22975e-141	254.87	3	HAPLVEFEEEDS(1)DEREAD	0.079492	0.765	1.206	0.944	0.726	1.151	0.867	1.24	1.036	1.161	0.949	0.978	0.93	0.992	0.994	0.98	1.036	1.013	1.084	0.806	1.233	1.015	0.732	1.158	0.885	1.197	1.023	1.071	0.908644	0.614721	1.18595	0.257125	1.0776	0.541995
A0A3Q1LRE4	16	S	Cilia and flagella associated protein 69 OS=Bos taurus OX=9913 GN=CFAP69 PE=4 SV=1	CFAP69	0.5	6.84395e-05	77.137	3	AEAAEPAEAPEPS(0.5)S(0.5)R	0.53799	1.142	0.974	1.053	1.043	1.024	1.076	0.924	0.887	1.001	1.014	1.002		0.972	0.958		0.98	0.988		1.126	0.972		1.073	1.069		0.943	0.898		1.02097	0.780054	0.859477	0.0251343	0.877502	0.2397
A0A3Q1LRE4	17	S	Cilia and flagella associated protein 69 OS=Bos taurus OX=9913 GN=CFAP69 PE=4 SV=1	CFAP69	0.5	6.84395e-05	77.137	3	AEAAEPAEAPEPS(0.5)S(0.5)R	0.53799	1.142	0.974	1.053	1.043	1.024	1.076	0.924	0.887	1.001	1.014	1.002		0.972	0.958		0.98	0.988		1.126	0.972		1.073	1.069		0.943	0.898		1.02097	0.780054	0.859477	0.0251343	0.877502	0.2397
A0A3Q1LRE4	778	S	Cilia and flagella associated protein 69 OS=Bos taurus OX=9913 GN=CFAP69 PE=4 SV=1	CFAP69	1	3.11171e-18	133.86	2	ELANKS(1)WENFLAR	1.4926	1.102	1.038	1.262	0.884	1	0.978	1.015	0.931	0.922	1.014	1.002		0.972	0.958		0.98	0.988		1.087	1.036		0.909	1.044		1.036	0.942		0.919925	0.363327	1.0128	0.883086	0.9317	0.311254
A0A3Q1LRI0	61	S	Chromosome 17 open reading frame 100 OS=Bos taurus OX=9913 GN=C17orf100 PE=4 SV=1	C17orf100	0.744173	0.00583415	63.31	2	SSEGPS(0.209)VS(0.744)PS(0.047)GK	-0.37518
A0A3Q1LRI5	7	S	SAM domain, SH3 domain and nuclear localization signals 1 OS=Bos taurus OX=9913 GN=SAMSN1 PE=4 SV=1	SAMSN1	0.249505	0.0122896	50.831	4	T(0.25)QS(0.25)NS(0.25)S(0.25)ENHY(0.001)FS(0.001)ISK	1.8794
A0A3Q1LRI5	9	S	SAM domain, SH3 domain and nuclear localization signals 1 OS=Bos taurus OX=9913 GN=SAMSN1 PE=4 SV=1	SAMSN1	0.249505	0.0122896	50.831	4	T(0.25)QS(0.25)NS(0.25)S(0.25)ENHY(0.001)FS(0.001)ISK	1.8794
A0A3Q1LRI5	10	S	SAM domain, SH3 domain and nuclear localization signals 1 OS=Bos taurus OX=9913 GN=SAMSN1 PE=4 SV=1	SAMSN1	0.249505	0.0122896	50.831	4	T(0.25)QS(0.25)NS(0.25)S(0.25)ENHY(0.001)FS(0.001)ISK	1.8794
A0A3Q1LYI3	350	S	Bridging integrator 2 OS=Bos taurus OX=9913 GN=BIN2 PE=4 SV=1	BIN2	0.976374	1.36752e-16	132.48	2	ALTPSEQAS(0.976)S(0.021)S(0.002)SVVVLR	1.1465	0.871	0.902	1.667	0.938	0.949	1.137	0.744	0.931	0.994
A0A3Q1LYI3	351	S	Bridging integrator 2 OS=Bos taurus OX=9913 GN=BIN2 PE=4 SV=1	BIN2	0.697167	0.0188778	43.696	2	ALT(0.043)PS(0.139)EQAS(0.567)S(0.697)S(0.387)S(0.168)VVVLR	0.193
A0A3Q1LYI3	393	S	Bridging integrator 2 OS=Bos taurus OX=9913 GN=BIN2 PE=4 SV=1	BIN2	0.630473	6.17631e-76	191.72	3	AT(0.37)PS(0.63)PRGS(0.999)LGNT(0.001)PSSPPASPTSPR	0.96868	0.921	0.967	1.031	0.891	1.525	1.365	0.705	0.789	0.805
A0A3Q1LYI3	397	S	Bridging integrator 2 OS=Bos taurus OX=9913 GN=BIN2 PE=4 SV=1	BIN2	0.999488	6.17631e-76	191.72	3	AT(0.37)PS(0.63)PRGS(0.999)LGNT(0.001)PSSPPASPTSPR	0.96868	0.921	0.967	1.031	0.891	1.525	1.365	0.705	0.789	0.805
A0A3Q1LYI3	403	S	Bridging integrator 2 OS=Bos taurus OX=9913 GN=BIN2 PE=4 SV=1	BIN2	0.682015	3.59098e-11	119.2	2	GSLGNT(0.034)PS(0.682)S(0.504)PPAS(0.755)PT(0.021)S(0.003)PR	-0.34233	0.921	1.228	2.025	0.761	0.867	0.841	0.857	0.73	0.93
A0A3Q1LYI3	404	S	Bridging integrator 2 OS=Bos taurus OX=9913 GN=BIN2 PE=4 SV=1	BIN2	0.759043	0.000374003	61.039	3	GSLGNT(0.001)PS(0.24)S(0.759)PPAS(0.792)PT(0.159)S(0.049)PR	-1.2073	0.922	1.249	1.578	0.796	0.99	0.922	0.896	0.84	0.92
A0A3Q1LYI3	408	S	Bridging integrator 2 OS=Bos taurus OX=9913 GN=BIN2 PE=4 SV=1	BIN2	0.791917	3.59098e-11	119.2	3	GSLGNT(0.001)PS(0.24)S(0.759)PPAS(0.792)PT(0.159)S(0.049)PR	-1.2073	0.922	1.249	1.578	0.796	0.99	0.922	0.896	0.84	0.92
A0A3Q1LYI3	227	S	Bridging integrator 2 OS=Bos taurus OX=9913 GN=BIN2 PE=4 SV=1	BIN2	0.999639	0.000846227	110.08	2	S(1)LVISPPVR	1.4194	0.846	0.779	1.525	0.899	1.6	1.382	0.573	0.663	0.768
A0A3Q1LYI3	362	S	Bridging integrator 2 OS=Bos taurus OX=9913 GN=BIN2 PE=4 SV=1	BIN2	0.727297	0.0141326	45.618	3	T(0.016)RT(0.195)S(0.727)S(0.055)EGS(0.006)EELKK	0.51793	1.411	1.045	1.494	1.071	0.777	0.998	1.077	0.623	0.699
A0A3Q1LYI3	363	S	Bridging integrator 2 OS=Bos taurus OX=9913 GN=BIN2 PE=4 SV=1	BIN2	0.816156	0.0133874	58.32	2	T(0.034)S(0.148)S(0.816)EGS(0.002)EELK	0.068912	0.896	1.373	2.073	0.565	0.989	1.058	0.567	0.699	0.838
A0A3Q1M5M7	1984	S	Teneurin transmembrane protein 1 OS=Bos taurus OX=9913 GN=TENM1 PE=4 SV=1	TENM1	0.333264	0.0181717	40.723	2	VT(0.333)S(0.333)MQAVINET(0.333)PLPIDLYR	1.1864
A0A3Q1M632	439	S	RAN binding protein 17 OS=Bos taurus OX=9913 GN=RANBP17 PE=4 SV=1	RANBP17	0.999571	0.0176207	87.639	3	LLHSAS(1)R	0.41528
A0A3Q1LWM5	120	S	Prefoldin subunit 4 OS=Bos taurus OX=9913 GN=PFDN4 PE=3 SV=1	PFDN4	0.991609	0.0179156	53.255	2	FGS(0.992)NINLEADES(0.008)	0.77166
P39872	13	S	60S ribosomal protein L3 OS=Bos taurus OX=9913 GN=RPL3 PE=2 SV=2	RPL3	1	0.00859982	67.385	3	HGS(1)LGFLPR	-0.88344										0.916	0.924		0.967	0.915		0.94	0.951
Q3ZCD7	223	S	Very-long-chain enoyl-CoA reductase OS=Bos taurus OX=9913 GN=TECR PE=2 SV=1	TECR	1	0.0116996	59.198	3	DLRPAGS(1)K	-0.27346	1.263	0.872	1	1.327	0.642	0.918	1.412	0.918	0.909	0.994	1	0.829	0.967	0.946	1.009	1.041	0.982	1.092	1.271	0.872	1.206	1.372	0.679	0.91	1.356	0.935	0.832	0.884145	0.554493	1.05471	0.786526	0.932517	0.697136
Q3ZCD7	58	S	Very-long-chain enoyl-CoA reductase OS=Bos taurus OX=9913 GN=TECR PE=2 SV=1	TECR	1	0.0156123	46.318	3	GKS(1)LKDEDVLQK	-1.8402	1.085	1.133	1.368	1.245	1.033	0.806	0.83	0.921	0.744	0.994	1	0.829	0.967	0.946	1.009	1.041	0.982	1.092	1.092	1.133	1.65	1.287	1.092	0.799	0.797	0.938	0.681	0.820129	0.358441	0.760227	0.190778	0.623484	0.045264
A0A3Q1ML49	28	S	TBC1 domain family member 24 OS=Bos taurus OX=9913 GN=TBC1D24 PE=4 SV=1	TBC1D24	0.987176	0.000308679	89.136	2	ELS(0.987)CT(0.013)ELQELK	-1.6187	0.847	0.968	1.306	0.954	1.174	1.025	0.936	0.927	0.984
A0A3Q1LSB0	276	S	Eyes absent homolog OS=Bos taurus OX=9913 GN=EYA1 PE=3 SV=1	EYA1	0.999995	1.00191e-22	139.81	2	NNNPS(1)PPPDSDLER	-0.81031	0.994	1.097	0.821	0.938	1.153	0.907	1.178	1.112	0.91
A0A3Q1MQZ2	453	S	ATP-citrate synthase OS=Bos taurus OX=9913 GN=ACLY PE=3 SV=1	ACLY	0.996704	0.0110635	103.31	2	T(0.001)AS(0.997)FS(0.002)ESR	0.54989	0.824	0.621	2.336	0.737	0.588	1.009	0.807	1.049	1.265	1.119		1.476	1.024		0.974	0.882		0.896	0.736		1.583	0.72		1.036	0.915		1.412	0.757223	0.651434	1.32517	0.434323	1.00345	0.917235
F1MZU2	437	S	N-ethylmaleimide sensitive factor, vesicle fusing ATPase OS=Bos taurus OX=9913 GN=NSF PE=4 SV=2	NSF	1	0.00254158	71.929	2	NFS(1)GAELEGLVR	0.18224
F1MZU2	298	S	N-ethylmaleimide sensitive factor, vesicle fusing ATPase OS=Bos taurus OX=9913 GN=NSF PE=4 SV=2	NSF	0.998883	0.0202812	53.479	2	Y(0.001)VGES(0.999)EANIR	-0.20706
P62157	102	S	Calmodulin OS=Bos taurus OX=9913 GN=CALM PE=1 SV=2	CALM	1	2.58737e-74	211.17	2	VFDKDGNGYIS(1)AAELR	-0.47142	0.717	0.808	1.377	0.792	1.255	0.993	0.91	1.209	1.051	1.059	1.064	1.187	0.976	1.058	0.959	1.036	0.989	0.94	0.677	0.759	1.16	0.811	1.186	1.035	0.878	1.222	1.118	1.16795	0.436504	1.06135	0.697512	1.2396	0.289915
P62157	82	S	Calmodulin OS=Bos taurus OX=9913 GN=CALM PE=1 SV=2	CALM	1	1.48963e-30	170.78	2	MKDT(1)DS(1)EEEIR	-0.42626	1.298	0.911	1.074	1.114	0.879	0.855	1.361	0.853	0.878	1.059	1.064	1.187	0.976	1.058	0.959	1.036	0.989	0.94	1.226	0.856	0.905	1.141	0.831	0.892	1.314	0.862	0.934	0.958822	0.805938	1.08589	0.667271	1.04118	0.84357
Q3ZCF0	301	S	Dynactin subunit 2 OS=Bos taurus OX=9913 GN=DCTN2 PE=2 SV=1	DCTN2	0.999997	0.000220212	75.548	4	HKAS(1)VEDADTQSK	-0.38531	1.212	0.84	0.648	1.161	0.791	0.974	1.385	1.024	1.169	0.956	1.026	1.289	0.912	0.991	0.954	1.036	0.905	0.82	1.268	0.819	0.503	1.273	0.798	1.021	1.337	1.131	1.426	1.19382	0.48733	1.25938	0.182711	1.50347	0.161801
A0A3Q1M2A6	410	S	Exportin 5 OS=Bos taurus OX=9913 GN=XPO5 PE=4 SV=1	XPO5	0.67725	0.00575975	66.393	2	T(0.161)DS(0.677)PS(0.161)CEYSR	1.1075	0.916	1.38	0.852	0.988	0.971	0.798	0.877	1.181	1.123
A0A3Q1LSM9	1379	S	HECT, UBA and WWE domain containing E3 ubiquitin protein ligase 1 OS=Bos taurus OX=9913 GN=HUWE1 PE=1 SV=1	HUWE1	1	3.38359e-05	101.39	2	AES(1)PEEVACR	0.84278	1.116	0.975	1.091	0.991	0.867	1.065	1.135	0.86	1.054
A0A3Q1LSM9	1302	S	HECT, UBA and WWE domain containing E3 ubiquitin protein ligase 1 OS=Bos taurus OX=9913 GN=HUWE1 PE=1 SV=1	HUWE1	0.999384	0.00116418	57.738	3	EKEGS(0.999)RGEEDT(0.001)GQEEGGSR	-0.55198	1.12	0.789	1.338	1.201	0.946	0.915	0.983	0.92	0.998
A0A3Q1LSM9	1088	S	HECT, UBA and WWE domain containing E3 ubiquitin protein ligase 1 OS=Bos taurus OX=9913 GN=HUWE1 PE=1 SV=1	HUWE1	0.999341	0.000114892	81.003	3	S(0.999)HHAAS(0.001)TTTAPTPAAR	-0.020425	0.954	1.584	1.178	0.765	1.404	0.901	0.669	0.692	0.852
G3N2I2	264	S	Uncharacterized protein OS=Bos taurus OX=9913 GN=C11H2orf81 PE=4 SV=1	C11H2orf81	0.960715	6.22745e-49	161.4	3	AQPIS(0.039)S(0.961)QFS(1)LEDLYNCTPQPHAAGDR	-0.39759	1.165	1.137	1.283	0.855	1.349	0.971	0.774	0.74	0.798	1.122	1.046	1.115	0.905	0.948	0.948	0.997	0.973	0.984	1.038	1.087	1.151	0.945	1.423	1.024	0.776	0.761	0.811	1.03541	0.886819	0.692217	0.0498196	0.716728	0.000709562
G3N2I2	267	S	Uncharacterized protein OS=Bos taurus OX=9913 GN=C11H2orf81 PE=4 SV=1	C11H2orf81	0.999958	6.22745e-49	161.4	3	AQPIS(0.039)S(0.961)QFS(1)LEDLYNCTPQPHAAGDR	-0.39759	1.165	1.137	1.283	0.855	1.349	0.971	0.774	0.74	0.798	1.122	1.046	1.115	0.905	0.948	0.948	0.997	0.973	0.984	1.038	1.087	1.151	0.945	1.423	1.024	0.776	0.761	0.811	1.03541	0.886819	0.692217	0.0498196	0.716728	0.000709562
G3N2I2	462	S	Uncharacterized protein OS=Bos taurus OX=9913 GN=C11H2orf81 PE=4 SV=1	C11H2orf81	1	0.0145794	42.58	4	ARPDMARS(1)PS(1)PK	-0.38182	1.173	0.808	0.982	1.089	0.805	0.879	1.266	1.037	1.179	1.122	1.046	1.115	0.905	0.948	0.948	0.997	0.973	0.984	1.045	0.772	0.881	1.203	0.849	0.927	1.27	1.066	1.198	1.10415	0.522331	1.1863	0.198753	1.30986	0.0537778
G3N2I2	464	S	Uncharacterized protein OS=Bos taurus OX=9913 GN=C11H2orf81 PE=4 SV=1	C11H2orf81	1	0.0145794	42.58	4	ARPDMARS(1)PS(1)PK	-0.38182	1.173	0.808	0.982	1.089	0.805	0.879	1.266	1.037	1.179	1.122	1.046	1.115	0.905	0.948	0.948	0.997	0.973	0.984	1.045	0.772	0.881	1.203	0.849	0.927	1.27	1.066	1.198	1.10415	0.522331	1.1863	0.198753	1.30986	0.0537778
G3N2I2	297	S	Uncharacterized protein OS=Bos taurus OX=9913 GN=C11H2orf81 PE=4 SV=1	C11H2orf81	1	0.0191881	53.3	2	EEKVPLIPS(1)R	0.24211	1.186	1.279	1.31	0.833	1.249	0.98	0.686	0.754	0.774	1.122	1.046	1.115	0.905	0.948	0.948	0.997	0.973	0.984	1.057	1.223	1.175	0.92	1.318	1.034	0.688	0.775	0.787	0.947033	0.606204	0.687653	0.0329593	0.65123	0.00213335
G3N2I2	567	S	Uncharacterized protein OS=Bos taurus OX=9913 GN=C11H2orf81 PE=4 SV=1	C11H2orf81	0.99998	1.87809e-05	87.411	3	EGS(1)AS(1)PPIHTGAPK	1.4052	0.822	1.049	1.075	0.767	1.155	0.968	1.103	0.943	1.222	1.122	1.046	1.115	0.905	0.948	0.948	0.997	0.973	0.984	0.733	1.003	0.964	0.848	1.218	1.021	1.106	0.969	1.242	1.14333	0.408775	1.07451	0.57342	1.22852	0.159931
G3N2I2	569	S	Uncharacterized protein OS=Bos taurus OX=9913 GN=C11H2orf81 PE=4 SV=1	C11H2orf81	0.999875	5.58578e-23	144.08	3	EGS(1)AS(1)PPIHTGAPK	1.4052	0.957	1.007	1.206	0.836	1.006	1.012	0.995	0.929	1.172	1.122	1.046	1.115	0.905	0.948	0.948	0.997	0.973	0.984	0.853	0.963	1.082	0.924	1.061	1.068	0.998	0.955	1.191	1.05349	0.547966	1.02981	0.760078	1.08489	0.444655
G3N2I2	393	S	Uncharacterized protein OS=Bos taurus OX=9913 GN=C11H2orf81 PE=4 SV=1	C11H2orf81	0.984022	8.70871e-35	159.72	2	TEAPAGPQAS(0.984)RPS(0.016)CR	-0.37215	1.175	1.308	1.566	0.857	1.057	1.103	0.624	0.718	0.652	1.122	1.046	1.115	0.905	0.948	0.948	0.997	0.973	0.984	1.047	1.25	1.404	0.947	1.115	1.164	0.626	0.738	0.663	0.871656	0.274505	0.628332	0.00426855	0.54769	0.00366703
G3N2I2	396	S	Uncharacterized protein OS=Bos taurus OX=9913 GN=C11H2orf81 PE=4 SV=1	C11H2orf81	0.9911	3.57322e-07	110.33	2	TEAPAGPQAS(0.009)RPS(0.991)CR	0.036211	0.896	0.85	0.892	0.971	1.316	1.323	0.848	1.03	0.921	1.122	1.046	1.115	0.905	0.948	0.948	0.997	0.973	0.984	0.799	0.813	0.8	1.073	1.388	1.396	0.851	1.059	0.936	1.59909	0.00602602	0.737879	0.0488347	1.17993	0.063916
G3N2I2	400	S	Uncharacterized protein OS=Bos taurus OX=9913 GN=C11H2orf81 PE=4 SV=1	C11H2orf81	0.995482	1.49498e-24	140.45	3	TEAPAGPQASRPS(0.005)CRVS(0.995)R	-0.21731	1.053	0.932	1.023	0.807	1.188	1.148	0.843	0.992	1.079	1.122	1.046	1.115	0.905	0.948	0.948	0.997	0.973	0.984	0.939	0.891	0.917	0.892	1.253	1.211	0.846	1.02	1.097	1.2217	0.157862	0.882896	0.420511	1.07863	0.424563
G3N2I2	421	S	Uncharacterized protein OS=Bos taurus OX=9913 GN=C11H2orf81 PE=4 SV=1	C11H2orf81	0.979237	7.58218e-05	54.003	4	T(0.009)LGPGLS(0.979)LQFPT(0.011)LNLGLPS(0.001)PGFGSK	-0.36716	1.09	1.12	1.053	0.539	1.48	1.209	0.821	0.755	0.919	1.122	1.046	1.115	0.905	0.948	0.948	0.997	0.973	0.984	0.971	1.071	0.944	0.596	1.561	1.275	0.823	0.776	0.934	1.14936	0.841458	0.738054	0.485024	0.848292	0.0675702
G3N2I2	331	S	Uncharacterized protein OS=Bos taurus OX=9913 GN=C11H2orf81 PE=4 SV=1	C11H2orf81	0.744899	2.33433e-106	197.7	4	VLVSDPSAGGPTTLNPSAGFQPQPPWLAEERPS(0.745)ALHS(0.255)R	-0.56988	0.935	0.967	1.185	0.999	0.962	1.146	0.925	0.875	1.127	1.122	1.046	1.115	0.905	0.948	0.948	0.997	0.973	0.984	0.833	0.924	1.063	1.104	1.015	1.209	0.928	0.899	1.145	1.18014	0.124996	0.893029	0.270477	1.0539	0.644667
G3N2I2	506	S	Uncharacterized protein OS=Bos taurus OX=9913 GN=C11H2orf81 PE=4 SV=1	C11H2orf81	0.999846	0.00149134	51.966	4	VPPQGLDLGDRES(1)QDPHQYR	0.69808	0.846	1.342	0.939	0.832	1.082	0.829	0.853	1.305	1.03	1.122	1.046	1.115	0.905	0.948	0.948	0.997	0.973	0.984	0.754	1.283	0.842	0.919	1.141	0.874	0.856	1.341	1.047	1.0191	0.839117	1.10566	0.587533	1.12678	0.566027
G3N2I2	402	S	Uncharacterized protein OS=Bos taurus OX=9913 GN=C11H2orf81 PE=4 SV=1	C11H2orf81	0.823116	8.82066e-05	95.622	3	VS(0.177)RS(0.823)EFFPFPPGVPVR	4.0504	0.985	1.09	1.186	0.824	0.993	0.95	0.993	1.015	1.08	1.122	1.046	1.115	0.905	0.948	0.948	0.997	0.973	0.984	0.878	1.042	1.064	0.91	1.047	1.002	0.996	1.043	1.098	0.991622	0.934049	1.06016	0.301774	1.05127	0.47483
Q32KY3	147	S	Myeloid leukemia factor 1 OS=Bos taurus OX=9913 GN=MLF1 PE=2 SV=1	MLF1	1	1.68943e-08	118.5	3	KALRDS(1)DS(1)GLEK	0.89555	1.028	0.904	1.123	0.924	0.902	1.068	1.009	0.994	1.185	1.019	0.998	0.956	0.993	1.042	1.024	1.012	1.022	1.013	1.009	0.906	1.175	0.931	0.866	1.043	0.997	0.973	1.17	0.919094	0.42906	1.10563	0.275482	1.01618	0.856131
Q32KY3	149	S	Myeloid leukemia factor 1 OS=Bos taurus OX=9913 GN=MLF1 PE=2 SV=1	MLF1	1	0.000744465	70.783	3	KALRDS(1)DS(1)GLEK	0.89555	1.172	0.923	0.904	0.996	0.858	1.045	1.113	0.958	1.18	1.019	0.998	0.956	0.993	1.042	1.024	1.012	1.022	1.013	1.15	0.925	0.946	1.003	0.823	1.021	1.1	0.937	1.165	0.942403	0.578005	1.12469	0.281965	1.05991	0.568939
Q32KY3	43	S	Myeloid leukemia factor 1 OS=Bos taurus OX=9913 GN=MLF1 PE=2 SV=1	MLF1	1	0.000330509	97.452	2	DMLS(1)IS(1)DR	-0.62703	0.97	0.948	1.133	0.867	1.011	1.019	0.97	1.123	1.08	1.019	0.998	0.956	0.993	1.042	1.024	1.012	1.022	1.013	0.952	0.95	1.185	0.873	0.97	0.995	0.958	1.099	1.066	0.919339	0.391552	1.10042	0.173363	1.01166	0.864123
Q32KY3	45	S	Myeloid leukemia factor 1 OS=Bos taurus OX=9913 GN=MLF1 PE=2 SV=1	MLF1	1	0.00034799	108.47	2	DMLS(1)IS(1)DR	-0.62703	0.932	0.859	1.208	0.865	1.02	1.064	0.948	1.067	1.161	1.019	0.998	0.956	0.993	1.042	1.024	1.012	1.022	1.013	0.915	0.861	1.264	0.871	0.979	1.039	0.937	1.044	1.146	0.950329	0.77923	1.08238	0.370894	1.02862	0.780646
Q32KY3	242	S	Myeloid leukemia factor 1 OS=Bos taurus OX=9913 GN=MLF1 PE=2 SV=1	MLF1	1	3.02132e-23	145.43	4	HHQS(1)PAIEHGR	-0.95649	1.123	0.843	1.134	1.042	0.871	0.94	1.277	0.981	0.992	1.019	0.998	0.956	0.993	1.042	1.024	1.012	1.022	1.013	1.102	0.845	1.186	1.049	0.836	0.918	1.262	0.96	0.979	0.89467	0.437206	1.14199	0.305374	1.0217	0.869187
Q32KY3	263	S	Myeloid leukemia factor 1 OS=Bos taurus OX=9913 GN=MLF1 PE=2 SV=1	MLF1	1	0.0177812	41.242	3	LNIKGS(1)PVK	-1.5057										1.019	0.998	0.956	0.993	1.042	1.024	1.012	1.022	1.013
Q32KY3	222	S	Myeloid leukemia factor 1 OS=Bos taurus OX=9913 GN=MLF1 PE=2 SV=1	MLF1	1	1.50056e-09	113.14	3	MRS(1)VAHENS(1)GS(1)RELK	0.096477	1.085	0.93	1.029	1.043	1.076	1.064	0.892	1.089	0.906	1.019	0.998	0.956	0.993	1.042	1.024	1.012	1.022	1.013	1.065	0.932	1.076	1.05	1.033	1.039	0.881	1.066	0.894	1.01595	0.719915	0.909994	0.185446	0.924504	0.355013
Q32KY3	228	S	Myeloid leukemia factor 1 OS=Bos taurus OX=9913 GN=MLF1 PE=2 SV=1	MLF1	1	5.79285e-05	87.668	3	MRS(1)VAHENS(1)GS(1)RELK	0.096477	1.057	0.886	1.037	1.07	0.932	1.097	1.046	1.013	1.009	1.019	0.998	0.956	0.993	1.042	1.024	1.012	1.022	1.013	1.037	0.888	1.085	1.078	0.894	1.071	1.034	0.991	0.996	1.01096	0.906059	0.99277	0.955172	1.00365	0.914696
Q32KY3	230	S	Myeloid leukemia factor 1 OS=Bos taurus OX=9913 GN=MLF1 PE=2 SV=1	MLF1	1	3.2109e-06	94.922	3	MRS(1)VAHENS(1)GS(1)RELK	0.096477	1.116	0.907	1.024	1.034	1.002	1.026	0.97	1.104	0.953	1.019	0.998	0.956	0.993	1.042	1.024	1.012	1.022	1.013	1.095	0.909	1.071	1.041	0.962	1.002	0.958	1.08	0.941	0.977236	0.76484	0.991348	0.84692	0.96878	0.699718
Q32KY3	85	S	Myeloid leukemia factor 1 OS=Bos taurus OX=9913 GN=MLF1 PE=2 SV=1	MLF1	1	0.000682737	136.27	2	NS(1)MQELQR	-1.3606	0.913	0.839	1.254	0.899	0.964	1.119	0.993	0.932	1.225	1.019	0.998	0.956	0.993	1.042	1.024	1.012	1.022	1.013	0.896	0.841	1.312	0.905	0.925	1.093	0.981	0.912	1.209	0.958675	0.872696	1.06124	0.618148	1.01738	0.862685
Q32KY3	251	S	Myeloid leukemia factor 1 OS=Bos taurus OX=9913 GN=MLF1 PE=2 SV=1	MLF1	1	9.604e-07	113.07	2	S(1)NVFVDK	-0.21118	1.156	0.806	1.147	1.106	0.861	1.004	1.176	0.984	0.957	1.019	0.998	0.956	0.993	1.042	1.024	1.012	1.022	1.013	1.134	0.808	1.2	1.114	0.826	0.98	1.162	0.963	0.945	0.929344	0.683912	1.05137	0.651417	0.977085	0.930474
Q32KY3	32	S	Myeloid leukemia factor 1 OS=Bos taurus OX=9913 GN=MLF1 PE=2 SV=1	MLF1	0.984798	0.00994915	108.93	2	S(0.985)FS(0.015)EPFGR	0.069697	0.907	0.992	1.159	0.856	0.979	1.009	1.041	1.066	1.118	1.019	0.998	0.956	0.993	1.042	1.024	1.012	1.022	1.013	0.89	0.994	1.212	0.862	0.94	0.985	1.029	1.043	1.104	0.900194	0.373999	1.13958	0.0419115	1.02584	0.73803
Q32KY3	34	S	Myeloid leukemia factor 1 OS=Bos taurus OX=9913 GN=MLF1 PE=2 SV=1	MLF1	0.999581	0.00855226	112.71	2	SFS(1)EPFGR	-0.26661	0.853	0.844	1.274	0.772	0.907	1.112	1.03	1.125	1.212	1.019	0.998	0.956	0.993	1.042	1.024	1.012	1.022	1.013	0.837	0.846	1.333	0.777	0.87	1.086	1.018	1.101	1.196	0.906167	0.669504	1.21295	0.1388	1.09914	0.50609
A0A3Q1LTB0	220	S	Malate dehydrogenase OS=Bos taurus OX=9913 GN=MDH2 PE=1 SV=1	MDH2	0.500655	0.000398884	90.94	2	AGAGS(0.501)AT(0.488)LS(0.011)MAYAGAR	-0.7562	1.021	0.927	0.794	1.069	0.829	1.035	1.273	1.103	1.113
A0A3Q1M127	835	S	Kinase D interacting substrate 220 OS=Bos taurus OX=9913 GN=KIDINS220 PE=4 SV=1	KIDINS220	0.999993	0.00206228	53.554	3	RVS(1)QNS(1)LGEMTK	0.80946	1.144	1.361	1.437	0.761	1.195	0.942	0.701	0.672	0.843
A0A3Q1M127	838	S	Kinase D interacting substrate 220 OS=Bos taurus OX=9913 GN=KIDINS220 PE=4 SV=1	KIDINS220	0.999919	0.00206228	53.554	3	RVS(1)QNS(1)LGEMTK	0.80946	1.144	1.361	1.437	0.761	1.195	0.942	0.701	0.672	0.843
A0A3Q1M127	1109	S	Kinase D interacting substrate 220 OS=Bos taurus OX=9913 GN=KIDINS220 PE=4 SV=1	KIDINS220	0.999995	1.04637e-05	94.09	3	YCPGGS(1)HHLISR	0.65268	0.931	1.165	2.334	0.749	1.179	0.871	0.692	0.703	0.512
E1BLT0	484	S	Uncharacterized protein OS=Bos taurus OX=9913 GN=GOLGA2 PE=4 SV=2	GOLGA2	1	0.00274433	52.862	3	ELES(1)LAGQLQAQVK	0.14442	1.184	1.001	0.792	0.821	1.002	0.781	0.982	1.208	1.352
A0A3Q1LTS7	311	S	E3 ubiquitin-protein transferase MAEA OS=Bos taurus OX=9913 GN=MAEA PE=4 SV=1	MAEA	0.669716	0.0052426	54.834	3	EDGS(0.172)S(0.153)RS(0.67)PDCPVCS(0.006)R	1.4519	0.96	1.139	1.061	1.147	0.827	0.926	0.981	1.185	0.921
A0A3Q1LTW9	894	S	VPS18 core subunit of CORVET and HOPS complexes OS=Bos taurus OX=9913 GN=VPS18 PE=4 SV=1	VPS18	0.999525	0.0012523	59.975	3	EAEGGTAAGGPS(1)REQLK	0.81207	0.792	0.994	0.894	1.113	1.098	1.228	0.909	0.966	1.094
A0A3Q1MP50	147	S	Uncharacterized protein OS=Bos taurus OX=9913 PE=3 SV=1	--	0.895205	0.0119258	55.437	2	LAADVGKS(0.895)GS(0.105)ER	-1.4283	1.052	0.899	0.646	1.01	1.026	1.089	1.23	1.197	0.971
A0A3Q1MP50	41	S	Uncharacterized protein OS=Bos taurus OX=9913 PE=3 SV=1	--	1	0.000149557	90.412	3	LLLQVQHAS(1)K	1.111	1.119	0.85	1.184	1.142	0.81	0.725	1.388	1.087	0.955
F1MEQ3	64	S	Dihydrolipoyllysine-residue succinyltransferase component of 2-oxoglutarate dehydrogenase complex, mitochondrial OS=Bos taurus OX=9913 GN=DLST PE=4 SV=2	DLST	0.985791	9.23787e-37	173.06	3	TPAFAES(0.986)VT(0.014)EGDVR	-0.33152	0.981	0.851	1.198	1.041	0.895	0.956	1.187	1.016	1.068
A0A3Q1LYP6	687	S	Transmembrane protein 94 OS=Bos taurus OX=9913 GN=TMEM94 PE=4 SV=1	TMEM94	0.97407	0.00554976	45.614	2	ACLS(0.349)GY(0.695)CS(0.974)AFAY(0.982)K	4.4781	2.419	0.882	0.18	1.974	1.024	0.305	2.019	0.517	0.078
A0A3Q1LU45	145	S	Chromosome 5 open reading frame 49 OS=Bos taurus OX=9913 GN=C5orf49 PE=4 SV=1	C5orf49	1	2.94244e-05	103.08	2	APGFGHIS(1)PA	-0.76626	0.98	0.822	1.116	1.01	0.938	0.937	1.107	1.052	1.22	0.998	0.99	0.986	0.988	0.965	0.908	1.013	1.1	1.01	0.982	0.83	1.132	1.022	0.972	1.032	1.093	0.956	1.208	1.02785	0.720861	1.07634	0.37959	1.10632	0.405332
A0A3Q1N1A2	538	S	Fas associated factor 1 OS=Bos taurus OX=9913 GN=FAF1 PE=4 SV=1	FAF1	0.719127	0.0225639	54.199	2	T(0.281)PS(0.719)GEFLER	0.80096
A0A3Q1LUJ5	296	S	Migration and invasion inhibitory protein OS=Bos taurus OX=9913 GN=MIIP PE=4 SV=1	MIIP	0.976784	0.00111847	62.002	3	RKS(0.977)FDAS(0.02)DT(0.003)LALPR	-0.32638	0.965	0.768	1.096	1.077	0.917	1.102	1.104	1.035	1.106
A0A3Q1MBK8	539	S	BCLAF1 and THRAP3 family member 3 OS=Bos taurus OX=9913 GN=BCLAF3 PE=4 SV=1	BCLAF3	0.499381	0.00155047	58.079	3	QT(0.499)MVYDS(0.499)KQT(0.001)LVK	0.16522										1.171	0.958		0.928	1.015		1.066	0.956
A0A3Q1N346	208	S	Sodium/potassium-transporting ATPase subunit alpha OS=Bos taurus OX=9913 GN=ATP1A3 PE=3 SV=1	ATP1A3	0.957092	9.54764e-17	128.29	2	VDNS(0.042)S(0.957)LT(0.001)GESEPQTR	0.88596	1.53	0.809	0.679	1.312	0.899	0.87	1.298	0.899	0.928
P61420	121	S	V-type proton ATPase subunit d 1 OS=Bos taurus OX=9913 GN=ATP6V0D1 PE=1 SV=1	ATP6V0D1	1	0.0117458	96.113	2	S(1)IAELVPK	-0.8993	0.875	0.716	1.277	0.844	1.102	1.076	0.922	1.132	1.186	1.003	0.958	1.074	0.993	1.002	0.972	1.012	0.918	0.998	0.872	0.747	1.189	0.85	1.1	1.107	0.911	1.233	1.188	1.08868	0.582864	1.08996	0.547502	1.18661	0.337549
A0A3Q1LUP1	836	S	Cilia and flagella associated protein 54 OS=Bos taurus OX=9913 GN=CFAP54 PE=4 SV=1	CFAP54	1	9.42849e-62	182.47	3	AHLPS(1)DAEEFLAFLNSK	-0.40262	0.756	0.487	0.799	0.974	1.102	1.07	1.361	1.383	1.246
A0A3Q1LUP1	1554	S	Cilia and flagella associated protein 54 OS=Bos taurus OX=9913 GN=CFAP54 PE=4 SV=1	CFAP54	0.999997	5.52844e-05	99.407	3	DEGGS(1)LCHLTK	1.1375	1.101	1.078	1.547	1.074	1.032	0.924	0.695	0.887	0.799
A0A3Q1LUP1	101	S	Cilia and flagella associated protein 54 OS=Bos taurus OX=9913 GN=CFAP54 PE=4 SV=1	CFAP54	0.995264	1.04944e-39	166.27	3	KPAS(0.995)PDCFT(0.005)ELSVMNK	1.1131	0.971	0.92	0.993	1.036	1.046	0.945	1.168	1.092	0.986
A0A3Q1LUP1	1993	S	Cilia and flagella associated protein 54 OS=Bos taurus OX=9913 GN=CFAP54 PE=4 SV=1	CFAP54	1	1.01414e-06	99.663	4	RHS(1)S(1)IKEPVVNK	-0.67879	0.639	0.669	2.471	0.525	0.878	1.677	0.48	0.663	1.075
A0A3Q1LUP1	1994	S	Cilia and flagella associated protein 54 OS=Bos taurus OX=9913 GN=CFAP54 PE=4 SV=1	CFAP54	1	1.01414e-06	99.663	4	RHS(1)S(1)IKEPVVNK	-0.67879	0.639	0.669	2.471	0.525	0.878	1.677	0.48	0.663	1.075
A0A3Q1LUP1	1536	S	Cilia and flagella associated protein 54 OS=Bos taurus OX=9913 GN=CFAP54 PE=4 SV=1	CFAP54	1	0.000530675	102.87	3	S(1)KPNLPNLK	-0.54313	1.553	1.733	2.503	0.438	0.84	0.792	0.401	0.449	0.359
A0A3Q1LUP1	863	S	Cilia and flagella associated protein 54 OS=Bos taurus OX=9913 GN=CFAP54 PE=4 SV=1	CFAP54	0.322895	0.00588265	46.249	4	TQT(0.001)VY(0.021)ES(0.323)DS(0.323)QS(0.323)GLS(0.007)S(0.002)K	0.025319
A0A3Q1LUP1	865	S	Cilia and flagella associated protein 54 OS=Bos taurus OX=9913 GN=CFAP54 PE=4 SV=1	CFAP54	0.998142	1.26249e-242	305.65	3	TQTVYES(0.002)DS(0.998)QSGLSSK	0.31058	1.173	0.974	1.183	0.865	1.116	1.024	0.934	0.948	0.892
A0A3Q1LUP1	867	S	Cilia and flagella associated protein 54 OS=Bos taurus OX=9913 GN=CFAP54 PE=4 SV=1	CFAP54	0.322895	0.00588265	46.249	4	TQT(0.001)VY(0.021)ES(0.323)DS(0.323)QS(0.323)GLS(0.007)S(0.002)K	0.025319
A0A3Q1LUP1	2198	S	Cilia and flagella associated protein 54 OS=Bos taurus OX=9913 GN=CFAP54 PE=4 SV=1	CFAP54	0.998859	0.00299917	99.815	2	VLYDS(0.001)AS(0.999)K	0.69176	1.401	1.38	2.274	0.773	1.078	1.134	0.378	0.333	0.314
A0A3Q1LUP1	2320	S	Cilia and flagella associated protein 54 OS=Bos taurus OX=9913 GN=CFAP54 PE=4 SV=1	CFAP54	0.99968	9.94861e-243	306.29	2	VTS(1)NENLHEVEETEEK	1.2963	1.038	0.869	1.251	0.975	0.964	0.965	1.023	1.012	1.065
A0A3Q1LUP6	388	S	POC1 centriolar protein B OS=Bos taurus OX=9913 GN=POC1B PE=4 SV=1	POC1B	0.999944	3.41939e-22	141.55	2	TEDISDLPS(1)ESQR	-1.0868	0.871	0.928	0.981	0.933	1.119	1.067	1.02	1.001	1.192
A0A3Q1LUP6	390	S	POC1 centriolar protein B OS=Bos taurus OX=9913 GN=POC1B PE=4 SV=1	POC1B	0.990936	3.61816e-08	108.96	2	KTEDISDLPS(0.009)ES(0.991)QR	0.48989	0.935	1.033	0.823	0.92	1.283	1.203	0.93	1.038	0.877
A0A3Q1LUP6	291	S	POC1 centriolar protein B OS=Bos taurus OX=9913 GN=POC1B PE=4 SV=1	POC1B	1	1.812e-34	157.54	3	RLHFDS(1)PPHLLDIYPR	3.3876	0.852	1.073	1.31	1.052	0.947	0.92	1.02	1.058	0.922
Q0VCY1	164	S	Vesicle-associated membrane protein-associated protein A OS=Bos taurus OX=9913 GN=VAPA PE=2 SV=1	VAPA	0.995855	4.25405e-06	102.21	3	QDGPVPKPHS(0.996)VS(0.004)LSDTETR	1.2236	1.296	1.092	1.52	0.918	1.028	1.199	0.678	0.692	0.666	0.883	0.972	0.571	0.94	1.156	1.183	1.25	1.014	1.175	1.468	1.123	2.662	0.977	0.889	1.014	0.542	0.682	0.567	0.548258	0.106668	0.621875	0.00400966	0.340948	0.0185814
Q0VCY1	166	S	Vesicle-associated membrane protein-associated protein A OS=Bos taurus OX=9913 GN=VAPA PE=2 SV=1	VAPA	0.984793	1.97423e-44	162.47	3	PHS(0.003)VS(0.985)LS(0.012)DTETR	0.63542	1.051	1.134	1.207	1.02	1.046	1.076	0.848	0.824	0.897	0.883	0.972	0.571	0.94	1.156	1.183	1.25	1.014	1.175	1.19	1.167	2.114	1.085	0.905	0.91	0.678	0.813	0.763	0.648624	0.123555	0.777241	0.0346796	0.504138	0.0327042
Q0VCY1	168	S	Vesicle-associated membrane protein-associated protein A OS=Bos taurus OX=9913 GN=VAPA PE=2 SV=1	VAPA	0.974035	8.08892e-08	108.44	2	PHSVS(0.023)LS(0.974)DT(0.003)ETR	1.5289	1.022	0.89	1.219	1.274	0.928	1.065	1.216	0.739	0.85	0.883	0.972	0.571	0.94	1.156	1.183	1.25	1.014	1.175	1.157	0.916	2.135	1.355	0.803	0.9	0.973	0.729	0.723	0.726711	0.402107	0.793002	0.311885	0.576283	0.141423
A0A3Q1ML52	17	S	Inflammation and lipid regulator with UBA-like and NBR1-like domains OS=Bos taurus OX=9913 GN=ILRUN PE=4 SV=1	ILRUN	0.907347	0.00629899	48.773	3	FS(0.907)CLGT(0.046)T(0.046)DKDVLIS(0.001)EFQR	-3.6541	0.931	1.154	1.075	1.059	0.953	0.955	0.922	1.013	1.059
A0A3Q1LV18	105	S	T-complex protein 1 subunit beta OS=Bos taurus OX=9913 GN=CCT2 PE=1 SV=1	CCT2	1	0.0119215	78.488	2	EAES(1)LIAK	-1.0074	1.181	1.077	0.685	1.097	1.192	0.782	0.998	1.262	0.841	1.011			0.984			0.951			1.168			1.115			1.049			0.954623		0.940807		0.898116
A0A3Q1LV18	158	S	T-complex protein 1 subunit beta OS=Bos taurus OX=9913 GN=CCT2 PE=1 SV=1	CCT2	0.956763	3.24267e-12	122.19	2	QDLMNIAGTTLS(0.957)S(0.043)K	2.6869	1.142	0.856	1.141	1.068	0.998	1.085	0.904	0.962	0.985	1.011			0.984			0.951			1.13			1.085			0.951			0.960177		0.876498		0.841593
F1MPE5	723	S	Importin 5 OS=Bos taurus OX=9913 GN=IPO5 PE=1 SV=3	IPO5	1	2.10229e-11	124.25	3	VAAAES(1)MPLLLECAR	-1.226	0.927	1.09	0.768	1.261	0.96	0.838	1.238	1.034	1.059
A0A3Q1ME33	865	S	SRC kinase signaling inhibitor 1 OS=Bos taurus OX=9913 GN=SRCIN1 PE=4 SV=1	SRCIN1	0.907841	0.00554749	41.908	3	QVDEGVWPPPS(0.908)NLLS(0.095)QS(0.998)PK	-3.0224	0.934	1.295	0.449	1.305	0.754	0.619	1.542	0.909	1.415
A0A3Q1ME33	871	S	SRC kinase signaling inhibitor 1 OS=Bos taurus OX=9913 GN=SRCIN1 PE=4 SV=1	SRCIN1	0.997564	0.00554749	41.908	3	QVDEGVWPPPS(0.908)NLLS(0.095)QS(0.998)PK	-3.0224	0.934	1.295	0.449	1.305	0.754	0.619	1.542	0.909	1.415
A0A3Q1LVB4	440	S	NDC1 transmembrane nucleoporin OS=Bos taurus OX=9913 GN=NDC1 PE=4 SV=1	NDC1	0.977029	9.44246e-122	234.18	2	LS(0.977)T(0.023)PDVASPLGTPFGSSVVNR	0.42106	1	1.055	1.171	0.878	1.141	1.099	0.745	0.964	1.017	0.966	0.952	0.96	0.996	0.996	0.926	1.05	1.057	1.011	1.035	1.108	1.22	0.882	1.146	1.187	0.71	0.912	1.006	0.955992	0.651612	0.817418	0.219003	0.781445	0.0894638
A0A3Q1LVB4	490	S	NDC1 transmembrane nucleoporin OS=Bos taurus OX=9913 GN=NDC1 PE=4 SV=1	NDC1	0.961725	5.9817e-142	230.32	3	LWT(0.006)S(0.032)AS(0.962)DQQMTEFSNPSPSTSISAEGK	-0.071827	0.984	0.942	1.028	1.065	1.117	0.974	1.013	1.004	1.007	0.966	0.952	0.96	0.996	0.996	0.926	1.05	1.057	1.011	1.019	0.989	1.071	1.069	1.121	1.052	0.965	0.95	0.996	1.05294	0.160174	0.897903	0.0103783	0.945437	0.108524
A0A3Q1LVB4	501	S	NDC1 transmembrane nucleoporin OS=Bos taurus OX=9913 GN=NDC1 PE=4 SV=1	NDC1	0.491387	9.86446e-10	77.032	3	LWT(0.024)S(0.074)AS(0.9)DQQMT(0.002)EFS(0.008)NPS(0.491)PS(0.223)T(0.196)S(0.054)IS(0.027)AEGK	0.51056										0.966	0.952	0.96	0.996	0.996	0.926	1.05	1.057	1.011
A0A3Q1LVB4	425	S	NDC1 transmembrane nucleoporin OS=Bos taurus OX=9913 GN=NDC1 PE=4 SV=1	NDC1	0.999531	1.24147e-05	101.49	2	SSQMPRPS(1)MPSLIK	0.45383	0.868	0.95	1.253	0.769	1.208	1.213	0.79	0.976	1.027	0.966	0.952	0.96	0.996	0.996	0.926	1.05	1.057	1.011	0.899	0.998	1.305	0.772	1.213	1.31	0.752	0.923	1.016	1.02904	0.941446	0.816692	0.38027	0.840412	0.300095
A0A3Q1LVI8	609	S	G protein-coupled receptor kinase OS=Bos taurus OX=9913 GN=GRK3 PE=3 SV=1	GRK3	0.999271	6.49712e-08	76.826	3	S(0.999)AVVELS(0.001)KPPLCHR	-1.6597
A0A3Q1LVI8	624	S	G protein-coupled receptor kinase OS=Bos taurus OX=9913 GN=GRK3 PE=3 SV=1	GRK3	0.999985	1.55015e-05	92.147	3	SAVVELSKPPLCHRNS(1)NGL	-0.25022	1.03	0.841	1.064	0.965	1.076	1.066	0.939	1.091	1.05
A0A3Q1LVR0	171	S	Tetratricopeptide repeat domain 6 OS=Bos taurus OX=9913 GN=TTC6 PE=4 SV=1	TTC6	0.936648	0.00019512	65.207	3	GS(0.062)RS(0.937)PPPADS(0.001)KPVLDLAR	-0.28051	0.977	1.125	1.309	0.594	1.268	1.049	0.759	0.841	1.12	1.117	0.972	0.952	0.948	0.992	0.992	1.034	1	0.998	0.875	1.157	1.375	0.627	1.278	1.057	0.734	0.841	1.122	0.869387	0.544421	0.910533	0.799355	0.791606	0.269402
A0A3Q1LVR0	537	S	Tetratricopeptide repeat domain 6 OS=Bos taurus OX=9913 GN=TTC6 PE=4 SV=1	TTC6	1	5.25107e-62	165.48	3	ILHGAPVMDVS(1)QEYVAVVPTR	-1.3641										1.117	0.972	0.952	0.948	0.992	0.992	1.034	1	0.998
A0A3Q1LVR0	755	S	Tetratricopeptide repeat domain 6 OS=Bos taurus OX=9913 GN=TTC6 PE=4 SV=1	TTC6	0.999853	1.62431e-10	134.68	2	SVS(1)HGVLPGQK	-2.028	1.198	1.078	1.239	0.965	1.152	1.115	0.664	0.852	0.808	1.117	0.972	0.952	0.948	0.992	0.992	1.034	1	0.998	1.073	1.109	1.301	1.018	1.161	1.124	0.642	0.852	0.81	0.94832	0.514607	0.697548	0.0186952	0.661499	0.0167819
A0A3Q1LVR0	255	S	Tetratricopeptide repeat domain 6 OS=Bos taurus OX=9913 GN=TTC6 PE=4 SV=1	TTC6	0.697717	0.00836937	59.68	2	T(0.001)DRES(0.698)T(0.297)PPS(0.004)DSR	0.58588										1.117	0.972	0.952	0.948	0.992	0.992	1.034	1	0.998
A0A3Q1LVR0	73	S	Tetratricopeptide repeat domain 6 OS=Bos taurus OX=9913 GN=TTC6 PE=4 SV=1	TTC6	0.953806	0.00731155	54.09	3	VGS(0.954)PKPAGS(0.046)PR	0.48617	1.136	0.999	0.929	0.764	0.984	1.176	0.944	1.055	1.083	1.117	0.972	0.952	0.948	0.992	0.992	1.034	1	0.998	1.017	1.028	0.976	0.806	0.992	1.185	0.913	1.055	1.085	0.987421	0.836863	1.02347	0.804406	1.01059	0.893213
A0A3Q1LVR0	631	S	Tetratricopeptide repeat domain 6 OS=Bos taurus OX=9913 GN=TTC6 PE=4 SV=1	TTC6	0.94156	0.000524595	52.556	4	VKS(0.942)AVELNKEET(0.058)VVLSEFQDDMK	2.6245										1.117	0.972	0.952	0.948	0.992	0.992	1.034	1	0.998
A0A3Q1LVR0	419	S	Tetratricopeptide repeat domain 6 OS=Bos taurus OX=9913 GN=TTC6 PE=4 SV=1	TTC6	1	1.69598e-11	142.91	3	VKS(1)S(1)ELLQIK	0.47307	1.112	0.996	1.196	0.987	1.049	0.974	0.987	0.862	0.977	1.117	0.972	0.952	0.948	0.992	0.992	1.034	1	0.998	0.996	1.025	1.256	1.041	1.057	0.982	0.955	0.862	0.979	0.939884	0.49653	0.907792	0.0953288	0.853219	0.134712
A0A3Q1LVR0	420	S	Tetratricopeptide repeat domain 6 OS=Bos taurus OX=9913 GN=TTC6 PE=4 SV=1	TTC6	1	1.69598e-11	142.91	3	VKS(1)S(1)ELLQIK	0.47307	1.219	0.889	1.232	1.013	0.97	0.892	1.083	0.879	1.007	1.117	0.972	0.952	0.948	0.992	0.992	1.034	1	0.998	1.091	0.915	1.294	1.069	0.978	0.899	1.047	0.879	1.009	0.892727	0.396951	0.996266	0.958645	0.889394	0.38657
A0A3Q1LVR0	190	S	Tetratricopeptide repeat domain 6 OS=Bos taurus OX=9913 GN=TTC6 PE=4 SV=1	TTC6	1	6.90922e-05	75.533	3	VVS(1)LEPAQLAEVGQAR	-1.8335	0.694	1.637	0.827	0.704	1.657	1	0.96	0.714	0.764	1.117	0.972	0.952	0.948	0.992	0.992	1.034	1	0.998	0.621	1.684	0.869	0.743	1.67	1.008	0.928	0.714	0.766	1.07782	0.791302	0.703888	0.29348	0.758664	0.556931
Q2KIM6	188	S	Glutathione S-transferase zeta 1 OS=Bos taurus OX=9913 GN=GSTZ1 PE=1 SV=1	GSTZ1	0.999697	0.0105996	61.11	2	VDLTPYPTIS(1)R	3.0428	0.954	1.081	0.694	1.005	1.079	0.855	1.211	1.15	1.101			0.936			0.95			1.101			0.741			0.9			1	1.21457		1.11111		1.34953
A0A3Q1LW02	3	S	Keratin 23 OS=Bos taurus OX=9913 GN=KRT23 PE=3 SV=1	KRT23	0.991571	0.00697658	46.744	2	MNS(0.992)NQS(0.008)FSQKR	1.3269	1.005	0.958	0.811	1.058	0.715	1.092	1.049	1.227	1.223
A0A3Q1LW26	129	S	HEAT repeat containing 9 OS=Bos taurus OX=9913 GN=HEATR9 PE=4 SV=1	HEATR9	0.882745	0.00753319	42.639	4	RS(0.883)PVES(0.117)KPLDPAGEPLK	-0.66766										1.069		1.014	0.988		0.978	0.975		1.013
A0A3Q1LW41	285	S	Coiled-coil domain containing 60 OS=Bos taurus OX=9913 GN=CCDC60 PE=4 SV=1	CCDC60	0.999188	0.00205262	81.185	2	QAPS(0.999)ILS(0.001)VLR	-0.39924	1.015	1.097	1.408	0.699	0.914	0.947	1.014	0.923	1.108	1.223		0.927	0.867		1.024	0.934		0.94	0.83		1.519	0.806		0.925	1.086		1.179	0.736909	0.485953	1.30849	0.0778027	0.96424	0.982097
A0A3Q1LW41	295	S	Coiled-coil domain containing 60 OS=Bos taurus OX=9913 GN=CCDC60 PE=4 SV=1	CCDC60	0.998954	0.000470931	61.963	3	QNKS(0.999)DS(0.997)AY(0.002)KDMQT(0.001)T(0.001)R	0.91689	1.091	1.023	1.262	0.916	1.012	0.904	1.069	0.905	0.97	1.223		0.927	0.867		1.024	0.934		0.94	0.892		1.361	1.057		0.883	1.145		1.032	0.861074	0.624721	1.12216	0.373866	0.966267	0.956118
A0A3Q1LW41	297	S	Coiled-coil domain containing 60 OS=Bos taurus OX=9913 GN=CCDC60 PE=4 SV=1	CCDC60	0.996808	0.000470931	61.963	3	QNKS(0.999)DS(0.997)AY(0.002)KDMQT(0.001)T(0.001)R	0.91689	1.091	1.023	1.262	0.916	1.012	0.904	1.069	0.905	0.97	1.223		0.927	0.867		1.024	0.934		0.94	0.892		1.361	1.057		0.883	1.145		1.032	0.861074	0.624721	1.12216	0.373866	0.966267	0.956118
A0A3Q1LW41	102	S	Coiled-coil domain containing 60 OS=Bos taurus OX=9913 GN=CCDC60 PE=4 SV=1	CCDC60	0.999995	3.76744e-34	157.24	3	RLS(1)DIQYGDLVLPTYGDEK	-0.10943	0.882	0.892	1.257	0.832	0.997	1.083	0.978	1.07	1.13	1.223		0.927	0.867		1.024	0.934		0.94	0.721		1.356	0.96		1.058	1.047		1.202	0.971594	0.957844	1.11447	0.331976	1.08281	0.733827
A0A3Q1LW41	211	S	Coiled-coil domain containing 60 OS=Bos taurus OX=9913 GN=CCDC60 PE=4 SV=1	CCDC60	0.614803	2.29168e-98	192.55	3	T(0.108)S(0.108)GGS(0.169)S(0.615)PQSSMVSVNPGSDEPPSVITQATGSK	-0.11195	0.961	0.888	1.277	0.828	1.155	1.019	0.806	1.106	1.058	1.223		0.927	0.867		1.024	0.934		0.94	0.786		1.378	0.955		0.995	0.863		1.126	0.901109	0.837763	1.02	0.941287	0.919131	0.877435
A0A3Q1N7B0	4119	S	Ryanodine receptor 2 OS=Bos taurus OX=9913 GN=RYR2 PE=4 SV=1	RYR2	1	0.0221035	40.493	2	EES(1)EKEKPEEQGPR	-0.99918	1.074	1.136		1.005	0.872	0.96	0.948	0.959	1.088
A0A3Q1LW52	937	S	ALMS1 centrosome and basal body associated protein OS=Bos taurus OX=9913 GN=ALMS1 PE=4 SV=1	ALMS1	0.999583	4.97879e-39	157.82	3	AESDICTLDDDTECCS(1)VDENAVVCSK	1.0847	0.98	1.051	0.579	1.233	1.034	0.947	1.078	1.077	1.153	0.95	0.952	0.775	1.023	0.903	1.045	0.954	1.03	1.106	1.032	1.104	0.747	1.205	1.145	0.906	1.13	1.046	1.042	1.12938	0.438666	0.988329	0.959573	1.1162	0.374654
A0A3Q1LW52	3958	S	ALMS1 centrosome and basal body associated protein OS=Bos taurus OX=9913 GN=ALMS1 PE=4 SV=1	ALMS1	0.706377	5.46945e-05	91.414	3	ALNTGYPQIT(0.281)S(0.706)EHT(0.013)R	0.62954	1.165	0.73	0.798	1.441	1.19	0.71	1.111	1.13	0.949	0.95	0.952	0.775	1.023	0.903	1.045	0.954	1.03	1.106	1.226	0.767	1.03	1.409	1.318	0.679	1.165	1.097	0.858	1.1267	0.761183	0.916031	0.861882	1.03209	0.815261
A0A3Q1LW52	3493	S	ALMS1 centrosome and basal body associated protein OS=Bos taurus OX=9913 GN=ALMS1 PE=4 SV=1	ALMS1	1	3.57116e-74	184.43	4	DNADAHVQVLITGDEDLS(1)DKNQEK	-0.27587	1.178	1.013	0.816	1.213	0.836	0.912	1.127	1.085	0.994	0.95	0.952	0.775	1.023	0.903	1.045	0.954	1.03	1.106	1.24	1.064	1.053	1.186	0.926	0.873	1.181	1.053	0.899	0.889187	0.315048	1.04958	0.697917	0.933274	0.488865
A0A3Q1LW52	1826	S	ALMS1 centrosome and basal body associated protein OS=Bos taurus OX=9913 GN=ALMS1 PE=4 SV=1	ALMS1	0.861169	0.000599343	54.003	4	EKPGIFYPQALPS(0.055)S(0.046)HLS(0.861)EET(0.038)LK	0.93643	1.115	1.296	1.55	1.366	1.046	1.154	0.617	0.557	0.407	0.95	0.952	0.775	1.023	0.903	1.045	0.954	1.03	1.106	1.174	1.361	2	1.335	1.158	1.104	0.647	0.541	0.368	0.793164	0.283035	0.432583	0.00807759	0.343109	0.00964218
A0A3Q1LW52	2007	S	ALMS1 centrosome and basal body associated protein OS=Bos taurus OX=9913 GN=ALMS1 PE=4 SV=1	ALMS1	0.762056	0.00304694	45.579	4	EKPIIS(0.003)Y(0.002)QQES(0.762)PDLT(0.233)QVALK	1.0013										0.95	0.952	0.775	1.023	0.903	1.045	0.954	1.03	1.106
A0A3Q1LW52	1397	S	ALMS1 centrosome and basal body associated protein OS=Bos taurus OX=9913 GN=ALMS1 PE=4 SV=1	ALMS1	0.999982	7.47003e-199	267.93	3	EKPSIVYQQELS(1)DSQLIEQSQK	0.0020122	1.266	1.506	1.408	0.956	1.062	1.183	0.525	0.524	0.593	0.95	0.952	0.775	1.023	0.903	1.045	0.954	1.03	1.106	1.333	1.582	1.817	0.935	1.176	1.132	0.55	0.509	0.536	0.685334	0.0305055	0.491829	0.000695221	0.337067	0.000306795
A0A3Q1LW52	1436	S	ALMS1 centrosome and basal body associated protein OS=Bos taurus OX=9913 GN=ALMS1 PE=4 SV=1	ALMS1	0.560109	6.19102e-20	94.389	5	EKS(0.44)S(0.56)IFYQQELPDSHLTQEVQQVSTAAGPLEQK	-0.90331										0.95	0.952	0.775	1.023	0.903	1.045	0.954	1.03	1.106
A0A3Q1LW52	2446	S	ALMS1 centrosome and basal body associated protein OS=Bos taurus OX=9913 GN=ALMS1 PE=4 SV=1	ALMS1	0.999987	3.35311e-168	258.27	3	EPLTTDES(1)NDDLSQR	0.14572	1	0.836	0.639	1.528	0.938	0.938	1.259	1.038	1.043	0.95	0.952	0.775	1.023	0.903	1.045	0.954	1.03	1.106	1.053	0.878	0.825	1.494	1.039	0.898	1.32	1.008	0.943	1.24492	0.297918	0.953366	0.857321	1.18687	0.258955
A0A3Q1LW52	428	S	ALMS1 centrosome and basal body associated protein OS=Bos taurus OX=9913 GN=ALMS1 PE=4 SV=1	ALMS1	0.96987	0.000426803	66.068	3	ES(0.025)DNFS(0.97)FS(0.005)NMPWSK	-0.79749	1.152	1.216	0.834	1.011	1.194	0.903	1.089	0.849	0.854	0.95	0.952	0.775	1.023	0.903	1.045	0.954	1.03	1.106	1.213	1.277	1.076	0.988	1.322	0.864	1.142	0.824	0.772	0.890073	0.391425	0.862634	0.447366	0.767807	0.102734
A0A3Q1LW52	3781	S	ALMS1 centrosome and basal body associated protein OS=Bos taurus OX=9913 GN=ALMS1 PE=4 SV=1	ALMS1	1	0.0007028	69.92	3	EWS(1)DKQQQQK	-1.2803										0.95	0.952	0.775	1.023	0.903	1.045	0.954	1.03	1.106
A0A3Q1LW52	2702	S	ALMS1 centrosome and basal body associated protein OS=Bos taurus OX=9913 GN=ALMS1 PE=4 SV=1	ALMS1	0.999858	3.31081e-06	94.594	4	GIGYKPEAVCS(1)HIIIESHEK	2.2896	1.017	0.933	0.712	1.169	1.135	0.856	1.136	1.16	1.032	0.95	0.952	0.775	1.023	0.903	1.045	0.954	1.03	1.106	1.071	0.98	0.919	1.143	1.257	0.819	1.191	1.126	0.933	1.08384	0.65449	1.00963	0.897654	1.09428	0.370946
A0A3Q1LW52	2202	S	ALMS1 centrosome and basal body associated protein OS=Bos taurus OX=9913 GN=ALMS1 PE=4 SV=1	ALMS1	1	0.0078214	61.344	3	HQS(1)GDILK	-0.20359	1.238	1.508	1.61	0.942	0.895	1.123	0.626	0.562	0.559	0.95	0.952	0.775	1.023	0.903	1.045	0.954	1.03	1.106	1.303	1.584	2.077	0.921	0.991	1.075	0.656	0.546	0.505	0.601732	0.0259971	0.571476	0.00324587	0.343876	0.00248302
A0A3Q1LW52	88	S	ALMS1 centrosome and basal body associated protein OS=Bos taurus OX=9913 GN=ALMS1 PE=4 SV=1	ALMS1	0.995141	1.82609e-09	115.26	3	HRYS(0.995)ES(0.005)ELTSPGK	0.70101	1.15	1.064	0.788	1.05	1.059	0.859	1.156	1.08	0.934	0.95	0.952	0.775	1.023	0.903	1.045	0.954	1.03	1.106	1.211	1.118	1.017	1.026	1.173	0.822	1.212	1.049	0.844	0.902869	0.393319	1.02781	0.863353	0.927974	0.51551
A0A3Q1LW52	94	S	ALMS1 centrosome and basal body associated protein OS=Bos taurus OX=9913 GN=ALMS1 PE=4 SV=1	ALMS1	0.857772	0.000139787	93.348	2	YSESELT(0.142)S(0.858)PGK	2.1732	1.035	1.085	0.814	1.161	1.051	0.905	1.125	1.073	0.891	0.95	0.952	0.775	1.023	0.903	1.045	0.954	1.03	1.106	1.089	1.14	1.05	1.135	1.164	0.866	1.179	1.042	0.806	0.965233	0.678973	0.956398	0.759076	0.923147	0.468378
A0A3Q1LW52	3628	S	ALMS1 centrosome and basal body associated protein OS=Bos taurus OX=9913 GN=ALMS1 PE=4 SV=1	ALMS1	1	1.46421e-07	105.9	4	HS(1)WKDFFQHHPDK	0.13724	0.794	0.97	0.685	0.845	0.894	0.923	1.73	1.279	1.055	0.95	0.952	0.775	1.023	0.903	1.045	0.954	1.03	1.106	0.836	1.019	0.884	0.826	0.99	0.883	1.813	1.242	0.954	0.985396	0.868121	1.48536	0.133852	1.46367	0.148308
A0A3Q1LW52	2035	S	ALMS1 centrosome and basal body associated protein OS=Bos taurus OX=9913 GN=ALMS1 PE=4 SV=1	ALMS1	0.696371	2.57402e-50	155.93	4	IGIPPVT(0.138)S(0.696)AS(0.076)YS(0.09)YGEKPIISYQQELPDANENALR	2.1202	1.142	1.376	1.198	0.809	1.045	1.14	0.82	0.754	0.755	0.95	0.952	0.775	1.023	0.903	1.045	0.954	1.03	1.106	1.202	1.445	1.546	0.791	1.157	1.091	0.86	0.732	0.683	0.724779	0.0781824	0.748602	0.10875	0.542571	0.00385438
A0A3Q1LW52	783	S	ALMS1 centrosome and basal body associated protein OS=Bos taurus OX=9913 GN=ALMS1 PE=4 SV=1	ALMS1	1	1.65106e-11	126.07	2	IKS(1)VS(1)ALDLAEK	0.94155	1.17	1.428	0.775	1.025	1.176	0.857	0.931	0.856	0.85	0.95	0.952	0.775	1.023	0.903	1.045	0.954	1.03	1.106	1.232	1.5	1	1.002	1.302	0.82	0.976	0.831	0.769	0.837085	0.363434	0.824584	0.29991	0.690247	0.0568333
A0A3Q1LW52	785	S	ALMS1 centrosome and basal body associated protein OS=Bos taurus OX=9913 GN=ALMS1 PE=4 SV=1	ALMS1	1	1.2844e-09	116.06	2	IKS(1)VS(1)ALDLAEK	0.94155	1.464	1.777	0.99	1.007	1.353	0.717	0.756	0.587	0.378	0.95	0.952	0.775	1.023	0.903	1.045	0.954	1.03	1.106	1.541	1.867	1.277	0.984	1.498	0.686	0.792	0.57	0.342	0.676201	0.161678	0.537879	0.132728	0.363714	0.0168825
A0A3Q1LW52	3817	S	ALMS1 centrosome and basal body associated protein OS=Bos taurus OX=9913 GN=ALMS1 PE=4 SV=1	ALMS1	1	0.00710015	46.892	4	ILS(1)AHQAGRPNQIK	0.21908										0.95	0.952	0.775	1.023	0.903	1.045	0.954	1.03	1.106
A0A3Q1LW52	1567	S	ALMS1 centrosome and basal body associated protein OS=Bos taurus OX=9913 GN=ALMS1 PE=4 SV=1	ALMS1	0.713225	0.0060621	63.062	3	IPVIPS(0.713)T(0.244)T(0.169)Y(0.014)S(0.86)HR	0.39295	1.144	1.329	1.258	0.815	1.08	1.114	0.792	0.758	0.758	0.95	0.952	0.775	1.023	0.903	1.045	0.954	1.03	1.106	1.204	1.396	1.623	0.797	1.196	1.066	0.83	0.736	0.685	0.724367	0.0907714	0.735861	0.0904762	0.533033	0.00370157
A0A3Q1LW52	1571	S	ALMS1 centrosome and basal body associated protein OS=Bos taurus OX=9913 GN=ALMS1 PE=4 SV=1	ALMS1	0.859883	0.0102814	42.708	3	IPVIPS(0.713)T(0.244)T(0.169)Y(0.014)S(0.86)HR	0.39295	1.08	0.923	1.434	0.943	0.758	1.437	0.805	1.049	0.664	0.95	0.952	0.775	1.023	0.903	1.045	0.954	1.03	1.106	1.137	0.97	1.85	0.922	0.839	1.375	0.844	1.018	0.6	0.79252	0.427736	0.785077	0.327268	0.622189	0.138545
A0A3Q1LW52	1708	S	ALMS1 centrosome and basal body associated protein OS=Bos taurus OX=9913 GN=ALMS1 PE=4 SV=1	ALMS1	0.754426	6.59321e-18	123.07	3	ISAIPGPVDQNTGIQT(0.031)APS(0.754)S(0.169)S(0.041)YS(0.005)YR	2.4724	1.512	1.173	1.207	0.832	0.921	1.17	0.681	0.872	0.693	0.95	0.952	0.775	1.023	0.903	1.045	0.954	1.03	1.106	1.592	1.232	1.557	0.813	1.02	1.12	0.714	0.847	0.627	0.674047	0.0341993	0.740941	0.0815285	0.499429	0.00435771
A0A3Q1LW52	3741	S	ALMS1 centrosome and basal body associated protein OS=Bos taurus OX=9913 GN=ALMS1 PE=4 SV=1	ALMS1	1	0.00257232	77.185	3	KELS(1)LVER	-0.26168	1.215	0.88	0.626	1.413	0.784	0.909	1.272	1.17	0.947	0.95	0.952	0.775	1.023	0.903	1.045	0.954	1.03	1.106	1.279	0.924	0.808	1.381	0.868	0.87	1.333	1.136	0.856	1.03587	0.89348	1.06605	0.737239	1.10428	0.616751
A0A3Q1LW52	3852	S	ALMS1 centrosome and basal body associated protein OS=Bos taurus OX=9913 GN=ALMS1 PE=4 SV=1	ALMS1	0.334264	0.00493047	62.617	4	KHPGFHYINNT(0.334)S(0.334)S(0.246)DS(0.086)R	0.73288										0.95	0.952	0.775	1.023	0.903	1.045	0.954	1.03	1.106
A0A3Q1LW52	3103	S	ALMS1 centrosome and basal body associated protein OS=Bos taurus OX=9913 GN=ALMS1 PE=4 SV=1	ALMS1	0.99923	1.24675e-25	148.52	4	KLHS(0.999)PLPQS(0.001)QDSVVEK	2.3601	1.201	0.792	0.846	1.655	0.754	0.859	1.237	1.039	0.89	0.95	0.952	0.775	1.023	0.903	1.045	0.954	1.03	1.106	1.264	0.832	1.092	1.618	0.835	0.822	1.297	1.009	0.805	1.02729	0.967101	0.949924	0.949761	0.975847	0.883606
A0A3Q1LW52	3180	S	ALMS1 centrosome and basal body associated protein OS=Bos taurus OX=9913 GN=ALMS1 PE=4 SV=1	ALMS1	1	0.0034821	58.098	3	LDS(1)GNLDKR	0.33495	1.137	0.911	0.615	1.454	0.94	0.927	1.299	0.954	0.97	0.95	0.952	0.775	1.023	0.903	1.045	0.954	1.03	1.106	1.197	0.957	0.794	1.421	1.041	0.887	1.362	0.926	0.877	1.13602	0.539471	0.945058	0.785682	1.07361	0.738813
A0A3Q1LW52	2726	S	ALMS1 centrosome and basal body associated protein OS=Bos taurus OX=9913 GN=ALMS1 PE=4 SV=1	ALMS1	1	0.00141183	70.808	3	LDS(1)HPCVFR	-0.4405	0.751	1.053	0.871	1.29	1.034	0.757	1.168	1.063	1.2	0.95	0.952	0.775	1.023	0.903	1.045	0.954	1.03	1.106	0.791	1.106	1.124	1.261	1.145	0.724	1.224	1.032	1.085	1.03608	0.925905	1.06741	0.639576	1.10593	0.426703
A0A3Q1LW52	3771	S	ALMS1 centrosome and basal body associated protein OS=Bos taurus OX=9913 GN=ALMS1 PE=4 SV=1	ALMS1	0.993597	2.75061e-39	153.48	4	LLQHPITHSLQPS(0.002)ES(0.002)T(0.002)QDDS(0.994)RGEQDAK	0.95213	1.105	1.088	0.652	1.224	0.963	0.928	1.186	1.056	0.947	0.95	0.952	0.775	1.023	0.903	1.045	0.954	1.03	1.106	1.163	1.143	0.841	1.196	1.066	0.888	1.243	1.025	0.856	1.00095	0.976877	0.991746	0.932528	0.992691	0.958926
A0A3Q1LW52	3928	S	ALMS1 centrosome and basal body associated protein OS=Bos taurus OX=9913 GN=ALMS1 PE=4 SV=1	ALMS1	0.628617	0.0173633	42.843	3	LY(0.003)S(0.629)S(0.364)IT(0.004)DHQR	1.4582										0.95	0.952	0.775	1.023	0.903	1.045	0.954	1.03	1.106
A0A3Q1LW52	3929	S	ALMS1 centrosome and basal body associated protein OS=Bos taurus OX=9913 GN=ALMS1 PE=4 SV=1	ALMS1	0.976798	2.64033e-05	104.24	2	LYS(0.017)S(0.977)IT(0.006)DHQR	0.45045	1.06	0.975	0.75	1.338	0.862	0.789	1.121	1.234	1.066	0.95	0.952	0.775	1.023	0.903	1.045	0.954	1.03	1.106	1.116	1.024	0.968	1.308	0.955	0.755	1.175	1.198	0.964	0.971042	0.762666	1.1057	0.523446	1.07368	0.446875
A0A3Q1LW52	991	S	ALMS1 centrosome and basal body associated protein OS=Bos taurus OX=9913 GN=ALMS1 PE=4 SV=1	ALMS1	0.996318	0.00391282	61.649	3	MLRVS(0.996)PDT(0.003)VS(0.001)R	-0.076987	0.971	1.195	0.683	0.814	1.177	1.005	1.011	1.12	1.073	0.95	0.952	0.775	1.023	0.903	1.045	0.954	1.03	1.106	1.022	1.255	0.881	0.796	1.303	0.962	1.06	1.087	0.97	0.969284	0.825679	1.01829	0.810445	0.987017	0.974673
A0A3Q1LW52	3210	S	ALMS1 centrosome and basal body associated protein OS=Bos taurus OX=9913 GN=ALMS1 PE=4 SV=1	ALMS1	0.577468	5.89537e-05	77.469	2	MNSEFNSDLQT(0.001)IS(0.577)S(0.421)R	1.7706										0.95	0.952	0.775	1.023	0.903	1.045	0.954	1.03	1.106
A0A3Q1LW52	3211	S	ALMS1 centrosome and basal body associated protein OS=Bos taurus OX=9913 GN=ALMS1 PE=4 SV=1	ALMS1	0.485026	5.89537e-05	77.469	3	MNSEFNSDLQT(0.03)IS(0.485)S(0.485)R	-1.1057										0.95	0.952	0.775	1.023	0.903	1.045	0.954	1.03	1.106
A0A3Q1LW52	825	S	ALMS1 centrosome and basal body associated protein OS=Bos taurus OX=9913 GN=ALMS1 PE=4 SV=1	ALMS1	0.809441	0.00014172	84.208	3	QHS(0.001)FEEADS(0.809)S(0.189)NCILGK	-0.36156										0.95	0.952	0.775	1.023	0.903	1.045	0.954	1.03	1.106
A0A3Q1LW52	56	S	ALMS1 centrosome and basal body associated protein OS=Bos taurus OX=9913 GN=ALMS1 PE=4 SV=1	ALMS1	1	3.22018e-54	196.3	2	RES(1)T(1)DEEDDEEAK	-0.58392	1.129	1.139	0.768	1.202	0.902	0.871	1.138	1.082	0.924	0.95	0.952	0.775	1.023	0.903	1.045	0.954	1.03	1.106	1.188	1.196	0.991	1.175	0.999	0.833	1.193	1.05	0.835	0.890963	0.357118	1.02361	0.883672	0.912	0.459462
A0A3Q1LW52	2765	S	ALMS1 centrosome and basal body associated protein OS=Bos taurus OX=9913 GN=ALMS1 PE=4 SV=1	ALMS1	1	3.76003e-05	99.941	3	SLDQNNS(1)QFK	-0.42026	1.133	1.157	0.77	1.043	0.847	0.936	1.125	1.039	1.085	0.95	0.952	0.775	1.023	0.903	1.045	0.954	1.03	1.106	1.193	1.215	0.994	1.02	0.938	0.896	1.179	1.009	0.981	0.838918	0.0808195	1.11037	0.208401	0.931511	0.459311
A0A3Q1LW52	285	S	ALMS1 centrosome and basal body associated protein OS=Bos taurus OX=9913 GN=ALMS1 PE=4 SV=1	ALMS1	0.999984	2.961e-07	105.06	3	S(1)QHPLIGSTAVK	-0.53351	1.05	1.02	0.975	1.161	0.928	0.92	0.96	0.96	1.182	0.95	0.952	0.775	1.023	0.903	1.045	0.954	1.03	1.106	1.105	1.071	1.258	1.135	1.028	0.88	1.006	0.932	1.069	0.886139	0.236223	0.98817	0.928332	0.875655	0.105425
A0A3Q1LW52	297	S	ALMS1 centrosome and basal body associated protein OS=Bos taurus OX=9913 GN=ALMS1 PE=4 SV=1	ALMS1	0.987008	0.00209016	68.525	2	S(0.987)QHS(0.012)LLT(0.001)PEQGTK	-2.6021	0.885	1.282	1.56	0.903	0.895	0.908	0.837	0.912	0.941	0.95	0.952	0.775	1.023	0.903	1.045	0.954	1.03	1.106	0.932	1.347	2.013	0.883	0.991	0.869	0.877	0.885	0.851	0.639096	0.151455	0.952607	0.336616	0.608807	0.114977
A0A3Q1LW52	300	S	ALMS1 centrosome and basal body associated protein OS=Bos taurus OX=9913 GN=ALMS1 PE=4 SV=1	ALMS1	0.584542	0.00761754	48.527	3	S(0.415)QHS(0.585)LLT(0.001)PEQGTK	-1.0779										0.95	0.952	0.775	1.023	0.903	1.045	0.954	1.03	1.106
A0A3Q1LW52	2952	S	ALMS1 centrosome and basal body associated protein OS=Bos taurus OX=9913 GN=ALMS1 PE=4 SV=1	ALMS1	0.812652	9.02336e-05	91.589	4	S(0.003)S(0.003)HPKPS(0.182)AS(0.813)ANDSNFK	0.49092	1.323	1.049	0.883	1.266	0.823	0.872	1.101	1.012	0.855	0.95	0.952	0.775	1.023	0.903	1.045	0.954	1.03	1.106	1.393	1.102	1.139	1.238	0.911	0.834	1.154	0.983	0.773	0.820859	0.214816	0.975528	0.895406	0.800771	0.169766
A0A3Q1LW52	3240	S	ALMS1 centrosome and basal body associated protein OS=Bos taurus OX=9913 GN=ALMS1 PE=4 SV=1	ALMS1	0.680422	5.95411e-06	57.238	3	S(0.68)S(0.68)S(0.637)DFQVVQS(0.002)PLPDSNVITQDLK	4.4861										0.95	0.952	0.775	1.023	0.903	1.045	0.954	1.03	1.106
A0A3Q1LW52	3241	S	ALMS1 centrosome and basal body associated protein OS=Bos taurus OX=9913 GN=ALMS1 PE=4 SV=1	ALMS1	0.680422	5.95411e-06	57.238	3	S(0.68)S(0.68)S(0.637)DFQVVQS(0.002)PLPDSNVITQDLK	4.4861										0.95	0.952	0.775	1.023	0.903	1.045	0.954	1.03	1.106
A0A3Q1LW52	3242	S	ALMS1 centrosome and basal body associated protein OS=Bos taurus OX=9913 GN=ALMS1 PE=4 SV=1	ALMS1	0.377088	4.39099e-11	112.8	4	S(0.311)S(0.311)S(0.377)DFQVVQSPLPDSNVITQDLK	0.3895										0.95	0.952	0.775	1.023	0.903	1.045	0.954	1.03	1.106
A0A3Q1LW52	3898	S	ALMS1 centrosome and basal body associated protein OS=Bos taurus OX=9913 GN=ALMS1 PE=4 SV=1	ALMS1	0.812672	0.0032017	68.179	2	S(0.186)S(0.813)S(0.924)IS(0.054)T(0.022)IDT(0.001)AR	-0.69632										0.95	0.952	0.775	1.023	0.903	1.045	0.954	1.03	1.106
A0A3Q1LW52	3899	S	ALMS1 centrosome and basal body associated protein OS=Bos taurus OX=9913 GN=ALMS1 PE=4 SV=1	ALMS1	0.981709	0.0010503	83.351	2	S(0.001)S(0.013)S(0.982)IS(0.004)TIDTAR	0.81631	1.199	0.808	1.037	1.114	0.92	0.858	1.267	0.985	1.029	0.95	0.952	0.775	1.023	0.903	1.045	0.954	1.03	1.106	1.262	0.849	1.338	1.089	1.019	0.821	1.328	0.956	0.93	0.849232	0.415163	1.0973	0.577488	0.931864	0.741629
A0A3Q1LW52	3901	S	ALMS1 centrosome and basal body associated protein OS=Bos taurus OX=9913 GN=ALMS1 PE=4 SV=1	ALMS1	0.892473	0.00564332	67.579	2	S(0.001)S(0.001)S(0.011)IS(0.892)T(0.094)IDT(0.001)AR	-0.75762	1.155	1.36	1.054	1.031	1.066	0.861	0.872	0.899	0.795	0.95	0.952	0.775	1.023	0.903	1.045	0.954	1.03	1.106	1.216	1.429	1.36	1.008	1.181	0.824	0.914	0.873	0.719	0.75231	0.0627671	0.831729	0.233474	0.625718	0.00576146
A0A3Q1LW52	1616	S	ALMS1 centrosome and basal body associated protein OS=Bos taurus OX=9913 GN=ALMS1 PE=4 SV=1	ALMS1	0.994634	1.40684e-26	158.45	2	TGIPIITS(0.005)AS(0.995)YS(0.001)YR	-0.87135	1.539	2.133	1.646	0.631	0.817	0.909	0.415	0.496	0.393	0.95	0.952	0.775	1.023	0.903	1.045	0.954	1.03	1.106	1.62	2.241	2.124	0.617	0.905	0.87	0.435	0.482	0.355	0.399666	0.00428094	0.531773	0.0144418	0.212531	0.000328857
A0A3Q1LW52	1379	S	ALMS1 centrosome and basal body associated protein OS=Bos taurus OX=9913 GN=ALMS1 PE=4 SV=1	ALMS1	0.830984	4.15732e-05	91.589	2	T(0.002)GIPT(0.009)VPS(0.831)T(0.335)S(0.686)Y(0.042)S(0.095)HR	3.2654	1.334	1.272	1.121	1.168	0.928	1.163	0.797	0.646	0.667	0.95	0.952	0.775	1.023	0.903	1.045	0.954	1.03	1.106	1.404	1.336	1.446	1.142	1.028	1.113	0.835	0.627	0.603	0.784281	0.00341291	0.628998	0.0116105	0.493311	0.00242205
A0A3Q1LW52	1381	S	ALMS1 centrosome and basal body associated protein OS=Bos taurus OX=9913 GN=ALMS1 PE=4 SV=1	ALMS1	0.686355	0.000428548	66.022	2	T(0.002)GIPT(0.009)VPS(0.831)T(0.335)S(0.686)Y(0.042)S(0.095)HR	3.2654	1.778	1.631	1.019	1.196	0.63	0.773	1	0.745	0.371	0.95	0.952	0.775	1.023	0.903	1.045	0.954	1.03	1.106	1.872	1.713	1.315	1.169	0.698	0.74	1.048	0.723	0.335	0.532041	0.0290813	0.807825	0.482267	0.429796	0.056414
A0A3Q1LW52	1383	S	ALMS1 centrosome and basal body associated protein OS=Bos taurus OX=9913 GN=ALMS1 PE=4 SV=1	ALMS1	0.895741	4.15732e-05	91.589	2	TGIPT(0.001)VPS(0.753)T(0.221)S(0.13)YS(0.896)HR	1.4003	1.252	1.207	1.15	1.153	0.982	1.247	0.748	0.62	0.723	0.95	0.952	0.775	1.023	0.903	1.045	0.954	1.03	1.106	1.318	1.268	1.484	1.127	1.087	1.193	0.784	0.602	0.654	0.837101	0.031884	0.598767	0.00328774	0.501229	0.00159756
A0A3Q1LW52	1851	S	ALMS1 centrosome and basal body associated protein OS=Bos taurus OX=9913 GN=ALMS1 PE=4 SV=1	ALMS1	0.882998	2.57541e-08	107.82	3	TGTSEPS(0.058)GS(0.883)Y(0.002)S(0.058)HR	1.3642	1.628	1.899	1.389	0.892	0.816	1.223	0.426	0.317	0.39	0.95	0.952	0.775	1.023	0.903	1.045	0.954	1.03	1.106	1.714	1.995	1.792	0.872	0.904	1.17	0.447	0.308	0.353	0.535539	0.00358601	0.376103	0.00235407	0.201418	0.000164825
A0A3Q1LW52	1805	S	ALMS1 centrosome and basal body associated protein OS=Bos taurus OX=9913 GN=ALMS1 PE=4 SV=1	ALMS1	0.593069	0.00072729	62.658	3	TGVLLLPAS(0.168)S(0.593)YS(0.239)HR	0.81256	1.194	1.033	1.707	0.904	0.842	1.371	0.768	0.547	0.743	0.95	0.952	0.775	1.023	0.903	1.045	0.954	1.03	1.106	1.257	1.085	2.203	0.884	0.932	1.312	0.805	0.531	0.672	0.688229	0.242568	0.641944	0.0627771	0.441804	0.033973
A0A3Q1LW52	1285	S	ALMS1 centrosome and basal body associated protein OS=Bos taurus OX=9913 GN=ALMS1 PE=4 SV=1	ALMS1	0.963642	1.8756e-08	109.48	3	TGVPAVT(0.036)S(0.964)ASYPHK	0.08979	1.097	1.437	1.03	0.94	1.228	1.647	0.488	0.596	0.458	0.95	0.952	0.775	1.023	0.903	1.045	0.954	1.03	1.106	1.155	1.509	1.329	0.919	1.36	1.576	0.512	0.579	0.414	0.96544	0.777251	0.390402	0.00798404	0.37691	0.00142239
A0A3Q1LW52	3269	S	ALMS1 centrosome and basal body associated protein OS=Bos taurus OX=9913 GN=ALMS1 PE=4 SV=1	ALMS1	0.999775	3.35756e-05	89.468	2	TIPYQNS(1)QIVTSR	-1.3322	1.033	1.209	1.104	0.957	1.002	1.174	0.901	0.836	0.857	0.95	0.952	0.775	1.023	0.903	1.045	0.954	1.03	1.106	1.087	1.27	1.425	0.935	1.11	1.123	0.944	0.812	0.775	0.837652	0.150539	0.798927	0.055498	0.669223	0.0154363
A0A3Q1LW52	2127	S	ALMS1 centrosome and basal body associated protein OS=Bos taurus OX=9913 GN=ALMS1 PE=4 SV=1	ALMS1	0.708576	1.1292e-22	128.71	3	VFALPGPADQNAEIPIGPS(0.01)S(0.241)S(0.709)YS(0.041)HK	-0.25845	1.068	1.216	1.666	1.118	1.172	1.3	0.511	0.515	0.495	0.95	0.952	0.775	1.023	0.903	1.045	0.954	1.03	1.106	1.124	1.277	2.15	1.093	1.298	1.244	0.536	0.5	0.448	0.798726	0.414946	0.408253	0.000259549	0.326082	0.00618785
A0A3Q1LW52	1224	S	ALMS1 centrosome and basal body associated protein OS=Bos taurus OX=9913 GN=ALMS1 PE=4 SV=1	ALMS1	1	0.00254528	65.043	3	VLAS(1)PRPVDQK	0.67999	1.286	1.777	1.035	0.93	1.185	1.067	0.517	0.558	0.616	0.95	0.952	0.775	1.023	0.903	1.045	0.954	1.03	1.106	1.354	1.867	1.335	0.909	1.312	1.021	0.542	0.542	0.557	0.711589	0.0920022	0.506169	0.00353129	0.360184	0.000782066
A0A3Q1LW52	1792	S	ALMS1 centrosome and basal body associated protein OS=Bos taurus OX=9913 GN=ALMS1 PE=4 SV=1	ALMS1	0.9139	0.000178121	91.969	2	VSPAS(0.086)RPS(0.914)DQK	-1.018	1.962	2.137	1.996	0.65	0.507	0.829	0.349	0.36	0.245	0.95	0.952	0.775	1.023	0.903	1.045	0.954	1.03	1.106	2.065	2.245	2.575	0.635	0.561	0.793	0.366	0.35	0.222	0.288889	0.000482203	0.471594	0.0155153	0.136238	0.000306033
A0A3Q1LW52	1409	S	ALMS1 centrosome and basal body associated protein OS=Bos taurus OX=9913 GN=ALMS1 PE=4 SV=1	ALMS1	0.5	1.05486e-36	191.48	3	VS(0.5)S(0.5)VPGLAEQK	0.048799	1.419	1.984	1.52	0.832	1.113	1.057	0.305	0.386	0.341	0.95	0.952	0.775	1.023	0.903	1.045	0.954	1.03	1.106	1.494	2.084	1.961	0.813	1.233	1.011	0.32	0.375	0.308	0.551905	0.0192539	0.328099	0.00120219	0.18108	0.000137554
A0A3Q1LW52	1410	S	ALMS1 centrosome and basal body associated protein OS=Bos taurus OX=9913 GN=ALMS1 PE=4 SV=1	ALMS1	0.967598	5.57457e-45	196.48	2	VS(0.032)S(0.968)VPGLAEQK	-0.95531	1.644	2.247	1.444	0.935	1.268	0.403	0.322	0.381	0.368	0.95	0.952	0.775	1.023	0.903	1.045	0.954	1.03	1.106	1.731	2.36	1.863	0.914	1.404	0.386	0.338	0.37	0.333	0.454148	0.0803339	0.384985	0.0962638	0.17484	6.24383e-05
A0A3Q1ML02	456	S	Stress-induced-phosphoprotein 1 OS=Bos taurus OX=9913 GN=STIP1 PE=4 SV=1	STIP1	1	0.0251111	42.336	3	HDS(1)PEDVK	0.8768	1.118	1.043	1.178	1.466	1.424	0.939	0.848	0.568	0.562		1.031	1.634		1.08	0.949		0.849	0.774		1.012	0.721		1.319	0.989		0.669	0.726	1.33179	0.321512	0.604419	0.0808137	0.804962	0.363547
A0A3Q1MCG0	394	S	Dynein axonemal heavy chain 6 OS=Bos taurus OX=9913 GN=DNAH6 PE=4 SV=1	DNAH6	0.798347	7.1572e-06	75.064	4	AAGFIPDDCARES(0.798)S(0.202)EGHFK	0.046991	1.133	1.413	0.975	0.995	1.27	1.006	0.774	0.777	0.694
A0A3Q1MCG0	139	S	Dynein axonemal heavy chain 6 OS=Bos taurus OX=9913 GN=DNAH6 PE=4 SV=1	DNAH6	0.946736	6.73079e-05	92.913	3	KQT(0.001)QWPS(0.947)ADLS(0.051)PS(0.002)PAK	-0.48028	0.865	1.025	0.967	0.781	1.304	1.135	0.848	0.861	1.261
A0A3Q1MCG0	109	S	Dynein axonemal heavy chain 6 OS=Bos taurus OX=9913 GN=DNAH6 PE=4 SV=1	DNAH6	0.998773	6.79692e-14	82.609	3	LIAS(0.001)GVLKPPRS(0.999)PEEK	-0.13041
A0A3Q1MCG0	404	S	Dynein axonemal heavy chain 6 OS=Bos taurus OX=9913 GN=DNAH6 PE=4 SV=1	DNAH6	0.631119	4.17139e-109	231.93	2	MPES(0.631)GS(0.369)FIELPTGDAEK	0.69025	1.211	1.297	1.976	0.879	1.056	1.284	0.435	0.463	0.449
A0A3Q1MCG0	406	S	Dynein axonemal heavy chain 6 OS=Bos taurus OX=9913 GN=DNAH6 PE=4 SV=1	DNAH6	0.998015	3.92527e-17	131.56	2	MPES(0.002)GS(0.998)FIELPTGDAEK	1.6661	1.404	1.134	1.748	0.814	0.987	1.053	0.536	0.693	0.726
A0A3Q1MCG0	164	S	Dynein axonemal heavy chain 6 OS=Bos taurus OX=9913 GN=DNAH6 PE=4 SV=1	DNAH6	0.690426	4.66426e-05	65.511	3	RGLYET(0.143)S(0.69)S(0.167)LTYPK	-0.47006
A0A3Q1MCG0	472	S	Dynein axonemal heavy chain 6 OS=Bos taurus OX=9913 GN=DNAH6 PE=4 SV=1	DNAH6	0.941411	0.0016131	63.185	2	RT(0.059)PS(0.941)ADIIQK	-0.14536	1.044	1.006	1.286	0.812	1.011	0.9	0.97	0.976	1.132
A0A3Q1MCG0	115	S	Dynein axonemal heavy chain 6 OS=Bos taurus OX=9913 GN=DNAH6 PE=4 SV=1	DNAH6	0.906419	2.81037e-146	242.9	4	S(0.001)PEEKT(0.036)S(0.906)T(0.093)KS(0.964)LVQFLEHGEAVK	0.53457	1.452	1.405	1.783	0.677	1.181	0.98	0.513	0.534	0.521
A0A3Q1MCG0	118	S	Dynein axonemal heavy chain 6 OS=Bos taurus OX=9913 GN=DNAH6 PE=4 SV=1	DNAH6	0.996951	2.81037e-146	242.9	4	T(0.498)S(0.498)T(0.007)KS(0.997)LVQFLEHGEAVK	-0.098508	1.439	1.407	1.842	0.691	1.164	0.967	0.493	0.523	0.524
F1MQK7	859	S	C-type lectin domain containing 16A OS=Bos taurus OX=9913 GN=CLEC16A PE=4 SV=3	CLEC16A	0.60131	0.00802981	55.261	2	RGS(0.601)S(0.396)DPT(0.003)VQR	1.7707	1.43	0.848	0.633	1.27	0.714	0.606	1.826	1.121	0.859	1.02	1.001	1.276	1.029	0.885	0.949	0.949	1.127	0.895	1.402	0.847	0.496	1.234	0.807	0.639	1.924	0.995	0.96	0.976321	0.945846	1.44739	0.299683	1.41311	0.3697
F1MQK7	7	S	C-type lectin domain containing 16A OS=Bos taurus OX=9913 GN=CLEC16A PE=4 SV=3	CLEC16A	1	0.00138241	71.159	3	S(1)WVGGGHGK	-1.6846	1.325	1.16	0.864	1.471	1.003	1.017	0.916	0.777	0.611	1.02	1.001	1.276	1.029	0.885	0.949	0.949	1.127	0.895	1.299	1.159	0.677	1.43	1.133	1.072	0.965	0.689	0.683	1.15949	0.463624	0.642916	0.0360478	0.745455	0.308015
A0A3Q1LWB0	549	S	Ubiquitin carboxyl-terminal hydrolase OS=Bos taurus OX=9913 GN=USP33 PE=3 SV=1	USP33	0.5	0.0231029	41.448	3	HELMFS(0.5)T(0.5)K	4.4404	0.323	4.243	0.442	0.322	1.524	0.342	0.465	0.581	0.399
A0A3Q1LWD9	43	S	Ferrochelatase OS=Bos taurus OX=9913 GN=FECH PE=3 SV=1	FECH	1	0.00125089	59.728	4	ARS(1)PKPQAQPGNR	1.0033	0.814	1.243	1.012	1.278	0.833	0.993	1.16	0.983	0.839
A0A3Q1N8S4	605	S	Calcium-transporting ATPase OS=Bos taurus OX=9913 GN=ATP2A2 PE=1 SV=1	ATP2A2	0.924142	1.18307e-05	100.31	2	EFDELS(0.924)PS(0.076)AQR	-1.3058	1.074	0.889	1.031	1.312	0.977	1.025	1.03	0.921	0.919	0.924	1.014	0.982	1.045	0.995	1.039	0.955	0.954	1.018	1.162	0.877	1.05	1.256	0.982	0.987	1.079	0.965	0.903	1.04403	0.728787	0.913798	0.42223	0.95403	0.68071
A0A3Q1N8S4	607	S	Calcium-transporting ATPase OS=Bos taurus OX=9913 GN=ATP2A2 PE=1 SV=1	ATP2A2	0.991127	0.00125975	82.515	2	EFDELS(0.009)PS(0.991)AQR	-0.84401	0.801	1.213	1.263	0.86	0.922	1.049	1.02	0.881	1.1	0.924	1.014	0.982	1.045	0.995	1.039	0.955	0.954	1.018	0.867	1.196	1.286	0.823	0.927	1.01	1.068	0.923	1.081	0.824127	0.246864	1.11304	0.238744	0.917289	0.599745
A0A3Q1N8S4	282	S	Calcium-transporting ATPase OS=Bos taurus OX=9913 GN=ATP2A2 PE=1 SV=1	ATP2A2	0.976072	8.20112e-12	123.6	3	S(0.023)LPS(0.976)VET(0.001)LGCTSVICSDK	1.1864	1.036	0.726	0.897	1.073	0.969	1.139	1.219	0.964	1.145	0.924	1.014	0.982	1.045	0.995	1.039	0.955	0.954	1.018	1.121	0.716	0.913	1.027	0.974	1.096	1.276	1.01	1.125	1.12618	0.372956	1.10139	0.285761	1.24036	0.194558
A0A3Q1LWJ3	242	S	Sphingomyelin phosphodiesterase 4 OS=Bos taurus OX=9913 GN=SMPD4 PE=4 SV=1	SMPD4	0.897343	0.000548994	58.964	4	HVS(0.897)HQT(0.081)S(0.022)VNADPASHEIWR	1.1983											0.988			1.004			1.01
A0A3Q1LWJ3	479	S	Sphingomyelin phosphodiesterase 4 OS=Bos taurus OX=9913 GN=SMPD4 PE=4 SV=1	SMPD4	0.901182	1.24133e-12	87.357	4	LFT(0.045)APS(0.901)FT(0.104)GS(0.947)FLS(0.002)S(0.002)WPPAVTDASFK	0.93671	1.024	1.169	1.698	0.701	1.239	1.199	0.554	0.67	0.782		0.988			1.004			1.01			1.183			1.234			0.663		1.04311		0.537277		0.56044
A0A3Q1LWJ3	483	S	Sphingomyelin phosphodiesterase 4 OS=Bos taurus OX=9913 GN=SMPD4 PE=4 SV=1	SMPD4	0.946514	1.24133e-12	87.357	4	LFT(0.045)APS(0.901)FT(0.104)GS(0.947)FLS(0.002)S(0.002)WPPAVTDASFK	0.93671	1.024	1.169	1.698	0.701	1.239	1.199	0.554	0.67	0.782		0.988			1.004			1.01			1.183			1.234			0.663		1.04311		0.537277		0.56044
A0A3Q1LWN4	187	S	NADH dehydrogenase [ubiquinone] flavoprotein 3, mitochondrial OS=Bos taurus OX=9913 GN=NDUFV3 PE=1 SV=1	NDUFV3	0.999999	0.000735456	73.802	3	RGGS(1)PVAEASR	1.4548	1.403	1.23	0.536	1.654	0.936	0.599	1.676	0.684	0.554	0.972	0.899	0.929	1.016	0.962	1.02	1.014	1.053	1.022	1.443	1.368	0.577	1.628	0.973	0.587	1.653	0.65	0.542	0.940968	0.879378	0.892409	0.748424	0.839728	0.649252
A0A3Q1LWN4	4	S	NADH dehydrogenase [ubiquinone] flavoprotein 3, mitochondrial OS=Bos taurus OX=9913 GN=NDUFV3 PE=1 SV=1	NDUFV3	1	0.00309813	61.765	2	MAAS(1)LLLR	0.09151	0.766	1.45	1.343	0.622	1.333	0.965	0.775	0.941	0.812	0.972	0.899	0.929	1.016	0.962	1.02	1.014	1.053	1.022	0.788	1.613	1.446	0.612	1.386	0.946	0.764	0.894	0.795	0.765272	0.44278	0.83322	0.617487	0.63764	0.148896
A0A3Q1LWN4	98	S	NADH dehydrogenase [ubiquinone] flavoprotein 3, mitochondrial OS=Bos taurus OX=9913 GN=NDUFV3 PE=1 SV=1	NDUFV3	0.997188	8.35364e-169	263.25	3	T(0.003)LAS(0.997)PNPDASVLHTDQGLPK	0.20984	1.062	0.771	0.974	1.149	0.91	1.092	0.95	1.087	1.164	0.972	0.899	0.929	1.016	0.962	1.02	1.014	1.053	1.022	1.093	0.858	1.048	1.131	0.946	1.071	0.937	1.032	1.139	1.04968	0.605753	0.987294	0.872621	1.03635	0.705605
A0A3Q1LWN4	86	S	NADH dehydrogenase [ubiquinone] flavoprotein 3, mitochondrial OS=Bos taurus OX=9913 GN=NDUFV3 PE=1 SV=1	NDUFV3	0.66967	0.0153526	40.622	3	T(0.001)LS(0.001)APT(0.009)S(0.286)S(0.67)PS(0.021)VVS(0.009)QS(0.003)R	-0.0025469	0.958	0.878	1.325	0.95	0.975	1.046	0.917	0.971	1.125	0.972	0.899	0.929	1.016	0.962	1.02	1.014	1.053	1.022	0.986	0.977	1.426	0.935	1.014	1.025	0.904	0.922	1.101	0.877545	0.417966	0.984196	0.795833	0.863677	0.389444
A0A3Q1M5G7	512	S	Armadillo repeat-containing protein 8 OS=Bos taurus OX=9913 GN=ARMC8 PE=4 SV=1	ARMC8	0.967224	0.00163089	96.745	2	S(0.009)LS(0.967)T(0.024)EQLFR	1.3152	1.206	0.906	0.881	1.196	0.862	0.953	1.356	0.834	1.014	0.969		1.091	1.061		0.976	1.006		0.949	1.245		0.808	1.127		0.976	1.348		1.068	1.02435	0.862689	1.14883	0.429095	1.17681	0.541307
A0A3Q1MAM0	32	S	Cardiotrophin 1 OS=Bos taurus OX=9913 GN=CTF1 PE=4 SV=1	CTF1	0.992542	0.000458052	85.554	2	IQQT(0.007)HS(0.993)LAR	2.735	1.334	0.953	1.401	0.775	0.923	1.003	0.928	0.99	0.825
A0A3Q1MQA0	146	S	RAN binding protein 3 OS=Bos taurus OX=9913 GN=RANBP3 PE=4 SV=1	RANBP3	0.997065	1.11219e-24	169.98	2	S(0.001)PS(0.997)DET(0.002)PALEEK	-0.17759	1.059	1.151	1.476	0.976	1.057	0.762	0.842	0.96	0.862
A0A3Q1LX71	122	S	Ornithine decarboxylase antizyme 3 OS=Bos taurus OX=9913 GN=OAZ3 PE=4 SV=1	OAZ3	0.487205	0.000175801	81.884	3	LT(0.026)PQT(0.487)S(0.487)AHWHGLLCDHR	0.21125										0.974		0.813	1.004		1.07	1.018		1.064
A0A3Q1LX71	55	S	Ornithine decarboxylase antizyme 3 OS=Bos taurus OX=9913 GN=OAZ3 PE=4 SV=1	OAZ3	0.999127	3.24553e-12	126.84	4	S(0.999)IT(0.001)TYKEEEDLTLRPR	0.61422	1.004	1.094	1.049	0.988	0.98	0.947	1.029	1.086	0.949	0.974		0.813	1.004		1.07	1.018		1.064	1.031		1.29	0.984		0.885	1.011		0.892	0.805256	0.229761	1.01819	0.851082	0.819905	0.269365
A0A3Q1LX71	6	S	Ornithine decarboxylase antizyme 3 OS=Bos taurus OX=9913 GN=OAZ3 PE=4 SV=1	OAZ3	0.699277	0.0006147	75.376	3	S(0.699)RPS(0.299)FYS(0.002)LSYIK	-0.78494	0.994	1.014	0.698	1.021	1.105	0.98	1.307	1.112	0.898	0.974		0.813	1.004		1.07	1.018		1.064	1.021		0.859	1.017		0.916	1.284		0.844	1.02819	0.793361	1.10088	0.759894	1.13191	0.686869
A0A3Q1LX71	9	S	Ornithine decarboxylase antizyme 3 OS=Bos taurus OX=9913 GN=OAZ3 PE=4 SV=1	OAZ3	0.999946	5.21318e-30	171.44	2	SRPS(1)FYSLSYIK	-0.47893	0.957	1.084	0.759	1.157	1.083	0.812	1.239	1.19	0.871	0.974		0.813	1.004		1.07	1.018		1.064	0.983		0.934	1.152		0.759	1.217		0.819	0.99687	0.918141	1.06541	0.841066	1.06208	0.856068
A0A3Q1LX71	14	S	Ornithine decarboxylase antizyme 3 OS=Bos taurus OX=9913 GN=OAZ3 PE=4 SV=1	OAZ3	0.997966	2.9358e-05	83.758	4	SRPSFYS(0.002)LS(0.998)YIKR	0.41823	0.932	1.343	0.67	0.935	1.151	0.779	1.252	1.198	0.832	0.974		0.813	1.004		1.07	1.018		1.064	0.957		0.824	0.931		0.728	1.23		0.782	0.931499	0.651436	1.21278	0.567063	1.1297	0.71751
A0A3Q1LXF6	33	S	Cilia and flagella associated protein 58 OS=Bos taurus OX=9913 GN=CFAP58 PE=4 SV=1	CFAP58	0.99873	6.75219e-17	130.83	3	DFQEVLNELS(0.001)GDRS(0.999)LEK	-0.70799	0.827	0.922	1.446	0.862	0.85	0.895	1.003	1.096	1.272
A0A3Q1LXF6	841	S	Cilia and flagella associated protein 58 OS=Bos taurus OX=9913 GN=CFAP58 PE=4 SV=1	CFAP58	0.999866	1.28949e-22	141.85	3	DRIS(1)MEDTFSMAK	-0.68882	0.966	0.937	1.226	0.954	1.053	1.077	0.995	0.981	0.936
A0A3Q1LXF6	606	S	Cilia and flagella associated protein 58 OS=Bos taurus OX=9913 GN=CFAP58 PE=4 SV=1	CFAP58	1	0.00189107	84.892	2	ELDQVIS(1)ER	0.19952	1.081	1.062	1.33	0.944	0.921	0.909	0.971	0.996	0.937
A0A3Q1LXF6	670	S	Cilia and flagella associated protein 58 OS=Bos taurus OX=9913 GN=CFAP58 PE=4 SV=1	CFAP58	1	0.00283902	80.507	2	S(1)VANVDELR	0.61029	1.231	0.968	1.13	0.997	0.864	0.928	1.052	1.081	0.912
A0A3Q1LXL8	114	S	Metaxin-1 OS=Bos taurus OX=9913 GN=MTX1 PE=4 SV=1	MTX1	0.997398	3.66317e-05	100.31	2	ALLT(0.002)AS(0.997)PGSR	-0.10096	1.211	1.101	1.081	0.936	1.041	0.956	1.037	0.9	0.858
A0A3Q1LXL8	198	S	Metaxin-1 OS=Bos taurus OX=9913 GN=MTX1 PE=4 SV=1	MTX1	0.909766	1.29625e-05	110.58	2	S(0.086)PS(0.91)GT(0.005)LPALR	-0.085078	1.163	0.95	1.171	1.24	0.851	0.915	1.249	0.834	0.848
A0A3Q1LXL8	207	S	Metaxin-1 OS=Bos taurus OX=9913 GN=MTX1 PE=4 SV=1	MTX1	0.567161	1.79296e-09	115.8	2	T(0.433)S(0.567)HGEVISVPHR	-0.77004	1.11	0.854	1.18	1.185	0.825	0.929	1.022	1.005	1.09
A0A3Q1M754	222	S	Cilia and flagella associated protein 161 OS=Bos taurus OX=9913 GN=CFAP161 PE=4 SV=1	CFAP161	1	0.00561743	70.089	2	EQVS(1)DPGAR	0.038704	0.782	1.077	0.961	0.856	0.679	0.9	1.04	1.842	0.98
Q2KIV2	49	S	Mitochondrial import inner membrane translocase subunit Tim9 OS=Bos taurus OX=9913 GN=TIMM9 PE=3 SV=1	TIMM9	0.995173	1.53654e-17	136.96	3	EVKPEET(0.001)T(0.004)CS(0.995)EHCLQK	1.5605	1.239	0.822	0.85	1.237	0.922	0.907	1.474	0.852	0.928			0.956			1.042			1.054			0.889			0.87			0.88	0.978628		1.01149		0.989876
P19858	89	S	L-lactate dehydrogenase A chain OS=Bos taurus OX=9913 GN=LDHA PE=2 SV=2	LDHA	0.999019	0.0209619	55.291	2	DYNVT(0.001)ANS(0.999)R	3.0109										0.984	0.96	1.013	0.99	1.014	0.974	0.999	1.029	1
P19858	319	S	L-lactate dehydrogenase A chain OS=Bos taurus OX=9913 GN=LDHA PE=2 SV=2	LDHA	0.999932	3.28436e-14	149.94	4	VTLTHEEEACLKKS(1)ADT(1)LWGIQK	2.2399	0.966	1.025	0.974	1.245	0.896	0.96	1.093	1.018	0.993	0.984	0.96	1.013	0.99	1.014	0.974	0.999	1.029	1	0.982	1.068	0.962	1.258	0.884	0.986	1.094	0.989	0.993	1.03851	0.811738	0.983376	0.953476	1.02125	0.67188
E1BNS9	105	S	L-lactate dehydrogenase OS=Bos taurus OX=9913 GN=LDHC PE=3 SV=2	LDHC	1	1.7497e-05	86.488	2	QQEGES(1)RLNLVQR	-1.9772	1.044	1.029	0.843	0.951	1.078	0.955	1.039	1.168	1.002	0.961	0.957	0.983	1	0.986	0.968	1.008	1.052	1.018	1.086	1.075	0.858	0.951	1.093	0.987	1.031	1.11	0.984	1.00397	0.931704	1.03101	0.598756	1.03511	0.668276
A0A3Q1LY21	267	S	Stabilizer of axonemal microtubules 2 OS=Bos taurus OX=9913 GN=SAXO2 PE=4 SV=1	SAXO2	1	0.00961295	53.567	3	VLPIRPAS(1)R	-0.18651	0.993	0.958	1.002	0.959	0.991	1.02	1.098	1.088	1.023
A0A3Q1LY26	687	S	Testis specific 10 OS=Bos taurus OX=9913 GN=TSGA10 PE=4 SV=1	TSGA10	1	2.75823e-34	159.81	3	GLDRS(1)LEENLCYRDF	-0.43737	1.021	1.049	0.636	1.168	0.95	0.969	1.094	0.96	1.292	0.916	1.235	0.658	1.09	0.882	1.028	0.937	0.962	1.314	1.115	0.849	0.967	1.072	1.077	0.943	1.168	0.998	0.983	1.05493	0.555416	1.01843	0.820236	1.07438	0.479538
A0A3Q1LY26	519	S	Testis specific 10 OS=Bos taurus OX=9913 GN=TSGA10 PE=4 SV=1	TSGA10	0.5	0.00168927	71.933	3	LDS(0.5)S(0.5)KELLNR	-0.27324	0.95	1.018	0.762	1.202	0.976	0.91	1.125	1.056	1.159	0.916	1.235	0.658	1.09	0.882	1.028	0.937	0.962	1.314	1.037	0.824	1.158	1.103	1.107	0.885	1.201	1.098	0.882	1.02517	0.825286	1.02779	0.845321	1.05366	0.711888
A0A3Q1LY26	520	S	Testis specific 10 OS=Bos taurus OX=9913 GN=TSGA10 PE=4 SV=1	TSGA10	0.782614	0.00168927	71.933	2	LDS(0.217)S(0.783)KELLNR	0.055731	0.965	1.006	0.775	1.187	0.968	0.924	1.12	1.048	1.165	0.916	1.235	0.658	1.09	0.882	1.028	0.937	0.962	1.314	1.053	0.815	1.178	1.089	1.098	0.899	1.195	1.089	0.887	1.01313	0.879902	1.02754	0.839176	1.04104	0.768222
A0A3Q1LY26	13	S	Testis specific 10 OS=Bos taurus OX=9913 GN=TSGA10 PE=4 SV=1	TSGA10	0.99618	3.91982e-05	76.161	3	RPS(0.996)PS(0.002)S(0.002)R	1.4301	1.121	1.007	0.745	1.282	0.831	0.952	1.078	0.889	1.271	0.916	1.235	0.658	1.09	0.882	1.028	0.937	0.962	1.314	1.224	0.815	1.132	1.176	0.942	0.926	1.15	0.924	0.967	0.95995	0.837647	0.999014	0.99589	0.959003	0.834727
A0A3Q1LY26	16	S	Testis specific 10 OS=Bos taurus OX=9913 GN=TSGA10 PE=4 SV=1	TSGA10	0.874251	3.91982e-05	76.161	3	RPS(0.595)PS(0.532)S(0.874)RGT(0.999)NCDVELLK	-0.073499	1.116	1.012	0.725	1.302	0.831	0.951	1.058	0.883	1.297	0.916	1.235	0.658	1.09	0.882	1.028	0.937	0.962	1.314	1.218	0.819	1.102	1.194	0.942	0.925	1.129	0.918	0.987	0.975151	0.905229	0.991179	0.958644	0.96655	0.866306
A0A3Q1LY26	679	S	Testis specific 10 OS=Bos taurus OX=9913 GN=TSGA10 PE=4 SV=1	TSGA10	0.892094	0.000465494	69.331	5	T(0.108)HHRS(0.892)PDRGLDR	1.009	1.162	0.966	0.429	1.261	1.089	0.743	1.108	1.291	1.108	0.916	1.235	0.658	1.09	0.882	1.028	0.937	0.962	1.314	1.269	0.782	0.652	1.157	1.235	0.723	1.182	1.342	0.843	1.15242	0.581797	1.0809	0.713805	1.24565	0.374593
A0A3Q1LY28	205	S	Megakaryocyte and platelet inhibitory receptor G6b OS=Bos taurus OX=9913 GN=MPIG6B PE=4 SV=1	MPIG6B	0.999981	0.00036276	85.522	3	RPGS(1)YGPQK	0.52348	1.308	1.657	1.22	0.873	1.166	0.913	0.727	0.599	0.567
A0A3Q1LY44	1042	S	REV3 like, DNA directed polymerase zeta catalytic subunit OS=Bos taurus OX=9913 GN=REV3L PE=4 SV=1	REV3L	0.459999	0.016415	41.275	2	S(0.398)T(0.429)S(0.46)PINS(0.806)S(0.804)PPRCWS(0.771)PT(0.332)DPR	3.4659										0.904			1.125			0.873
A0A3Q1LY44	1046	S	REV3 like, DNA directed polymerase zeta catalytic subunit OS=Bos taurus OX=9913 GN=REV3L PE=4 SV=1	REV3L	0.805936	0.016415	41.275	2	S(0.398)T(0.429)S(0.46)PINS(0.806)S(0.804)PPRCWS(0.771)PT(0.332)DPR	3.4659	1.137	0.798	0.759	1.034	1.196	0.971	1.069	1.164	1.002	0.904			1.125			0.873			1.258			0.919			1.225			0.730525		1.33297		0.973768
A0A3Q1LY44	1047	S	REV3 like, DNA directed polymerase zeta catalytic subunit OS=Bos taurus OX=9913 GN=REV3L PE=4 SV=1	REV3L	0.803797	0.016415	41.275	2	S(0.398)T(0.429)S(0.46)PINS(0.806)S(0.804)PPRCWS(0.771)PT(0.332)DPR	3.4659	1.137	0.798	0.759	1.034	1.196	0.971	1.069	1.164	1.002	0.904			1.125			0.873			1.258			0.919			1.225			0.730525		1.33297		0.973768
A0A3Q1LY44	1053	S	REV3 like, DNA directed polymerase zeta catalytic subunit OS=Bos taurus OX=9913 GN=REV3L PE=4 SV=1	REV3L	0.771033	0.016415	41.275	2	S(0.398)T(0.429)S(0.46)PINS(0.806)S(0.804)PPRCWS(0.771)PT(0.332)DPR	3.4659	1.137	0.798	0.759	1.034	1.196	0.971	1.069	1.164	1.002	0.904			1.125			0.873			1.258			0.919			1.225			0.730525		1.33297		0.973768
A0A3Q1ME26	325	S	Nardilysin convertase OS=Bos taurus OX=9913 GN=NRDC PE=3 SV=1	NRDC	1	2.03149e-71	198.55	2	EVEAVDS(1)EYQLAR	0.88892	0.879	1.081	0.855	1.116	0.99	0.928	1.104	1.027	1.162		1.026	0.828		0.988	1.059		0.993	1.088		1.054	1.033		1.002	0.876		1.034	1.068	0.899856	0.253726	1.11928	0.238569	1.00719	0.745794
A0A3Q1ME26	333	S	Nardilysin convertase OS=Bos taurus OX=9913 GN=NRDC PE=3 SV=1	NRDC	0.999701	0.000590237	57.238	4	EVEAVDSEYQLARPS(1)DANRK	0.1783	0.791	0.888	1.234	1.085	0.986	1.079	1.09	0.88	1.133		1.026	0.828		0.988	1.059		0.993	1.088		0.865	1.49		0.998	1.019		0.886	1.041	0.856476	0.705771	0.955379	0.608956	0.818259	0.615009
A0A3Q1ME26	930	S	Nardilysin convertase OS=Bos taurus OX=9913 GN=NRDC PE=3 SV=1	NRDC	0.969129	0.000308003	93.388	2	GDANS(0.969)EVT(0.031)VYYQSGAR	-0.59745	1.099	1.196	0.928	1.096	1.082	0.797	1.047	0.984	0.907		1.026	0.828		0.988	1.059		0.993	1.088		1.166	1.121		1.095	0.753		0.991	0.834	0.808045	0.345662	0.987554	0.99593	0.797989	0.122249
A0A3Q1ME26	86	S	Nardilysin convertase OS=Bos taurus OX=9913 GN=NRDC PE=3 SV=1	NRDC	1	0.00409159	72.209	2	LGADES(1)EEEGRR	1.0005	1.237	1.087	1.027	1.109	0.854	0.891	1.258	0.914	0.808		1.026	0.828		0.988	1.059		0.993	1.088		1.059	1.24		0.864	0.841		0.92	0.743	0.741627	0.0660075	0.975367	0.803334	0.723358	0.133232
A0A3Q1ME26	61	S	Nardilysin convertase OS=Bos taurus OX=9913 GN=NRDC PE=3 SV=1	NRDC	0.999555	0	335.23	2	STCS(1)CPDLQPNGQDLGESGR	-0.22005	1.09	0.995	1.126	1.11	0.997	1.064	0.941	0.892	0.92		1.026	0.828		0.988	1.059		0.993	1.088		0.97	1.36		1.009	1.005		0.898	0.846	0.864378	0.517798	0.865938	0.0402878	0.748498	0.249076
F1MR28	67	S	Oxidation resistance protein 1 OS=Bos taurus OX=9913 GN=OXR1 PE=4 SV=3	OXR1	0.999855	0.00168179	89.507	2	DS(1)LNSIALK	0.029105	0.977	0.89	1.707	0.868	1.01	0.993	0.858	0.946	0.904
F1MR28	456	S	Oxidation resistance protein 1 OS=Bos taurus OX=9913 GN=OXR1 PE=4 SV=3	OXR1	0.997154	3.41736e-45	188.56	2	EQNQDS(0.997)ET(0.003)EVEELR	-0.049111	1.051	0.982	1.45	0.873	1.472	1.195	0.592	0.579	0.853
F1MR28	267	S	Oxidation resistance protein 1 OS=Bos taurus OX=9913 GN=OXR1 PE=4 SV=3	OXR1	0.993124	3.36154e-05	124.47	2	S(0.993)NT(0.007)DELDSR	-0.48975	0.925	0.971	1.051	1.06	0.906	0.893	1.133	1.259	0.968
A6QNP7	99	S	SLC38A9 protein OS=Bos taurus OX=9913 GN=SLC38A9 PE=2 SV=1	SLC38A9	0.999998	6.90136e-39	155.31	3	ALIAPDHVVPAPEECYVYS(1)PLGS(1)AYK	1.9214	0.853	0.955	0.935	1.115	0.871	0.944	1.169	1.196	1.134
A6QNP7	103	S	SLC38A9 protein OS=Bos taurus OX=9913 GN=SLC38A9 PE=2 SV=1	SLC38A9	1	6.90136e-39	155.31	3	ALIAPDHVVPAPEECYVYS(1)PLGS(1)AYK	1.9214	0.758	0.897	0.938	1.192	0.878	0.904	1.15	1.322	1.145
A6QNP7	58	S	SLC38A9 protein OS=Bos taurus OX=9913 GN=SLC38A9 PE=2 SV=1	SLC38A9	0.999998	1.25332e-09	129.74	3	VS(1)DHASAMNK	0.44193
G3MYN4	45	S	Ras-related protein Rab-1B OS=Bos taurus OX=9913 GN=RAB1B PE=4 SV=2	RAB1B	0.459864	0.0113212	79.986	2	T(0.001)IT(0.079)S(0.46)S(0.46)YYR	0.40893										0.966			0.911			0.912
G3MYN4	46	S	Ras-related protein Rab-1B OS=Bos taurus OX=9913 GN=RAB1B PE=4 SV=2	RAB1B	0.459864	0.0113212	79.986	2	T(0.001)IT(0.079)S(0.46)S(0.46)YYR	0.40893										0.966			0.911			0.912
G3MYN4	81	S	Ras-related protein Rab-1B OS=Bos taurus OX=9913 GN=RAB1B PE=4 SV=2	RAB1B	0.999987	0.0127861	76.332	2	YAS(1)ENVNK	-1.3771	1.122	0.85	1.11	1.059	0.724	0.968	1.278	1.019	1.079	0.966			0.911			0.912			1.161			1.162			1.401			1.00086		1.20568		1.20672
A0A3Q1LYI6	380	S	MICOS complex subunit MIC60 OS=Bos taurus OX=9913 GN=IMMT PE=1 SV=1	IMMT	1	9.39993e-25	140.73	3	ALEHHRS(1)EIQAEQDR	0.60021	1.157	1.195	1.191	0.935	0.903	0.898	1.195	0.92	0.754	0.99			0.992			0.971			1.169			0.943			1.231			0.806672		1.30541		1.05304
A0A3S5ZPU6	351	S	Katanin p80 WD40 repeat-containing subunit B1 OS=Bos taurus OX=9913 GN=KATNB1 PE=3 SV=1	KATNB1	0.981049	3.42922e-05	90.348	3	RS(0.981)PS(0.009)S(0.009)EDDRDER	0.45607	1.211	0.877	0.73	1.156	0.814	0.974	1.067	1.332	0.998
A0A3Q1LYL2	13	S	Uncharacterized protein OS=Bos taurus OX=9913 GN=ACOT7 PE=4 SV=1	ACOT7	0.960945	0.0218776	42.314	3	EAAFDS(0.961)PS(0.017)AT(0.022)RPR	-0.70474	0.938	1.204	0.887	1.03	1.141	1.124	0.998	0.839	0.913			0.902			1.022			1.074			0.983			1.1			0.85	1.11902		0.772727		0.8647
A0A3Q1LYL2	263	S	Uncharacterized protein OS=Bos taurus OX=9913 GN=ACOT7 PE=4 SV=1	ACOT7	0.954889	0.00012855	82.635	3	T(0.003)NIVT(0.042)AS(0.955)VDAINFHDK	-2.5172	0.923	0.989	1.196	0.974	0.883	1.096	0.948	0.99	1.13			0.902			1.022			1.074			1.326			1.072			1.052	0.808446		0.981343		0.793363
G3X6A7	88	S	Outer dense fiber protein 3 OS=Bos taurus OX=9913 GN=ODF3 PE=4 SV=1	ODF3	0.999007	0.00657508	64.798	2	DLGPAY(0.001)S(0.999)ILGR	1.311	1.006	1.102	1.221	1.031	1.012	1.195	0.822	0.831	0.871
G3X6A7	65	S	Outer dense fiber protein 3 OS=Bos taurus OX=9913 GN=ODF3 PE=4 SV=1	ODF3	1	7.94225e-06	103.75	3	GAPMLLAENCS(1)PGPR	0.36669	0.958	1.023	1.207	0.855	1.098	1.082	0.822	0.935	1.109
G3X6A7	25	S	Outer dense fiber protein 3 OS=Bos taurus OX=9913 GN=ODF3 PE=4 SV=1	ODF3	0.966349	0.000117845	77.776	3	GPIMALYS(0.034)S(0.966)PGPK	0.040557	0.944	0.816	1.471	0.88	0.952	1.097	1.003	0.941	1.053
G3X6A7	171	S	Outer dense fiber protein 3 OS=Bos taurus OX=9913 GN=ODF3 PE=4 SV=1	ODF3	0.623884	0.00257685	87.719	3	LGS(0.624)FS(0.376)DDLHK	-1.2673
G3X6A7	173	S	Outer dense fiber protein 3 OS=Bos taurus OX=9913 GN=ODF3 PE=4 SV=1	ODF3	0.823635	0.00442822	55.261	3	LGS(0.176)FS(0.824)DDLHK	-0.10451	0.89	0.843	1.06	0.925	0.816	1.149	1.136	1.194	1.131
G3X6A7	222	S	Outer dense fiber protein 3 OS=Bos taurus OX=9913 GN=ODF3 PE=4 SV=1	ODF3	1	1.72229e-08	110.44	3	PGPGAHS(1)PEK	0.73575	1.085	0.839	1.009	1.128	0.864	0.992	1.134	0.939	1.2
Q2NKU2	55	S	Signal recognition particle 9 OS=Bos taurus OX=9913 GN=SRP9 PE=2 SV=1	SRP9	1	0.00845417	63.624	3	LMVAKES(1)R	-0.14666	0.957	0.909	1.026	0.998	0.946	0.969	1.111	1.091	1.149
A0A3Q1MTN4	360	S	Casein kinase I isoform gamma-1 OS=Bos taurus OX=9913 GN=CSNK1G1 PE=3 SV=1	CSNK1G1	1	0.00129796	78.324	3	DRPS(1)QQPLR	1.0974	0.976	1.165	1.308	0.924	1.195	1.182	0.853	0.859	0.598
A0A3Q1LZ21	286	S	Hydroxysteroid dehydrogenase-like protein 2 OS=Bos taurus OX=9913 GN=HSDL2 PE=1 SV=1	HSDL2	0.963487	0.000594625	70.783	3	KADS(0.963)Y(0.037)GAVPELK	-0.19932	1.131	1.013	1.068	1.186	0.881	0.917	0.951	1.076	0.941
A0A3Q1LZ21	211	S	Hydroxysteroid dehydrogenase-like protein 2 OS=Bos taurus OX=9913 GN=HSDL2 PE=1 SV=1	HSDL2	0.999685	1.84896e-35	158.67	3	TAIHTAAMDMLGGS(1)GVESQCR	-1.1256	1.217	0.941	1.137	1.003	1.101	0.932	0.97	0.891	0.951
A0A3Q1LZ82	72	S	Uncharacterized protein OS=Bos taurus OX=9913 GN=LOC112445126 PE=4 SV=1	LOC112445126	1	2.43466e-28	126.28	4	PQGEQAPGGVGS(1)AGDVAPLAVRPR	-0.81494	0.882	0.987	1.106	1.013	1.086	0.999	1.013	1.002	1.042
A0A3Q1LZ82	27	S	Uncharacterized protein OS=Bos taurus OX=9913 GN=LOC112445126 PE=4 SV=1	LOC112445126	0.999381	5.88522e-12	127.3	2	IPACQS(0.999)GS(0.983)GS(0.017)AEGEAVR	-0.081528	1.077	0.994	1.185	1.066	0.997	0.844	1.055	0.997	0.959
A0A3Q1LZ82	29	S	Uncharacterized protein OS=Bos taurus OX=9913 GN=LOC112445126 PE=4 SV=1	LOC112445126	0.983223	1.65082e-72	202.43	2	IPACQS(0.999)GS(0.983)GS(0.017)AEGEAVR	-0.081528	1.058	1.032	1.136	1.07	1.006	0.856	1.041	0.985	0.977
A0A3Q1LZ82	31	S	Uncharacterized protein OS=Bos taurus OX=9913 GN=LOC112445126 PE=4 SV=1	LOC112445126	0.998669	5.57576e-54	178.17	2	IPACQSGS(0.001)GS(0.999)AEGEAVR	0.19081	1.009	0.987	1.065	1.025	1.003	0.911	1.067	1.088	0.996
A0A3Q1LZ82	105	S	Uncharacterized protein OS=Bos taurus OX=9913 GN=LOC112445126 PE=4 SV=1	LOC112445126	1	0.0180817	67.385	2	S(1)LLPDAQR	0.57519	0.816	1.147	1.041	0.832	1.099	1.002	1.111	1.045	1
A0A3Q1NGW6	21	S	Glycerol kinase OS=Bos taurus OX=9913 GN=GK PE=3 SV=1	GK	0.613716	5.605e-11	119.94	2	AVLGPLVGAVDQGT(0.308)S(0.614)S(0.06)T(0.019)R	0.72603	0.985	0.971	1.001	0.999	1.01	0.981	1.098	1.02	1.077	0.939			0.954			1.035			1.049			1.047			1.061			0.998093		1.01337		1.01144
A0A3Q1NGW6	149	S	Glycerol kinase OS=Bos taurus OX=9913 GN=GK PE=3 SV=1	GK	0.802041	1.28999e-10	141.34	2	TQS(0.802)T(0.192)VES(0.006)LSK	0.97374	1.154	0.789	1.034	1.185	0.838	0.95	1.216	0.968	1.082	0.939			0.954			1.035			1.229			1.242			1.175			1.01058		0.946055		0.956062
A0A3Q1M418	500	S	Phosphodiesterase OS=Bos taurus OX=9913 GN=PDE10A PE=3 SV=1	PDE10A	1	1.0677e-175	251.47	3	GEESALGIPDLPEAEGS(1)PERLPVKTDD	0.38584	0.867	0.881	1.299	0.765	1.06	1.127	0.843	1.068	1.185	1.134			0.999			1.126			0.765			0.766			0.749			1.00131		0.977807		0.979085
A0A3Q1M418	150	S	Phosphodiesterase OS=Bos taurus OX=9913 GN=PDE10A PE=3 SV=1	PDE10A	0.999984	0.00206578	71.176	3	IRHS(1)ECIYR	-0.98581	1.395	0.732	0.9	1.34	0.87	0.948	1.188	0.934	0.919	1.134			0.999			1.126			1.23			1.341			1.055			1.09024		0.786726		0.857724
A0A3Q1LZU9	59	S	Uncharacterized protein OS=Bos taurus OX=9913 PE=4 SV=1	--	0.656216	5.415e-26	144.26	4	QS(0.007)YPACKS(0.656)PPLT(0.337)PNLFNIYGK	-0.49872	0.845	0.967	1.178	0.963	1.078	1.075	1.02	0.974	1.021
A0A3Q1LZY9	105	S	Uncharacterized protein OS=Bos taurus OX=9913 PE=4 SV=1	--	1	2.81338e-05	89.507	3	LPGVLS(1)EAAIEK	-0.95186	0.621	1.115	0.787	1.046	1.201	1.043	0.972	1.148	1.142	1.059	1.024	0.76	0.985	0.885	1.078	0.937	1.165	0.994	0.586	1.089	1.036	1.062	1.357	0.968	1.037	0.985	1.149	1.24935	0.326601	0.936227	0.629626	1.16968	0.401162
A0A3Q1LZZ4	10	S	Glucosidase alpha, neutral C OS=Bos taurus OX=9913 GN=GANC PE=3 SV=1	GANC	0.530147	0.0111396	43.164	3	MES(0.47)AEKEEIS(0.53)VEDEAVDK	-3.4291	1.13	0.999	0.826	1.257	0.934	0.952	1.225	0.729	1.134
A0A3Q1M010	34	S	UTP--glucose-1-phosphate uridylyltransferase OS=Bos taurus OX=9913 GN=UGP2 PE=1 SV=1	UGP2	0.999794	3.41474e-07	106.35	4	ILTTAPS(1)HEFEHTK	-0.72608	0.926	0.938	1.504	1.147	0.953	1.125	0.815	0.856	0.886	1.194	1.105	1.575	0.998	1.097	1.036	0.894	0.946	0.847	0.776	0.849	0.955	1.149	0.869	1.086	0.912	0.905	1.046	1.2031	0.15697	0.922358	0.478842	1.10969	0.239147
A0A3Q1M019	480	S	SPEM family member 2 OS=Bos taurus OX=9913 GN=SPEM2 PE=4 SV=1	SPEM2	0.739133	0.00899122	40.086	3	ANS(0.053)LPPS(0.739)NS(0.297)AS(0.926)RPS(0.985)LHR	-0.37642	1.16	1.126	1.078	0.925	0.976	1.023	0.846	0.888	1.078	0.964	1.082	0.81	1.023	0.962	1.024	0.965	0.888	1.031	1.203	1.041	1.331	0.904	1.015	0.999	0.877	1	1.046	0.816224	0.067363	1.00171	0.997025	0.817622	0.088372
A0A3Q1M019	482	S	SPEM family member 2 OS=Bos taurus OX=9913 GN=SPEM2 PE=4 SV=1	SPEM2	0.465742	0.007783	42.384	3	ANS(0.05)LPPS(0.046)NS(0.466)AS(0.466)RPS(0.973)LHR	-0.12279										0.964	1.082	0.81	1.023	0.962	1.024	0.965	0.888	1.031
A0A3Q1M019	484	S	SPEM family member 2 OS=Bos taurus OX=9913 GN=SPEM2 PE=4 SV=1	SPEM2	0.9257	0.007783	42.384	3	ANS(0.053)LPPS(0.739)NS(0.297)AS(0.926)RPS(0.985)LHR	-0.37642	1.16	1.126	1.078	0.925	0.976	1.023	0.846	0.888	1.078	0.964	1.082	0.81	1.023	0.962	1.024	0.965	0.888	1.031	1.203	1.041	1.331	0.904	1.015	0.999	0.877	1	1.046	0.816224	0.067363	1.00171	0.997025	0.817622	0.088372
A0A3Q1M019	487	S	SPEM family member 2 OS=Bos taurus OX=9913 GN=SPEM2 PE=4 SV=1	SPEM2	0.985328	0.007783	42.384	3	ANS(0.053)LPPS(0.739)NS(0.297)AS(0.926)RPS(0.985)LHR	-0.37642	1.16	1.126	1.078	0.925	0.976	1.023	0.846	0.888	1.078	0.964	1.082	0.81	1.023	0.962	1.024	0.965	0.888	1.031	1.203	1.041	1.331	0.904	1.015	0.999	0.877	1	1.046	0.816224	0.067363	1.00171	0.997025	0.817622	0.088372
A0A3Q1M019	418	S	SPEM family member 2 OS=Bos taurus OX=9913 GN=SPEM2 PE=4 SV=1	SPEM2	1	0.00231407	72.681	2	APAPS(1)S(1)ALLLR	0.042454	1.089	1.392	1.261	0.902	1.219	1.166	0.688	0.605	0.701	0.964	1.082	0.81	1.023	0.962	1.024	0.965	0.888	1.031	1.13	1.287	1.557	0.882	1.267	1.139	0.713	0.681	0.68	0.827378	0.248198	0.630779	0.0143562	0.521892	0.00244181
A0A3Q1M019	419	S	SPEM family member 2 OS=Bos taurus OX=9913 GN=SPEM2 PE=4 SV=1	SPEM2	1	0.00231407	72.681	2	APAPS(1)S(1)ALLLR	0.042454	1.089	1.392	1.261	0.902	1.219	1.166	0.688	0.605	0.701	0.964	1.082	0.81	1.023	0.962	1.024	0.965	0.888	1.031	1.13	1.287	1.557	0.882	1.267	1.139	0.713	0.681	0.68	0.827378	0.248198	0.630779	0.0143562	0.521892	0.00244181
A0A3Q1M019	400	S	SPEM family member 2 OS=Bos taurus OX=9913 GN=SPEM2 PE=4 SV=1	SPEM2	0.438261	8.16324e-10	117.48	3	HPLT(0.011)T(0.068)S(0.438)T(0.438)S(0.043)LT(0.002)VLGEASYQR	0.065091										0.964	1.082	0.81	1.023	0.962	1.024	0.965	0.888	1.031
A0A3Q1M019	402	S	SPEM family member 2 OS=Bos taurus OX=9913 GN=SPEM2 PE=4 SV=1	SPEM2	0.831792	3.49052e-257	301.04	2	HPLTTST(0.168)S(0.832)LTVLGEASYQR	-0.081579	1.196	1.307	1.034	0.905	1.048	0.944	0.639	1.02	0.962	0.964	1.082	0.81	1.023	0.962	1.024	0.965	0.888	1.031	1.241	1.208	1.277	0.885	1.089	0.922	0.662	1.149	0.933	0.777241	0.017387	0.947514	0.686891	0.736447	0.109993
A0A3Q1M019	159	S	SPEM family member 2 OS=Bos taurus OX=9913 GN=SPEM2 PE=4 SV=1	SPEM2	0.974602	0.00417434	52.52	3	QFPY(0.003)S(0.023)CS(0.975)VFGRPR	-1.1024	0.935	0.952	0.991	0.907	1.099	1.045	1.069	0.939	1.179	0.964	1.082	0.81	1.023	0.962	1.024	0.965	0.888	1.031	0.97	0.88	1.223	0.887	1.142	1.021	1.108	1.057	1.144	0.992515	0.980814	1.08492	0.323112	1.0768	0.453543
A0A3Q1M019	294	S	SPEM family member 2 OS=Bos taurus OX=9913 GN=SPEM2 PE=4 SV=1	SPEM2	0.999853	9.69726e-06	94.838	4	RLPPNPS(1)WVPAGHSPYPSR	-1.7117	0.81	0.941	1.194	1.073	1.018	1.001	0.997	0.958	1.16	0.964	1.082	0.81	1.023	0.962	1.024	0.965	0.888	1.031	0.84	0.87	1.474	1.049	1.058	0.978	1.033	1.079	1.125	0.968907	0.98964	1.04927	0.241615	1.01665	0.796285
A0A3Q1M019	301	S	SPEM family member 2 OS=Bos taurus OX=9913 GN=SPEM2 PE=4 SV=1	SPEM2	0.999885	1.63512e-11	117.61	4	RLPPNPSWVPAGHS(1)PYPSR	-1.4855	0.9	1.005	0.996	0.981	1.22	1.086	0.825	0.981	1.084	0.964	1.082	0.81	1.023	0.962	1.024	0.965	0.888	1.031	0.934	0.929	1.23	0.959	1.268	1.061	0.855	1.105	1.051	1.06305	0.635639	0.915754	0.483897	0.973489	0.852669
A0A3Q1M019	268	S	SPEM family member 2 OS=Bos taurus OX=9913 GN=SPEM2 PE=4 SV=1	SPEM2	0.73917	4.76309e-126	218.79	4	LQSFGPLCS(0.102)PS(0.739)HT(0.158)WGNVEVDQWTSSPPPPR	-0.30869	0.89	1.01	0.9	0.934	1.215	1.092	0.947	0.992	1.097	0.964	1.082	0.81	1.023	0.962	1.024	0.965	0.888	1.031	0.923	0.933	1.111	0.913	1.263	1.066	0.981	1.117	1.064	1.09269	0.494733	0.975324	0.870014	1.06572	0.405944
A0A3Q1M019	106	S	SPEM family member 2 OS=Bos taurus OX=9913 GN=SPEM2 PE=4 SV=1	SPEM2	0.966948	2.50859e-06	98.408	3	MARPT(0.003)HCS(0.967)S(0.029)S(0.001)SYR	-1.0861	0.926	1.447	0.557	1.11	1.382	0.961	0.955	0.964	0.724	0.964	1.082	0.81	1.023	0.962	1.024	0.965	0.888	1.031	0.961	1.337	0.688	1.085	1.437	0.938	0.99	1.086	0.702	1.15874	0.504359	0.80289	0.293404	0.930342	0.832372
A0A3Q1M019	74	S	SPEM family member 2 OS=Bos taurus OX=9913 GN=SPEM2 PE=4 SV=1	SPEM2	0.843509	0.00414871	53.565	3	NEILQACES(0.844)S(0.156)PK	0.93078	1.1	0.867	0.561	1.083	0.898	0.977	1.031	1.303	1.315	0.964	1.082	0.81	1.023	0.962	1.024	0.965	0.888	1.031	1.141	0.801	0.693	1.059	0.933	0.954	1.068	1.467	1.275	1.11803	0.435666	1.29328	0.0661517	1.44592	0.0929412
A0A3Q1M019	454	S	SPEM family member 2 OS=Bos taurus OX=9913 GN=SPEM2 PE=4 SV=1	SPEM2	0.999401	7.07716e-05	92.563	3	NPGGNAS(0.999)Y(0.001)QVYDSLELK	1.271	0.908	1.066	0.916	0.877	1.221	1.379	0.815	0.851	0.984	0.964	1.082	0.81	1.023	0.962	1.024	0.965	0.888	1.031	0.942	0.985	1.131	0.857	1.269	1.347	0.845	0.958	0.954	1.13571	0.505415	0.793838	0.221988	0.90157	0.211142
A0A3Q1M019	351	S	SPEM family member 2 OS=Bos taurus OX=9913 GN=SPEM2 PE=4 SV=1	SPEM2	1	7.67379e-40	159.75	3	S(1)LIGHAHGQPNRS(0.996)PNPS(0.831)T(0.172)GHLNYSR	-0.43464	1.211	1.455	1.027	0.799	1.323	1.32	0.666	0.614	0.543	0.964	1.082	0.81	1.023	0.962	1.024	0.965	0.888	1.031	1.256	1.345	1.268	0.781	1.375	1.289	0.69	0.691	0.527	0.890411	0.464186	0.553846	0.0467919	0.493151	0.00151892
A0A3Q1M019	363	S	SPEM family member 2 OS=Bos taurus OX=9913 GN=SPEM2 PE=4 SV=1	SPEM2	0.999992	7.67379e-40	159.75	4	SLIGHAHGQPNRS(1)PNPSTGHLNYSR	0.099625	1.252	1.39	1.068	0.864	1.237	1.285	0.674	0.642	0.577	0.964	1.082	0.81	1.023	0.962	1.024	0.965	0.888	1.031	1.299	1.285	1.319	0.845	1.286	1.255	0.698	0.723	0.56	0.867538	0.306499	0.585056	0.0292713	0.507558	0.00104022
A0A3Q1M019	367	S	SPEM family member 2 OS=Bos taurus OX=9913 GN=SPEM2 PE=4 SV=1	SPEM2	0.953814	7.67379e-40	159.75	3	SLIGHAHGQPNRS(1)PNPS(0.954)T(0.046)GHLNYSR	-0.32172	1.16	1.54	1.12	0.757	1.349	1.354	0.566	0.586	0.502	0.964	1.082	0.81	1.023	0.962	1.024	0.965	0.888	1.031	1.203	1.423	1.383	0.74	1.402	1.322	0.587	0.66	0.487	0.864056	0.435928	0.500577	0.0409609	0.432527	0.00119492
A0A3Q1M019	254	S	SPEM family member 2 OS=Bos taurus OX=9913 GN=SPEM2 PE=4 SV=1	SPEM2	1	0.0149367	54.784	3	VEAKS(1)ELR	0.19775	1.171	1.385	1.056	0.966	0.92	1.111	0.809	0.831	0.809	0.964	1.082	0.81	1.023	0.962	1.024	0.965	0.888	1.031	1.215	1.28	1.304	0.944	0.956	1.085	0.838	0.936	0.785	0.785733	0.00787202	0.857286	0.085065	0.673598	0.00201937
A0A3Q1M047	739	S	Maestro heat like repeat family member 2B OS=Bos taurus OX=9913 GN=MROH2B PE=4 SV=1	MROH2B	0.9999	0.00034723	89.9	3	MPTSALS(1)RR	0.02201	0.837	0.793	2.931	0.69	0.999	0.94	0.621	0.538	0.866			1.508			0.784			0.839			1.944			1.199			1.032	0.61677		0.860717		0.530864
A0A3Q1M074	88	S	Tripartite motif containing 69 OS=Bos taurus OX=9913 GN=TRIM69 PE=4 SV=1	TRIM69	0.99985	0.0145256	44.925	3	TAHPNLVLS(1)K	-0.062598
A0A3Q1MDU5	196	S	Cytoplasmic polyadenylation element binding protein 3 OS=Bos taurus OX=9913 GN=CPEB3 PE=4 SV=1	CPEB3	0.598925	0.000472408	77.324	2	S(0.019)PAS(0.382)PS(0.599)QAPYAQR	1.2096	1.213	1.009	1.033	0.783	1.02	1.073	0.882	0.928	1.146
A0A3Q1M099	1038	S	Nucleoporin 205 OS=Bos taurus OX=9913 GN=NUP205 PE=4 SV=1	NUP205	0.583648	0.00125412	61.962	3	S(0.584)VS(0.416)GFLHFDTSTK	-2.4517	0.851	0.733	1.226	1.252	0.776	1.083	1.013	1.121	1.147
A0A3Q1M0E2	364	S	Cilia and flagella associated protein 99 OS=Bos taurus OX=9913 GN=CFAP99 PE=4 SV=1	CFAP99	1	0.0161001	46.892	3	GKLS(1)HEEAVLAR	-1.2182	0.93	1.111	0.975	0.958	1.259	0.965	0.943	0.924	1.021	1.055	0.984	0.962	0.95	0.948	0.99	0.988	1.011	0.991	0.882	1.129	1.014	1.008	1.328	0.975	0.954	0.914	1.03	1.09455	0.519315	0.875264	0.296929	0.958017	0.649314
A0A3Q1M0E2	259	S	Cilia and flagella associated protein 99 OS=Bos taurus OX=9913 GN=CFAP99 PE=4 SV=1	CFAP99	0.999992	0.00953011	52.599	3	S(1)RGEPQLQDSK	1.4816	1.087	0.66	0.869	1.038	1.002	1.004	1.048	1.22	1.234	1.055	0.984	0.962	0.95	0.948	0.99	0.988	1.011	0.991	1.03	0.671	0.903	1.093	1.057	1.014	1.061	1.207	1.245	1.21505	0.177928	1.1103	0.127524	1.34908	0.0828448
F1MZV1	423	S	Hexokinase-1 OS=Bos taurus OX=9913 GN=HK1 PE=1 SV=3	HK1	0.984434	0.000783163	87.989	2	FLLS(0.001)ES(0.015)GS(0.984)GK	0.38762	1.344	0.988	1.047	1.16	1.023	0.799	1.102	0.865	0.859	1.156	1.129	1.09	0.97	1.098	1.025	0.887	0.903	0.867	1.163	0.875	0.961	1.196	0.932	0.78	1.242	0.958	0.991	0.969657	0.80623	1.09732	0.531208	1.06402	0.621768
F1MZV1	89	S	Hexokinase-1 OS=Bos taurus OX=9913 GN=HK1 PE=1 SV=3	HK1	0.994631	8.97181e-27	159.04	2	GDFIALDLGGS(0.005)S(0.995)FR	-0.17907	1.236	1.078	1.236	0.903	1.228	0.831	1.016	0.87	0.732	1.156	1.129	1.09	0.97	1.098	1.025	0.887	0.903	0.867	1.069	0.955	1.134	0.931	1.118	0.811	1.145	0.963	0.844	0.905636	0.375793	1.03217	0.812343	0.934769	0.513718
F1MZV1	526	S	Hexokinase-1 OS=Bos taurus OX=9913 GN=HK1 PE=1 SV=3	HK1	1	0.0182859	42.083	4	KRS(1)VEMHNK	0.97923	1.682	0.865	0.809	1.44	0.804	0.683	1.31	0.897	0.784	1.156	1.129	1.09	0.97	1.098	1.025	0.887	0.903	0.867	1.455	0.766	0.742	1.485	0.732	0.666	1.477	0.993	0.904	0.973	0.901029	1.17031	0.530882	1.13871	0.58598
F1MZV1	846	S	Hexokinase-1 OS=Bos taurus OX=9913 GN=HK1 PE=1 SV=3	HK1	1	0.00834746	98.582	3	LHPHFS(1)R	-0.078426	1.49	0.903	0.998	1.336	0.836	0.705	1.375	0.907	0.719	1.156	1.129	1.09	0.97	1.098	1.025	0.887	0.903	0.867	1.289	0.8	0.916	1.377	0.761	0.688	1.55	1.004	0.829	0.940433	0.745431	1.1971	0.533248	1.12579	0.67904
F1MZV1	452	S	Hexokinase-1 OS=Bos taurus OX=9913 GN=HK1 PE=1 SV=3	HK1	0.631006	0.00542421	50.944	3	QIEETLAHFS(0.631)LT(0.369)K	-0.53747										1.156	1.129	1.09	0.97	1.098	1.025	0.887	0.903	0.867
F1MZV1	398	S	Hexokinase-1 OS=Bos taurus OX=9913 GN=HK1 PE=1 SV=3	HK1	0.999911	0.016928	68.016	3	THPQYS(1)R	0.49276										1.156	1.129	1.09	0.97	1.098	1.025	0.887	0.903	0.867
F1MZV1	389	S	Hexokinase-1 OS=Bos taurus OX=9913 GN=HK1 PE=1 SV=3	HK1	0.999999	3.22211e-10	130.27	2	TTVGVDGS(1)LYK	0.8894	1.26	1.04	1.071	0.816	1.041	1.026	0.877	1.069	0.888	1.156	1.129	1.09	0.97	1.098	1.025	0.887	0.903	0.867	1.09	0.921	0.983	0.841	0.948	1.001	0.989	1.184	1.024	0.931864	0.375786	1.14588	0.146232	1.0678	0.428455
A0A3Q1M0L4	370	S	Uncharacterized protein OS=Bos taurus OX=9913 PE=4 SV=1	--	0.999541	4.08921e-05	98.676	2	AQIS(1)PLIATR	-0.059662	0.732	1.02	1.157	0.862	0.98	1.101	0.774	1.232	1.218	0.956	0.894	0.967	0.954	0.997	1.001	1.059	0.963	0.982	0.766	1.141	1.196	0.904	0.983	1.1	0.731	1.279	1.24	0.962617	0.890409	1.08805	0.779859	1.04737	0.888017
F1MWB8	423	S	Dmx like 2 OS=Bos taurus OX=9913 GN=DMXL2 PE=4 SV=3	DMXL2	1	4.48922e-05	100.85	4	QVDHES(1)DEGNKEDEER	0.89835	1.184	1.263	1.022	1.282	0.973	0.783	1.171	0.898	0.599
Q2T9S6	450	S	Ammonium transporter Rh type C OS=Bos taurus OX=9913 GN=RHCG PE=2 SV=2	RHCG	0.999927	4.26039e-39	161.2	2	STALRS(1)EDS(1)S(1)IKPPEP	0.20927	1.457	1.148	1.963	1.025	0.898	0.926	0.746	0.488	0.525	1.078	1.025	1.02	1.011	0.988	1.021	0.897	0.993	1	1.352	1.12	1.925	1.014	0.909	0.907	0.832	0.491	0.525	0.643621	0.0629884	0.653004	0.0557686	0.420287	0.0192743
Q2T9S6	453	S	Ammonium transporter Rh type C OS=Bos taurus OX=9913 GN=RHCG PE=2 SV=2	RHCG	1	4.26039e-39	161.2	2	STALRS(1)EDS(1)S(1)IKPPEP	0.20927	1.506	1.406	2.271	0.759	1.02	0.888	0.506	0.357	0.399	1.078	1.025	1.02	1.011	0.988	1.021	0.897	0.993	1	1.397	1.372	2.226	0.751	1.032	0.87	0.564	0.36	0.399	0.531131	0.0283344	0.498681	0.0125588	0.264865	0.00318194
Q2T9S6	454	S	Ammonium transporter Rh type C OS=Bos taurus OX=9913 GN=RHCG PE=2 SV=2	RHCG	1	4.26039e-39	161.2	2	STALRS(1)EDS(1)S(1)IKPPEP	0.20927	1.489	1.337	2.222	0.837	0.979	0.907	0.549	0.385	0.424	1.078	1.025	1.02	1.011	0.988	1.021	0.897	0.993	1	1.381	1.304	2.178	0.828	0.991	0.888	0.612	0.388	0.424	0.556652	0.0301913	0.526044	0.0114346	0.292823	0.00466679
Q2T9S6	445	S	Ammonium transporter Rh type C OS=Bos taurus OX=9913 GN=RHCG PE=2 SV=2	RHCG	0.354265	8.80294e-06	105.06	4	S(0.354)T(0.354)ALRS(0.289)EDS(0.501)S(0.501)IKPPEP	-0.077386										1.078	1.025	1.02	1.011	0.988	1.021	0.897	0.993	1
Q9XSJ4	40	S	Alpha-enolase OS=Bos taurus OX=9913 GN=ENO1 PE=1 SV=4	ENO1	0.887433	2.26357e-44	162.32	3	AAVPSGAS(0.887)T(0.113)GIYEALELR	0.072888	1.148	1.083	0.979	0.989	1.084	0.977	0.869	0.975	0.995	1.223	0.99	1.037	0.945	1.009	0.99	0.968	0.954	0.942	0.939	1.094	0.944	1.047	1.074	0.987	0.898	1.022	1.056	1.044	0.466565	0.957529	0.460802	0.999664	0.997843
Q3ZC09	83	S	Beta-enolase OS=Bos taurus OX=9913 GN=ENO3 PE=2 SV=1	ENO3	1	0.000350509	86.756	3	KLS(1)VVDQEK	0.18839	1.164	0.908	1.318	0.978	0.961	1.025	0.942	0.885	0.972	1.079	1.082	1.085	1.027	1.065	1.004	0.971	1.04	1.021	1.079	0.839	1.215	0.952	0.902	1.021	0.97	0.851	0.952	0.917651	0.546552	0.964522	0.539036	0.885094	0.390742
A0A3Q1M0W2	293	S	MON2 homolog, regulator of endosome-to-Golgi trafficking OS=Bos taurus OX=9913 GN=MON2 PE=4 SV=1	MON2	1	0.000598154	83.081	2	AVAVES(1)IHR	-0.14162	1.197	0.817	1.173	0.733	1.326	1.034	0.769	1.107	0.92
A0A3Q1M0W2	205	S	MON2 homolog, regulator of endosome-to-Golgi trafficking OS=Bos taurus OX=9913 GN=MON2 PE=4 SV=1	MON2	0.987507	0.000316262	87.719	3	S(0.988)VS(0.012)T(0.001)LKPCAK	-0.026548	0.863	0.895	0.9	1.1	1.286	1.185	1.107	0.948	0.818
A0A3Q1M0W8	496	S	Vacuolar protein sorting-associated protein 16 homolog OS=Bos taurus OX=9913 GN=VPS16 PE=3 SV=1	VPS16	1	0.00130687	103.91	2	DVS(1)DEDVAR	0.80037	0.951	0.784	0.85	1.235	0.901	0.996	1.241	1.149	1.087
A0A3Q1M0X3	698	S	Spermatogenesis-associated protein 20 OS=Bos taurus OX=9913 GN=SPATA20 PE=4 SV=1	SPATA20	0.999794	0.0063741	52.495	3	ALS(1)AHQQTLK	-1.2472	1.387	1.087	1.837	0.8	0.971	0.891	0.69	0.703	0.779	0.942	1.047	0.965	1.035	0.97	1.011	1.015	0.96	1.01	1.472	1.038	1.904	0.773	1.001	0.881	0.68	0.732	0.771	0.601495	0.0644818	0.822222	0.0823691	0.494563	0.0197612
A0A3Q1M0X3	445	S	Spermatogenesis-associated protein 20 OS=Bos taurus OX=9913 GN=SPATA20 PE=4 SV=1	SPATA20	0.999866	1.96575e-82	211.17	3	HYGLTEAGNIS(1)PSQDPK	1.172	1.213	0.863	0.85	1.229	0.928	0.942	1.182	1.074	0.908	0.942	1.047	0.965	1.035	0.97	1.011	1.015	0.96	1.01	1.288	0.824	0.881	1.187	0.957	0.932	1.165	1.119	0.899	1.02773	0.8071	1.03479	0.775697	1.06348	0.66384
A0A3Q1M0X3	652	S	Spermatogenesis-associated protein 20 OS=Bos taurus OX=9913 GN=SPATA20 PE=4 SV=1	SPATA20	0.992425	3.36736e-35	155.42	4	LKDDQDGAEPSANS(0.008)VS(0.992)AHNLLR	-0.75829	0.855	1.139	0.902	0.847	1.205	1.079	0.947	0.93	1.154	0.942	1.047	0.965	1.035	0.97	1.011	1.015	0.96	1.01	0.908	1.088	0.935	0.818	1.242	1.067	0.933	0.969	1.143	1.06687	0.711441	0.973777	0.912921	1.03889	0.678547
A0A3Q1M0X3	390	S	Spermatogenesis-associated protein 20 OS=Bos taurus OX=9913 GN=SPATA20 PE=4 SV=1	SPATA20	0.999373	0.000429785	80.733	2	SGGFYS(0.001)AEDADS(0.999)PPER	2.7054	1.123	1.046	0.844	1.125	0.886	1	1.111	0.955	1.057	0.942	1.047	0.965	1.035	0.97	1.011	1.015	0.96	1.01	1.192	0.999	0.875	1.087	0.913	0.989	1.095	0.995	1.047	0.974886	0.85575	1.04951	0.432724	1.02316	0.763501
A0A3Q1M0X3	5	S	Spermatogenesis-associated protein 20 OS=Bos taurus OX=9913 GN=SPATA20 PE=4 SV=1	SPATA20	0.911137	0.00186745	61.344	2	S(0.048)HLS(0.911)S(0.041)PPQK	-0.44587	1.336	1.247	1.258	0.975	1.09	1.008	0.833	0.722	0.622	0.942	1.047	0.965	1.035	0.97	1.011	1.015	0.96	1.01	1.418	1.191	1.304	0.942	1.124	0.997	0.821	0.752	0.616	0.782775	0.0276995	0.714659	0.0269252	0.559417	0.00406492
A0A3Q1M0X3	42	S	Spermatogenesis-associated protein 20 OS=Bos taurus OX=9913 GN=SPATA20 PE=4 SV=1	SPATA20	0.7826	1.85885e-05	78.098	3	SVT(0.002)VS(0.037)S(0.178)S(0.783)VPMPAGGKGS(1)R	-1.1036	0.984	1.226	1.266	1.059	1.527	1.097	0.619	0.58	0.678	0.942	1.047	0.965	1.035	0.97	1.011	1.015	0.96	1.01	1.045	1.171	1.312	1.023	1.574	1.085	0.61	0.604	0.671	1.04365	0.860205	0.51195	0.00938339	0.534297	0.0010717
A0A3Q1M0X3	52	S	Spermatogenesis-associated protein 20 OS=Bos taurus OX=9913 GN=SPATA20 PE=4 SV=1	SPATA20	0.999978	2.85501e-33	149.71	3	SVT(0.002)VS(0.037)S(0.178)S(0.783)VPMPAGGKGS(1)R	-1.1036	1.121	1.005	0.868	1.177	1.06	1.037	1.011	0.843	1.013	0.942	1.047	0.965	1.035	0.97	1.011	1.015	0.96	1.01	1.19	0.96	0.899	1.137	1.093	1.026	0.996	0.878	1.003	1.06789	0.467028	0.8836	0.0767109	0.943588	0.609642
A0A3Q1M0Y7	2083	S	Filamin B OS=Bos taurus OX=9913 GN=FLNB PE=1 SV=1	FLNB	0.99585	0.000139091	83.894	3	APS(0.996)VAT(0.004)VGSICDLNLK	0.3208	0.79	0.865	1.028	1.205	1.457	1.3	0.703	0.843	0.866	1.019	1.002	1.035	1.003	0.964	0.961	0.993	0.947	0.955	0.775	0.863	0.993	1.201	1.511	1.353	0.708	0.89	0.907	1.54504	0.0111524	0.616236	0.00937499	0.952109	0.664696
A0A3Q1M0Y7	2089	S	Filamin B OS=Bos taurus OX=9913 GN=FLNB PE=1 SV=1	FLNB	0.92263	1.37296e-47	165.1	2	APSVAT(0.077)VGS(0.923)ICDLNLK	-0.36855										1.019	1.002	1.035	1.003	0.964	0.961	0.993	0.947	0.955
A0A3Q1M0Y7	2274	S	Filamin B OS=Bos taurus OX=9913 GN=FLNB PE=1 SV=1	FLNB	0.999993	3.02229e-06	101.78	2	LTVLSLQES(1)GLK	-1.0919	0.873	1.069	1.044	0.891	0.977	0.863	1.163	1.106	1.157	1.019	1.002	1.035	1.003	0.964	0.961	0.993	0.947	0.955	0.857	1.067	1.009	0.888	1.013	0.898	1.171	1.168	1.212	0.954313	0.600786	1.26867	0.00543597	1.21071	0.0431235
A0A3Q1M104	729	S	Phosphorylase b kinase regulatory subunit OS=Bos taurus OX=9913 GN=PHKA2 PE=3 SV=1	PHKA2	0.995993	3.19064e-13	120.63	3	S(0.996)LNLVDS(0.004)PQPLLK	1.8538	0.688	1.106	1.918	0.844	1.395	1.162	0.586	0.641	0.723
A0A3Q1M125	15	S	Coiled-coil domain containing 15 OS=Bos taurus OX=9913 GN=CCDC15 PE=4 SV=1	CCDC15	0.75295	1.47874e-11	111.77	3	NT(0.247)S(0.753)KLPLALNPLK	0.29915												0.981			0.994			1.08
A0A3Q1M143	105	S	Mitochondrial carrier homolog 2 OS=Bos taurus OX=9913 GN=MTCH2 PE=3 SV=1	MTCH2	0.924553	0.017618	68.132	2	EVS(0.925)S(0.054)S(0.021)FDR	1.0386										0.95	1.08		1.029	0.819		0.971	1.124
A0A3Q1M143	97	S	Mitochondrial carrier homolog 2 OS=Bos taurus OX=9913 GN=MTCH2 PE=3 SV=1	MTCH2	0.924411	0.000696518	71.531	3	VLQES(0.076)GS(0.924)GNVQK	0.22024	1.185	1.11	0.722	1.06	0.801	0.938	1.236	1.362	0.726	0.95	1.08		1.029	0.819		0.971	1.124		1.247	1.028		1.03	0.978		1.273	1.212		0.882637	0.351285	1.23755	0.0269048	1.09231	0.45061
A0A3Q1M148	792	S	Cut like homeobox 1 OS=Bos taurus OX=9913 GN=CUX1 PE=4 SV=1	CUX1	0.889969	2.82536e-05	68.074	5	IRASET(0.122)GS(0.89)DEAIKS(0.987)ILEQAK	-0.7575	0.743	1.027	0.817	0.764	1.106	1.196	0.944	1.034	1.417
A0A3Q1M148	798	S	Cut like homeobox 1 OS=Bos taurus OX=9913 GN=CUX1 PE=4 SV=1	CUX1	0.9873	2.82536e-05	68.074	5	IRASET(0.122)GS(0.89)DEAIKS(0.987)ILEQAK	-0.7575	0.743	1.027	0.817	0.764	1.106	1.196	0.944	1.034	1.417
F1MSX6	82	S	Uncharacterized protein OS=Bos taurus OX=9913 PE=3 SV=2	--	0.988308	0.000135626	79.837	3	EKAEANS(0.988)PS(0.011)YPQK	2.6425	1.234	0.79	0.927	1.116	0.887	1.044	1.151	0.939	1.093
Q0IIF7	271	S	Ubiquitin carboxyl-terminal hydrolase 14 OS=Bos taurus OX=9913 GN=USP14 PE=2 SV=3	USP14	0.999495	0.000121127	79.935	3	GKES(0.999)QLQLS(0.001)CFINQEVK	2.8495
A0A3Q1M1T4	160	S	Cytoskeleton-associated protein 2 OS=Bos taurus OX=9913 GN=CKAP2 PE=4 SV=1	CKAP2	0.535869	0.0197694	42.947	4	PLQVKDES(0.465)S(0.536)AT(0.81)T(0.189)K	-1.5595	1.297	1.255	1.148	0.94	0.723	1.106	0.946	0.695	1.005
A0A3Q1N585	910	S	Testis anion transporter 1 OS=Bos taurus OX=9913 GN=SLC26A8 PE=3 SV=1	SLC26A8	0.868973	1.59005e-05	108.9	2	ADT(0.131)S(0.869)EDALEI	0.18799	1.073	1.243	1.445	0.823	1.094	1.083	0.625	0.808	0.861
A0A3Q1N585	591	S	Testis anion transporter 1 OS=Bos taurus OX=9913 GN=SLC26A8 PE=3 SV=1	SLC26A8	0.998568	1.92756e-16	169.52	2	ES(0.001)S(0.999)FINLVR	-0.73731	1.167	1.378	1.878	0.873	1.166	0.983	0.582	0.52	0.533
A0A3Q1N585	611	S	Testis anion transporter 1 OS=Bos taurus OX=9913 GN=SLC26A8 PE=3 SV=1	SLC26A8	0.991594	1.87806e-08	76.415	4	FES(0.008)MNT(0.076)AQT(0.924)MS(0.992)EDQVPYITSSSSQR	0.34125	1.039	1.278	1.163	0.952	0.974	1.103	0.753	0.776	1.03
A0A3Q1N585	756	S	Testis anion transporter 1 OS=Bos taurus OX=9913 GN=SLC26A8 PE=3 SV=1	SLC26A8	0.800402	4.3059e-142	231.17	4	KLPES(0.8)S(0.2)ELS(1)VDESETVIQETFSETDKK	-0.53954	1.166	0.759	1.06	1.581	0.836	1.195	1.026	0.731	0.862
A0A3Q1N585	757	S	Testis anion transporter 1 OS=Bos taurus OX=9913 GN=SLC26A8 PE=3 SV=1	SLC26A8	0.532885	0.00260626	41.89	4	KLPES(0.498)S(0.533)ELS(0.962)VDES(0.736)ET(0.256)VIQET(0.008)FS(0.004)ET(0.004)DKK	-0.49961	1.205	1.047	1.525	0.968	1.097	0.906	0.738	0.736	0.914
A0A3Q1N585	760	S	Testis anion transporter 1 OS=Bos taurus OX=9913 GN=SLC26A8 PE=3 SV=1	SLC26A8	0.999991	4.3059e-142	231.17	4	KLPES(0.75)S(0.25)ELS(1)VDESETVIQETFSETDKK	1.2232	1.203	0.799	1.126	1.502	0.884	1.141	0.977	0.722	0.852
A0A3Q1N585	764	S	Testis anion transporter 1 OS=Bos taurus OX=9913 GN=SLC26A8 PE=3 SV=1	SLC26A8	0.735797	0.00260626	41.89	4	KLPES(0.498)S(0.533)ELS(0.962)VDES(0.736)ET(0.256)VIQET(0.008)FS(0.004)ET(0.004)DKK	-0.49961	1.205	1.047	1.525	0.968	1.097	0.906	0.738	0.736	0.914
A0A3Q1N585	17	S	Testis anion transporter 1 OS=Bos taurus OX=9913 GN=SLC26A8 PE=3 SV=1	SLC26A8	0.877802	0.0015911	68.972	3	Y(0.971)RQS(0.878)S(0.151)FTYDVK	0.068332	1.491	0.674	0.85	1.596	1.029	1.25	1.174	0.547	0.6
A0A3Q1N585	18	S	Testis anion transporter 1 OS=Bos taurus OX=9913 GN=SLC26A8 PE=3 SV=1	SLC26A8	0.997538	2.83876e-05	125.82	2	QS(0.002)S(0.998)FTYDVK	0.79713	1.191	1.099	1.505	1.123	1.137	1.204	0.662	0.589	0.586
A0A3Q1N585	788	S	Testis anion transporter 1 OS=Bos taurus OX=9913 GN=SLC26A8 PE=3 SV=1	SLC26A8	1	0.00307048	100.02	2	S(1)LIEAPR	-0.35513	1.139	1.649	1.759	0.601	1.157	1.032	0.693	0.551	0.434
A0A3Q1N585	638	S	Testis anion transporter 1 OS=Bos taurus OX=9913 GN=SLC26A8 PE=3 SV=1	SLC26A8	0.99978	0.00142065	101.39	2	VWLS(1)DDPSR	1.1921	0.917	1.013	1.327	1.423	1.149	1.321	0.581	0.668	0.701
A0A3Q1M1X1	257	S	Paxillin OS=Bos taurus OX=9913 GN=PXN PE=1 SV=1	PXN	0.999003	0.0239563	60.064	2	IS(0.999)AS(0.999)S(0.999)AT(0.002)R	3.1072	0.924	0.608	1.271	1.195	1.01	1.405	0.677	0.997
A0A3Q1M1X1	259	S	Paxillin OS=Bos taurus OX=9913 GN=PXN PE=1 SV=1	PXN	0.999367	0.0239563	60.064	2	IS(0.999)AS(0.999)S(0.999)AT(0.002)R	3.1072	0.924	0.608	1.271	1.195	1.01	1.405	0.677	0.997
A0A3Q1M1X1	260	S	Paxillin OS=Bos taurus OX=9913 GN=PXN PE=1 SV=1	PXN	0.999367	0.0239563	60.064	2	IS(0.999)AS(0.999)S(0.999)AT(0.002)R	3.1072	0.924	0.608	1.271	1.195	1.01	1.405	0.677	0.997
Q0P5I7	379	S	Ubiquitin-like modifier-activating enzyme 3 OS=Bos taurus OX=9913 GN=UBA3 PE=2 SV=1	UBA3	0.962635	0.00116729	55.158	4	KENCPACSQLPQNIQFS(0.037)PS(0.963)AK	0.067436										1.007	1.02	1.119	0.917	1.037	0.992	1.078	1.004	1.05
A0A3Q1M223	512	S	Peroxisomal biogenesis factor 5 like OS=Bos taurus OX=9913 GN=PEX5L PE=4 SV=1	PEX5L	0.995204	0.00495635	51.566	2	EAVS(0.001)NFLT(0.004)ALS(0.995)LQRK	4.3169	0.756	0.792	1.158	0.983	1.895	1.539	0.562	0.579	0.711
A0A3Q1M275	219	S	Uncharacterized protein OS=Bos taurus OX=9913 PE=4 SV=1	--	1	1.22807e-17	135.38	2	EFS(1)DAQIK	0.050562	0.879	0.969	0.969	0.954	0.963	1.052	1.03	1.127	1.175	0.998		0.92	1.023		1.044	0.996		1.074	0.881		1.053	0.933		1.008	1.034		1.094	1.00362	0.950324	1.09634	0.193458	1.10031	0.400126
A0A3Q1M275	611	S	Uncharacterized protein OS=Bos taurus OX=9913 PE=4 SV=1	--	0.83175	0.00176359	64.121	3	HS(0.168)GS(0.832)HISVYK	0.239	0.832	1.064	0.967	1.114	0.935	1.13	0.956	1.207	0.898	0.998		0.92	1.023		1.044	0.996		1.074	0.834		1.051	1.089		1.082	0.96		0.836	1.15172	0.329302	0.827269	0.109122	0.952785	0.774589
A0A3Q1M275	707	S	Uncharacterized protein OS=Bos taurus OX=9913 PE=4 SV=1	--	0.999932	0.011501	66.568	3	IAS(1)QLTK	0.32627	0.945	1.308	1.455	0.862	1.024	1.295	0.661	0.73	0.753	0.998		0.92	1.023		1.044	0.996		1.074	0.947		1.582	0.843		1.24	0.664		0.701	0.823646	0.631516	0.655305	0.173528	0.539739	0.151722
A0A3Q1M275	58	S	Uncharacterized protein OS=Bos taurus OX=9913 PE=4 SV=1	--	0.999936	0.000960239	66.022	3	RRDS(1)PAYPATNDK	0.88255	0.537	0.804	0.566	0.607	1.614	0.959	0.968	1.387	1.582	0.998		0.92	1.023		1.044	0.996		1.074	0.538		0.615	0.593		0.919	0.972		1.473	1.31136	0.389753	1.61706	0.250853	2.12056	0.0785362
Q28172	330	S	Prolactin receptor OS=Bos taurus OX=9913 GN=PRLR PE=1 SV=1	PRLR	1	0.0191653	43.03	3	PS(1)KEHT(1)EQGVK	1.4871	0.982	1.131	0.745	1.07	0.899	1.032	1.103	1.135	1.014
A0A3S5ZPJ7	112	S	Tissue specific transplantation antigen P35B OS=Bos taurus OX=9913 GN=TSTA3 PE=1 SV=1	TSTA3	0.959524	0.00533786	63.85	2	ILVT(0.04)GGS(0.96)GLVGR	1.3799	1.062	0.995	1.143	0.816	0.947	1.074	0.939	1.035	1.091	1.143	1.018	1.199	0.997	0.962	1.002	1.02	0.968	0.992	0.929	0.977	0.953	0.818	0.984	1.072	0.921	1.069	1.1	1.00525	0.992477	1.07516	0.478271	1.0808	0.258587
A0A3S5ZPJ7	207	S	Tissue specific transplantation antigen P35B OS=Bos taurus OX=9913 GN=TSTA3 PE=1 SV=1	TSTA3	0.991827	9.03392e-19	132.79	3	KVVS(0.992)CLS(0.008)TCIFPDK	-1.4585	0.987	0.895	1.046	1.029	0.972	1.007	1.092	1.017	1.112	1.143	1.018	1.199	0.997	0.962	1.002	1.02	0.968	0.992	0.864	0.879	0.872	1.032	1.01	1.005	1.071	1.051	1.121	1.1652	8.85929e-05	1.06433	0.0406241	1.24015	0.000407135
A0A3Q1M2E7	278	S	HEAT repeat containing 4 OS=Bos taurus OX=9913 GN=HEATR4 PE=4 SV=1	HEATR4	0.975127	9.09514e-80	223.15	2	DELTSS(0.025)S(0.975)DLDLLK	-0.51282	1.004	1.055	1.343	1.013	0.853	0.913	0.93	0.966	1.085	1.062	1.025	0.975	0.997	1.018	1.02	0.988	0.968	0.975	0.945	1.029	1.377	1.016	0.838	0.895	0.941	0.998	1.113	0.820352	0.213748	1.11022	0.232428	0.910773	0.542396
A0A3Q1M2E7	353	S	HEAT repeat containing 4 OS=Bos taurus OX=9913 GN=HEATR4 PE=4 SV=1	HEATR4	0.995361	3.67534e-05	87.668	2	GSLYKPPS(0.995)QS(0.005)HVR	-0.013805	1.006	0.917	1.079	0.863	0.996	1.196	1.02	0.99	1.036	1.062	1.025	0.975	0.997	1.018	1.02	0.988	0.968	0.975	0.947	0.895	1.107	0.866	0.978	1.173	1.032	1.023	1.063	1.02306	0.869318	1.03348	0.671474	1.05731	0.407958
A0A3Q1M2E7	149	S	HEAT repeat containing 4 OS=Bos taurus OX=9913 GN=HEATR4 PE=4 SV=1	HEATR4	0.97354	0.000271583	85.522	3	VS(0.026)DS(0.974)PGPPTK	0.20884	1.168	0.78	1.126	1.054	0.86	1.05	1.109	1.063	0.97	1.062	1.025	0.975	0.997	1.018	1.02	0.988	0.968	0.975	1.1	0.761	1.155	1.057	0.845	1.029	1.122	1.098	0.995	0.971817	0.915418	1.0969	0.294631	1.06598	0.594077
A0A3Q1M2J4	31	S	Adenylosuccinate synthetase OS=Bos taurus OX=9913 GN=ADSS1 PE=3 SV=1	ADSS1	0.695659	0.000412469	86.548	3	LQHEAAT(0.076)T(0.228)GS(0.696)R	-0.15679	1.097	1.398	1.291	0.87	0.844	1	0.919	1.012	0.654	0.981	1.048		0.945	1.054		0.863	0.888		1.118	1.334		0.921	0.801		1.065	1.14		0.702284	0.088875	1.28049	0.0849747	0.899266	0.390675
A0A3Q1M2J4	416	S	Adenylosuccinate synthetase OS=Bos taurus OX=9913 GN=ADSS1 PE=3 SV=1	ADSS1	0.833889	0.00656293	65.179	2	S(0.166)RDS(0.834)MIQLF	-1.0378										0.981	1.048		0.945	1.054		0.863	0.888
A0A3Q1M2L7	159	S	Testis expressed 46 OS=Bos taurus OX=9913 GN=TEX46 PE=4 SV=1	TEX46	0.696721	0.00524537	51.089	3	ESLFS(0.001)ILS(0.146)DCT(0.505)S(0.697)NS(0.652)P	0.093324	0.948	0.743	0.74	0.617	1.141	0.882	0.981	0.983	2.08	1.021	0.967	1.028	1.052	0.783	1.04	0.944	1.26	0.985	0.929	0.768	0.72	0.587	1.457	0.848	1.039	0.78	2.112	1.19652	0.697259	1.35927	0.510502	1.6264	0.259742
A0A3Q1M2L7	161	S	Testis expressed 46 OS=Bos taurus OX=9913 GN=TEX46 PE=4 SV=1	TEX46	0.991622	0.000316565	83.894	2	ESLFSILSDCT(0.002)S(0.007)NS(0.992)P	2.9708	0.794	0.943	1.152	0.857	0.975	1.037	1.029	0.901	1.444	1.021	0.967	1.028	1.052	0.783	1.04	0.944	1.26	0.985	0.778	0.975	1.121	0.815	1.245	0.997	1.09	0.715	1.466	1.06367	0.739106	1.07	0.874824	1.13814	0.695468
A0A3Q1M2L7	70	S	Testis expressed 46 OS=Bos taurus OX=9913 GN=TEX46 PE=4 SV=1	TEX46	0.917314	1.24972e-11	119.87	3	TLQEPQQEEAEQS(0.917)RT(0.083)CEAK	-0.67707	1.03	0.908	0.679	1.121	1.092	0.92	1.248	1.112	1.046	1.021	0.967	1.028	1.052	0.783	1.04	0.944	1.26	0.985	1.009	0.939	0.661	1.066	1.395	0.885	1.322	0.883	1.062	1.28248	0.253592	0.97639	0.91543	1.2522	0.263596
A0A3Q1MNU0	1536	S	Transport and Golgi organization protein 1 homolog OS=Bos taurus OX=9913 GN=MIA3 PE=4 SV=1	MIA3	0.991127	0.0131252	44.511	3	KLS(0.991)QEEY(0.009)ER	0.85777	1.075	1.084	1.139	0.947	0.892	0.969	1.039	1.031	0.96
A0A3Q1M2T7	60	S	Cyclic nucleotide binding domain containing 1 OS=Bos taurus OX=9913 GN=CNBD1 PE=4 SV=1	CNBD1	0.966609	0.00109062	66.387	3	T(0.033)NILS(0.967)AHNVFMK	1.3241	0.882	1.294	0.976	0.997	1.041	0.974	1.031	0.927	0.971	1.08	1.003	1.155	1.005	0.948	0.897	1.1	1.058	0.976	0.817	1.29	0.845	0.992	1.098	1.086	0.937	0.876	0.995	1.07588	0.563515	0.884131	0.064892	0.95122	0.858191
A0A3Q1M2T7	150	S	Cyclic nucleotide binding domain containing 1 OS=Bos taurus OX=9913 GN=CNBD1 PE=4 SV=1	CNBD1	0.526231	0.00121639	84.753	2	T(0.474)PS(0.526)EHNIVWK	0.022716	1.015	1.018	0.934	1.165	0.862	0.859	1.163	1.194	0.968	1.08	1.003	1.155	1.005	0.948	0.897	1.1	1.058	0.976	0.94	1.015	0.809	1.159	0.909	0.958	1.057	1.129	0.992	1.09479	0.419433	1.05023	0.555409	1.14978	0.135346
A0A3Q1M2Y0	685	S	Ecotropic viral integration site 5 like OS=Bos taurus OX=9913 GN=EVI5L PE=4 SV=1	EVI5L	0.996354	3.30746e-100	229.48	2	IQGQLNHSDS(0.996)S(0.004)QYIR	0.084709	0.881	0.996	0.79	1.096	1.041	1.173	0.894	1.032	1.188	0.98			0.986			0.904			0.899			1.112			0.989			1.23693		0.889388		1.10011
A0A3Q1M2Y0	686	S	Ecotropic viral integration site 5 like OS=Bos taurus OX=9913 GN=EVI5L PE=4 SV=1	EVI5L	0.49308	0.00491377	49.773	3	IQGQLNHS(0.006)DS(0.493)S(0.493)QY(0.008)IR	1.5504										0.98			0.986			0.904
F1MDL4	728	S	B-Raf proto-oncogene, serine/threonine kinase OS=Bos taurus OX=9913 GN=BRAF PE=4 SV=3	BRAF	0.859525	0.0149105	59.418	2	S(0.009)AS(0.86)EPS(0.131)LNR	1.5172	1.314	1.179	0.987	1.065	1.068	0.711	1.063	0.96	0.807
A0A3Q1M361	463	S	Phospholipase A2 group VI OS=Bos taurus OX=9913 GN=PLA2G6 PE=4 SV=1	PLA2G6	0.499235	3.53515e-14	118.42	3	FPLT(0.002)QGFS(0.499)T(0.499)EQCSAAAPSFSMER	-0.23055										0.968	0.929	0.994	0.962	1.018	1.011	0.974	1.03	1.03
A0A3Q1MG14	191	S	Theg spermatid protein OS=Bos taurus OX=9913 GN=THEG PE=4 SV=1	THEG	0.892485	0.00334217	75.683	2	AAQMAIPS(0.108)S(0.892)R	-1.2523	1.334	1.084	1.174	0.946	0.99	0.965	0.799	0.924	0.897		1.082	0.797		0.954	1.041		0.932	1.095		1.002	1.473		1.038	0.927		0.991	0.819	0.793939	0.398302	0.92112	0.522826	0.731313	0.298742
A0A3Q1MG14	283	S	Theg spermatid protein OS=Bos taurus OX=9913 GN=THEG PE=4 SV=1	THEG	0.99976	1.78836e-14	120.65	3	DLNEGYDPSHVS(1)PAALVAQAS(1)PR	3.2054	1.041	0.963	1.155	0.839	1.251	1.083	0.739	0.943	1.053		1.082	0.797		0.954	1.041		0.932	1.095		0.89	1.449		1.311	1.04		1.012	0.962	1.00513	0.927243	0.839643	0.291226	0.84395	0.624064
A0A3Q1MG14	292	S	Theg spermatid protein OS=Bos taurus OX=9913 GN=THEG PE=4 SV=1	THEG	1	1.78836e-14	120.65	3	DLNEGYDPSHVS(1)PAALVAQAS(1)PR	3.2054	1.041	0.963	1.155	0.839	1.251	1.083	0.739	0.943	1.053		1.082	0.797		0.954	1.041		0.932	1.095		0.89	1.449		1.311	1.04		1.012	0.962	1.00513	0.927243	0.839643	0.291226	0.84395	0.624064
A0A3Q1MG14	130	S	Theg spermatid protein OS=Bos taurus OX=9913 GN=THEG PE=4 SV=1	THEG	0.999993	1.25003e-07	115.91	2	RFYS(1)EYYNNNR	-2.0394	1.187	1.054	0.986	0.978	1.035	0.983	1.128	0.91	0.871		1.082	0.797		0.954	1.041		0.932	1.095		0.974	1.237		1.085	0.944		0.976	0.795	0.917684	0.616598	0.872844	0.379141	0.800995	0.297215
A0A3Q1M392	105	S	Theg spermatid protein OS=Bos taurus OX=9913 GN=THEG PE=4 SV=1	THEG	1	0.0154586	68.657	3	GHAWVS(1)PR	-1.3531	1.017	0.961	0.985	1.02	0.863	1.036	1.043	1.053	1.167	1.112		0.798	0.947		1.098	0.999		0.97	0.915		1.234	1.077		0.944	1.044		1.203	0.940437	0.778727	1.11183	0.388924	1.0456	0.77825
A0A3Q1MG14	175	S	Theg spermatid protein OS=Bos taurus OX=9913 GN=THEG PE=4 SV=1	THEG	0.99999	3.83581e-101	229.98	2	NNIWSINMS(1)EVS(1)QVSR	-0.516	0.932	1.076	1.232	0.809	1.082	1.085	0.818	0.97	1.072		1.082	0.797		0.954	1.041		0.932	1.095		0.994	1.546		1.134	1.042		1.041	0.979	0.856693	0.61816	0.928309	0.292683	0.795276	0.454291
A0A3Q1MG14	178	S	Theg spermatid protein OS=Bos taurus OX=9913 GN=THEG PE=4 SV=1	THEG	0.999639	5.97571e-45	171.06	2	NNIWSINMS(1)EVS(1)QVSR	-0.516	1.027	1.092	1.17	0.908	1.11	1.039	0.86	0.928	0.956		1.082	0.797		0.954	1.041		0.932	1.095		1.009	1.468		1.164	0.998		0.996	0.873	0.87283	0.609665	0.864477	0.289023	0.754542	0.312112
A0A3Q1MG14	57	S	Theg spermatid protein OS=Bos taurus OX=9913 GN=THEG PE=4 SV=1	THEG	0.999829	0.00632955	95.775	3	RLS(1)ISQR	-0.35166	1.091	1.01	1.253	0.849	1.005	1.084	0.834	0.98	0.99		1.082	0.797		0.954	1.041		0.932	1.095		0.933	1.572		1.053	1.041		1.052	0.904	0.835928	0.632976	0.934097	0.448791	0.780838	0.508834
A0A3Q1MG14	140	S	Theg spermatid protein OS=Bos taurus OX=9913 GN=THEG PE=4 SV=1	THEG	0.975099	0.00335616	78.116	2	T(0.012)T(0.012)S(0.975)IWPIPR	-1.4853											1.082	0.797		0.954	1.041		0.932	1.095
A0A3Q1MG14	235	S	Theg spermatid protein OS=Bos taurus OX=9913 GN=THEG PE=4 SV=1	THEG	1	0.00190225	61.265	3	VQS(1)DKCVPDRDPR	-1.1922	1.295	1.024	0.964	0.967	0.913	0.983	1.067	0.95	0.972		1.082	0.797		0.954	1.041		0.932	1.095		0.946	1.21		0.957	0.944		1.019	0.888	0.881725	0.438297	1.00316	0.99172	0.884508	0.492198
A0A3Q1M3C8	99	S	Uncharacterized protein OS=Bos taurus OX=9913 GN=H1-7 PE=4 SV=1	H1-7	1	0.0076096	65.241	3	CGRLS(1)GER	-0.66524	1.239	1.246	0.552	1.334	0.989	0.677	1.546	1.033	0.584	0.92	0.995	0.768	1.034	0.938	1.068	1.014	1.048	1.084	1.347	1.252	0.719	1.29	1.054	0.634	1.525	0.986	0.539	0.897529	0.714661	1.02418	0.958154	0.919228	0.728648
A0A3Q1M3C8	117	S	Uncharacterized protein OS=Bos taurus OX=9913 GN=H1-7 PE=4 SV=1	H1-7	0.998602	4.46281e-12	145.52	2	VT(0.001)GS(0.999)EAAGYFR	-0.64392	1.219	0.9	0.784	1.248	0.981	0.881	1.169	0.991	1.013	0.92	0.995	0.768	1.034	0.938	1.068	1.014	1.048	1.084	1.325	0.905	1.021	1.207	1.046	0.825	1.153	0.946	0.935	0.946786	0.750281	0.985705	0.959502	0.933251	0.667193
A0A3Q1MVS3	256	S	Serine/threonine-protein phosphatase 2A 55 kDa regulatory subunit B OS=Bos taurus OX=9913 GN=PPP2R2A PE=3 SV=1	PPP2R2A	0.999999	0.000408467	82.705	4	ASALCDRHS(1)K	-0.83538	1.046	0.903	1.364	1.264	0.739	0.94	1.126	1.046	0.8
A0A3Q1M3K6	59	S	Uncharacterized protein OS=Bos taurus OX=9913 PE=4 SV=1	--	0.79484	1.50401e-06	104.52	3	EVET(0.037)S(0.168)S(0.795)PQEALAQPLETPK	0.19069	0.852	0.867	1.051	1.212	1.308	1.252	0.749	0.712	1.088	1.096	0.982	1.148	0.992	1.018	0.999	0.92	0.958	0.909	0.777	0.883	0.916	1.222	1.285	1.253	0.814	0.743	1.197	1.45963	0.00185029	0.732447	0.0857928	1.0691	0.775344
A0A3Q1M3L0	311	S	Ras responsive element binding protein 1 OS=Bos taurus OX=9913 GN=RREB1 PE=4 SV=1	RREB1	1	0.0227642	44.349	2	CIS(1)EQHR	-0.19796
A0A3Q1M3S1	482	S	Alsin Rho guanine nucleotide exchange factor ALS2 OS=Bos taurus OX=9913 GN=ALS2 PE=4 SV=1	ALS2	0.999992	0.000701329	60.171	3	RLS(1)LPGLLS(0.171)QVS(0.829)PR	-1.4962	0.961	0.932	1.442	0.829	1.022	1.023	0.981	0.936	1.01
A0A3Q1M3S1	491	S	Alsin Rho guanine nucleotide exchange factor ALS2 OS=Bos taurus OX=9913 GN=ALS2 PE=4 SV=1	ALS2	0.829388	0.000701329	60.171	3	RLS(1)LPGLLS(0.171)QVS(0.829)PR	-1.4962	0.961	0.932	1.442	0.829	1.022	1.023	0.981	0.936	1.01
G5E5S4	1359	S	Kinesin family member 26A OS=Bos taurus OX=9913 GN=KIF26A PE=3 SV=2	KIF26A	0.769819	0.00246301	48.711	2	ADHS(0.006)IPRAT(0.981)S(0.243)S(0.77)LK	0.47263
A0A3Q1N534	336	S	Putative homeodomain transcription factor 1 OS=Bos taurus OX=9913 GN=PHTF1 PE=4 SV=1	PHTF1	0.92587	3.13095e-209	282.33	2	DSDS(0.926)LAES(0.074)EFESAAFSQGSR	-2.0562	1.127	1.21	0.717	1.352	0.917	0.702	1.294	1.041	0.836	0.929	1.145	0.924	1.095	0.885	1.028	0.966	1.003	1.06	1.213	1.057	0.776	1.235	1.036	0.683	1.34	1.038	0.789	0.969796	0.853574	1.07211	0.760736	1.03972	0.879352
A0A3Q1N534	340	S	Putative homeodomain transcription factor 1 OS=Bos taurus OX=9913 GN=PHTF1 PE=4 SV=1	PHTF1	0.999887	3.23308e-06	89.186	3	DS(0.249)DS(0.751)LAES(1)EFESAAFSQGSR	-1.758	1.191	1.033	0.942	1.038	0.921	1.028	1.074	0.86	1.052	0.929	1.145	0.924	1.095	0.885	1.028	0.966	1.003	1.06	1.282	0.902	1.019	0.948	1.041	1	1.112	0.857	0.992	0.933188	0.60868	0.990632	0.866785	0.924446	0.596037
A0A3Q1N534	276	S	Putative homeodomain transcription factor 1 OS=Bos taurus OX=9913 GN=PHTF1 PE=4 SV=1	PHTF1	0.569301	1.87227e-08	76.959	3	LGNGIS(0.022)DDLS(0.569)S(0.409)DDDGEAQTQMMILR	-1.3601	0.902	1.146	0.934	0.986	0.996	1.015	0.99	0.965	1.171	0.929	1.145	0.924	1.095	0.885	1.028	0.966	1.003	1.06	0.971	1.001	1.011	0.9	1.125	0.987	1.025	0.962	1.105	1.00972	0.936229	1.02656	0.724233	1.03654	0.456952
A0A3Q1N534	298	S	Putative homeodomain transcription factor 1 OS=Bos taurus OX=9913 GN=PHTF1 PE=4 SV=1	PHTF1	0.999999	1.63533e-108	235.02	2	SVEGAS(1)S(1)DNGCEIK	0.74108	1.026	1.174	0.848	1.178	0.928	0.775	1.137	1.083	1.016	0.929	1.145	0.924	1.095	0.885	1.028	0.966	1.003	1.06	1.104	1.025	0.918	1.076	1.049	0.754	1.177	1.08	0.958	0.944864	0.627036	1.11671	0.40747	1.05514	0.545091
A0A3Q1N534	299	S	Putative homeodomain transcription factor 1 OS=Bos taurus OX=9913 GN=PHTF1 PE=4 SV=1	PHTF1	1	9.06969e-13	125.73	2	SVEGAS(1)S(1)DNGCEIK	0.74108	0.996	1.152	0.894	1.081	0.938	0.811	1.096	1.084	1.097	0.929	1.145	0.924	1.095	0.885	1.028	0.966	1.003	1.06	1.072	1.006	0.968	0.987	1.06	0.789	1.135	1.081	1.035	0.931057	0.450959	1.14633	0.196923	1.0673	0.177304
Q56K10	138	S	40S ribosomal protein S15 OS=Bos taurus OX=9913 GN=RPS15 PE=2 SV=3	RPS15	0.655424	0.000379607	70.783	4	HGRPGIGAT(0.318)HS(0.655)S(0.026)R	0.1062	1.571	1.35	1.039	0.595	1.23	1.147	0.736	0.462	0.869		0.936			1.054			1.038			1.442			1.167			0.445		0.809293		0.38132		0.308599
Q56K10	55	S	40S ribosomal protein S15 OS=Bos taurus OX=9913 GN=RPS15 PE=2 SV=3	RPS15	1	0.00806747	71.451	3	KQHS(1)LLK	-0.56891	0.977	0.982	1.091	1.057	0.856	1.142	1.092	0.865	1.087		0.936			1.054			1.038			1.049			0.812			0.833		0.774071		1.02586		0.79409
A0A3Q1M4H6	55	S	Uncharacterized protein OS=Bos taurus OX=9913 PE=4 SV=1	--	1	3.79575e-171	275.37	3	LHDKES(1)S(1)EEDEIFNK	0.55991	0.871	1.147	1.661	0.742	1.014	0.816	0.886	0.988	1.007	1.161	1.07	1.176	0.966	0.969	0.91	0.955	0.888	0.899	0.75	1.072	1.412	0.768	1.046	0.897	0.928	1.113	1.12	0.838281	0.498326	1.16599	0.219304	0.977427	0.975668
A0A3Q1M4H6	56	S	Uncharacterized protein OS=Bos taurus OX=9913 PE=4 SV=1	--	1	0	311.8	3	LHDKES(1)S(1)EEDEIFNK	0.55991	0.911	1.082	1.665	0.744	0.954	0.867	0.911	0.977	1.031	1.161	1.07	1.176	0.966	0.969	0.91	0.955	0.888	0.899	0.785	1.011	1.416	0.77	0.985	0.953	0.954	1.1	1.147	0.843088	0.476526	1.18205	0.148731	0.996575	0.904814
A0A3Q1M4K3	57	S	Ubiquitin-like domain-containing protein OS=Bos taurus OX=9913 GN=LOC101902760 PE=4 SV=1	LOC101902760	0.999134	2.38594e-24	139.95	2	T(0.001)LS(0.999)DYNIQK	-0.11776	0.964	0.979	1.333	0.846	1.104	0.976	0.925	0.965	1.028	1.188	1.178	1.367	0.976	1.098	1.031	0.936	0.841	0.903	0.811	0.831	0.975	0.867	1.005	0.947	0.988	1.147	1.138	1.07719	0.350905	1.16105	0.0830263	1.25067	0.0407173
A0A3Q1M4L0	142	S	TPR_REGION domain-containing protein OS=Bos taurus OX=9913 PE=4 SV=1	--	1	0.00788762	72.325	3	RAS(1)VFIK	-0.50417	0.597	0.596	0.838	0.902	1.492	1.463	0.813	1.285	1.035
A0A3Q1M4L1	173	S	Centrosomal protein 128 OS=Bos taurus OX=9913 GN=CEP128 PE=4 SV=1	CEP128	0.770702	0.0111466	102.55	2	DLS(0.229)S(0.771)EQVR	0.96857	0.806	1.141	1.07	0.81	1.437	1.131	0.816	0.873	0.938		1.103	0.983		1.077	1.012		0.864	1.032		1.034	1.089		1.334	1.118		1.01	0.909	1.15497	0.266403	0.782626	0.14232	0.90391	0.224215
A0A3Q1M4L1	951	S	Centrosomal protein 128 OS=Bos taurus OX=9913 GN=CEP128 PE=4 SV=1	CEP128	1	0.0131963	50.222	3	VHRDS(1)LQQCR	-1.8324											1.103	0.983		1.077	1.012		0.864	1.032
A0A3Q1M4L1	24	S	Centrosomal protein 128 OS=Bos taurus OX=9913 GN=CEP128 PE=4 SV=1	CEP128	0.826669	0.00585189	63.216	3	WAAS(0.173)S(0.827)VHR	-1.173	0.701	1.561	1.248	0.894	1.508	1.06	0.591	0.617	0.8		1.103	0.983		1.077	1.012		0.864	1.032		1.415	1.27		1.4	1.047		0.714	0.775	0.911359	0.578556	0.6085	0.084097	0.554562	0.0130097
A0A3Q1M4M0	77	S	Uncharacterized protein OS=Bos taurus OX=9913 PE=3 SV=1	--	1	0.0104567	107.55	2	GFS(1)LEELR	-0.11602	0.949	1.07	1.175	1.121	1.06	1.097	0.892	0.869	0.883
A0A3Q1M4M0	140	S	Uncharacterized protein OS=Bos taurus OX=9913 PE=3 SV=1	--	0.957626	0.00115834	66.989	3	KGDS(0.042)S(0.958)AEELK	-0.22016	1.517	0.919	0.935	1.042	0.69	1.23	1.089	0.701	1.031
A0A3Q1M4Q5	329	S	Phosphate cytidylyltransferase 1, choline, alpha OS=Bos taurus OX=9913 GN=PCYT1A PE=4 SV=1	PCYT1A	0.998698	0.0137096	41.621	3	ERS(0.999)PS(0.683)PS(0.319)FR	0.17421	0.949	0.99	1.115	1	0.987	0.967	1.154	1.088	0.901	1.03	1.064	1.074	0.999	0.998	0.995	1.034	1.068	0.966	0.921	0.93	1.038	1.001	0.989	0.972	1.116	1.019	0.933	1.02527	0.538823	1.03579	0.568023	1.06196	0.411737
A0A3Q1M4Q5	331	S	Phosphate cytidylyltransferase 1, choline, alpha OS=Bos taurus OX=9913 GN=PCYT1A PE=4 SV=1	PCYT1A	0.682768	0.0137096	41.621	3	ERS(0.999)PS(0.683)PS(0.319)FR	0.17421	0.949	0.99	1.115	1	0.987	0.967	1.154	1.088	0.901	1.03	1.064	1.074	0.999	0.998	0.995	1.034	1.068	0.966	0.921	0.93	1.038	1.001	0.989	0.972	1.116	1.019	0.933	1.02527	0.538823	1.03579	0.568023	1.06196	0.411737
A0A3Q1M4Q5	356	S	Phosphate cytidylyltransferase 1, choline, alpha OS=Bos taurus OX=9913 GN=PCYT1A PE=4 SV=1	PCYT1A	0.999959	2.39033e-05	96.379	3	HKS(1)AAYDISEDEED	1.0079	0.989	1.069	1.315	0.943	0.928	0.959	0.896	0.889	1.147	1.03	1.064	1.074	0.999	0.998	0.995	1.034	1.068	0.966	0.96	1.005	1.224	0.944	0.93	0.964	0.867	0.832	1.187	0.889934	0.214062	1.01691	0.974154	0.904986	0.470844
A0A3Q1M4Q5	315	S	Phosphate cytidylyltransferase 1, choline, alpha OS=Bos taurus OX=9913 GN=PCYT1A PE=4 SV=1	PCYT1A	1	0.0108362	105.4	2	MLQAIS(1)PR	-0.39799	0.89	0.947	1.497	0.974	0.938	0.867	0.919	1.096	1.045	1.03	1.064	1.074	0.999	0.998	0.995	1.034	1.068	0.966	0.864	0.89	1.394	0.975	0.94	0.871	0.889	1.026	1.082	0.885006	0.568361	1.07574	0.353516	0.952033	0.87588
A0A3Q1M4Q5	319	S	Phosphate cytidylyltransferase 1, choline, alpha OS=Bos taurus OX=9913 GN=PCYT1A PE=4 SV=1	PCYT1A	0.921215	0.00640439	62.162	2	QS(0.921)PS(0.314)NS(0.669)PT(0.095)RER	-0.30644	1.201	0.88	1.098	0.856	0.862	1.057	1.026	1.082	1.075	1.03	1.064	1.074	0.999	0.998	0.995	1.034	1.068	0.966	1.166	0.827	1.022	0.857	0.864	1.062	0.992	1.013	1.113	0.923051	0.571407	1.12037	0.209448	1.03416	0.711322
A0A3Q1M4Q5	323	S	Phosphate cytidylyltransferase 1, choline, alpha OS=Bos taurus OX=9913 GN=PCYT1A PE=4 SV=1	PCYT1A	0.893552	0.00640439	62.162	2	QS(0.916)PS(0.136)NS(0.894)PT(0.055)R	0.56118	1.201	0.88	1.098	0.856	0.862	1.057	1.026	1.082	1.075	1.03	1.064	1.074	0.999	0.998	0.995	1.034	1.068	0.966	1.166	0.827	1.022	0.857	0.864	1.062	0.992	1.013	1.113	0.923051	0.571407	1.12037	0.209448	1.03416	0.711322
A0A3Q1M4Q5	343	S	Phosphate cytidylyltransferase 1, choline, alpha OS=Bos taurus OX=9913 GN=PCYT1A PE=4 SV=1	PCYT1A	0.562081	4.32059e-05	91.812	2	T(0.438)S(0.562)PPS(0.677)S(0.322)PT(0.001)NLSR	0.65404	1.392	1.059	1.328	0.818	0.939	1.108	0.829	0.922	0.701	1.03	1.064	1.074	0.999	0.998	0.995	1.034	1.068	0.966	1.351	0.995	1.236	0.819	0.941	1.114	0.802	0.863	0.726	0.802345	0.158466	0.831942	0.155168	0.667504	0.0184115
A0A3Q1M4Q5	346	S	Phosphate cytidylyltransferase 1, choline, alpha OS=Bos taurus OX=9913 GN=PCYT1A PE=4 SV=1	PCYT1A	0.676963	4.32059e-05	91.812	2	T(0.438)S(0.562)PPS(0.677)S(0.322)PT(0.001)NLSR	0.65404	1.392	1.059	1.328	0.818	0.939	1.108	0.829	0.922	0.701	1.03	1.064	1.074	0.999	0.998	0.995	1.034	1.068	0.966	1.351	0.995	1.236	0.819	0.941	1.114	0.802	0.863	0.726	0.802345	0.158466	0.831942	0.155168	0.667504	0.0184115
A0A3Q1M4T9	125	S	Uncharacterized protein OS=Bos taurus OX=9913 PE=4 SV=1	--	0.968915	0.0220284	47.844	4	DFRPY(0.031)S(0.969)KK	0.27088	0.98	0.895	1.173	1.221	0.838	0.895	1.168	1.022	1.024	1.016	0.94	0.897	0.905	1.022	0.998	1.03	1.034	1.072	0.965	0.952	1.308	1.349	0.82	0.897	1.134	0.988	0.955	0.950698	0.747469	1.00359	0.884148	0.954109	0.756037
A0A3Q1M4T9	117	S	Uncharacterized protein OS=Bos taurus OX=9913 PE=4 SV=1	--	0.672484	0.00286165	60.47	3	HQLYLT(0.031)T(0.296)S(0.672)AR	-0.42176	1.081	1.042	0.766	1.14	0.963	0.797	1.367	1.251	0.771	1.016	0.94	0.897	0.905	1.022	0.998	1.03	1.034	1.072	1.064	1.109	0.854	1.26	0.942	0.799	1.327	1.21	0.719	0.991411	0.903001	1.08497	0.79207	1.07565	0.837606
A0A3Q1M4W4	251	S	Reverse transcriptase domain-containing protein OS=Bos taurus OX=9913 PE=4 SV=1	--	1	0.00917762	46.89	3	DQIANIS(1)WIMEK	-3.6002	1.068	1.078	1.423	0.607	0.844	1.097	0.887	1.037	1.049
F1N270	161	S	V-type proton ATPase subunit D OS=Bos taurus OX=9913 GN=ATP6V1D PE=4 SV=2	ATP6V1D	1	0.00118218	74.789	4	EKS(1)DKDLEQR	0.75157	1.106	0.812	1.778	0.964	0.731	1.027	1.017	0.836	0.945
Q3MHM7	29	S	60S ribosomal protein L35 OS=Bos taurus OX=9913 GN=RPL35 PE=2 SV=3	RPL35	1	3.87601e-09	113.86	3	QLEDLKVELS(1)QLR	0.47766	1.306	0.787	0.581	0.988	1.198	1.038	1.451	0.798	1.007	0.97	0.951	0.626	0.991	0.964	1.067	0.991	0.958	1.125	1.346	0.828	0.928	0.997	1.243	0.973	1.464	0.833	0.895	1.03578	0.773439	0.993464	0.87211	1.02901	0.941558
Q3MHM7	45	S	60S ribosomal protein L35 OS=Bos taurus OX=9913 GN=RPL35 PE=2 SV=3	RPL35	0.999916	1.03495e-06	105.14	4	VTGGAASKLS(1)K	-0.081678	1.399	0.759	0.57	1.359	0.72	0.919	1.555	1.022	0.953	0.97	0.951	0.626	0.991	0.964	1.067	0.991	0.958	1.125	1.442	0.798	0.911	1.371	0.747	0.861	1.569	1.067	0.847	0.945414	0.833124	1.16918	0.570902	1.10536	0.71196
A0A3Q1M4X9	317	S	Phosphorylase b kinase gamma catalytic chain, liver/testis isoform OS=Bos taurus OX=9913 GN=PHKG2 PE=3 SV=1	PHKG2	1	0.0105194	70.332	3	VALS(1)AHR	0.92449	1.149	0.969	1.01	1.387	0.802	0.657	1.381	1.051	0.863	0.907	1.03	0.935	1.015	0.946	0.971	1.064	1.018	1.04	1.267	0.941	1.08	1.367	0.848	0.677	1.298	1.032	0.83	0.879562	0.502627	1.09267	0.659117	0.961071	0.768136
A0A3Q1M4Z6	315	S	Casein kinase II subunit alpha' OS=Bos taurus OX=9913 GN=CSNK2A2 PE=4 SV=1	CSNK2A2	0.719108	2.23315e-05	72.499	3	EQSQPCADNAVLS(0.719)S(0.249)GLT(0.032)AAR	-1.7757	0.971	0.987	1.323	0.93	0.901	0.92	1	1.077	1.05
A0A3Q1M4Z6	21	S	Casein kinase II subunit alpha' OS=Bos taurus OX=9913 GN=CSNK2A2 PE=4 SV=1	CSNK2A2	0.999957	0.000268265	89.506	2	VYAEVNSLRS(1)R	-1.706	1.176	0.973	0.889	0.903	1.143	0.991	1.039	1.13	0.858
E1BPK3	350	S	Zinc finger protein 800 OS=Bos taurus OX=9913 GN=ZNF800 PE=4 SV=3	ZNF800	0.997852	0.00286269	70.47	2	SS(0.001)S(0.998)KAEY(0.987)NLT(0.014)ACK	0.89007	0.857	1.052	0.9	1.114	1.039	1.001	1.065	0.98	1.122
A0A3Q1M580	1055	S	Trinucleotide repeat containing adaptor 6B OS=Bos taurus OX=9913 GN=TNRC6B PE=4 SV=1	TNRC6B	0.999588	0.0252928	49.3	2	SQT(0.001)EDNPS(1)S(1)K	-3.3238	1.501	0.701	0.618	1.798	0.743	0.772	1.607	0.903	0.691
A0A3Q1M580	1056	S	Trinucleotide repeat containing adaptor 6B OS=Bos taurus OX=9913 GN=TNRC6B PE=4 SV=1	TNRC6B	0.999573	0.0252928	49.3	2	SQT(0.001)EDNPS(1)S(1)K	-3.3238	1.501	0.701	0.618	1.798	0.743	0.772	1.607	0.903	0.691
A6QLG6	239	S	FXR1 protein OS=Bos taurus OX=9913 GN=FXR1 PE=2 SV=1	FXR1	0.998524	8.94517e-12	119.28	3	EDLMGLAIGT(0.001)HGS(0.999)NIQQAR	2.3208										0.95	0.994	0.92	0.975	0.932	0.996	1.047	0.996	1.032
A6QLG6	60	S	FXR1 protein OS=Bos taurus OX=9913 GN=FXR1 PE=2 SV=1	FXR1	0.999995	0.000759892	60.826	3	KEIS(1)EGDEVEVYSR	1.3554	0.925	1.197	0.932	1.376	1.148	0.931	0.717	1.015	0.867	0.95	0.994	0.92	0.975	0.932	0.996	1.047	0.996	1.032	0.974	1.204	1.013	1.411	1.232	0.935	0.685	1.019	0.84	1.12128	0.489479	0.711012	0.111173	0.797242	0.14883
A0A3Q1M5E2	115	S	Ras-related protein Rab-28 OS=Bos taurus OX=9913 GN=RAB28 PE=4 SV=1	RAB28	0.999929	2.61155e-72	200.27	4	KVS(1)EES(0.999)ET(0.001)QPLVALVGNK	-0.47936	1.084	1.016	0.874	1.062	1.048	0.847	1.144	1.091	0.989			0.923			1.028			1.104			0.947			0.824			0.896	0.870116		1.08738		0.946146
A0A3Q1M5E2	118	S	Ras-related protein Rab-28 OS=Bos taurus OX=9913 GN=RAB28 PE=4 SV=1	RAB28	0.999229	1.148e-24	140.07	4	KVS(1)EES(0.999)ET(0.001)QPLVALVGNK	-0.47936	1.102	1.007	0.869	1.055	1.058	0.877	1.077	1.075	1.021			0.923			1.028			1.104			0.941			0.853			0.925	0.906482		1.08441		0.982997
A0A3Q1M5E2	214	S	Ras-related protein Rab-28 OS=Bos taurus OX=9913 GN=RAB28 PE=4 SV=1	RAB28	0.531627	0.000423554	64.26	3	YSEEDNQHT(0.026)S(0.08)S(0.362)AQS(0.532)R	0.98017	1.287	1.326	0.545	0.998	1.15	0.736	0.893	1.405	0.724			0.923			1.028			1.104			0.59			0.716			0.656	1.21356		0.916201		1.11186
Q32L83	60	S	Brain protein I3 OS=Bos taurus OX=9913 GN=BRI3 PE=2 SV=1	BRI3	0.999929	0.0134367	61.161	3	VYNIHS(1)R	-0.067562	1.472	1.244	1.957	0.64	0.856	0.868	0.739	0.633	0.724	1.078		0.903	0.974		1.033	0.911		0.965	1.365		2.167	0.657		0.84	0.811		0.75	0.423839	0.0849944	1.04275	0.742312	0.441959	0.0777314
A0A3Q1M5H0	426	S	Exocyst complex component 6B OS=Bos taurus OX=9913 GN=EXOC6B PE=4 SV=1	EXOC6B	1	0.00586466	62.463	3	KWS(1)GIFR	-1.2901
A0A3Q1M5I1	230	S	Glycosyltransferase 1 domain containing 1 OS=Bos taurus OX=9913 GN=GLT1D1 PE=4 SV=1	GLT1D1	0.999998	0.00014828	111.31	3	KYHS(1)WQEER	-0.3659	0.863	1.111	0.943	0.736	1.342	1.018	0.905	1.183	0.934
A0A3Q1M5I1	209	S	Glycosyltransferase 1 domain containing 1 OS=Bos taurus OX=9913 GN=GLT1D1 PE=4 SV=1	GLT1D1	1	0.00706092	50.102	3	RLVS(1)DPALEK	0.90677
Q3ZCF7	11	S	Ubiquitin-conjugating enzyme E2 D3 OS=Bos taurus OX=9913 GN=UBE2D3 PE=2 SV=1	UBE2D3	1	0.0159269	108.74	3	INKELS(1)DLAR	1.2631	1.069	0.898	1.177	1.083	0.963	1.089	1.171	0.924	0.79	1.111			0.984			1.009			0.962			1.101			1.161			1.14449		1.0545		1.20686
Q3ZCF7	138	S	Ubiquitin-conjugating enzyme E2 D3 OS=Bos taurus OX=9913 GN=UBE2D3 PE=2 SV=1	UBE2D3	0.989602	0.00888417	52.527	3	Y(0.005)NRIS(0.99)REWT(0.005)QK	-0.261	0.811	0.883	0.697	0.772	1.633	1.104	0.97	1.172	0.98	1.111			0.984			1.009			0.73			0.785			0.961			1.07534		1.2242		1.31644
A0A3Q1M5T5	343	S	Calcium/calmodulin dependent protein kinase IV OS=Bos taurus OX=9913 GN=CAMK4 PE=3 SV=1	CAMK4	0.521195	0.00154334	61.959	2	LGS(0.003)AS(0.521)S(0.433)S(0.092)HS(0.951)GVQEGR	0.034308	1.363	1.18	1.421	0.8	0.929	1.021	0.704	0.853	0.818	1.028	0.996	1.1	0.964	0.976	0.979	1.001	1.031	0.956	1.326	1.185	1.292	0.83	0.952	1.043	0.703	0.827	0.856	0.742835	0.0157398	0.844602	0.134985	0.627399	0.00253157
A0A3Q1M5T5	344	S	Calcium/calmodulin dependent protein kinase IV OS=Bos taurus OX=9913 GN=CAMK4 PE=3 SV=1	CAMK4	0.861673	3.07823e-06	94.188	2	LGS(0.001)AS(0.147)S(0.862)S(0.991)HS(0.999)GVQEGR	-0.12438	1.289	0.935	1.232	0.901	0.798	0.935	0.942	1.097	1.03	1.028	0.996	1.1	0.964	0.976	0.979	1.001	1.031	0.956	1.254	0.939	1.12	0.935	0.818	0.955	0.941	1.064	1.077	0.817386	0.112501	1.13811	0.115916	0.930275	0.517122
A0A3Q1M5T5	345	S	Calcium/calmodulin dependent protein kinase IV OS=Bos taurus OX=9913 GN=CAMK4 PE=3 SV=1	CAMK4	0.991068	0.000125707	94.188	2	LGS(0.001)AS(0.147)S(0.862)S(0.991)HS(0.999)GVQEGR	-0.12438	1.289	0.935	1.232	0.901	0.798	0.935	0.942	1.097	1.03	1.028	0.996	1.1	0.964	0.976	0.979	1.001	1.031	0.956	1.254	0.939	1.12	0.935	0.818	0.955	0.941	1.064	1.077	0.817386	0.112501	1.13811	0.115916	0.930275	0.517122
A0A3Q1M5T5	347	S	Calcium/calmodulin dependent protein kinase IV OS=Bos taurus OX=9913 GN=CAMK4 PE=3 SV=1	CAMK4	0.998748	0.000125707	94.188	2	LGS(0.001)AS(0.147)S(0.862)S(0.991)HS(0.999)GVQEGR	-0.12438	1.341	1.093	1.401	0.903	0.869	0.999	0.812	0.855	0.854	1.028	0.996	1.1	0.964	0.976	0.979	1.001	1.031	0.956	1.304	1.097	1.274	0.937	0.89	1.02	0.811	0.829	0.893	0.774694	0.0194222	0.889708	0.0779947	0.689252	0.00384008
A0A3Q1M5T5	97	S	Calcium/calmodulin dependent protein kinase IV OS=Bos taurus OX=9913 GN=CAMK4 PE=3 SV=1	CAMK4	1	0.00676971	61.344	3	LS(1)HPNIIK	-1.3666	1.04	0.899	1.435	1.169	0.903	0.95	0.92	0.92	0.956	1.028	0.996	1.1	0.964	0.976	0.979	1.001	1.031	0.956	1.012	0.903	1.305	1.213	0.925	0.97	0.919	0.892	1	0.965217	0.835131	0.90444	0.354521	0.872981	0.334971
A0A3Q1M5T5	411	S	Calcium/calmodulin dependent protein kinase IV OS=Bos taurus OX=9913 GN=CAMK4 PE=3 SV=1	CAMK4	1	5.26995e-233	292.09	3	VEPHAS(1)EEEMEEAGPETEGRPAGETR	-0.68311	1.055	1.016	1.489	0.837	0.972	0.972	0.886	0.917	0.99	1.028	0.996	1.1	0.964	0.976	0.979	1.001	1.031	0.956	1.026	1.02	1.354	0.868	0.996	0.993	0.885	0.889	1.036	0.840294	0.183117	0.983549	0.814074	0.826471	0.159564
A0A3Q1NHX1	555	S	Apoptotic chromatin condensation inducer 1 OS=Bos taurus OX=9913 GN=ACIN1 PE=4 SV=1	ACIN1	0.999996	0.000556527	81.448	4	RAS(1)HALLPSHR	-0.041667	0.864	1.556	1.116	0.688	1.374	0.536	1.007	0.894
Q3ZBJ3	63	S	FXYD domain-containing ion transport regulator 7 OS=Bos taurus OX=9913 GN=FXYD7 PE=3 SV=1	FXYD7	0.999207	0.0158906	56.139	2	S(0.001)ES(0.076)PT(0.924)CKS(0.999)CK	-3.1792	1.167	1.066	0.865	0.998	0.985	1.07	1.119	0.903	0.944
A0A3Q1M6K7	17	S	ATP-dependent 6-phosphofructokinase OS=Bos taurus OX=9913 GN=PFKM PE=1 SV=1	PFKM	0.979129	0.00628612	67.999	2	FFMCVT(0.021)QS(0.979)R	-0.027471										1.041	0.988	1.047	0.978	0.997	0.972	0.979	0.994	0.937
A0A3Q1M6K7	737	S	ATP-dependent 6-phosphofructokinase OS=Bos taurus OX=9913 GN=PFKM PE=1 SV=1	PFKM	0.986641	0.000154234	67.76	4	KNVLGHMQQGGS(0.987)PT(0.013)PFDR	-0.48449										1.041	0.988	1.047	0.978	0.997	0.972	0.979	0.994	0.937
A0A3Q1M6K7	32	S	ATP-dependent 6-phosphofructokinase OS=Bos taurus OX=9913 GN=PFKM PE=1 SV=1	PFKM	0.932987	8.07156e-09	100.94	3	T(0.001)AEEAS(0.933)T(0.07)S(0.161)S(0.835)MLMQKPPS(1)R	-1.6379	1.029	1.023	1.197	1.033	0.971	1.042	0.905	1.012	0.914	1.041	0.988	1.047	0.978	0.997	0.972	0.979	0.994	0.937	0.988	1.035	1.143	1.056	0.974	1.072	0.924	1.018	0.975	0.979785	0.728896	0.940361	0.207569	0.921352	0.19026
A0A3Q1M6K7	34	S	ATP-dependent 6-phosphofructokinase OS=Bos taurus OX=9913 GN=PFKM PE=1 SV=1	PFKM	0.808767	1.13094e-19	129.48	3	TAEEAS(0.001)T(0.025)S(0.809)S(0.165)MLMQKPPS(0.943)RT(0.057)DVLK	0.15459	1.103	1.084	1.253	1.009	1.096	1.107	0.806	0.851	0.785	1.041	0.988	1.047	0.978	0.997	0.972	0.979	0.994	0.937	1.06	1.097	1.197	1.032	1.099	1.139	0.823	0.856	0.838	0.974955	0.619371	0.769725	0.00108829	0.750447	0.00165804
A0A3Q1M6K7	35	S	ATP-dependent 6-phosphofructokinase OS=Bos taurus OX=9913 GN=PFKM PE=1 SV=1	PFKM	0.933899	3.51978e-72	182.91	5	T(0.003)AEEAS(0.771)T(0.226)S(0.066)S(0.934)MLMQKPPS(0.562)RT(0.438)DVLK	0.25025	1.066	0.969	1.098	1.083	1.134	1.12	0.875	0.924	0.837	1.041	0.988	1.047	0.978	0.997	0.972	0.979	0.994	0.937	1.024	0.981	1.049	1.107	1.137	1.152	0.894	0.93	0.893	1.11198	0.00960001	0.800059	0.000231448	0.889653	0.00791747
A0A3Q1M6K7	43	S	ATP-dependent 6-phosphofructokinase OS=Bos taurus OX=9913 GN=PFKM PE=1 SV=1	PFKM	1	3.15852e-140	245.36	3	TAEEASTSSMLMQKPPS(1)R	-0.51131	1.049	1.006	1.301	0.943	1.057	1.044	0.879	0.949	0.887	1.041	0.988	1.047	0.978	0.997	0.972	0.979	0.994	0.937	1.008	1.018	1.243	0.964	1.06	1.074	0.898	0.955	0.947	0.94769	0.547101	0.903809	0.0622603	0.856531	0.101191
F1MUT7	197	S	DAZ interacting zinc finger protein 1 OS=Bos taurus OX=9913 GN=DZIP1 PE=4 SV=3	DZIP1	0.999933	0.000685044	96.208	2	AS(1)YYQCHFCDK	0.42299
F1MUT7	567	S	DAZ interacting zinc finger protein 1 OS=Bos taurus OX=9913 GN=DZIP1 PE=4 SV=3	DZIP1	1	0.00316723	61.344	3	GIPS(1)DHLNR	0.85934	1.001	1.404	1.39	0.978	0.792	1.063	0.735	0.937	0.784
E1BJH1	966	S	Enhancer of mRNA decapping 4 OS=Bos taurus OX=9913 GN=EDC4 PE=4 SV=2	EDC4	1	2.92881e-05	99.092	3	ELAQLRHS(1)QEELLQR	1.226	0.974	1.008	1.012	1.281	1.135	0.883	0.957	0.964	0.941	0.969	0.929	0.975	1.039	0.952	0.97	1.02	1.048	1.039	1.005	1.085	1.038	1.233	1.192	0.91	0.938	0.92	0.906	1.06618	0.602872	0.828786	0.137694	0.883632	0.00717443
A0A3Q1M7D1	753	S	Dynein heavy chain 12, axonemal OS=Bos taurus OX=9913 GN=DNAH12 PE=4 SV=1	DNAH12	1	2.75716e-207	260.65	4	S(1)LEEEKLEEEPKENPTITMCTTVMEQIK	1.0934	0.769	0.682	0.879	1.052	0.991	1.07	1.179	1.25	1.293	0.998	0.977	0.995	0.963	0.99	0.986	1.024	1.054	1.003	0.771	0.698	0.883	1.092	1.001	1.085	1.151	1.186	1.289	1.35119	0.0143908	1.14097	0.0402452	1.54167	0.00457944
A0A3Q1M7D1	75	S	Dynein heavy chain 12, axonemal OS=Bos taurus OX=9913 GN=DNAH12 PE=4 SV=1	DNAH12	0.852381	1.29165e-33	153.06	3	T(0.973)PS(0.852)S(0.175)PEPDYPPTMTSEIK	-1.1376	1.044	0.869	1.047	0.948	1.051	1.05	0.947	1.051	1.117	0.998	0.977	0.995	0.963	0.99	0.986	1.024	1.054	1.003	1.046	0.889	1.052	0.984	1.062	1.065	0.925	0.997	1.114	1.04151	0.519565	0.975892	0.679178	1.0164	0.84287
A0A3Q1M7D1	76	S	Dynein heavy chain 12, axonemal OS=Bos taurus OX=9913 GN=DNAH12 PE=4 SV=1	DNAH12	0.999839	2.27421e-201	286.81	2	TPSS(1)PEPDYPPTMTSEIK	-0.15611	1.024	0.853	1.142	0.998	0.963	0.994	1.03	1.043	1.11	0.998	0.977	0.995	0.963	0.99	0.986	1.024	1.054	1.003	1.026	0.873	1.148	1.036	0.973	1.008	1.006	0.99	1.107	0.990154	0.963509	1.02851	0.527003	1.01838	0.802121
A0A3Q1M7H5	9	S	Tetratricopeptide repeat domain 7A OS=Bos taurus OX=9913 GN=TTC7A PE=4 SV=1	TTC7A	0.999995	0.00443096	69.275	3	GAYGS(1)HLK	-0.49743	0.905	1.161	1.332	0.791	1.255	1.515	0.549	0.718	0.749	0.948			0.943			1.041			0.955			0.839			0.527			0.878534		0.628129		0.551832
A0A3Q1M7H5	51	S	Tetratricopeptide repeat domain 7A OS=Bos taurus OX=9913 GN=TTC7A PE=4 SV=1	TTC7A	0.97487	5.93147e-06	102.92	3	RGS(0.975)PS(0.024)AGFT(0.001)SLDTDDLGK	-0.6606	0.905	0.804	0.78	1.013	0.991	1.069	1.153	1.013	1.418	0.948			0.943			1.041			0.955			1.074			1.108			1.12461		1.03166		1.16021
A0A3Q1M7H7	28	S	Aspartyl aminopeptidase OS=Bos taurus OX=9913 GN=DNPEP PE=3 SV=1	DNPEP	0.5	0.00681537	50.874	3	S(0.5)PS(0.5)PFHAVAECR	-1.1684										0.986	1.026	1.34	1.027	1.025	1.026	0.905	0.978	0.889
A0A3Q1M7H7	30	S	Aspartyl aminopeptidase OS=Bos taurus OX=9913 GN=DNPEP PE=3 SV=1	DNPEP	0.603046	0.00238339	72.47	2	S(0.397)PS(0.603)PFHAVAECR	0.13651	1.023	0.953	0.828	1.192	1.101	1.024	0.859	1.105	1.029	0.986	1.026	1.34	1.027	1.025	1.026	0.905	0.978	0.889	1.038	0.929	0.618	1.161	1.074	0.998	0.949	1.13	1.157	1.25068	0.207934	1.00093	0.990268	1.25184	0.222922
A0A3Q1M7H7	361	S	Aspartyl aminopeptidase OS=Bos taurus OX=9913 GN=DNPEP PE=3 SV=1	DNPEP	0.999985	1.01344e-10	123.02	2	YASNAVS(1)EALIR	-0.28708	1.205	1.026	0.837	1.011	1.101	0.94	0.961	1.126	0.901	0.986	1.026	1.34	1.027	1.025	1.026	0.905	0.978	0.889	1.222	1	0.625	0.984	1.074	0.916	1.062	1.151	1.013	1.04461	0.718192	1.08473	0.238105	1.13312	0.470221
P23004	247	S	Cytochrome b-c1 complex subunit 2, mitochondrial OS=Bos taurus OX=9913 GN=UQCRC2 PE=1 SV=2	UQCRC2	1	0.00158615	97.734	2	GGLGLS(1)GAK	-1.1786	1.115	0.789	1.025	1.165	0.801	0.996	1.291	0.979	1.055	1.037	0.962	0.95	0.989	0.988	1.024	1.039	1.079	1.02	1.075	0.82	1.079	1.178	0.811	0.973	1.243	0.907	1.034	0.995965	0.959337	1.07495	0.621631	1.07061	0.626621
E1BJZ6	110	S	TNF alpha induced protein 2 OS=Bos taurus OX=9913 GN=TNFAIP2 PE=4 SV=3	TNFAIP2	1	0.00650074	118.23	2	AS(1)EEELVR	-0.15078	0.9	1.013	1.01	0.966	1.061	0.925	1.035	1.184	1.029
F1MMP2	821	S	Cilia and flagella associated protein 57 OS=Bos taurus OX=9913 GN=CFAP57 PE=4 SV=3	CFAP57	0.826591	8.13204e-45	164.46	4	DNDET(0.173)KS(0.827)QALEELTEFYEAK	0.63148	1.005	0.968	1.363	0.773	0.995	1.078	0.943	1.023	0.965	1.033	0.98	1.043	0.969	1.019	0.956	1.024	1.02	0.958	0.973	0.988	1.307	0.798	0.976	1.128	0.921	1.003	1.007	0.888005	0.438723	1.00999	0.86416	0.896879	0.374061
F1MMP2	1180	S	Cilia and flagella associated protein 57 OS=Bos taurus OX=9913 GN=CFAP57 PE=4 SV=3	CFAP57	0.92622	1.16397e-13	117.8	3	IRPEVS(0.005)ET(0.014)VS(0.926)S(0.055)EDLPSVPPTMR	0.38747	1.004	1.006	1.079	0.923	1.139	0.987	0.957	0.937	1.08	1.033	0.98	1.043	0.969	1.019	0.956	1.024	1.02	0.958	0.972	1.027	1.035	0.953	1.118	1.032	0.935	0.919	1.127	1.02274	0.700281	0.960683	0.624435	0.982531	0.767588
F1MMP2	1181	S	Cilia and flagella associated protein 57 OS=Bos taurus OX=9913 GN=CFAP57 PE=4 SV=3	CFAP57	0.977221	6.48363e-11	113.33	3	IRPEVS(0.029)ET(0.138)VS(0.856)S(0.977)EDLPSVPPTMR	-0.95986	1.087	1.002	1.138	0.911	0.994	0.9	1.056	0.972	1.086	1.033	0.98	1.043	0.969	1.019	0.956	1.024	1.02	0.958	1.052	1.022	1.091	0.94	0.975	0.941	1.031	0.953	1.134	0.90237	0.0102016	1.09174	0.173913	0.98515	0.76565
F1MMP2	241	S	Cilia and flagella associated protein 57 OS=Bos taurus OX=9913 GN=CFAP57 PE=4 SV=3	CFAP57	0.919615	7.09806e-05	92.679	3	WETSIVVKEPT(0.076)S(0.92)ET(0.004)K	-3.8994	1.021	1.172	0.767	0.93	1.559	1.167	0.969	0.776	0.653	1.033	0.98	1.043	0.969	1.019	0.956	1.024	1.02	0.958	0.988	1.196	0.735	0.96	1.53	1.221	0.946	0.761	0.682	1.27133	0.283695	0.643762	0.0593665	0.818431	0.328979
A0A3Q1M7J2	31	S	Aspartyl/asparaginyl beta-hydroxylase OS=Bos taurus OX=9913 GN=ASPH PE=4 SV=1	ASPH	0.481961	1.75294e-23	124.95	3	GGGGNSSSSSSGSPTGCT(0.002)S(0.005)GGS(0.029)S(0.482)S(0.482)PGAR	-0.12213												0.814			1.126			1.107
A0A3Q1M7J2	32	S	Aspartyl/asparaginyl beta-hydroxylase OS=Bos taurus OX=9913 GN=ASPH PE=4 SV=1	ASPH	0.481961	1.75294e-23	124.95	3	GGGGNSSSSSSGSPTGCT(0.002)S(0.005)GGS(0.029)S(0.482)S(0.482)PGAR	-0.12213												0.814			1.126			1.107
A0A3Q1M7J6	183	S	RAB2B, member RAS oncogene family OS=Bos taurus OX=9913 GN=RAB2B PE=4 SV=1	RAB2B	1	3.71951e-11	120.6	2	GS(1)HDMGADSGCC	-0.20064	0.666	0.866	0.863	0.949	0.618	1.052	1.248	1.139	1.778
A0A3Q1M7J6	177	S	RAB2B, member RAS oncogene family OS=Bos taurus OX=9913 GN=RAB2B PE=4 SV=1	RAB2B	0.626784	0.00107112	56.882	3	IGPQQCIS(0.001)T(0.005)PVGPS(0.627)AS(0.367)QR	0.22642	0.63	1.501	0.866	0.896	1.154	1.21	0.773	0.957	0.996
A0A3Q1M7J6	179	S	RAB2B, member RAS oncogene family OS=Bos taurus OX=9913 GN=RAB2B PE=4 SV=1	RAB2B	0.999164	4.79565e-71	193.96	2	IGPQQCISTPVGPS(0.001)AS(0.999)QR	-0.32449	1.066	0.993	1.134	1.082	0.977	0.974	1.059	0.901	0.973
A0A3Q1M7J6	67	S	RAB2B, member RAS oncogene family OS=Bos taurus OX=9913 GN=RAB2B PE=4 SV=1	RAB2B	0.999999	3.38361e-82	204.5	2	LQIWDTAGQES(1)FR	-0.14945	0.935	0.98	1.242	0.924	1.006	1.004	0.947	1.092	0.995
A0A3Q1M7J6	70	S	RAB2B, member RAS oncogene family OS=Bos taurus OX=9913 GN=RAB2B PE=4 SV=1	RAB2B	0.801103	0.000129452	90.464	3	LQIWDTAGQES(0.188)FRS(0.801)IT(0.011)R	-0.2484	0.996	1.013	1.004	0.812	1.321	0.916	1.077	0.998	0.957
A0A3Q1M7J6	125	S	RAB2B, member RAS oncogene family OS=Bos taurus OX=9913 GN=RAB2B PE=4 SV=1	RAB2B	0.999977	0.0252939	59.931	2	SDLES(1)RR	-0.23256	1.041	1.421	1.096	1.115	0.993	0.747	0.929	0.876	0.909
A0A3Q1M7L5	216	S	Heat shock protein family A (Hsp70) member 4 like OS=Bos taurus OX=9913 GN=HSPA4L PE=4 SV=1	HSPA4L	0.999996	2.98976e-07	115.63	2	CTPACISLGS(1)R	0.52007	1.046	1.04	1.013	1.129	0.907	1.025	1.03	0.999	0.956	1.061		1.13	1.011		0.972	0.964		0.934	0.986		0.896	1.117		1.055	1.068		1.024	1.15409	0.122717	0.963168	0.402816	1.11158	0.178007
A0A3Q1M7L5	149	S	Heat shock protein family A (Hsp70) member 4 like OS=Bos taurus OX=9913 GN=HSPA4L PE=4 SV=1	HSPA4L	0.5	0.000897761	67.646	3	S(0.5)NS(0.5)PEKDAVPAPR	0.09981	1.35	1.001	0.765	0.9	1.014	0.918	1.413	0.975	0.818	1.061		1.13	1.011		0.972	0.964		0.934	1.272		0.677	0.89		0.944	1.466		0.876	0.940995	0.972471	1.27699	0.498997	1.20164	0.672107
A0A3Q1M7L5	151	S	Heat shock protein family A (Hsp70) member 4 like OS=Bos taurus OX=9913 GN=HSPA4L PE=4 SV=1	HSPA4L	0.983008	0.000897761	67.646	2	S(0.017)NS(0.983)PEKDAVPAPR	1.2305	1.361	0.953	0.808	1.082	0.757	0.831	1.306	1.246	0.851	1.061		1.13	1.011		0.972	0.964		0.934	1.283		0.715	1.07		0.855	1.355		0.911	0.963463	0.996925	1.17714	0.578686	1.13413	0.715274
A0A3Q1M7N2	1096	S	ATP-dependent RNA helicase DHX30 OS=Bos taurus OX=9913 GN=DHX30 PE=4 SV=1	DHX30	0.70751	0.00416173	66.387	2	AT(0.001)IS(0.28)LS(0.708)DS(0.011)DLLR	-2.1929
A0A3Q1M7N2	470	S	ATP-dependent RNA helicase DHX30 OS=Bos taurus OX=9913 GN=DHX30 PE=4 SV=1	DHX30	0.998865	0.00550078	51.939	3	RIS(0.999)AVS(0.001)VAQR	0.52679	1.14	1.051	1.456	0.659	0.907	1.392	0.7	0.895	0.841
F1MBG6	498	S	GIT ArfGAP 1 OS=Bos taurus OX=9913 GN=GIT1 PE=4 SV=3	GIT1	0.779867	2.94753e-05	87.088	3	AEHAPVGPGGS(0.78)T(0.22)HR	0.58406	0.887	1.018	0.491	0.712	1	1.523	1.043	0.971	1.354
A0A3Q1M7V5	445	S	NLR family CARD domain-containing protein 4 OS=Bos taurus OX=9913 GN=NLRC4 PE=4 SV=1	NLRC4	0.999975	0.0144139	54.764	2	FFHQS(1)FQEY(0.003)T(0.997)AGR	1.9217	0.932	0.822	0.685	0.873	0.944	0.91	1.356	1.054	1.592
A0A3Q1NAL9	765	S	Coiled-coil domain containing 146 OS=Bos taurus OX=9913 GN=CCDC146 PE=4 SV=1	CCDC146	0.788215	0.0107427	45.618	3	EKEEFIFT(0.212)CNS(0.788)R	3.2349
A0A3Q1NMJ7	9	S	NCK associated protein 1 OS=Bos taurus OX=9913 GN=NCKAP1 PE=4 SV=1	NCKAP1	0.975562	0.00633606	45.207	3	MS(0.005)RS(0.019)VLQPS(0.976)QQK	-2.228	1.022	0.866	1.15	1.411	1.318	1.367	0.555	0.774	0.613
A0A3Q1MFN6	879	S	Calmin OS=Bos taurus OX=9913 GN=CLMN PE=1 SV=1	CLMN	0.953179	2.42162e-12	127.37	4	KHVDHVES(0.953)S(0.047)IFVAPGTVR	0.6469	1.256	1.451	1.574	0.856	1.157	0.891	0.727	0.575	0.59	1.054	1.003	1.248	1.002	0.96	0.958	0.939	0.988	0.898	1.192	1.447	1.261	0.854	1.205	0.93	0.774	0.582	0.657	0.76641	0.0820315	0.673469	0.0418145	0.516154	0.00272663
A0A3Q1MFN6	88	S	Calmin OS=Bos taurus OX=9913 GN=CLMN PE=1 SV=1	CLMN	0.406086	0.0110525	45.614	4	NLLHEYKS(0.297)S(0.297)S(0.406)HR	0.14974										1.054	1.003	1.248	1.002	0.96	0.958	0.939	0.988	0.898
A0A3Q1MFN6	419	S	Calmin OS=Bos taurus OX=9913 GN=CLMN PE=1 SV=1	CLMN	0.939835	0.0209232	41.704	3	S(0.06)NS(0.94)LPIKK	0.12766	1.03	0.986	1.669	1.156	1.134	1.372	0.66	0.569	0.52	1.054	1.003	1.248	1.002	0.96	0.958	0.939	0.988	0.898	0.977	0.983	1.337	1.154	1.181	1.432	0.703	0.576	0.579	1.14255	0.323781	0.493231	0.00173043	0.563543	0.00984754
A0A3Q1MFN6	930	S	Calmin OS=Bos taurus OX=9913 GN=CLMN PE=1 SV=1	CLMN	0.993431	1.77502e-06	97.904	3	SLES(0.006)DHFS(0.993)YVQLR	0.13289	1.327	1.237	1.914	0.946	0.935	1.138	0.514	0.627	0.459	1.054	1.003	1.248	1.002	0.96	0.958	0.939	0.988	0.898	1.259	1.233	1.534	0.944	0.974	1.188	0.547	0.635	0.511	0.771485	0.0603948	0.545074	0.00327999	0.420517	0.000793926
A0A3Q1MFN6	712	S	Calmin OS=Bos taurus OX=9913 GN=CLMN PE=1 SV=1	CLMN	0.908974	2.97386e-12	127.3	3	S(0.091)PS(0.909)EEGLDFKPS(0.983)PPLS(0.017)K	2.1845	1.136	0.881	1.858	1.099	0.912	1.042	0.73	0.726	0.8	1.054	1.003	1.248	1.002	0.96	0.958	0.939	0.988	0.898	1.078	0.878	1.489	1.097	0.95	1.088	0.777	0.735	0.891	0.910015	0.675217	0.766507	0.0223796	0.697533	0.107214
A0A3Q1MFN6	721	S	Calmin OS=Bos taurus OX=9913 GN=CLMN PE=1 SV=1	CLMN	0.999324	2.97386e-12	127.3	4	SPSEEGLDFKPS(0.999)PPLS(0.001)K	0.51258	1.048	0.882	1.523	1.115	0.937	0.948	0.924	0.833	0.984	1.054	1.003	1.248	1.002	0.96	0.958	0.939	0.988	0.898	0.994	0.879	1.22	1.113	0.976	0.99	0.984	0.843	1.096	0.995474	0.978777	0.949334	0.554006	0.945037	0.686757
A0A3Q1MFN6	890	S	Calmin OS=Bos taurus OX=9913 GN=CLMN PE=1 SV=1	CLMN	0.852618	3.17151e-09	113.01	3	S(0.853)S(0.147)DDLEEDTGDHK	-1.3562										1.054	1.003	1.248	1.002	0.96	0.958	0.939	0.988	0.898
P16386	649	S	Hormone-sensitive lipase OS=Bos taurus OX=9913 GN=LIPE PE=1 SV=2	LIPE	1	9.32387e-12	121.56	3	RCS(1)QGAMWMPLYSAPIVK	0.27509	1.037	1.128	1.435	1.062	1.196	0.941	0.833	0.785	0.704
A0A3Q1M8B9	327	S	Uncharacterized protein OS=Bos taurus OX=9913 PE=4 SV=1	--	1	0.00191082	110.84	3	RYS(1)LLLQK	-0.54177	0.985	1.007	1.509	0.743	1.213	0.954	0.834	0.977	0.88	0.94		0.913	0.914		0.972	1.076		1.009	1.048		1.653	0.813		0.981	0.775		0.872	0.664198	0.256209	0.91806	0.533001	0.609774	0.183534
A0A3Q1M8E0	567	S	Male germ cell associated kinase OS=Bos taurus OX=9913 GN=MAK PE=4 SV=1	MAK	0.640123	0.0015889	65.234	3	AQPVS(0.64)S(0.36)VHGR	-0.49352	1.137	1.238	1.232	0.924	0.964	0.903	0.919	0.852	0.949
A0A3Q1M8H1	277	S	Uncharacterized protein OS=Bos taurus OX=9913 PE=4 SV=1	--	0.611216	0.00656098	58.172	3	ISQVS(0.611)S(0.389)KVR	0.7639	1.204	0.876	1.012	0.895	1.082	1.084	1	1.144	0.81	0.997	0.999	0.966	0.981	0.963	0.984	1.034	0.981	0.99	1.208	0.877	1.048	0.912	1.124	1.102	0.967	1.166	0.818	1.0016	0.962107	0.940408	0.609486	0.941909	0.677492
A0A3Q1M8H1	219	S	Uncharacterized protein OS=Bos taurus OX=9913 PE=4 SV=1	--	0.999924	1.88682e-22	140.28	2	KES(1)LTDSSSNVPK	-0.10759	0.903	0.812	0.936	0.902	1.022	1.04	1.064	1.254	1.194	0.997	0.999	0.966	0.981	0.963	0.984	1.034	0.981	0.99	0.906	0.813	0.969	0.919	1.061	1.057	1.029	1.278	1.206	1.12984	0.153463	1.15673	0.14767	1.30692	0.0321255
A0A3Q1M8H4	483	S	Poly(A)-specific ribonuclease PARN OS=Bos taurus OX=9913 GN=PARN PE=4 SV=1	PARN	0.499924	0.00648302	43.164	4	T(0.5)S(0.5)DLY(0.553)QLFS(0.447)AFAVNTSK	-2.8965	0.767	1.051	0.997	1.054	1.058	0.973	0.974	1.179	1.063
A0A3Q1M8H4	490	S	Poly(A)-specific ribonuclease PARN OS=Bos taurus OX=9913 GN=PARN PE=4 SV=1	PARN	0.447066	0.00648302	43.164	4	T(0.5)S(0.5)DLY(0.553)QLFS(0.447)AFAVNTSK	-2.8965
A0A3Q1MIY3	69	S	Calpain small subunit 1 OS=Bos taurus OX=9913 GN=CAPNS1 PE=1 SV=1	CAPNS1	0.999246	2.6374e-150	261.94	2	T(0.001)HYS(0.999)NIEANESEEVR	0.54001	1.265	1.29	1.786	0.738	1.414	1.077	0.489	0.521	0.447	1.046	1.046	1.233	0.962	0.854	1.041	1.079	1.011	1.022	1.209	1.233	1.448	0.767	1.656	1.035	0.453	0.515	0.437	0.888946	0.514089	0.406304	0.0205807	0.361183	0.000178311
A5D9H5	82	S	Heterogeneous nuclear ribonucleoprotein D OS=Bos taurus OX=9913 GN=HNRNPD PE=1 SV=1	HNRNPD	0.477867	0.00220153	56.746	3	NEEDEGHS(0.195)NS(0.478)S(0.327)PR	0.10799
Q2KJE5	207	S	Glyceraldehyde-3-phosphate dehydrogenase, testis-specific OS=Bos taurus OX=9913 GN=GAPDHS PE=2 SV=1	GAPDHS	0.999927	7.23333e-05	84.156	3	IVS(1)NAS(0.992)CT(0.006)T(0.002)NCLAPLAK	0.089014	1.001	0.916	0.837	0.933	1.179	0.917	1.106	1.105	1.133	0.977	0.992	0.879	1.002	1.004	1.068	1.021	1.007	1.005	1.025	0.923	0.952	0.931	1.174	0.859	1.083	1.097	1.127	1.02207	0.89514	1.11572	0.278264	1.14034	0.0164454
Q2KJE5	210	S	Glyceraldehyde-3-phosphate dehydrogenase, testis-specific OS=Bos taurus OX=9913 GN=GAPDHS PE=2 SV=1	GAPDHS	0.992001	5.8103e-158	256.2	3	IVS(1)NAS(0.992)CT(0.006)T(0.002)NCLAPLAK	0.089014	1.071	1.004	0.885	1.165	1.065	0.816	1.154	1.071	0.94	0.977	0.992	0.879	1.002	1.004	1.068	1.021	1.007	1.005	1.096	1.012	1.007	1.163	1.061	0.764	1.13	1.064	0.935	0.95923	0.687224	1.04719	0.695163	1.00449	0.974013
P10096	264	S	Glyceraldehyde-3-phosphate dehydrogenase OS=Bos taurus OX=9913 GN=GAPDH PE=1 SV=4	GAPDH	1	0.0166319	69.721	2	QAS(1)EGPLK	-0.3665	1.132	0.916	1.096	0.966	0.782	1.108	1.142	0.944	1.074	1.064	0.952	0.96	0.957	1.006	1.02	0.98	1.046	0.993	1.064	0.962	1.142	1.009	0.777	1.086	1.165	0.902	1.082	0.906566	0.403246	1.09645	0.489666	0.994003	0.923995
P10096	239	S	Glyceraldehyde-3-phosphate dehydrogenase OS=Bos taurus OX=9913 GN=GAPDH PE=1 SV=4	GAPDH	0.999977	3.41018e-26	156.15	2	VPT(1)PNVS(1)VVDLTCR	-1.1435	0.964	1.045	1.179	0.894	1.037	1.017	0.935	1.002	1.036	1.064	0.952	0.96	0.957	1.006	1.02	0.98	1.046	0.993	0.906	1.098	1.228	0.934	1.031	0.997	0.954	0.958	1.043	0.91646	0.438469	0.997637	0.956535	0.914295	0.426169
A0A3Q1M910	615	S	Rac/Cdc42 guanine nucleotide exchange factor 6 OS=Bos taurus OX=9913 GN=ARHGEF6 PE=4 SV=1	ARHGEF6	0.999997	0.00139527	64.104	3	KPS(1)EEEYVIR	-0.19691	1.386	1.091	1.053	0.986	1.085	0.56	1.309	0.992	0.736
A0A3Q1N1C0	527	S	AP-3 complex subunit beta OS=Bos taurus OX=9913 GN=AP3B1 PE=3 SV=1	AP3B1	0.962396	1.29769e-13	149.58	2	SFT(0.038)S(0.962)EDDLVK	-1.3898	0.978	0.861	0.994	1.14	1.015	0.926	1.144	1.128	0.989
A0A3Q1M928	105	S	Uncharacterized protein OS=Bos taurus OX=9913 PE=4 SV=1	--	0.707796	0.00941589	84.738	2	T(0.292)S(0.708)EDGLVR	-1.1169	0.952	1.031	0.966	0.998	0.932	1.018	1.345	0.935	0.977	1.006	0.952	0.953	0.976	1.007	0.998	1.016	1.003	0.992	0.946	1.083	1.014	1.023	0.926	1.02	1.324	0.932	0.985	0.975682	0.660154	1.09161	0.53831	1.06507	0.674668
G3MZH4	402	S	AP-1 complex subunit gamma OS=Bos taurus OX=9913 GN=AP1G1 PE=3 SV=2	AP1G1	1	0.000130447	76.82	3	ADCAS(1)GIFLAAEK	0.16371	0.882	1.07	1.114	1.031	0.942	1.092	0.945	0.936	1.104	1.105	1.008	1.227	0.999	1.019	0.993	0.999	0.94	0.988	0.798	1.062	0.908	1.032	0.924	1.1	0.946	0.996	1.117	1.10405	0.347386	1.00098	0.988127	1.10513	0.338595
G3MZH4	348	S	AP-1 complex subunit gamma OS=Bos taurus OX=9913 GN=AP1G1 PE=3 SV=2	AP1G1	0.752408	0.00641574	55.724	3	HRS(0.752)T(0.248)IVDCLK	-1.1278	0.787	0.905	1.431	1.043	1.155	0.988	0.877	0.952	1.006	1.105	1.008	1.227	0.999	1.019	0.993	0.999	0.94	0.988	0.712	0.898	1.166	1.044	1.133	0.995	0.878	1.013	1.018	1.14265	0.360239	0.917087	0.228677	1.04791	0.689087
Q8WN55	433	S	Polypyrimidine tract-binding protein 1 OS=Bos taurus OX=9913 GN=PTBP1 PE=2 SV=1	PTBP1	0.999965	0.00320902	65.173	3	DYGNS(1)PLHR	-0.77262	0.997	0.927	1.197	0.997	0.886	1.003	0.92	1.1	1.12	0.945			1.009			0.967			1.055			0.988			0.951			0.936493		0.962551		0.901422
Q8WN55	413	S	Polypyrimidine tract-binding protein 1 OS=Bos taurus OX=9913 GN=PTBP1 PE=2 SV=1	PTBP1	1	0.00666857	91.549	3	HQS(1)VQLPR	1.2535										0.945			1.009			0.967
Q32P71	18	S	Tctex1 domain-containing protein 2 OS=Bos taurus OX=9913 GN=TCTEX1D2 PE=2 SV=2	TCTEX1D2	1	8.80109e-170	237.69	4	AS(1)FAAADGLPETENNAGEPENTYILRPVFQQR	-0.59238	1.09	1.132	1.358	0.94	1.307	1.114	0.713	0.643	0.767	0.967	0.956	1.04	0.988	0.946	0.929	0.953	1.17	1.107	1.127	1.184	1.306	0.951	1.382	1.199	0.748	0.55	0.693	0.9765	0.788943	0.563703	0.0162766	0.550456	0.00409988
Q32P71	12	S	Tctex1 domain-containing protein 2 OS=Bos taurus OX=9913 GN=TCTEX1D2 PE=2 SV=2	TCTEX1D2	0.895419	0.00943623	74.486	3	HT(0.104)S(0.895)FTMR	-0.064603	1.081	1.279	1.922	0.539	0.977	0.884	0.343			0.967	0.956	1.04	0.988	0.946	0.929	0.953	1.17	1.107	1.118	1.338	1.848	0.546	1.033	0.952	0.36			0.588058	0.0928354	0.142236		0.0836431
A0A3Q1M9D1	54	S	Stathmin 4 OS=Bos taurus OX=9913 GN=STMN4 PE=4 SV=1	STMN4	1	0.0239745	61.679	2	RDS(1)ADWR	-2.2299	1.006	1.098	0.588	1.138	0.951	0.9	1.314	1.078	1.08
A0A3Q1M9D3	281	S	Cyclic nucleotide binding domain containing 2 OS=Bos taurus OX=9913 GN=CNBD2 PE=4 SV=1	CNBD2	0.803153	0.0131518	58.885	2	AQEQEGS(0.186)S(0.803)FS(0.011)R	1.2997	0.776	0.778	0.763	1.038	1.334	1.146	1.121	1.186	0.957
E1B7M8	435	S	Oxysterol-binding protein OS=Bos taurus OX=9913 GN=OSBP2 PE=3 SV=1	OSBP2	0.999621	3.53826e-34	158.37	3	AANPSKS(1)FS(1)EGSLFTSK	0.23301	0.706	0.823	1.263	0.68	0.97	0.992	0.912	1.435	1.33	1.147	1.044	1.154	1.006	1.066	1.061	0.962	0.999	1.014	0.616	0.788	1.094	0.676	0.91	0.935	0.948	1.436	1.312	1.00921	0.898619	1.46608	0.0818759	1.47958	0.124828
E1B7M8	437	S	Oxysterol-binding protein OS=Bos taurus OX=9913 GN=OSBP2 PE=3 SV=1	OSBP2	0.99997	1.77318e-26	149.32	3	AANPSKS(1)FS(1)EGSLFTSK	0.23301	0.864	0.982	1.495	0.742	0.993	1.069	0.813	1.057	1.087	1.147	1.044	1.154	1.006	1.066	1.061	0.962	0.999	1.014	0.753	0.941	1.295	0.738	0.932	1.008	0.845	1.058	1.072	0.895952	0.636746	1.1109	0.424153	0.995316	0.93807
E1B7M8	440	S	Oxysterol-binding protein OS=Bos taurus OX=9913 GN=OSBP2 PE=3 SV=1	OSBP2	0.995921	7.61087e-05	71.678	3	AANPS(0.227)KS(0.79)FS(0.983)EGS(0.996)LFT(0.003)S(0.001)K	1.6377	1.001	1.014	1.579	0.924	0.955	1.018	0.711	0.881	1.048	1.147	1.044	1.154	1.006	1.066	1.061	0.962	0.999	1.014	0.873	0.971	1.368	0.918	0.896	0.959	0.739	0.882	1.034	0.863325	0.40145	0.957447	0.624385	0.826588	0.338778
E1B7M8	768	S	Oxysterol-binding protein OS=Bos taurus OX=9913 GN=OSBP2 PE=3 SV=1	OSBP2	0.608795	1.82127e-30	162.37	2	IVQSS(0.028)PS(0.36)S(0.609)PS(0.003)SDGK	-0.41612	1.173	1.049	1.03	0.839	1.017	0.878	0.887	1.168	1.064	1.147	1.044	1.154	1.006	1.066	1.061	0.962	0.999	1.014	1.023	1.005	0.893	0.834	0.954	0.828	0.922	1.169	1.049	0.895584	0.152785	1.20031	0.0948719	1.07497	0.438699
E1B7M8	88	S	Oxysterol-binding protein OS=Bos taurus OX=9913 GN=OSBP2 PE=3 SV=1	OSBP2	1	0.0172446	40.475	4	KMS(1)EPRPGFR	-0.16034										1.147	1.044	1.154	1.006	1.066	1.061	0.962	0.999	1.014
E1B7M8	108	S	Oxysterol-binding protein OS=Bos taurus OX=9913 GN=OSBP2 PE=3 SV=1	OSBP2	0.793842	4.10609e-24	125.65	4	QELELLPALGT(0.205)GS(0.794)GPREEWGS(0.001)NPGPGPPTK	0.7867	0.941	0.908	1.07	0.995	1.254	1.056	0.901	1.167	0.804	1.147	1.044	1.154	1.006	1.066	1.061	0.962	0.999	1.014	0.82	0.87	0.927	0.989	1.176	0.995	0.937	1.168	0.793	1.20749	0.0493873	0.917089	0.487866	1.10737	0.484018
E1B7M8	173	S	Oxysterol-binding protein OS=Bos taurus OX=9913 GN=OSBP2 PE=3 SV=1	OSBP2	0.366847	2.94017e-17	132.52	3	S(0.367)S(0.367)S(0.266)PGVVPMVSLPLDNFK	-0.98777										1.147	1.044	1.154	1.006	1.066	1.061	0.962	0.999	1.014
E1B7M8	174	S	Oxysterol-binding protein OS=Bos taurus OX=9913 GN=OSBP2 PE=3 SV=1	OSBP2	0.366847	2.94017e-17	132.52	3	S(0.367)S(0.367)S(0.266)PGVVPMVSLPLDNFK	-0.98777										1.147	1.044	1.154	1.006	1.066	1.061	0.962	0.999	1.014
E1B7M8	175	S	Oxysterol-binding protein OS=Bos taurus OX=9913 GN=OSBP2 PE=3 SV=1	OSBP2	0.992659	1.38567e-178	269.98	2	S(0.004)S(0.004)S(0.993)PGVVPMVSLPLDNFK	0.58381	0.939	1.114	1.764	0.831	1.136	1.006	0.673	0.899	0.736	1.147	1.044	1.154	1.006	1.066	1.061	0.962	0.999	1.014	0.819	1.067	1.529	0.826	1.066	0.948	0.7	0.9	0.726	0.831625	0.467123	0.819014	0.135858	0.681113	0.144152
A0A3Q1M9F1	2567	S	WD repeat domain 87 OS=Bos taurus OX=9913 GN=WDR87 PE=4 SV=1	WDR87	0.999988	0.0013826	64.52	3	KQS(1)EVQLPLSK	-1.7217	1.48	1.563	1.72	0.636	1.061	0.856	0.593	0.523	0.623	1.007	0.976	0.962	0.993	0.978	0.99	0.986	0.928	1	1.47	1.601	1.788	0.64	1.085	0.865	0.601	0.564	0.623	0.533031	0.0164072	0.690347	0.0887286	0.367977	9.72692e-05
A0A3Q1M9F1	2607	S	WD repeat domain 87 OS=Bos taurus OX=9913 GN=WDR87 PE=4 SV=1	WDR87	0.630421	9.83084e-13	120.63	4	MEAGEQLS(0.63)RDS(0.37)FHR	-1.5874	0.833	0.889	0.937	1.216	1.157	1.117	1.087	0.952	0.947	1.007	0.976	0.962	0.993	0.978	0.99	0.986	0.928	1	0.827	0.911	0.974	1.225	1.183	1.128	1.102	1.026	0.947	1.30383	0.0073783	0.869627	0.0474795	1.13385	0.122974
A0A3Q1M9F1	2610	S	WD repeat domain 87 OS=Bos taurus OX=9913 GN=WDR87 PE=4 SV=1	WDR87	0.986261	0.000240116	73.138	3	MEAGEQLS(0.014)RDS(0.986)FHR	0.49548	0.982	0.996	1.091	1.009	1.074	1.069	0.79	1.054	1.03	1.007	0.976	0.962	0.993	0.978	0.99	0.986	0.928	1	0.975	1.02	1.134	1.016	1.098	1.08	0.801	1.136	1.03	1.02077	0.685839	0.928929	0.476566	0.948226	0.615009
A0A3Q1M9F1	2464	S	WD repeat domain 87 OS=Bos taurus OX=9913 GN=WDR87 PE=4 SV=1	WDR87	0.999999	6.38683e-07	104.2	3	QLISVVLGS(1)KEK	0.29421	1.157	1.479	1.444	0.707	1.295	1.044	0.482	0.66	0.727	1.007	0.976	0.962	0.993	0.978	0.99	0.986	0.928	1	1.149	1.515	1.501	0.712	1.324	1.055	0.489	0.711	0.727	0.742137	0.18725	0.623423	0.109101	0.462665	0.00777711
A0A3Q1M9F1	1110	S	WD repeat domain 87 OS=Bos taurus OX=9913 GN=WDR87 PE=4 SV=1	WDR87	0.806448	0.00943621	84.687	2	S(0.194)S(0.806)ASSILK	-1.1146	0.779	0.881	0.679	0.788	0.822	0.858	1.306	1.468	1.573	1.007	0.976	0.962	0.993	0.978	0.99	0.986	0.928	1	0.774	0.903	0.706	0.794	0.84	0.867	1.325	1.582	1.573	1.04952	0.5263	1.79128	0.000800563	1.87998	0.00237446
A5D989	133	S	Elongation factor 1-delta OS=Bos taurus OX=9913 GN=EEF1D PE=2 SV=2	EEF1D	0.999984	7.3004e-09	107.03	3	ATTPQTQHVS(1)PMR	-0.41303	1.287	1.276	1.25	0.908	1.174	0.879	0.783	0.96	0.562
A0A3Q1MM75	185	S	Uncharacterized protein OS=Bos taurus OX=9913 GN=LOC518134 PE=3 SV=1	LOC518134	0.648118	0.00190708	48.5	3	GIKEVNLNS(0.648)QVIS(0.373)GS(0.979)IGMK	-2.4886	1.056	0.834	0.7	1.055	1.01	0.95	0.839	1.409	1.263
A0A3Q1MM75	191	S	Uncharacterized protein OS=Bos taurus OX=9913 GN=LOC518134 PE=3 SV=1	LOC518134	0.97878	0.00190708	48.5	3	GIKEVNLNS(0.648)QVIS(0.373)GS(0.979)IGMK	-2.4886	1.056	0.834	0.7	1.055	1.01	0.95	0.839	1.409	1.263
A0A3Q1M9N0	359	S	Protein FAM71D OS=Bos taurus OX=9913 GN=FAM71D PE=4 SV=1	FAM71D	1	0.0231519	82.287	3	EMS(1)DRPR	-0.6866	1.455	1.158	0.806	1.514	0.831	0.928	1.128	0.852	0.517	0.96	1.011	0.822	1.035	0.91	1.052	0.98	1.07	1.109	1.516	1.145	0.981	1.463	0.913	0.882	1.151	0.796	0.466	0.894563	0.585053	0.740638	0.335201	0.662548	0.18916
A0A3Q1M9N0	322	S	Protein FAM71D OS=Bos taurus OX=9913 GN=FAM71D PE=4 SV=1	FAM71D	1	0.000970274	76.332	4	NEFRES(1)PKR	-0.092906	1.121	0.858	0.866	1.278	0.796	0.911	1.284	1.094	1.01	0.96	1.011	0.822	1.035	0.91	1.052	0.98	1.07	1.109	1.168	0.849	1.054	1.235	0.875	0.866	1.31	1.022	0.911	0.969065	0.817842	1.08972	0.606936	1.05601	0.736387
A0A3Q1M9N0	60	S	Protein FAM71D OS=Bos taurus OX=9913 GN=FAM71D PE=4 SV=1	FAM71D	1	1.09673e-07	119.62	3	RGES(1)IYLHNR	0.078129	1.096	0.981	0.844	1.046	0.788	1.024	1.16	1.228	0.98	0.96	1.011	0.822	1.035	0.91	1.052	0.98	1.07	1.109	1.142	0.97	1.027	1.011	0.866	0.973	1.184	1.148	0.884	0.907932	0.222048	1.12842	0.331022	1.02453	0.869809
A0A3Q1M9N0	329	S	Protein FAM71D OS=Bos taurus OX=9913 GN=FAM71D PE=4 SV=1	FAM71D	0.994247	1.78008e-11	121.14	2	RVT(0.006)IS(0.994)NLALTFEGER	-0.84747	1.119	0.833	1.161	0.917	1.035	1.065	0.928	0.963	1.11	0.96	1.011	0.822	1.035	0.91	1.052	0.98	1.07	1.109	1.166	0.824	1.412	0.886	1.137	1.012	0.947	0.9	1.001	0.892122	0.611897	0.938386	0.490703	0.837155	0.390208
A0A3Q1M9N0	370	S	Protein FAM71D OS=Bos taurus OX=9913 GN=FAM71D PE=4 SV=1	FAM71D	0.450399	0.0142796	43.946	3	T(0.015)MDS(0.45)ES(0.45)T(0.042)T(0.042)LKAEEPR	0.68995										0.96	1.011	0.822	1.035	0.91	1.052	0.98	1.07	1.109
A0A3Q1M9N0	372	S	Protein FAM71D OS=Bos taurus OX=9913 GN=FAM71D PE=4 SV=1	FAM71D	0.450399	0.0142796	43.946	3	T(0.015)MDS(0.45)ES(0.45)T(0.042)T(0.042)LKAEEPR	0.68995										0.96	1.011	0.822	1.035	0.91	1.052	0.98	1.07	1.109
A0A3Q1MBL5	203	S	Aldo_ket_red domain-containing protein OS=Bos taurus OX=9913 PE=4 SV=1	--	0.972192	0.00162671	65.895	3	ACALVS(0.028)CAS(0.972)HR	0.020876	0.99	0.796	0.86	1.249	1.554	1.224	0.846	0.861	0.7
A0A3Q1M9R8	55	S	Uncharacterized protein OS=Bos taurus OX=9913 PE=4 SV=1	--	0.935865	6.7778e-06	90.694	4	DKLEPMVLKS(0.936)PPT(0.06)GES(0.004)IVR	0.3988	0.975	0.984	1.059	0.772	1.068	1.058	0.978	1.15	1.045	1.231	1.062	1.085	0.956	0.998	0.97	0.99	0.958	0.99	0.792	0.927	0.976	0.808	1.07	1.091	0.988	1.2	1.056	1.10167	0.472367	1.09262	0.448825	1.20371	0.0934924
A0A3Q1M9R8	61	S	Uncharacterized protein OS=Bos taurus OX=9913 PE=4 SV=1	--	0.701564	0.00135332	84.169	2	S(0.019)PPT(0.279)GES(0.702)IVR	0.065183	0.944	1.178	1.109	0.991	1.052	0.95	0.999	1.002	0.886	1.231	1.062	1.085	0.956	0.998	0.97	0.99	0.958	0.99	0.767	1.109	1.022	1.037	1.054	0.979	1.009	1.046	0.895	1.05935	0.576439	0.960912	0.470264	1.01794	0.830713
A0A3Q1M9R8	10	S	Uncharacterized protein OS=Bos taurus OX=9913 PE=4 SV=1	--	0.833882	0.0065561	94.465	2	HLLT(0.073)S(0.834)S(0.084)S(0.009)K	0.0718	1.404	1.284	1.422	0.954	0.975	0.978	0.727	0.746	0.608	1.231	1.062	1.085	0.956	0.998	0.97	0.99	0.958	0.99	1.141	1.209	1.311	0.998	0.977	1.008	0.734	0.779	0.614	0.814805	0.00793173	0.713041	0.008912	0.580989	0.00264422
A0A3Q1M9R8	11	S	Uncharacterized protein OS=Bos taurus OX=9913 PE=4 SV=1	--	0.797136	0.011263	101.48	2	HLLTS(0.037)S(0.797)S(0.166)K	0.58276	1.306	1.211	1.437	0.912	1.005	0.959	0.785	0.7	0.797	1.231	1.062	1.085	0.956	0.998	0.97	0.99	0.958	0.99	1.061	1.14	1.324	0.954	1.007	0.989	0.793	0.731	0.805	0.836879	0.0605493	0.789492	0.00220495	0.660709	0.00460372
A0A3Q1M9R8	12	S	Uncharacterized protein OS=Bos taurus OX=9913 PE=4 SV=1	--	0.647335	0.00265169	108.47	3	HLLT(0.001)S(0.225)S(0.127)S(0.647)K	0.18105	1.889	1.423	2.197	0.565	0.923	0.911	0.437	0.462	0.276	1.231	1.062	1.085	0.956	0.998	0.97	0.99	0.958	0.99	1.535	1.34	2.025	0.591	0.925	0.939	0.441	0.482	0.279	0.50102	0.023004	0.489613	0.0341162	0.245306	0.00244437
A0A3Q1M9R8	72	S	Uncharacterized protein OS=Bos taurus OX=9913 PE=4 SV=1	--	0.698185	4.10659e-05	122.55	2	YALPIPS(0.302)S(0.698)K	0.082787	1.087	1.243	1.448	0.769	1.062	1.021	0.785	0.824	0.838	1.231	1.062	1.085	0.956	0.998	0.97	0.99	0.958	0.99	0.883	1.17	1.335	0.804	1.064	1.053	0.793	0.86	0.846	0.862161	0.404644	0.855529	0.193033	0.737603	0.07978
A0A3Q1M9W1	183	S	Acylamino-acid-releasing enzyme OS=Bos taurus OX=9913 GN=APEH PE=4 SV=1	APEH	0.536738	0.00297417	53.453	3	ALDIS(0.537)GS(0.463)DDEMARPK	2.003										1.08			1.013			0.977
A0A3Q1M9W1	185	S	Acylamino-acid-releasing enzyme OS=Bos taurus OX=9913 GN=APEH PE=4 SV=1	APEH	0.998697	4.39797e-38	161.35	2	ALDIS(0.001)GS(0.999)DDEMARPK	0.5473	1.08	0.87	1.735	0.93	0.887	0.976	0.816	0.838	1.047	1.08			1.013			0.977			1			0.918			0.835			0.918		0.909586		0.835
A0A3Q1MA03	586	S	Importin 4 OS=Bos taurus OX=9913 GN=IPO4 PE=4 SV=1	IPO4	0.999721	0.000293127	72.797	3	STEGIVPQYDGS(1)R	0.19238	0.864	1.032	1.393	1.061	0.896	0.992	1.168	0.743	1.034			0.965			1.102			1.046			1.444			0.9			0.989	0.623269		1.09889		0.684903
A0A3Q1MA14	6	S	Uncharacterized protein OS=Bos taurus OX=9913 PE=4 SV=1	--	0.88985	0.019262	42.336	3	LS(0.11)HKGS(0.89)PR	1.5324	1.469	1.407	1.295	0.599	0.518	0.651	1.174	1.061	0.987
Q3SYW6	39	S	Eukaryotic translation initiation factor 3 subunit C OS=Bos taurus OX=9913 GN=EIF3C PE=2 SV=1	EIF3C	1	1.87308e-45	188.04	3	QPLLLS(1)EDEEDTKR	-0.39981	1.05	0.898	1.165	0.959	0.997	0.984	1.126	0.89	1.093	0.942	0.999	0.913	0.968	0.977	1.033	0.983	0.918	1.049	1.115	0.899	1.276	0.991	1.02	0.953	1.145	0.969	1.042	0.900912	0.414381	1.06478	0.308532	0.959271	0.780179
Q3SYW6	753	S	Eukaryotic translation initiation factor 3 subunit C OS=Bos taurus OX=9913 GN=EIF3C PE=2 SV=1	EIF3C	0.919961	0.00204648	63.181	3	T(0.08)CHS(0.92)FIINEK	1.5653	1.051	1.133	0.914	1.01	1.028	1.105	0.98	1.009	0.857	0.942	0.999	0.913	0.968	0.977	1.033	0.983	0.918	1.049	1.116	1.134	1.001	1.043	1.052	1.07	0.997	1.099	0.817	0.973547	0.559772	0.920379	0.36035	0.896032	0.292905
E1BJD3	123	S	Transmembrane protein 190 OS=Bos taurus OX=9913 GN=TMEM190 PE=3 SV=1	TMEM190	1	2.70488e-93	225.41	4	CDLS(1)RT(1)VS(1)LLS(1)KDR	-0.2506	0.836	0.708	1.041	0.931	0.807	0.876	1.275	1.227	1.512	0.96	0.996	0.975	0.979	0.979	0.982	1.003	1.098	0.979	0.871	0.711	1.068	0.951	0.824	0.892	1.271	1.117	1.544	1.00642	0.889522	1.47432	0.0207358	1.48377	0.0567412
E1BJD3	127	S	Transmembrane protein 190 OS=Bos taurus OX=9913 GN=TMEM190 PE=3 SV=1	TMEM190	1	2.46895e-45	185.71	4	CDLS(1)RT(1)VS(1)LLS(1)KDR	-0.2506	1.1	1.094	1.858	0.987	0.918	0.875	0.826	0.717	0.801	0.96	0.996	0.975	0.979	0.979	0.982	1.003	1.098	0.979	1.146	1.098	1.906	1.008	0.938	0.891	0.824	0.653	0.818	0.683614	0.125849	0.808953	0.0621952	0.553012	0.0428187
E1BJD3	130	S	Transmembrane protein 190 OS=Bos taurus OX=9913 GN=TMEM190 PE=3 SV=1	TMEM190	1	2.70488e-93	225.41	4	CDLS(1)RT(1)VS(1)LLS(1)KDR	-0.2506	1.016	1.025	1.724	0.97	0.899	0.881	0.884	0.832	0.95	0.96	0.996	0.975	0.979	0.979	0.982	1.003	1.098	0.979	1.058	1.029	1.768	0.991	0.918	0.897	0.881	0.758	0.97	0.727886	0.184372	0.929793	0.378592	0.676783	0.128717
E1BJD3	142	S	Transmembrane protein 190 OS=Bos taurus OX=9913 GN=TMEM190 PE=3 SV=1	TMEM190	0.825053	3.61718e-77	169.12	4	KT(0.173)PS(0.825)VGS(0.002)IPPAAPTEGALDVSGGTEGEGTEGGEETEGGDEDD	0.28831	1.22	0.936	1.595	1.16	1.286	1.067	0.668	0.641	0.557	0.96	0.996	0.975	0.979	0.979	0.982	1.003	1.098	0.979	1.271	0.94	1.636	1.185	1.314	1.087	0.666	0.584	0.569	0.932155	0.790923	0.50725	0.000760467	0.472836	0.0122799
E1BJD3	159	S	Transmembrane protein 190 OS=Bos taurus OX=9913 GN=TMEM190 PE=3 SV=1	TMEM190	0.443482	2.39197e-49	124.17	4	KTPSVGS(0.003)IPPAAPTEGALDVS(0.443)GGT(0.443)EGEGT(0.102)EGGEET(0.008)EGGDEDD	0.99544										0.96	0.996	0.975	0.979	0.979	0.982	1.003	1.098	0.979
E1BJD3	136	S	Transmembrane protein 190 OS=Bos taurus OX=9913 GN=TMEM190 PE=3 SV=1	TMEM190	0.997464	2.46895e-45	185.71	2	T(0.002)VS(0.998)LLS(0.999)KDRT(0.004)PS(0.997)EK	-0.25468	1.169	1.277	2.352	0.836	0.972	1.001	0.623	0.464	0.441	0.96	0.996	0.975	0.979	0.979	0.982	1.003	1.098	0.979	1.218	1.282	2.412	0.854	0.993	1.019	0.621	0.423	0.45	0.583469	0.0962008	0.521284	0.00720053	0.304153	0.00990006
Q32L72	49	S	Uncharacterized protein C1orf100 homolog OS=Bos taurus OX=9913 PE=2 SV=1	--	1	6.30234e-19	136.43	4	RS(1)PRPLIDLDIPFK	0.67857	1.01	0.953	0.762	1.025	1.094	0.914	1.204	1.189	0.988	1.063	1.032	0.82	1.016	0.984	1.045	0.998	0.975	1.03	0.95	0.923	0.929	1.009	1.112	0.875	1.206	1.219	0.959	1.06924	0.425221	1.12951	0.313513	1.20771	0.0809057
A0A3Q1MAC9	12	S	Transmembrane protein 237 OS=Bos taurus OX=9913 GN=TMEM237 PE=4 SV=1	TMEM237	0.973739	0.014848	72.607	3	LRLS(0.974)T(0.026)PK	-0.30658	1.182	1.13	1.167	0.903	0.986	1.154	0.881	0.835	0.845
A0A3Q1MAI4	242	S	Peroxiredoxin-4 OS=Bos taurus OX=9913 GN=PRDX4 PE=4 SV=1	PRDX4	0.761647	0.000382949	53.679	4	HGEVCPAGWKPGS(0.762)ET(0.238)IIPDPAGK	-0.6588										0.997	0.9	1.023	0.989	0.93	1.038	1.017	0.927	0.954
A0A3Q1N3K4	425	S	Target of myb1 membrane trafficking protein OS=Bos taurus OX=9913 GN=TOM1 PE=3 SV=1	TOM1	0.930532	0.00147045	66.606	2	GVT(0.069)S(0.931)EEFDK	-1.6173	1.09	1.133	1.825	0.656	1.389	1.004	0.57	0.7	0.691
A0A3Q1MB43	175	S	Reverse transcriptase domain-containing protein OS=Bos taurus OX=9913 PE=4 SV=1	--	0.672553	0.0239426	46.68	3	VMT(1)NLDS(0.673)MLKS(0.328)R	0.62913	0.801	0.952	0.758	1.037	1.189	1.198	0.973	1.105	1.058
A0A3Q1MB60	312	S	Uncharacterized protein OS=Bos taurus OX=9913 PE=4 SV=1	--	0.999313	0.000473888	49.623	5	EPESTVRPCQHGPGDLHHCS(0.999)ICWLQK	0.31718	0.886	0.82	1.126	1.17	1.07	1.023	0.946	1.094	1.021	1.003	1.034	0.738	0.985	0.986	1.05	0.948	0.943	1.044	0.883	0.793	1.526	1.188	1.085	0.974	0.998	1.16	0.978	1.01405	0.811207	0.965815	0.684215	0.979388	0.931111
A0A3Q1MB60	242	S	Uncharacterized protein OS=Bos taurus OX=9913 PE=4 SV=1	--	1	1.72851e-17	129.46	4	EQLQALVGGHS(1)HHHR	0.10974	0.928	1.166	0.951	1.009	1.173	0.992	1.048	0.911	0.917	1.003	1.034	0.738	0.985	0.986	1.05	0.948	0.943	1.044	0.925	1.128	1.289	1.024	1.19	0.945	1.105	0.966	0.878	0.945242	0.682923	0.933523	0.509624	0.882406	0.362424
A0A3Q1MB60	119	S	Uncharacterized protein OS=Bos taurus OX=9913 PE=4 SV=1	--	0.999877	1.95568e-05	128.1	2	VMSQS(1)PQAR	1.7889	1.26	1.018	0.781	1.063	0.824	1.037	1.146	1.005	1.008	1.003	1.034	0.738	0.985	0.986	1.05	0.948	0.943	1.044	1.256	0.985	1.058	1.079	0.836	0.988	1.209	1.066	0.966	0.879964	0.285125	1.11643	0.323639	0.982419	0.871765
A0A3Q1MB66	110	S	TNF superfamily member 8 OS=Bos taurus OX=9913 GN=TNFSF8 PE=3 SV=1	TNFSF8	1	0.00339238	52.599	4	HINKT(1)QLS(1)WNK	-1.2086	0.651	1.128	1.347	0.754	0.713	0.905	1.206	1.093	1.365
A0A3Q1MBB3	12	S	EF-hand calcium binding domain 8 OS=Bos taurus OX=9913 GN=EFCAB8 PE=4 SV=1	EFCAB8	0.650444	0.018742	66.321	2	AVS(0.35)S(0.65)EDLR	0.71429	1.287	1.31	1.275	0.933	0.841	1.137	0.619	0.885	0.774	0.996	0.889	1.082	0.972	1.074	0.972	1.038	0.96	1.009	1.292	1.474	1.178	0.96	0.783	1.17	0.596	0.922	0.767	0.73859	0.0786895	0.784415	0.226189	0.579361	0.0172608
A0A3Q1MBB3	773	S	EF-hand calcium binding domain 8 OS=Bos taurus OX=9913 GN=EFCAB8 PE=4 SV=1	EFCAB8	0.629088	2.6805e-05	87.99	3	KPLS(0.36)AS(0.629)S(0.011)LSQSR	0.22258	1.328	1.295	1.744	0.798	0.804	0.863	0.805	0.759	0.741	0.996	0.889	1.082	0.972	1.074	0.972	1.038	0.96	1.009	1.333	1.457	1.612	0.821	0.749	0.888	0.776	0.791	0.734	0.558383	0.00139082	0.936127	0.301448	0.522717	0.000402733
A0A3Q1MBB3	1166	S	EF-hand calcium binding domain 8 OS=Bos taurus OX=9913 GN=EFCAB8 PE=4 SV=1	EFCAB8	0.998064	0.000128876	73.057	3	VLDQQS(0.998)WLT(0.002)LLVTQR	-1.4493	1.104	1.097	0.689	1.012	1.054	1.139	1.072	1.012	0.903	0.996	0.889	1.082	0.972	1.074	0.972	1.038	0.96	1.009	1.108	1.234	0.637	1.041	0.981	1.172	1.033	1.054	0.895	1.07217	0.64255	0.933626	0.403249	1.00101	0.867942
A0A3Q1MBJ3	47	S	PI3K/PI4K domain-containing protein OS=Bos taurus OX=9913 GN=PI4K2A PE=4 SV=1	PI4K2A	0.737179	0.0019683	49.662	3	VAAAAGPVS(0.267)S(0.737)PPGS(0.996)PGHDR	0.59232	0.83	1.042	1.112	0.916	1.04	0.99	0.952	1.065	1.165
A0A3Q1MBJ3	51	S	PI3K/PI4K domain-containing protein OS=Bos taurus OX=9913 GN=PI4K2A PE=4 SV=1	PI4K2A	0.996173	0.0019683	49.662	3	VAAAAGPVS(0.267)S(0.737)PPGS(0.996)PGHDR	0.59232	0.83	1.042	1.112	0.916	1.04	0.99	0.952	1.065	1.165
A0A3Q1MBM7	326	S	LRRC37AB_C domain-containing protein OS=Bos taurus OX=9913 PE=4 SV=1	--	1	9.39436e-05	88.872	3	GRPS(1)DPLPPKPQPEAK	1.0762	0.485	0.407	0.611	1.329	2.632	1.577	0.703	0.631	0.59	0.913	1.337	1.774	1.335	1.208	0.919	0.754	0.588	0.605	0.531	0.304	0.344	0.996	2.179	1.716	0.932	1.073	0.975	4.14843	0.00811454	0.609282	0.130519	2.52757	0.00538067
A0A3Q1MBM7	685	S	LRRC37AB_C domain-containing protein OS=Bos taurus OX=9913 PE=4 SV=1	--	1	2.99077e-06	109.72	3	TTSEEEGS(1)RR	0.18056	1.461	0.688	2.332	0.868	0.588	0.794	0.884	0.932	0.736	0.913	1.337	1.774	1.335	1.208	0.919	0.754	0.588	0.605	1.6	0.515	1.315	0.65	0.487	0.864	1.172	1.585	1.217	0.583382	0.301288	1.98601	0.0210241	1.1586	0.535904
A0A3S5ZPU5	132	S	Dickkopf like acrosomal protein 1 OS=Bos taurus OX=9913 GN=DKKL1 PE=4 SV=1	DKKL1	1	0.0120299	45.614	3	AVDS(1)FHPEPHPR	-0.2321	1.098	1.028	0.94	0.919	1.031	1.033	1.073	1.035	0.955
Q865S1	758	S	AP-3 complex subunit delta-1 OS=Bos taurus OX=9913 GN=AP3D1 PE=1 SV=2	AP3D1	0.491128	0.00429474	46.46	3	HS(0.491)S(0.491)LHT(0.161)ES(0.856)DEDIAPAQR	1.4802
Q865S1	759	S	AP-3 complex subunit delta-1 OS=Bos taurus OX=9913 GN=AP3D1 PE=1 SV=2	AP3D1	0.491128	0.00429474	46.46	3	HS(0.491)S(0.491)LHT(0.161)ES(0.856)DEDIAPAQR	1.4802
Q865S1	764	S	AP-3 complex subunit delta-1 OS=Bos taurus OX=9913 GN=AP3D1 PE=1 SV=2	AP3D1	0.856284	0.00429474	46.46	3	HS(0.491)S(0.491)LHT(0.161)ES(0.856)DEDIAPAQR	1.4802
Q865S1	788	S	AP-3 complex subunit delta-1 OS=Bos taurus OX=9913 GN=AP3D1 PE=1 SV=2	AP3D1	1	6.66109e-14	100.55	4	VDIVTEEMPENALPS(1)DEDDKDPNDPYR	0.69681	0.876	1.17	0.991	0.867	0.981	0.962	1.03	1.217	1.002
A0A3Q1MCE3	19	S	Uncharacterized protein OS=Bos taurus OX=9913 PE=4 SV=1	--	0.995545	5.33929e-06	93.166	3	EPDDQDT(0.004)DEGKS(0.996)DRS(0.844)NS(0.157)DR	-0.52073	1.166	0.904	2.15	0.883	0.952	1.072	0.702	0.762	0.574
A0A3Q1MCE3	22	S	Uncharacterized protein OS=Bos taurus OX=9913 PE=4 SV=1	--	0.843573	5.33929e-06	93.166	3	EPDDQDT(0.004)DEGKS(0.996)DRS(0.844)NS(0.157)DR	-0.52073	1.148	0.912	2.351	0.826	0.911	1.053	0.712	0.687	0.576
A0A3Q1MCE3	24	S	Uncharacterized protein OS=Bos taurus OX=9913 PE=4 SV=1	--	0.561744	0.00077011	57.738	4	EPDDQDT(0.016)DEGKS(0.98)DRS(0.442)NS(0.562)DR	0.60775	1.204	0.886	1.71	1.003	1.043	1.111	0.679	0.926	0.568
A0A3Q1MR23	737	S	Uncharacterized protein OS=Bos taurus OX=9913 GN=LOC520016 PE=4 SV=1	LOC520016	0.934506	0.0130709	44.564	3	S(0.022)LVFS(0.935)HLAS(0.022)S(0.022)IR	3.7458		3.755	0.166		2.243	0.04	0.073	0.239	0.027
P00514	237	S	cAMP-dependent protein kinase type I-alpha regulatory subunit OS=Bos taurus OX=9913 GN=PRKAR1A PE=1 SV=2	PRKAR1A	0.5	0.00968869	88.364	2	ILMGS(0.5)T(0.5)LR	-0.0075493	1.135	1.3	1.323	0.928	1.159	0.796	0.875	0.929	0.658	1.186	1.091	1.301	0.97	1.036	0.984	0.982	0.987	0.928	0.957	1.192	1.017	0.957	1.119	0.809	0.891	0.941	0.709	0.911244	0.442311	0.880763	0.380977	0.80259	0.109492
P00514	250	S	cAMP-dependent protein kinase type I-alpha regulatory subunit OS=Bos taurus OX=9913 GN=PRKAR1A PE=1 SV=2	PRKAR1A	0.999999	0.0109078	81.017	2	MYEEFLS(1)K	2.1544	1.037	1.163	0.994	0.895	1.053	0.919	1.032	1.108	0.9	1.186	1.091	1.301	0.97	1.036	0.984	0.982	0.987	0.928	0.874	1.066	0.764	0.923	1.016	0.934	1.051	1.123	0.97	1.0625	0.532614	1.09433	0.161289	1.16272	0.208006
Q17QF5	309	S	Protein kinase cAMP-dependent type I regulatory subunit beta OS=Bos taurus OX=9913 GN=PRKAR1B PE=2 SV=1	PRKAR1B	0.752731	3.98714e-11	118.31	3	RS(0.247)PS(0.753)EEYVEVGR	1.3088	1.133	0.879	1.117	0.946	1.134	0.963	1.034	0.967	0.968	1.092	1.165	1.109	0.911	1.158	0.932	1.046	0.742	0.944	1.038	0.755	1.007	1.038	0.979	1.033	0.989	1.303	1.025	1.08929	0.408739	1.08754	0.436006	1.18464	0.267375
Q17QF5	71	S	Protein kinase cAMP-dependent type I regulatory subunit beta OS=Bos taurus OX=9913 GN=PRKAR1B PE=2 SV=1	PRKAR1B	0.897737	1.01972e-11	117.08	3	S(0.898)AS(0.85)QS(0.252)DLQDEDVSPLPPNPVVK	0.99117	1.124	0.905	1.066	0.865	0.999	1.041	0.876	1.045	1.189	1.092	1.165	1.109	0.911	1.158	0.932	1.046	0.742	0.944	1.029	0.777	0.961	0.95	0.863	1.117	0.837	1.408	1.26	1.05891	0.632599	1.19625	0.409689	1.26671	0.287905
Q17QF5	73	S	Protein kinase cAMP-dependent type I regulatory subunit beta OS=Bos taurus OX=9913 GN=PRKAR1B PE=2 SV=1	PRKAR1B	0.850383	6.45475e-36	158.74	3	S(0.898)AS(0.85)QS(0.252)DLQDEDVSPLPPNPVVK	0.99117	1.138	1.004	1.19	0.917	1.054	1.037	0.829	0.981	0.956	1.092	1.165	1.109	0.911	1.158	0.932	1.046	0.742	0.944	1.042	0.862	1.073	1.007	0.91	1.113	0.793	1.322	1.013	1.0178	0.844028	1.03234	0.93641	1.05072	0.85217
A0A3Q1MCJ7	137	S	Uncharacterized protein OS=Bos taurus OX=9913 GN=RPS14 PE=1 SV=1	RPS14	0.994884	1.21842e-17	128.59	2	IEDVT(1)PIPS(0.995)DS(0.004)T(0.001)R	3.0326	0.964	1.04	1.207	0.966	0.889	1.119	0.808	0.843	1.277		0.936	0.793		0.944	1.006		0.994	1.058		1.111	1.522		0.942	1.112		0.848	1.207	0.780099	0.310616	1.00049	0.958075	0.780479	0.399718
A0A3Q1MCK3	318	S	Leucine carboxyl methyltransferase 1 OS=Bos taurus OX=9913 GN=LCMT1 PE=3 SV=1	LCMT1	1	0.00990303	89.171	2	GGS(1)ELGLK	0.099864	1.035	0.933	0.855	1.196	0.983	0.85	1.221	1.141	0.97	1.119	0.914	1.285	0.996	0.908	1.048	1.057	1.392	0.994	0.925	1.021	0.665	1.201	1.083	0.811	1.155	0.82	0.976	1.18537	0.379109	0.953473	0.788649	1.13022	0.473633
A0A3Q1MCK3	9	S	Leucine carboxyl methyltransferase 1 OS=Bos taurus OX=9913 GN=LCMT1 PE=3 SV=1	LCMT1	0.99963	1.52421e-232	290.33	2	RPS(1)FTTCSSPTDTDDEGVR	-0.60428	1.291	1.832	0.191	0.825	1.559	1.237	0.581	0.672	0.664	1.119	0.914	1.285	0.996	0.908	1.048	1.057	1.392	0.994	1.154	2.004	0.149	0.828	1.717	1.18	0.55	0.483	0.668	1.1264	0.554123	0.456644	0.0314956	0.514363	0.794903
A0A3Q1MCK3	15	S	Leucine carboxyl methyltransferase 1 OS=Bos taurus OX=9913 GN=LCMT1 PE=3 SV=1	LCMT1	0.908694	8.86485e-06	85.387	3	RPSFTTCS(0.075)S(0.909)PT(0.012)DT(0.004)DDEGVR	-0.26594	0.969	0.864	0.775	1.09	0.849	1.089	0.98	0.954	1.574	1.119	0.914	1.285	0.996	0.908	1.048	1.057	1.392	0.994	0.866	0.945	0.603	1.094	0.935	1.039	0.927	0.685	1.584	1.27092	0.152773	1.04172	0.944857	1.32394	0.445904
A0A3Q1MCU0	62	S	Testis, prostate and placenta-expressed protein OS=Bos taurus OX=9913 GN=TEPP PE=4 SV=1	TEPP	1	7.60828e-132	250.47	2	ACLS(1)DEHCQSTTYCR	-0.52908	1.008	0.898	1.178	1.061	0.975	1.113	0.806	1.082	0.999
A0A3Q1MCU0	68	S	Testis, prostate and placenta-expressed protein OS=Bos taurus OX=9913 GN=TEPP PE=4 SV=1	TEPP	0.597874	2.24889e-17	129.36	3	ACLS(1)DEHCQS(0.598)T(0.322)T(0.08)YCR	0.92731	1.224	0.727	0.821	1.278	0.562	0.927	1.507	1.206	1.017
A0A3Q1MCU0	168	S	Testis, prostate and placenta-expressed protein OS=Bos taurus OX=9913 GN=TEPP PE=4 SV=1	TEPP	0.921146	0.0132283	50.305	3	YLKPEVT(0.079)QS(0.921)WR	1.593
E1BJI6	711	S	F-box and leucine rich repeat protein 13 OS=Bos taurus OX=9913 GN=FBXL13 PE=4 SV=3	FBXL13	0.839779	2.71733e-10	131.66	2	ES(0.84)T(0.16)YNNEEEAV	-1.1563	1.093	0.942	0.851	1.031	0.986	1.148	0.99	0.868	1.204
A0A3Q1MD73	786	S	Uncharacterized protein OS=Bos taurus OX=9913 GN=RNF31 PE=4 SV=1	RNF31	1	0.0164355	43.69	3	GRS(1)CEDFQNWK	-1.0546
A6QR30	65	S	Cyclin dependent kinase 16 OS=Bos taurus OX=9913 GN=CDK16 PE=2 SV=1	CDK16	0.892079	3.49863e-53	189.81	3	GPLS(0.108)S(0.892)APEIVHEDLK	1.1063	0.696	1.593	1.719	0.608	1.605	1.128	0.525	0.491	0.588	1.148	1.124	1.158	0.885	1.152	0.929	1.102	0.856	1.022	0.606	1.417	1.484	0.687	1.393	1.214	0.476	0.574	0.575	0.939264	0.936381	0.493321	0.0415336	0.463359	0.0791291
A6QR30	153	S	Cyclin dependent kinase 16 OS=Bos taurus OX=9913 GN=CDK16 PE=2 SV=1	CDK16	1	0.00791708	53.395	2	RVS(1)LS(1)EIGFGK	-1.6796	0.988	1.615	2.018	0.524	1.263	0.876	0.529	0.602	0.606	1.148	1.124	1.158	0.885	1.152	0.929	1.102	0.856	1.022	0.861	1.437	1.743	0.592	1.096	0.943	0.48	0.703	0.593	0.651076	0.208659	0.675029	0.159298	0.439495	0.0289662
A6QR30	155	S	Cyclin dependent kinase 16 OS=Bos taurus OX=9913 GN=CDK16 PE=2 SV=1	CDK16	1	0.00791708	53.395	2	RVS(1)LS(1)EIGFGK	-1.6796	0.988	1.615	2.018	0.524	1.263	0.876	0.529	0.602	0.606	1.148	1.124	1.158	0.885	1.152	0.929	1.102	0.856	1.022	0.861	1.437	1.743	0.592	1.096	0.943	0.48	0.703	0.593	0.651076	0.208659	0.675029	0.159298	0.439495	0.0289662
A0A3Q1MGT1	31	S	Two pore segment channel 2 OS=Bos taurus OX=9913 GN=TPCN2 PE=4 SV=1	TPCN2	0.535694	9.37806e-05	73.138	3	GVLT(0.017)CS(0.536)S(0.448)VQESPGAAAR	-0.937	0.992	0.85	1.039	0.926	1.098	0.825	1.084	1.091	1.258	1.008		1.015	0.995		1.006	0.99		1.049	0.984		1.024	0.931		0.82	1.095		1.199	0.872012	0.172317	1.31011	0.073782	1.14243	0.116258
A0A3Q1MGT1	32	S	Two pore segment channel 2 OS=Bos taurus OX=9913 GN=TPCN2 PE=4 SV=1	TPCN2	0.932636	1.84302e-33	156.61	2	GVLTCS(0.067)S(0.933)VQESPGAAAR	-1.1786	0.998	1.209	1.355	0.973	1.099	0.906	0.84	0.845	0.886	1.008		1.015	0.995		1.006	0.99		1.049	0.99		1.335	0.978		0.901	0.848		0.845	0.808172	0.321121	0.901011	0.127986	0.728172	0.177205
A0A3Q1MGT1	36	S	Two pore segment channel 2 OS=Bos taurus OX=9913 GN=TPCN2 PE=4 SV=1	TPCN2	0.999398	2.43239e-22	110.18	2	GVLTCSSVQES(0.999)PGAAAR	-3.4629										1.008		1.015	0.995		1.006	0.99		1.049
A0A3Q1MDI3	14	S	26S proteasome non-ATPase regulatory subunit 11 OS=Bos taurus OX=9913 GN=PSMD11 PE=4 SV=1	PSMD11	0.999686	0.015092	59.294	2	AQS(1)LLSTDR	0.20377	0.732	0.769	1.125	1.242	1.268	1.49	0.882	0.716	0.866	1.108	0.996	1.219	0.948	1.072	0.964	0.932	0.935	0.915	0.661	0.772	0.923	1.31	1.183	1.546	0.946	0.766	0.946	1.71435	0.0119553	0.658084	0.0165172	1.12818	0.35386
A0A3Q1MJA9	169	S	Ropporin-1-like protein OS=Bos taurus OX=9913 GN=ROPN1L PE=4 SV=1	ROPN1L	0.964745	0.0132301	58.817	2	IPFGT(0.035)FS(0.965)YVYR	0.17288	0.998	0.967	0.974	1.01	0.933	0.93	1.146	1.091	1.108		1.009			1.007			1.044			0.958			0.927			1.045		0.967641		1.12729		1.09081
A0A3Q1MJA9	87	S	Ropporin-1-like protein OS=Bos taurus OX=9913 GN=ROPN1L PE=4 SV=1	ROPN1L	0.999999	1.03077e-33	153.1	3	QCS(1)HKEYVDLADLEQK	-0.21123	1.156	0.813	0.789	1.26	0.939	0.967	1.256	1.017	0.999		1.009			1.007			1.044			0.806			0.932			0.974		1.15633		1.04506		1.20844
A0A3Q1MDY5	156	S	Ubiquitin conjugation factor E4 A OS=Bos taurus OX=9913 GN=UBE4A PE=4 SV=1	UBE4A	0.372925	2.98642e-09	63.111	3	LLLQDPGNHLINMT(0.373)S(0.373)S(0.129)T(0.046)T(0.046)LNLS(0.033)ADR	0.68943
Q32KR9	101	S	Charged multivesicular body protein 1A OS=Bos taurus OX=9913 GN=CHMP1A PE=2 SV=1	CHMP1A	0.797933	0.00357062	77.124	2	ALS(0.798)T(0.202)MDLQK	-0.084858	0.901	0.999	1.054	0.91	0.992	0.987	0.939	1.259	1.067
A0A3Q1MLK2	263	S	G protein pathway suppressor 1 OS=Bos taurus OX=9913 GN=GPS1 PE=4 SV=1	GPS1	0.642822	1.71314e-08	124.42	2	AES(0.643)T(0.357)PEIAEQR	-0.51263	1.012	1.046	0.957	0.997	1.001	0.969	1.003	1.045	1.092
A0A3Q1MLK2	519	S	G protein pathway suppressor 1 OS=Bos taurus OX=9913 GN=GPS1 PE=4 SV=1	GPS1	0.963073	0.000401775	78.513	2	EGSQGELT(1)PANS(0.963)QS(0.037)R	-0.49662	1.193	1.041	1.487	1.225	0.899	1.022	0.781	0.828	0.686
A0A3Q1ME83	797	S	Uncharacterized protein OS=Bos taurus OX=9913 GN=CFAP70 PE=4 SV=1	CFAP70	0.499063	0.00276363	40.591	3	AES(0.499)S(0.499)LGPWGVT(0.042)NVS(0.217)S(0.503)T(0.239)AALK	-2.2278										0.946	0.983	1.043	0.988	0.982	0.982	1.024	1.031	0.985
A0A3Q1ME83	798	S	Uncharacterized protein OS=Bos taurus OX=9913 GN=CFAP70 PE=4 SV=1	CFAP70	0.499063	0.00276363	40.591	3	AES(0.499)S(0.499)LGPWGVT(0.042)NVS(0.217)S(0.503)T(0.239)AALK	-2.2278										0.946	0.983	1.043	0.988	0.982	0.982	1.024	1.031	0.985
A0A3Q1ME83	808	S	Uncharacterized protein OS=Bos taurus OX=9913 GN=CFAP70 PE=4 SV=1	CFAP70	0.610991	1.17371e-44	162.43	3	AESSLGPWGVTNVS(0.611)S(0.299)T(0.09)AALK	-1.0474	0.734	1.027	2.131	0.6	1.119	1.202	0.584	0.73	0.947	0.946	0.983	1.043	0.988	0.982	0.982	1.024	1.031	0.985	0.776	1.045	2.043	0.607	1.14	1.224	0.57	0.708	0.961	0.768892	0.570973	0.753618	0.388681	0.579451	0.209385
A0A3Q1ME83	809	S	Uncharacterized protein OS=Bos taurus OX=9913 GN=CFAP70 PE=4 SV=1	CFAP70	0.821195	0	358.33	2	AESSLGPWGVTNVS(0.014)S(0.821)T(0.164)AALK	-0.1813	0.976	1.327	2.376	0.659	1.183	1.083	0.434	0.499	0.525	0.946	0.983	1.043	0.988	0.982	0.982	1.024	1.031	0.985	1.032	1.35	2.278	0.667	1.205	1.103	0.424	0.484	0.533	0.638412	0.225059	0.48437	0.023523	0.309227	0.00970744
A0A3Q1ME83	782	S	Uncharacterized protein OS=Bos taurus OX=9913 GN=CFAP70 PE=4 SV=1	CFAP70	0.937943	7.9548e-87	219.87	2	QKS(0.938)T(0.884)GT(0.178)IEYVEEGGK	-0.68636	0.961	0.917	1.431	0.918	0.986	0.94	0.996	1	1.014	0.946	0.983	1.043	0.988	0.982	0.982	1.024	1.031	0.985	1.016	0.933	1.372	0.929	1.004	0.957	0.973	0.97	1.029	0.87022	0.351632	1.02837	0.396766	0.894911	0.457573
A0A3Q1ME83	401	S	Uncharacterized protein OS=Bos taurus OX=9913 GN=CFAP70 PE=4 SV=1	CFAP70	0.999489	6.84225e-62	197.85	2	VGGINS(0.999)PVS(0.001)KPVVSK	-0.29116	0.974	0.902	1.353	0.867	0.907	1.074	0.996	0.966	1.105	0.946	0.983	1.043	0.988	0.982	0.982	1.024	1.031	0.985	1.03	0.918	1.297	0.878	0.924	1.094	0.973	0.937	1.122	0.89245	0.424812	1.04696	0.612123	0.934361	0.628229
A0A3Q1MEH5	214	S	Coiled-coil domain-containing protein 63 OS=Bos taurus OX=9913 GN=CCDC63 PE=4 SV=1	CCDC63	0.999999	0.000650073	89.507	2	DIS(1)QYNLEIR	0.78191	1.181	0.878	1.013	1.027	0.905	0.92	1.006	1.115	1.119
A0A3Q1MEH5	13	S	Coiled-coil domain-containing protein 63 OS=Bos taurus OX=9913 GN=CCDC63 PE=4 SV=1	CCDC63	0.999999	1.00393e-18	139.94	4	RKDPES(1)PQEPSEK	1.8472	1.152	0.84	1.096	1.035	0.885	0.926	1.199	1.021	1.042
A0A3Q1MEH5	270	S	Coiled-coil domain-containing protein 63 OS=Bos taurus OX=9913 GN=CCDC63 PE=4 SV=1	CCDC63	0.999744	3.9054e-31	169.05	3	GAS(1)FESYEVAHLR	-0.040697	1.239	0.866	0.695	1.177	1.026	0.809	1.221	1.148	1.003
A0A3Q1MEH5	514	S	Coiled-coil domain-containing protein 63 OS=Bos taurus OX=9913 GN=CCDC63 PE=4 SV=1	CCDC63	1	0.00255549	57.173	4	NRDS(1)MPEKGDELK	-0.60455	0.693	0.648	0.841	0.789	1.151	1.253	1.038	1.254	1.422
A0A3Q1MEH5	509	S	Coiled-coil domain-containing protein 63 OS=Bos taurus OX=9913 GN=CCDC63 PE=4 SV=1	CCDC63	0.997714	7.69492e-06	93.226	3	QMVLSHYAT(0.002)RES(0.998)R	0.45057	0.566	0.646	0.657	1.076	1.393	0.956	0.997	1.568	1.252
A0A3Q1MEL5	37	S	Glutamate receptor interacting protein 1 OS=Bos taurus OX=9913 GN=GRIP1 PE=4 SV=1	GRIP1	1	0.00027892	102.97	3	RQS(1)IPEEFK	-0.56688	0.956	0.839	0.927	1.342	0.924	0.901	0.988	1.233	1.079
A0A3Q1MX38	195	S	Family with sequence similarity 71 member F2 OS=Bos taurus OX=9913 GN=FAM71F2 PE=4 SV=1	FAM71F2	0.498412	0.000134636	90.978	2	DNT(0.002)S(0.498)S(0.498)PAS(0.001)SPVISNIPMR	-0.11672										0.964	1.002	0.837	1.068	0.946	0.994	1.003	1.122	1.14
A0A3Q1MX38	196	S	Family with sequence similarity 71 member F2 OS=Bos taurus OX=9913 GN=FAM71F2 PE=4 SV=1	FAM71F2	0.995678	1.82286e-82	204	2	DNTS(0.004)S(0.996)PAS(0.008)S(0.992)PVISNIPMR	-0.44164	0.907	0.967	1.117	1.251	0.901	0.956	0.976	0.967	1.134	0.964	1.002	0.837	1.068	0.946	0.994	1.003	1.122	1.14	0.941	0.965	1.335	1.171	0.952	0.962	0.973	0.862	0.995	0.951867	0.771083	0.917342	0.359032	0.873187	0.362224
A0A3Q1MX38	200	S	Family with sequence similarity 71 member F2 OS=Bos taurus OX=9913 GN=FAM71F2 PE=4 SV=1	FAM71F2	0.991713	1.82286e-82	204	2	DNTS(0.004)S(0.996)PAS(0.008)S(0.992)PVISNIPMR	-0.44164	0.916	0.983	1.116	1.223	0.904	0.952	0.978	0.959	1.143	0.964	1.002	0.837	1.068	0.946	0.994	1.003	1.122	1.14	0.95	0.981	1.333	1.145	0.956	0.958	0.975	0.855	1.003	0.937194	0.670914	0.92612	0.384714	0.867953	0.32827
A0A3Q1MX38	123	S	Family with sequence similarity 71 member F2 OS=Bos taurus OX=9913 GN=FAM71F2 PE=4 SV=1	FAM71F2	1	0.00564632	57.434	2	IRIS(1)HCLVPK	-0.43218	0.867	0.971	1.022	1.196	0.805	1.086	1.197	1.085	0.941	0.964	1.002	0.837	1.068	0.946	0.994	1.003	1.122	1.14	0.899	0.969	1.221	1.12	0.851	1.093	1.193	0.967	0.825	0.991907	0.959169	0.974217	0.838184	0.966332	0.805764
A0A3Q1MX38	134	S	Family with sequence similarity 71 member F2 OS=Bos taurus OX=9913 GN=FAM71F2 PE=4 SV=1	FAM71F2	0.999971	6.36793e-05	95.926	3	LPCRS(1)AETSESSLPSSSR	0.85635	0.953	0.963	1.022	1.033	0.868	0.902	1.111	1.089	1.23	0.964	1.002	0.837	1.068	0.946	0.994	1.003	1.122	1.14	0.989	0.961	1.221	0.967	0.918	0.907	1.108	0.971	1.079	0.880479	0.193287	1.13109	0.053004	0.9959	0.999024
A0A3Q1MX38	138	S	Family with sequence similarity 71 member F2 OS=Bos taurus OX=9913 GN=FAM71F2 PE=4 SV=1	FAM71F2	0.919818	8.63886e-05	84.581	2	SAET(0.031)S(0.92)ES(0.281)S(0.766)LPS(0.002)S(0.001)SR	1.3641	0.758	0.596	1.389	1.036	0.6	0.917	1.282	1.193	1.499	0.964	1.002	0.837	1.068	0.946	0.994	1.003	1.122	1.14	0.786	0.595	1.659	0.97	0.634	0.923	1.278	1.063	1.315	0.83125	0.770888	1.44677	0.0633176	1.20263	0.425053
A0A3Q1MX38	140	S	Family with sequence similarity 71 member F2 OS=Bos taurus OX=9913 GN=FAM71F2 PE=4 SV=1	FAM71F2	0.521732	0.00162528	60.419	3	LPCRS(0.965)AET(0.565)S(0.47)ES(0.522)S(0.458)LPS(0.014)S(0.004)S(0.003)R	2.1448	1.009	1.13	1.006	0.889	0.95	0.883	1.044	1.076	1.134	0.964	1.002	0.837	1.068	0.946	0.994	1.003	1.122	1.14	1.047	1.128	1.202	0.832	1.004	0.888	1.041	0.959	0.995	0.806633	0.0335081	1.09949	0.179949	0.886882	0.0623666
A0A3Q1MX38	141	S	Family with sequence similarity 71 member F2 OS=Bos taurus OX=9913 GN=FAM71F2 PE=4 SV=1	FAM71F2	0.92006	8.09359e-94	201.58	3	SAETSES(0.039)S(0.92)LPS(0.031)S(0.008)S(0.001)RPSESSMLLAAEQNSDR	0.67336	0.933	0.904	0.959	1.149	0.86	0.942	1.117	1.115	1.201	0.964	1.002	0.837	1.068	0.946	0.994	1.003	1.122	1.14	0.968	0.902	1.146	1.076	0.909	0.948	1.114	0.994	1.054	0.97248	0.785524	1.07808	0.273227	1.04841	0.547969
A0A3Q1MX38	144	S	Family with sequence similarity 71 member F2 OS=Bos taurus OX=9913 GN=FAM71F2 PE=4 SV=1	FAM71F2	0.440193	2.51686e-10	77.597	4	SAET(0.001)S(0.002)ES(0.008)S(0.03)LPS(0.44)S(0.439)S(0.438)RPS(0.214)ES(0.214)S(0.213)MLLAAEQNSDR	1.1198										0.964	1.002	0.837	1.068	0.946	0.994	1.003	1.122	1.14
A0A3Q1MX38	145	S	Family with sequence similarity 71 member F2 OS=Bos taurus OX=9913 GN=FAM71F2 PE=4 SV=1	FAM71F2	0.439013	2.51686e-10	77.597	4	SAET(0.001)S(0.002)ES(0.008)S(0.03)LPS(0.44)S(0.439)S(0.438)RPS(0.214)ES(0.214)S(0.213)MLLAAEQNSDR	1.1198										0.964	1.002	0.837	1.068	0.946	0.994	1.003	1.122	1.14
A0A3Q1MX38	146	S	Family with sequence similarity 71 member F2 OS=Bos taurus OX=9913 GN=FAM71F2 PE=4 SV=1	FAM71F2	0.437956	2.51686e-10	77.597	4	SAET(0.001)S(0.002)ES(0.008)S(0.03)LPS(0.44)S(0.439)S(0.438)RPS(0.214)ES(0.214)S(0.213)MLLAAEQNSDR	1.1198										0.964	1.002	0.837	1.068	0.946	0.994	1.003	1.122	1.14
A0A3Q1MET6	28	S	RAB29, member RAS oncogene family OS=Bos taurus OX=9913 GN=RAB29 PE=4 SV=1	RAB29	0.997868	0.0187758	66.267	2	Y(0.002)S(0.998)QDSFSK	0.40478	1.198	0.948	0.793	1.298	0.83	0.928	1.202	1.099	0.898
A0A3Q1NF54	340	S	Phosphatidylserine decarboxylase proenzyme, mitochondrial OS=Bos taurus OX=9913 GN=PRR14L PE=3 SV=1	PRR14L	0.827848	0.0129563	51.765	3	DLHT(0.172)NS(0.828)PR	-0.57913										0.966	1.014	0.906	1.042	0.952	1.018	0.985	1.022	1.066
A0A3Q1MEZ5	536	S	Alpha-mannosidase OS=Bos taurus OX=9913 GN=LOC528518 PE=3 SV=1	LOC528518	0.945199	0.0199285	40.278	2	MLT(1)T(1)IPGLS(0.945)Y(0.056)R	2.4965	1.18	0.751	1.355	1.022	0.861	1.003	0.882	0.943	1.188	0.986	0.794	1.006	0.938	0.99	0.93	0.984	1.029	0.848	1.197	0.946	1.347	1.09	0.87	1.078	0.896	0.916	1.401	0.870487	0.353425	1.0576	0.821671	0.92063	0.626109
A0A3Q1MFB0	231	S	Uncharacterized protein OS=Bos taurus OX=9913 GN=LOC112441459 PE=4 SV=1	LOC112441459	0.953707	1.39555e-38	163.79	4	NQSFPEQS(0.043)S(0.954)VDKLT(0.003)K	0.22668	0.842	0.95	1.373	0.982	0.947	1.264	0.764	0.897	1.084	0.973			1.031			0.947			0.865			0.952			0.807			1.10058		0.847689		0.932948
A0A3Q1MFF0	254	S	Zona pellucida binding protein OS=Bos taurus OX=9913 GN=ZPBP PE=4 SV=1	ZPBP	0.601508	5.25576e-05	80.738	4	GPKPCADHSCES(0.602)S(0.398)K	0.076451	0.79	0.824	0.721	1.152	1.555	1.329	0.868	1.135	0.66
A0A3Q1MFF0	255	S	Zona pellucida binding protein OS=Bos taurus OX=9913 GN=ZPBP PE=4 SV=1	ZPBP	0.95167	0.00410508	52.862	3	GPKPCADHSCES(0.048)S(0.952)K	-0.53599	0.741	0.908	0.526	1.069	1.781	1.35	0.846	1.059	0.702
A0A3Q1MFF0	52	S	Zona pellucida binding protein OS=Bos taurus OX=9913 GN=ZPBP PE=4 SV=1	ZPBP	0.999581	0.00301756	77.068	2	S(1)AQLPQDSVK	0.18347	1.178	0.837	0.931	1.179	1.103	0.86	1.187	0.903	1.015
A0A3Q1MFF0	59	S	Zona pellucida binding protein OS=Bos taurus OX=9913 GN=ZPBP PE=4 SV=1	ZPBP	1	0.000346779	84.297	3	SAQLPQDS(1)VK	0.37387	0.599	0.743	0.808	1.763	2.115	0.995	0.879	0.637	0.584
A0A3Q1MFF0	183	S	Zona pellucida binding protein OS=Bos taurus OX=9913 GN=ZPBP PE=4 SV=1	ZPBP	0.988941	3.39886e-05	100.02	3	YHAAPCNS(0.989)IY(0.011)NISFEK	0.045455	0.583	0.879	1.149	0.853	1.288	1.095	0.851	1.371	0.999
A0A3Q1MJN1	232	S	Cell division cycle 14B OS=Bos taurus OX=9913 GN=CDC14B PE=4 SV=1	CDC14B	1	1.01559e-05	99.498	3	FLAFCGPHS(1)R	-2.2983	0.831	1.016	0.803	1.087	0.96	1.097	0.999	1.267	1.045	0.864		1.015	1.108		0.984	1.088		1.039	0.962		0.791	0.981		1.115	0.918		1.006	1.19566	0.260943	0.917939	0.394737	1.09755	0.464753
A0A3Q1MJN1	22	S	Cell division cycle 14B OS=Bos taurus OX=9913 GN=CDC14B PE=4 SV=1	CDC14B	0.992697	0.00866845	54.09	2	RCS(0.993)LS(0.006)S(0.002)PGVK	0.045079	1.073	0.917	0.936	1.207	1.009	1.092	0.919	0.974	1.008	0.864		1.015	1.108		0.984	1.088		1.039	1.242		0.922	1.089		1.11	0.845		0.97	1.01617	0.872887	0.825375	0.108081	0.838725	0.415603
A0A3Q1ML30	24	S	Destrin OS=Bos taurus OX=9913 GN=DSTN PE=1 SV=1	DSTN	0.959724	0.0015231	78.814	2	KCS(0.96)T(0.04)PEEIK	1.2242	0.656	0.669	0.67	1.046	1.402	1.087	1.047	1.186	1.343	0.952	1.049	0.891	1.019	1.017	1.042	1.002	0.986	1.05	0.689	0.638	0.752	1.026	1.379	1.043	1.045	1.203	1.279	1.65849	0.00960106	1.02291	0.812798	1.69649	0.00230881
A0A3Q1ML30	120	S	Destrin OS=Bos taurus OX=9913 GN=DSTN PE=1 SV=1	DSTN	0.970762	4.90002e-35	186.16	2	MIYAS(0.029)S(0.971)KDAIK	-1.4948	0.826	0.884	1.084	0.9	0.945	1.089	0.921	0.987	1.489	0.952	1.049	0.891	1.019	1.017	1.042	1.002	0.986	1.05	0.868	0.843	1.217	0.883	0.929	1.045	0.919	1.001	1.418	0.975751	0.925716	1.16836	0.37929	1.14003	0.512889
A0A3Q1MFL9	74	S	Nucleoporin SEH1 OS=Bos taurus OX=9913 GN=SEH1L PE=3 SV=1	SEH1L	0.556852	0.00296462	49.765	3	VTWAHPEFGQVLAS(0.557)CS(0.443)FDR	0.77291
E1BKZ9	870	S	Sortilin OS=Bos taurus OX=9913 GN=SORT1 PE=4 SV=2	SORT1	0.993466	4.48558e-09	115.91	2	S(0.007)GYHDDS(0.993)DEDLLE	-0.34716	1.153	1.293	0.948	0.717	1.091	0.766	1.055	1.038	1.03	0.984	0.955	1.085	0.992	0.912	0.994	0.978	0.971	0.875	1.172	1.354	0.874	0.723	1.196	0.771	1.079	1.069	1.177	0.791176	0.297325	1.23606	0.215129	0.977941	0.959661
A0A3Q1MFP8	68	S	Leucine zipper protein 2 OS=Bos taurus OX=9913 GN=LUZP2 PE=4 SV=1	LUZP2	1	6.33299e-07	117.93	3	LCGLHAEES(1)KK	0.88173	0.681	0.756	0.867	1.128	1.634	1.156	0.866	0.953	1.03	1.126	1.093	1.188	0.985	1.033	0.94	0.972	0.879	0.828	0.605	0.692	0.73	1.145	1.582	1.23	0.891	1.084	1.244	1.95215	0.00421026	0.813495	0.209514	1.58806	0.0150757
A0A3Q1MFY6	502	S	Inositol-3-phosphate synthase 1 OS=Bos taurus OX=9913 GN=ISYNA1 PE=4 SV=1	ISYNA1	0.955788	1.52711e-207	260.22	3	KGS(0.956)APT(0.044)APNGCTGDANGHSQAEAPQMPTT	0.026855	1.121	1.003	1.751	0.948	0.872	1.042	0.624	0.9	0.876	1.032	1.085	1.458	1.04	1.014	0.998	0.931	0.919	0.846	1.086	0.924	1.201	0.912	0.86	1.044	0.67	0.979	1.035	0.876985	0.248787	0.953125	0.695028	0.835877	0.288738
A0A3Q1MFY6	494	S	Inositol-3-phosphate synthase 1 OS=Bos taurus OX=9913 GN=ISYNA1 PE=4 SV=1	ISYNA1	0.635822	7.92912e-08	111.64	3	VGPLAT(0.031)T(0.333)S(0.636)PVLCK	-0.48278	0.83	1.041	1.869	0.853	1.005	1.076	0.574	0.954	0.9	1.032	1.085	1.458	1.04	1.014	0.998	0.931	0.919	0.846	0.804	0.959	1.282	0.82	0.991	1.078	0.617	1.038	1.064	0.948768	0.811727	0.941156	0.690094	0.892939	0.609017
A0A3Q1MFY6	363	S	Inositol-3-phosphate synthase 1 OS=Bos taurus OX=9913 GN=ISYNA1 PE=4 SV=1	ISYNA1	1	5.97735e-05	93.623	3	YVPYVGDS(1)KR	-0.025351										1.032	1.085	1.458	1.04	1.014	0.998	0.931	0.919	0.846
A0A3Q1MG14	95	S	Theg spermatid protein OS=Bos taurus OX=9913 GN=THEG PE=4 SV=1	THEG	1	8.02434e-10	135.14	3	DRPS(1)VYWTER	-0.083477	1.246	1.401	1.744	0.698	1.104	1.002	0.599	0.606	0.654		1.082	0.797		0.954	1.041		0.932	1.095		1.295	2.188		1.157	0.963		0.65	0.597	0.608671	0.23502	0.588208	0.0348684	0.358025	0.0645817
E1BHU6	850	S	AF4/FMR2 family member 1 OS=Bos taurus OX=9913 GN=AFF1 PE=4 SV=3	AFF1	0.602452	0.0023255	51.495	3	S(0.416)QPLS(0.602)S(0.622)S(0.621)S(0.578)HKES(0.127)S(0.034)K	0.16843	0.431	0.622	2.841	0.404	0.648	1.598	0.43	0.756	1.389
E1BHU6	851	S	AF4/FMR2 family member 1 OS=Bos taurus OX=9913 GN=AFF1 PE=4 SV=3	AFF1	0.622442	0.0023255	51.495	3	S(0.416)QPLS(0.602)S(0.622)S(0.621)S(0.578)HKES(0.127)S(0.034)K	0.16843	0.431	0.622	2.841	0.404	0.648	1.598	0.43	0.756	1.389
E1BHU6	852	S	AF4/FMR2 family member 1 OS=Bos taurus OX=9913 GN=AFF1 PE=4 SV=3	AFF1	0.620733	0.0023255	51.495	3	S(0.416)QPLS(0.602)S(0.622)S(0.621)S(0.578)HKES(0.127)S(0.034)K	0.16843	0.431	0.622	2.841	0.404	0.648	1.598	0.43	0.756	1.389
A0A3Q1MGA1	495	S	Putative malate dehydrogenase 1B OS=Bos taurus OX=9913 GN=MDH1B PE=4 SV=1	MDH1B	0.999967	0.0162552	76.332	3	RKVS(1)DDYK	0.90266	0.824	0.609	0.826	1.232	0.678	1.11	1.234	1.249	1.456	1.023		1.066	0.957		0.965	0.972		0.922	0.805		0.775	1.287		1.15	1.27		1.579	1.54241	0.0183875	1.16906	0.34102	1.80316	0.0340261
A0A3Q1MGG3	124	S	Uncharacterized protein OS=Bos taurus OX=9913 GN=SPATA33 PE=4 SV=1	SPATA33	0.805272	3.84159e-24	142.93	3	HRNPS(0.805)T(0.194)VDAYNIQTTE	-0.64017	1.305	1.458	1.212	0.634	1.298	0.989	0.617	0.726	0.754
A0A3Q1MGG3	42	S	Uncharacterized protein OS=Bos taurus OX=9913 GN=SPATA33 PE=4 SV=1	SPATA33	0.93244	0.0146338	43.592	3	KPS(0.932)DT(0.067)KPAES(0.001)LR	-0.46066	1.164	1.197	1.466	0.994	1.599	1.197	0.439	0.467	0.49
A0A3Q1MGG8	1075	S	Uncharacterized protein OS=Bos taurus OX=9913 PE=4 SV=1	--	1	1.28156e-44	165.53	4	AALNQALS(1)KEVLGATMAK	-0.79405	0.907	0.848	0.788	1.314	0.845	1.046	1.17	1.088	1.181	0.939	1.002	0.731	1.04	0.938	1.048	0.998	1.034	1.137	0.966	0.846	1.078	1.263	0.901	0.998	1.172	1.052	1.039	1.09412	0.526261	1.03194	0.726731	1.12907	0.193
A0A3Q1MGG8	1062	S	Uncharacterized protein OS=Bos taurus OX=9913 PE=4 SV=1	--	1	0.0133788	74.962	2	ALS(1)QGEVR	0.35377	0.977	0.888	0.698	1.575	0.755	0.938	1.264	0.995	1.147	0.939	1.002	0.731	1.04	0.938	1.048	0.998	1.034	1.137	1.04	0.886	0.955	1.514	0.805	0.895	1.267	0.962	1.009	1.11558	0.739353	1.00747	0.860218	1.12392	0.313088
A0A3Q1MGG8	1114	S	Uncharacterized protein OS=Bos taurus OX=9913 PE=4 SV=1	--	0.99999	0.00876254	59.227	3	ALS(1)RGELTK	0.046539	0.795	0.928	0.755	1.053	0.841	1.105	1.128	1.296	1.23	0.939	1.002	0.731	1.04	0.938	1.048	0.998	1.034	1.137	0.847	0.926	1.033	1.012	0.897	1.054	1.13	1.253	1.082	1.05595	0.501462	1.16942	0.0735555	1.23485	0.0420648
A0A3Q1MGG8	1101	S	Uncharacterized protein OS=Bos taurus OX=9913 PE=4 SV=1	--	1	3.92006e-36	172.91	2	ALS(1)WGELGTSLSR	-0.58896	0.677	1.031	0.86	1.041	0.898	1.083	0.896	1.341	1.268	0.939	1.002	0.731	1.04	0.938	1.048	0.998	1.034	1.137	0.721	1.029	1.176	1.001	0.957	1.033	0.898	1.297	1.115	1.02221	0.790339	1.10665	0.452451	1.13124	0.504105
A0A3Q1MGG8	1110	S	Uncharacterized protein OS=Bos taurus OX=9913 PE=4 SV=1	--	0.97382	2.66708e-22	138.97	2	ALS(1)WGELGT(0.001)S(0.025)LS(0.974)R	-1.0366	0.685	1.076	0.85	1.058	0.867	1.081	0.805	1.479	1.181	0.939	1.002	0.731	1.04	0.938	1.048	0.998	1.034	1.137	0.729	1.074	1.163	1.017	0.924	1.031	0.807	1.43	1.039	1.00202	0.895871	1.10229	0.695905	1.10452	0.69757
A0A3Q1MGG8	2875	S	Uncharacterized protein OS=Bos taurus OX=9913 PE=4 SV=1	--	0.853743	2.82043e-54	176.65	4	ALVAHILPQS(0.854)PS(0.07)MT(0.075)HQS(0.002)R	0.85858	0.892	1.161	1.011	0.835	1.428	1.128	0.877	0.823	0.876	0.939	1.002	0.731	1.04	0.938	1.048	0.998	1.034	1.137	0.95	1.159	1.383	0.803	1.522	1.076	0.879	0.796	0.77	0.97394	0.830748	0.718906	0.190707	0.700172	0.0400333
A0A3Q1MGG8	2877	S	Uncharacterized protein OS=Bos taurus OX=9913 PE=4 SV=1	--	0.796961	7.33036e-25	146.13	3	ALVAHILPQS(0.171)PS(0.797)MT(0.032)HQSR	-0.3469	0.629	0.984	1.096	0.897	2.598	1.425	0.389	0.476	0.385	0.939	1.002	0.731	1.04	0.938	1.048	0.998	1.034	1.137	0.67	0.982	1.499	0.862	2.77	1.36	0.39	0.46	0.339	1.58426	0.389209	0.238181	0.0194646	0.377341	0.0202312
A0A3Q1MGG8	2728	S	Uncharacterized protein OS=Bos taurus OX=9913 PE=4 SV=1	--	0.999167	0.00424064	74.392	2	APPQGS(0.999)VS(0.001)R	0.02627	1.205	0.896	1.116	2.34	0.838	1.345	0.436	0.614	0.417	0.939	1.002	0.731	1.04	0.938	1.048	0.998	1.034	1.137	1.283	0.894	1.527	2.25	0.893	1.283	0.437	0.594	0.367	1.19492	0.700514	0.315861	0.0222985	0.37743	0.0100902
A0A3Q1MGG8	2730	S	Uncharacterized protein OS=Bos taurus OX=9913 PE=4 SV=1	--	0.999272	0.00166521	92.792	2	APPQGS(0.001)VS(0.999)R	-0.32603	1.439	1.271	1.454	0.96	0.834	0.942		0.115		0.939	1.002	0.731	1.04	0.938	1.048	0.998	1.034	1.137	1.532	1.268	1.989	0.923	0.889	0.899		0.111		0.566089	0.0135425	0.0409443		0.0231781
A0A3Q1MGG8	881	S	Uncharacterized protein OS=Bos taurus OX=9913 PE=4 SV=1	--	1	3.36087e-35	175.33	2	AQS(1)QAQLTTAVIK	4.1932	0.921	1.166	1.244	0.994	1.224	1.291	0.668	0.724	0.804	0.939	1.002	0.731	1.04	0.938	1.048	0.998	1.034	1.137	0.981	1.164	1.702	0.956	1.305	1.232	0.669	0.7	0.707	0.90798	0.699948	0.594332	0.00621005	0.539641	0.0226834
A0A3Q1MGG8	907	S	Uncharacterized protein OS=Bos taurus OX=9913 PE=4 SV=1	--	1	3.157e-54	197.6	3	AQS(1)QAQLVTDTAK	0.32307	1.075	1.14	1.035	1.116	1.092	1.279	0.849	0.77	0.712	0.939	1.002	0.731	1.04	0.938	1.048	0.998	1.034	1.137	1.145	1.138	1.416	1.073	1.164	1.22	0.851	0.745	0.626	0.934577	0.475348	0.642754	0.00968051	0.600703	0.0109826
A0A3Q1MGG8	1428	S	Uncharacterized protein OS=Bos taurus OX=9913 PE=4 SV=1	--	1	0.00472316	64.52	2	AS(1)PGGGQPQGAK	2.4231	1.787	0.797	0.644	1.378	0.537	1.041	1.508	0.715	0.856	0.939	1.002	0.731	1.04	0.938	1.048	0.998	1.034	1.137	1.903	0.795	0.881	1.325	0.572	0.993	1.511	0.691	0.753	0.807488	0.633389	1.02249	0.968749	0.82565	0.659574
A0A3Q1MGG8	2694	S	Uncharacterized protein OS=Bos taurus OX=9913 PE=4 SV=1	--	1	7.64773e-134	241.22	4	AS(1)QLNQAIGVVTAFETTDPK	-0.43115	0.344	0.915	1.115	0.445	2.182	2.434	0.336	0.494	0.464	0.939	1.002	0.731	1.04	0.938	1.048	0.998	1.034	1.137	0.366	0.913	1.525	0.428	2.326	2.323	0.337	0.478	0.408	1.81063	0.512161	0.24089	0.107075	0.436163	0.18707
A0A3Q1MGG8	944	S	Uncharacterized protein OS=Bos taurus OX=9913 PE=4 SV=1	--	0.963409	1.00451e-18	137.45	3	AS(0.963)T(0.037)QPCQHIGALPR	-0.16029	0.948	1.108	0.636	1.458	1.071	1.067	0.999	0.929	0.908	0.939	1.002	0.731	1.04	0.938	1.048	0.998	1.034	1.137	1.01	1.106	0.87	1.402	1.142	1.018	1.001	0.898	0.799	1.1929	0.214273	0.75744	0.074677	0.90355	0.350949
A0A3Q1MGG8	2218	S	Uncharacterized protein OS=Bos taurus OX=9913 PE=4 SV=1	--	0.99999	0.000426803	66.068	3	AS(1)VAAAPLTHESAR	-2.3215										0.939	1.002	0.731	1.04	0.938	1.048	0.998	1.034	1.137
A0A3Q1MGG8	1158	S	Uncharacterized protein OS=Bos taurus OX=9913 PE=4 SV=1	--	0.894386	6.00929e-76	191.6	3	ATLSQALCQGELGAVLS(0.141)QS(0.894)LS(0.965)QAALR	-0.46528	0.942	0.939	1.321	0.826	1.086	0.97	1.07	1.05	0.93	0.939	1.002	0.731	1.04	0.938	1.048	0.998	1.034	1.137	1.003	0.937	1.807	0.794	1.158	0.926	1.072	1.015	0.818	0.768081	0.383816	1.00938	0.919314	0.775287	0.391258
A0A3Q1MGG8	1160	S	Uncharacterized protein OS=Bos taurus OX=9913 PE=4 SV=1	--	0.964782	5.59486e-61	174.24	3	ATLSQALCQGELGAVLS(0.141)QS(0.894)LS(0.965)QAALR	-0.46528	0.965	1.005	1.055	0.956	1.066	1.066	0.993	0.929	1.076	0.939	1.002	0.731	1.04	0.938	1.048	0.998	1.034	1.137	1.028	1.003	1.443	0.919	1.136	1.017	0.995	0.898	0.946	0.884283	0.443317	0.924154	0.326288	0.817214	0.194399
A0A3Q1MGG8	95	S	Uncharacterized protein OS=Bos taurus OX=9913 PE=4 SV=1	--	1	0.0016989	86.114	2	AVVES(1)QAFR	0.10746	1.085	1.207	0.966	1.041	1.047	1.017	0.968	0.957	0.809	0.939	1.002	0.731	1.04	0.938	1.048	0.998	1.034	1.137	1.155	1.205	1.321	1.001	1.116	0.97	0.97	0.926	0.712	0.838631	0.0386526	0.844833	0.170164	0.708503	0.027762
A0A3Q1MGG8	2950	S	Uncharacterized protein OS=Bos taurus OX=9913 PE=4 SV=1	--	1	0.00470318	57.347	3	EAIPS(1)APQK	-1.1086	0.881	0.999	0.95	0.995	1.579	1.46	0.692	0.628	0.807	0.939	1.002	0.731	1.04	0.938	1.048	0.998	1.034	1.137	0.938	0.997	1.3	0.957	1.683	1.393	0.693	0.607	0.71	1.24668	0.351384	0.498388	0.017726	0.621329	0.0136896
A0A3Q1MGG8	1484	S	Uncharacterized protein OS=Bos taurus OX=9913 PE=4 SV=1	--	0.945238	1.78463e-08	109.87	3	EATPVPPQAAT(0.055)VS(0.945)K	1.5454	1.122	0.918	0.791	1.382	1.557	1.22	0.779	0.645	0.66	0.939	1.002	0.731	1.04	0.938	1.048	0.998	1.034	1.137	1.195	0.916	1.082	1.329	1.66	1.164	0.781	0.624	0.58	1.30066	0.116946	0.477968	0.00579398	0.621672	0.0157092
A0A3Q1MGG8	1726	S	Uncharacterized protein OS=Bos taurus OX=9913 PE=4 SV=1	--	0.996718	6.32301e-05	92.39	2	ES(0.003)LS(0.997)QAPYGT(0.001)VLTR	-1.5548	1.162	1.038	0.621	1.226	1.424	1.347	0.886	0.646	0.687	0.939	1.002	0.731	1.04	0.938	1.048	0.998	1.034	1.137	1.237	1.036	0.85	1.179	1.518	1.285	0.888	0.625	0.604	1.27506	0.130725	0.531642	0.0111201	0.677874	0.0747957
A0A3Q1MGG8	3500	S	Uncharacterized protein OS=Bos taurus OX=9913 PE=4 SV=1	--	1	6.15872e-05	93.776	3	GFVIRQS(1)R	-0.98768	1.26	0.969	0.444	1.66	1.084	0.753	1.449	0.861	0.759	0.939	1.002	0.731	1.04	0.938	1.048	0.998	1.034	1.137	1.342	0.967	0.607	1.596	1.156	0.719	1.452	0.833	0.668	1.19033	0.622857	0.850763	0.63992	1.01269	0.980548
A0A3Q1MGG8	1527	S	Uncharacterized protein OS=Bos taurus OX=9913 PE=4 SV=1	--	1	4.1776e-24	104.84	3	GGQVDPGLFQVS(1)PGNK	2.0896	0.292	0.937	1.075	0.222	0.937	1.423	0.331	2.168	1.522	0.939	1.002	0.731	1.04	0.938	1.048	0.998	1.034	1.137	0.311	0.935	1.471	0.213	0.999	1.358	0.332	2.097	1.339	0.945896	0.867611	1.46615	0.650212	1.38682	0.737169
A0A3Q1MGG8	2888	S	Uncharacterized protein OS=Bos taurus OX=9913 PE=4 SV=1	--	0.256479	6.28956e-16	77.393	4	GIMAS(0.256)T(0.229)GVS(0.256)GS(0.256)PKPT(0.001)HDNTAATGLHPGSVAWTGTPR	0.58236										0.939	1.002	0.731	1.04	0.938	1.048	0.998	1.034	1.137
A0A3Q1MGG8	2892	S	Uncharacterized protein OS=Bos taurus OX=9913 PE=4 SV=1	--	0.256479	6.28956e-16	77.393	4	GIMAS(0.256)T(0.229)GVS(0.256)GS(0.256)PKPT(0.001)HDNTAATGLHPGSVAWTGTPR	0.58236										0.939	1.002	0.731	1.04	0.938	1.048	0.998	1.034	1.137
A0A3Q1MGG8	2894	S	Uncharacterized protein OS=Bos taurus OX=9913 PE=4 SV=1	--	0.997967	4.68536e-155	228.18	2	GIMASTGVS(0.002)GS(0.998)PK	-0.4728	1.134	1.065	0.893	1.03	1.299	1.206	1.106	0.644	0.703	0.939	1.002	0.731	1.04	0.938	1.048	0.998	1.034	1.137	1.208	1.063	1.222	0.99	1.385	1.151	1.108	0.623	0.618	1.00945	0.986595	0.666194	0.114007	0.672488	0.0938404
A0A3Q1MGG8	2911	S	Uncharacterized protein OS=Bos taurus OX=9913 PE=4 SV=1	--	0.999987	2.05462e-223	265.84	4	GIMASTGVSGSPKPTHDNTAATGLHPGS(1)VAWTGTPR	0.57998	0.638	0.547	0.694	0.91	2.024	2.319	0.658	0.494	0.575	0.939	1.002	0.731	1.04	0.938	1.048	0.998	1.034	1.137	0.679	0.546	0.949	0.875	2.158	2.213	0.659	0.478	0.506	2.41306	0.0750561	0.313191	0.0274332	0.75575	0.234593
A0A3Q1MGG8	1198	S	Uncharacterized protein OS=Bos taurus OX=9913 PE=4 SV=1	--	0.981198	3.64751e-07	110.82	2	GS(0.013)LS(0.981)AAWGPS(0.006)LGPMR	0.13483	0.882	0.938	0.911	1.429	1.152	1.07	1.107	0.857	0.817	0.939	1.002	0.731	1.04	0.938	1.048	0.998	1.034	1.137	0.939	0.936	1.246	1.374	1.228	1.021	1.109	0.829	0.719	1.16085	0.30476	0.73337	0.107043	0.85133	0.349367
A0A3Q1MGG8	1994	S	Uncharacterized protein OS=Bos taurus OX=9913 PE=4 SV=1	--	0.827533	1.41697e-23	136.12	3	GT(0.172)PS(0.828)LAQLPVMSGAGCAMSQPSWAPR	-0.99798	0.998	1.061	1.052	1.046	1.3	1.109	0.853	0.834	0.824	0.939	1.002	0.731	1.04	0.938	1.048	0.998	1.034	1.137	1.063	1.059	1.439	1.006	1.386	1.058	0.855	0.807	0.725	0.968829	0.837082	0.691884	0.0310962	0.670317	0.0253085
A0A3Q1MGG8	2012	S	Uncharacterized protein OS=Bos taurus OX=9913 PE=4 SV=1	--	0.812039	4.876e-07	72.959	3	GTPSLAQLPVMSGAGCAMS(0.188)QPS(0.812)WAPR	1.6459										0.939	1.002	0.731	1.04	0.938	1.048	0.998	1.034	1.137
A0A3Q1MGG8	2090	S	Uncharacterized protein OS=Bos taurus OX=9913 PE=4 SV=1	--	1	3.3712e-05	57.997	4	GVAPHPQVPEFS(1)EVALGFHQLPGIGGR	-1.4592	1.071	1.084	1.246	0.844	1.066	0.997	0.873	0.888	1.034	0.939	1.002	0.731	1.04	0.938	1.048	0.998	1.034	1.137	1.141	1.082	1.705	0.812	1.136	0.951	0.875	0.859	0.909	0.738035	0.167458	0.911694	0.444864	0.672862	0.0603467
A0A3Q1MGG8	3014	S	Uncharacterized protein OS=Bos taurus OX=9913 PE=4 SV=1	--	1	0	355.32	4	HS(1)LHAPPALTPIIHTNELAQGMASSK	0.050865	0.746	0.888	1.036	0.954	1.923	1.571	0.603	0.608	0.622	0.939	1.002	0.731	1.04	0.938	1.048	0.998	1.034	1.137	0.794	0.886	1.417	0.917	2.05	1.499	0.604	0.588	0.547	1.44204	0.303878	0.389386	0.0194756	0.561511	0.0388985
A0A3Q1MGG8	3036	S	Uncharacterized protein OS=Bos taurus OX=9913 PE=4 SV=1	--	0.658573	2.5826e-30	145.84	4	HS(1)LHAPPALTPIIHTNELAQGMAS(0.659)S(0.341)K	0.38385	0.73	0.925	0.956	1.06	1.815	1.487	0.645	0.667	0.688	0.939	1.002	0.731	1.04	0.938	1.048	0.998	1.034	1.137	0.777	0.923	1.308	1.019	1.935	1.419	0.646	0.645	0.605	1.45379	0.204149	0.43357	0.0126072	0.630319	0.0472879
A0A3Q1MGG8	2941	S	Uncharacterized protein OS=Bos taurus OX=9913 PE=4 SV=1	--	0.999938	0.000379937	121.36	2	KLT(1)YS(1)GFQK	-0.68022	0.25	0.491	0.465	1.592	3.441	1.99	0.162	0.21	0.204	0.939	1.002	0.731	1.04	0.938	1.048	0.998	1.034	1.137	0.266	0.49	0.636	1.531	3.668	1.899	0.162	0.203	0.179	5.09914	0.0117502	0.0766413	0.000764259	0.390805	0.0296818
A0A3Q1MGG8	2568	S	Uncharacterized protein OS=Bos taurus OX=9913 PE=4 SV=1	--	0.88428	8.2582e-35	142.24	4	QGLS(0.032)VKPS(0.884)AS(0.296)LS(0.789)APDLLLDS(0.995)VLGAVDS(0.004)R	3.3132	1.084	0.941	1.301	1.377	1.338	1.19	0.736	0.571	0.584	0.939	1.002	0.731	1.04	0.938	1.048	0.998	1.034	1.137	1.154	0.939	1.78	1.324	1.426	1.135	0.737	0.552	0.514	1.0031	0.869328	0.464093	0.00385825	0.465531	0.027467
A0A3Q1MGG8	2570	S	Uncharacterized protein OS=Bos taurus OX=9913 PE=4 SV=1	--	0.993109	5.3106e-294	305.77	3	QGLSVKPS(0.007)AS(0.993)LS(1)APDLLLDSVLGAVDSR	-0.063047	1.491	1.795	1.529	1.051	1.079	1.039	0.43	0.342	0.264	0.939	1.002	0.731	1.04	0.938	1.048	0.998	1.034	1.137	1.588	1.791	2.092	1.011	1.15	0.991	0.431	0.331	0.232	0.576129	0.00407389	0.315355	0.00309232	0.181685	0.00091501
A0A3Q1MGG8	2572	S	Uncharacterized protein OS=Bos taurus OX=9913 PE=4 SV=1	--	0.999976	1.13985e-226	273.49	4	KQGLS(0.134)VKPS(0.878)AS(0.988)LS(1)APDLLLDSVLGAVDSR	1.2836	1.373	1.599	1.444	1.155	1.207	1.137	0.442	0.362	0.304	0.939	1.002	0.731	1.04	0.938	1.048	0.998	1.034	1.137	1.462	1.596	1.975	1.111	1.287	1.085	0.443	0.35	0.267	0.692033	0.0251743	0.304335	0.00148866	0.21061	0.000786767
A0A3Q1MGG8	2580	S	Uncharacterized protein OS=Bos taurus OX=9913 PE=4 SV=1	--	0.994591	4.44838e-29	138.24	4	QGLS(0.032)VKPS(0.884)AS(0.296)LS(0.789)APDLLLDS(0.995)VLGAVDS(0.004)R	3.3132	0.903	0.931	1.199	1.144	1.495	1.626	0.575	0.621	0.503	0.939	1.002	0.731	1.04	0.938	1.048	0.998	1.034	1.137	0.962	0.929	1.64	1.1	1.594	1.552	0.576	0.601	0.442	1.20249	0.400167	0.3813	0.0033263	0.45851	0.022169
A0A3Q1MGG8	1986	S	Uncharacterized protein OS=Bos taurus OX=9913 PE=4 SV=1	--	0.999897	0.00561743	70.089	2	LAQPS(1)VATR	-0.02975	0.805	0.787	0.654	1.424	1.891	1.427	0.686	0.774	0.566	0.939	1.002	0.731	1.04	0.938	1.048	0.998	1.034	1.137	0.857	0.785	0.895	1.369	2.016	1.362	0.687	0.749	0.498	1.87111	0.0107723	0.407415	0.00758505	0.762318	0.0936975
A0A3Q1MGG8	1706	S	Uncharacterized protein OS=Bos taurus OX=9913 PE=4 SV=1	--	1	0	414.88	3	MTLSVHWDS(1)EDEEDMSSDQSSMNLK	-2.0479	1.058	0.883	0.794	1.425	1.013	0.976	1.057	0.949	1.026	0.939	1.002	0.731	1.04	0.938	1.048	0.998	1.034	1.137	1.127	0.881	1.086	1.37	1.08	0.931	1.059	0.918	0.902	1.09276	0.581053	0.851523	0.289637	0.930511	0.495345
A0A3Q1MGG8	1713	S	Uncharacterized protein OS=Bos taurus OX=9913 PE=4 SV=1	--	0.97414	2.7645e-61	177.35	3	MTLSVHWDS(1)EDEEDMS(0.974)S(0.894)DQS(0.111)S(0.022)MNLK	-0.20447	1.187	0.937	0.762	1.44	0.95	0.825	1.05	1.019	1.031	0.939	1.002	0.731	1.04	0.938	1.048	0.998	1.034	1.137	1.264	0.935	1.042	1.385	1.013	0.787	1.052	0.985	0.907	0.982721	0.854282	0.924333	0.766555	0.908362	0.410245
A0A3Q1MGG8	1714	S	Uncharacterized protein OS=Bos taurus OX=9913 PE=4 SV=1	--	0.893544	1.23064e-44	131.13	3	MTLSVHWDS(1)EDEEDMS(0.974)S(0.894)DQS(0.111)S(0.022)MNLK	-0.20447	1.227	0.887	0.897	1.406	0.922	0.872	1.054	0.968	0.975	0.939	1.002	0.731	1.04	0.938	1.048	0.998	1.034	1.137	1.307	0.885	1.227	1.352	0.983	0.832	1.056	0.936	0.858	0.926294	0.679001	0.899905	0.597956	0.833577	0.27244
A0A3Q1MGG8	1785	S	Uncharacterized protein OS=Bos taurus OX=9913 PE=4 SV=1	--	0.96039	1.61601e-26	158.29	2	MT(0.033)S(0.96)S(0.379)LS(0.627)EPSVVNK	-1.0072	0.842	0.658	0.668	1.314	1.726	1.512	0.846	0.736	0.737	0.939	1.002	0.731	1.04	0.938	1.048	0.998	1.034	1.137	0.897	0.657	0.914	1.263	1.84	1.443	0.848	0.712	0.648	1.84198	0.0165618	0.485702	0.00613891	0.894652	0.467645
A0A3Q1MGG8	1786	S	Uncharacterized protein OS=Bos taurus OX=9913 PE=4 SV=1	--	0.959757	1.61601e-26	158.29	2	MTS(0.035)S(0.96)LS(0.005)EPSVVNK	1.8796	1.1	1.052	0.756	1.155	1.193	1.052	1.103	0.877	0.822	0.939	1.002	0.731	1.04	0.938	1.048	0.998	1.034	1.137	1.171	1.05	1.034	1.111	1.272	1.004	1.105	0.848	0.723	1.04055	0.667112	0.79008	0.156405	0.82212	0.181179
A0A3Q1MGG8	1788	S	Uncharacterized protein OS=Bos taurus OX=9913 PE=4 SV=1	--	0.999494	8.46936e-93	228.49	2	MT(0.012)S(0.702)S(0.287)LS(0.999)EPSVVNK	1.2099	0.879	0.796	0.833	1.259	1.504	1.354	0.872	0.788	0.783	0.939	1.002	0.731	1.04	0.938	1.048	0.998	1.034	1.137	0.936	0.794	1.14	1.211	1.603	1.292	0.874	0.762	0.689	1.43066	0.0547921	0.566245	0.00659721	0.810105	0.177968
A0A3Q1MGG8	1791	S	Uncharacterized protein OS=Bos taurus OX=9913 PE=4 SV=1	--	0.999995	2.12316e-13	125.98	2	MTSS(0.003)LS(0.997)EPS(1)VVNK	0.11447	0.908	0.878	0.925	1.025	1.341	1.349	0.882	0.845	0.901	0.939	1.002	0.731	1.04	0.938	1.048	0.998	1.034	1.137	0.967	0.876	1.265	0.986	1.43	1.287	0.884	0.817	0.792	1.19144	0.322927	0.673238	0.0289462	0.802124	0.141789
A0A3Q1MGG8	3378	S	Uncharacterized protein OS=Bos taurus OX=9913 PE=4 SV=1	--	0.91315	2.42064e-13	129.65	2	NS(0.913)T(0.087)IPSIAVGPR	-0.93104	0.298	0.492	0.509	1.187	2.879	2.53	0.228	0.369	0.247	0.939	1.002	0.731	1.04	0.938	1.048	0.998	1.034	1.137	0.317	0.491	0.696	1.141	3.069	2.414	0.228	0.357	0.217	4.40426	0.0179319	0.121075	0.00366331	0.533245	0.094631
A0A3Q1MGG8	3382	S	Uncharacterized protein OS=Bos taurus OX=9913 PE=4 SV=1	--	0.986275	0.00302996	70.259	2	NS(0.001)T(0.012)IPS(0.986)IAVGPR	-0.16686	0.757	0.802	0.775	1.223	1.897	1.638	0.634	0.558	0.686	0.939	1.002	0.731	1.04	0.938	1.048	0.998	1.034	1.137	0.806	0.8	1.06	1.176	2.022	1.563	0.635	0.54	0.603	1.78582	0.0360829	0.373451	0.00416902	0.666917	0.0186973
A0A3Q1MGG8	2802	S	Uncharacterized protein OS=Bos taurus OX=9913 PE=4 SV=1	--	0.889852	3.92647e-131	221.67	3	SMPSSVASVLPQS(0.001)PS(0.008)LAKPS(0.89)T(0.09)VS(0.009)S(0.002)GTPTLQQR	-0.17637	0.91	1.034	1.1	1.108	1.586	1.282	0.629	0.652	0.723	0.939	1.002	0.731	1.04	0.938	1.048	0.998	1.034	1.137	0.969	1.032	1.505	1.065	1.691	1.223	0.63	0.631	0.636	1.13491	0.548801	0.476753	0.00623224	0.541072	0.0124043
A0A3Q1MGG8	2806	S	Uncharacterized protein OS=Bos taurus OX=9913 PE=4 SV=1	--	0.875475	2.26153e-71	174.06	3	PS(0.001)T(0.005)VS(0.121)S(0.875)GT(0.991)PT(0.006)LQQR	-0.27018	1.215	1.22	1.956	0.883	0.844	0.896	0.863	0.611	0.682	0.939	1.002	0.731	1.04	0.938	1.048	0.998	1.034	1.137	1.294	1.218	2.676	0.849	0.9	0.855	0.865	0.591	0.6	0.501928	0.0703103	0.789555	0.115833	0.396299	0.0362407
A0A3Q1MGG8	3070	S	Uncharacterized protein OS=Bos taurus OX=9913 PE=4 SV=1	--	0.999904	2.83028e-259	306.98	2	QELPQAS(1)PIS(0.199)LS(0.802)FMAPAESLR	-1.3929	0.235	0.968	1.352	0.26	1.798	2.119	0.253	0.931	0.858	0.939	1.002	0.731	1.04	0.938	1.048	0.998	1.034	1.137	0.25	0.966	1.85	0.25	1.917	2.022	0.254	0.9	0.755	1.36628	0.789906	0.455717	0.508821	0.622635	0.67831
A0A3Q1MGG8	3073	S	Uncharacterized protein OS=Bos taurus OX=9913 PE=4 SV=1	--	0.997418	0.000160994	62.034	3	QELPQAS(0.004)PIS(0.997)LS(0.998)FMAPAES(0.001)LR	0.77771	0.637	0.964	1.071	0.917	1.293	1.654	0.796	0.797	0.865	0.939	1.002	0.731	1.04	0.938	1.048	0.998	1.034	1.137	0.678	0.962	1.465	0.882	1.378	1.578	0.798	0.771	0.761	1.23607	0.458977	0.607087	0.0560366	0.750403	0.346716
A0A3Q1MGG8	3075	S	Uncharacterized protein OS=Bos taurus OX=9913 PE=4 SV=1	--	0.9976	5.16954e-259	303.42	3	QELPQAS(0.004)PIS(0.997)LS(0.998)FMAPAES(0.001)LR	0.77771	0.247	0.689	0.74	0.268	2.596	2.994	0.235	0.429	0.397	0.939	1.002	0.731	1.04	0.938	1.048	0.998	1.034	1.137	0.263	0.688	1.012	0.258	2.768	2.857	0.235	0.415	0.349	2.99694	0.418313	0.169811	0.16895	0.508915	0.266359
A0A3Q1MGG8	2924	S	Uncharacterized protein OS=Bos taurus OX=9913 PE=4 SV=1	--	1	0.000108919	74.776	2	S(1)QPRVS(1)PHPS(1)LFR	-0.046955	0.395	0.449	0.559	1.021	3.383	1.991	0.28	0.336	0.356	0.939	1.002	0.731	1.04	0.938	1.048	0.998	1.034	1.137	0.421	0.448	0.765	0.982	3.607	1.9	0.281	0.325	0.313	3.97124	0.0382372	0.141624	0.00855625	0.562424	0.0501145
A0A3Q1MGG8	2929	S	Uncharacterized protein OS=Bos taurus OX=9913 PE=4 SV=1	--	1	0.000108919	103.11	3	VS(1)PHPS(1)LFR	-0.45255	0.695	0.943	0.825	1.005	2.31	1.647	0.462	0.495	0.498	0.939	1.002	0.731	1.04	0.938	1.048	0.998	1.034	1.137	0.74	0.941	1.129	0.966	2.463	1.572	0.463	0.479	0.438	1.77972	0.15456	0.275945	0.0109742	0.491103	0.0050819
A0A3Q1MGG8	2933	S	Uncharacterized protein OS=Bos taurus OX=9913 PE=4 SV=1	--	1	0.000230423	103.11	3	VS(1)PHPS(1)LFR	-0.45255	0.448	0.559	0.692	0.989	3.148	2.035	0.254	0.32	0.327	0.939	1.002	0.731	1.04	0.938	1.048	0.998	1.034	1.137	0.477	0.558	0.947	0.951	3.356	1.942	0.255	0.309	0.288	3.15288	0.0638383	0.136342	0.00716702	0.429869	0.0202204
A0A3Q1MGG8	3047	S	Uncharacterized protein OS=Bos taurus OX=9913 PE=4 SV=1	--	1	6.62331e-11	128.74	3	RVS(1)LGYES(0.326)S(0.674)PR	-0.32768	0.857	1.306	1.33	0.897	1.786	1.222	0.513	0.528	0.524	0.939	1.002	0.731	1.04	0.938	1.048	0.998	1.034	1.137	0.913	1.303	1.819	0.862	1.904	1.166	0.514	0.511	0.461	0.974473	0.899585	0.377925	0.0169755	0.368278	0.00894029
A0A3Q1MGG8	3052	S	Uncharacterized protein OS=Bos taurus OX=9913 PE=4 SV=1	--	0.810616	6.62331e-11	128.74	4	RVS(1)LGYES(0.811)S(0.204)PRGS(0.985)R	0.1264	1.076	1.266	1.179	0.867	0.792	0.802	1.046	1.055	1.06	0.939	1.002	0.731	1.04	0.938	1.048	0.998	1.034	1.137	1.146	1.263	1.613	0.834	0.844	0.765	1.048	1.02	0.932	0.607409	0.0100314	1.228	0.0120957	0.745898	0.0578274
A0A3Q1MGG8	3053	S	Uncharacterized protein OS=Bos taurus OX=9913 PE=4 SV=1	--	0.888616	5.61696e-11	131.66	2	VSLGYES(0.111)S(0.889)PR	0.51209	1.128	1.327	1.315	0.837	1.059	0.898	0.878	0.838	0.81	0.939	1.002	0.731	1.04	0.938	1.048	0.998	1.034	1.137	1.201	1.324	1.799	0.805	1.129	0.857	0.88	0.81	0.712	0.645467	0.053567	0.860623	0.302712	0.555504	0.0134307
A0A3Q1MGG8	3057	S	Uncharacterized protein OS=Bos taurus OX=9913 PE=4 SV=1	--	0.988521	0.000308713	71.905	2	RVS(0.785)LGY(0.067)ES(0.38)S(0.779)PRGS(0.989)R	-0.38692	1.286	1.629	1.844	0.687	1.52	1.071	0.339	0.274	0.321	0.939	1.002	0.731	1.04	0.938	1.048	0.998	1.034	1.137	1.37	1.626	2.523	0.661	1.62	1.022	0.34	0.265	0.282	0.598478	0.159751	0.268544	0.00962264	0.160718	0.00079153
A0A3Q1MGG8	1588	S	Uncharacterized protein OS=Bos taurus OX=9913 PE=4 SV=1	--	0.693922	7.71765e-08	102.09	3	S(0.133)FS(0.694)QGCT(0.167)DY(0.006)GLNMS(0.146)NS(0.825)QS(0.024)S(0.005)LR	-2.1525	1.023	0.919	0.964	1.065	1.083	0.986	0.922	1.111	1.052	0.939	1.002	0.731	1.04	0.938	1.048	0.998	1.034	1.137	1.089	0.917	1.319	1.024	1.155	0.941	0.924	1.074	0.925	0.938346	0.665816	0.936859	0.454845	0.879098	0.359053
A0A3Q1MGG8	1599	S	Uncharacterized protein OS=Bos taurus OX=9913 PE=4 SV=1	--	0.667321	1.15784e-09	109.85	3	SFSQGCTDYGLNMS(0.667)NS(0.304)QS(0.022)S(0.006)LR	-0.92103	1.072	0.99	1.312	1.039	1.142	0.824	1.031	0.926	0.828	0.939	1.002	0.731	1.04	0.938	1.048	0.998	1.034	1.137	1.142	0.988	1.795	0.999	1.217	0.786	1.033	0.896	0.728	0.764841	0.318241	0.885077	0.512378	0.676943	0.150351
A0A3Q1MGG8	1601	S	Uncharacterized protein OS=Bos taurus OX=9913 PE=4 SV=1	--	0.999746	0	371.02	2	SFSQGCTDYGLNMSNS(1)QSS(1)LR	-0.11305	0.979	0.9	0.749	1.225	1.157	1.05	1.148	1.085	0.844	0.939	1.002	0.731	1.04	0.938	1.048	0.998	1.034	1.137	1.043	0.898	1.025	1.178	1.233	1.002	1.15	1.049	0.742	1.15071	0.152857	0.861705	0.333686	0.991571	0.877016
A0A3Q1MGG8	1603	S	Uncharacterized protein OS=Bos taurus OX=9913 PE=4 SV=1	--	0.584326	9.676e-06	73.902	3	SFSQGCTDYGLNMS(0.002)NS(0.019)QS(0.584)S(0.394)LR	-1.6491										0.939	1.002	0.731	1.04	0.938	1.048	0.998	1.034	1.137
A0A3Q1MGG8	1604	S	Uncharacterized protein OS=Bos taurus OX=9913 PE=4 SV=1	--	0.999791	0	371.02	2	SFSQGCTDYGLNMSNS(1)QSS(1)LR	-0.11305	0.882	1.01	0.707	1.32	1.185	0.868	1.122	1.252	0.799	0.939	1.002	0.731	1.04	0.938	1.048	0.998	1.034	1.137	0.939	1.008	0.967	1.269	1.263	0.828	1.124	1.211	0.703	1.15305	0.435434	0.904167	0.648228	1.04255	0.93526
A0A3Q1MGG8	1166	S	Uncharacterized protein OS=Bos taurus OX=9913 PE=4 SV=1	--	1	0.0253003	86.136	2	S(1)GVGLPK	-0.75175	0.932	1.337	0.636	1.181	1.227	1.147	1.049	0.888	0.651	0.939	1.002	0.731	1.04	0.938	1.048	0.998	1.034	1.137	0.993	1.334	0.87	1.136	1.308	1.094	1.051	0.859	0.573	1.10666	0.451422	0.701809	0.110085	0.776666	0.288941
A0A3Q1MGG8	2783	S	Uncharacterized protein OS=Bos taurus OX=9913 PE=4 SV=1	--	0.990406	2.94674e-12	125.69	3	S(0.99)MPS(0.183)S(0.827)VASVLPQSPSLAK	-0.80127	0.981	1.214	1.414	1.179	1.409	1.335	0.487	0.545	0.458	0.939	1.002	0.731	1.04	0.938	1.048	0.998	1.034	1.137	1.045	1.212	1.934	1.134	1.502	1.274	0.488	0.527	0.403	0.932952	0.851718	0.36266	0.000884953	0.338344	0.00642152
A0A3Q1MGG8	2786	S	Uncharacterized protein OS=Bos taurus OX=9913 PE=4 SV=1	--	0.817226	3.41951e-84	181.66	4	S(0.025)MPS(0.817)S(0.158)VASVLPQSPSLAK	-1.1911	0.67	0.817	0.833	1.235	1.863	1.614	0.621	0.64	0.682	0.939	1.002	0.731	1.04	0.938	1.048	0.998	1.034	1.137	0.714	0.815	1.14	1.188	1.986	1.54	0.622	0.619	0.6	1.7662	0.0495092	0.390539	0.00349546	0.689771	0.0655808
A0A3Q1MGG8	2787	S	Uncharacterized protein OS=Bos taurus OX=9913 PE=4 SV=1	--	0.826551	1.18164e-41	143.59	3	S(0.99)MPS(0.183)S(0.827)VASVLPQSPSLAK	-0.80127	0.767	0.958	1.066	1.291	1.772	1.721	0.428	0.492	0.459	0.939	1.002	0.731	1.04	0.938	1.048	0.998	1.034	1.137	0.817	0.956	1.458	1.241	1.889	1.642	0.429	0.476	0.404	1.47694	0.128677	0.274308	0.000639889	0.405138	0.00818351
A0A3Q1MGG8	2790	S	Uncharacterized protein OS=Bos taurus OX=9913 PE=4 SV=1	--	0.997617	1.18164e-41	143.59	3	SMPSS(0.002)VAS(0.998)VLPQSPSLAK	0.084087	0.764	0.933	0.893	1.156	1.698	1.574	0.633	0.641	0.684	0.939	1.002	0.731	1.04	0.938	1.048	0.998	1.034	1.137	0.814	0.931	1.222	1.112	1.81	1.502	0.634	0.62	0.602	1.49107	0.100706	0.41953	0.00400183	0.625548	0.0195015
A0A3Q1MGG8	2795	S	Uncharacterized protein OS=Bos taurus OX=9913 PE=4 SV=1	--	0.995966	1.4957e-216	263.7	3	SMPSSVASVLPQS(0.996)PS(0.004)LAKPSTVSSGTPTLQQR	0.27352	1.212	1.179	1.307	0.92	0.842	0.866	0.96	0.952	0.908	0.939	1.002	0.731	1.04	0.938	1.048	0.998	1.034	1.137	1.291	1.177	1.788	0.885	0.898	0.826	0.962	0.921	0.799	0.613017	0.0216013	1.02798	0.704286	0.630169	0.0318703
A0A3Q1MGG8	2797	S	Uncharacterized protein OS=Bos taurus OX=9913 PE=4 SV=1	--	0.99185	1.76378e-53	158.99	4	S(0.021)MPS(0.449)S(0.53)VAS(0.993)VLPQS(0.015)PS(0.992)LAKPS(0.471)T(0.136)VS(0.147)S(0.125)GT(0.09)PT(0.032)LQQR	1.1746	0.627	0.742	0.712	1.306	1.979	1.764	0.621	0.59	0.614	0.939	1.002	0.731	1.04	0.938	1.048	0.998	1.034	1.137	0.668	0.741	0.974	1.256	2.11	1.683	0.622	0.571	0.54	2.11876	0.0167806	0.343236	0.00252966	0.727235	0.0622579
A0A3Q1MGG8	2859	S	Uncharacterized protein OS=Bos taurus OX=9913 PE=4 SV=1	--	0.847739	0.00803029	95.815	3	S(0.848)PS(0.152)AYQK	-0.27915	1.722	0.96	1.699	0.958	0.716	0.878	0.962	0.739	0.58	0.939	1.002	0.731	1.04	0.938	1.048	0.998	1.034	1.137	1.834	0.958	2.324	0.921	0.763	0.838	0.964	0.715	0.51	0.492963	0.0754191	0.867962	0.420502	0.427873	0.0643319
A0A3Q1MGG8	2152	S	Uncharacterized protein OS=Bos taurus OX=9913 PE=4 SV=1	--	0.999944	1.40508e-61	193.76	2	S(1)QGATASEVLPDVSR	0.20296	0.929	1.184	0.739	1.268	1.451	1.137	0.895	0.751	0.699	0.939	1.002	0.731	1.04	0.938	1.048	0.998	1.034	1.137	0.989	1.182	1.011	1.219	1.547	1.085	0.897	0.726	0.615	1.21025	0.197574	0.581148	0.0227938	0.703331	0.0424936
A0A3Q1MGG8	2158	S	Uncharacterized protein OS=Bos taurus OX=9913 PE=4 SV=1	--	0.978153	0.000229905	84.324	3	S(0.001)QGAT(0.021)AS(0.978)EVLPDVS(1)R	0.17738	1.028	1.024	0.928	0.986	1.344	1.203	1.003	0.806	0.743	0.939	1.002	0.731	1.04	0.938	1.048	0.998	1.034	1.137	1.095	1.022	1.269	0.948	1.433	1.148	1.005	0.779	0.653	1.04223	0.828956	0.690564	0.0980322	0.719728	0.0724461
A0A3Q1MGG8	2165	S	Uncharacterized protein OS=Bos taurus OX=9913 PE=4 SV=1	--	1	2.30118e-24	141.08	2	SQGATASEVLPDVS(1)R	-0.19821	0.826	1.327	0.829	0.938	1.431	1.025	0.913	0.854	0.881	0.939	1.002	0.731	1.04	0.938	1.048	0.998	1.034	1.137	0.88	1.324	1.134	0.902	1.526	0.978	0.915	0.826	0.775	1.02037	0.976901	0.738696	0.179019	0.753745	0.102497
A0A3Q1MGG8	1654	S	Uncharacterized protein OS=Bos taurus OX=9913 PE=4 SV=1	--	0.999999	0.00033035	63.376	3	S(1)QGPRS(1)VEETEGAGHR	-2.0203	1.304	1.008	0.597	1.065	0.861	1.017	1.275	1.028	0.99	0.939	1.002	0.731	1.04	0.938	1.048	0.998	1.034	1.137	1.389	1.006	0.817	1.024	0.918	0.97	1.278	0.994	0.871	0.9066	0.659273	1.07933	0.610231	0.978518	0.959076
A0A3Q1MGG8	1659	S	Uncharacterized protein OS=Bos taurus OX=9913 PE=4 SV=1	--	0.999966	3.87504e-08	116.82	3	S(1)VEETEGAGHR	0.72834	1.194	1.227	0.801	1.118	0.974	0.92	1.199	0.935	0.765	0.939	1.002	0.731	1.04	0.938	1.048	0.998	1.034	1.137	1.272	1.225	1.096	1.075	1.038	0.878	1.201	0.904	0.673	0.832452	0.0734415	0.928786	0.613005	0.77317	0.177369
A0A3Q1MGG8	269	S	Uncharacterized protein OS=Bos taurus OX=9913 PE=4 SV=1	--	0.977414	2.78149e-87	221.14	2	S(0.977)T(0.023)CLVQVEGDPMK	-0.19368	0.691	0.833	0.719	1.208	0.98	1.014	0.986	1.239	1.476	0.939	1.002	0.731	1.04	0.938	1.048	0.998	1.034	1.137	0.736	0.831	0.984	1.162	1.045	0.968	0.988	1.198	1.298	1.24461	0.0883116	1.09732	0.408506	1.36574	0.0555734
A0A3Q1MGG8	811	S	Uncharacterized protein OS=Bos taurus OX=9913 PE=4 SV=1	--	0.956322	1.96931e-24	138.96	2	S(0.956)T(0.042)T(0.008)GS(0.994)PQAHLLAELTK	-0.7511	0.931	1.476	1.063	0.772	1.105	1.217	0.63	0.898	0.887	0.939	1.002	0.731	1.04	0.938	1.048	0.998	1.034	1.137	0.991	1.473	1.454	0.742	1.178	1.161	0.631	0.868	0.78	0.786371	0.285727	0.739695	0.181124	0.581674	0.0289875
A0A3Q1MGG8	815	S	Uncharacterized protein OS=Bos taurus OX=9913 PE=4 SV=1	--	0.993573	3.46582e-132	245.11	2	S(0.956)T(0.042)T(0.008)GS(0.994)PQAHLLAELTK	-0.7511	0.656	0.85	0.618	0.693	1.049	1.161	0.729	1.682	1.585	0.939	1.002	0.731	1.04	0.938	1.048	0.998	1.034	1.137	0.699	0.848	0.845	0.666	1.118	1.108	0.73	1.627	1.394	1.20903	0.414083	1.29703	0.481159	1.56814	0.191219
A0A3Q1MGG8	2194	S	Uncharacterized protein OS=Bos taurus OX=9913 PE=4 SV=1	--	0.999721	2.03473e-25	148.2	2	S(1)VATAMGPS(0.007)QS(0.992)QMS(0.001)R	1.878	0.766	1.069	0.775	0.962	1.73	1.401	0.766	0.73	0.764	0.939	1.002	0.731	1.04	0.938	1.048	0.998	1.034	1.137	0.816	1.067	1.06	0.925	1.844	1.337	0.768	0.706	0.672	1.39517	0.238795	0.52265	0.0395415	0.729188	0.0326217
A0A3Q1MGG8	2202	S	Uncharacterized protein OS=Bos taurus OX=9913 PE=4 SV=1	--	0.999849	1.97833e-24	142.26	2	SVATAMGPS(1)QS(1)QMSR	-0.30039	0.834	0.856	0.858	1.066	1.711	1.47	0.753	0.71	0.741	0.939	1.002	0.731	1.04	0.938	1.048	0.998	1.034	1.137	0.888	0.854	1.174	1.025	1.824	1.403	0.755	0.687	0.652	1.45816	0.137568	0.492474	0.0165504	0.718107	0.0415618
A0A3Q1MGG8	2204	S	Uncharacterized protein OS=Bos taurus OX=9913 PE=4 SV=1	--	0.999915	2.03473e-25	148.2	2	SVATAMGPS(1)QS(1)QMSR	-0.30039	0.837	0.945	0.861	1.034	1.696	1.455	0.7	0.694	0.761	0.939	1.002	0.731	1.04	0.938	1.048	0.998	1.034	1.137	0.891	0.943	1.178	0.994	1.808	1.388	0.701	0.671	0.669	1.3911	0.185483	0.487112	0.0165123	0.677623	0.0115654
A0A3Q1MGG8	2207	S	Uncharacterized protein OS=Bos taurus OX=9913 PE=4 SV=1	--	0.9419	0.0103348	40.622	3	SVAT(0.001)AMGPS(0.528)QS(0.528)QMS(0.942)R	-0.24102										0.939	1.002	0.731	1.04	0.938	1.048	0.998	1.034	1.137
A0A3Q1MGG8	639	S	Uncharacterized protein OS=Bos taurus OX=9913 PE=4 SV=1	--	0.999928	0.0174193	123.86	2	S(1)VATILK	-0.28602	0.8	0.933	0.618	1.177	0.835	1.027	1.258	1.404	1.101	0.939	1.002	0.731	1.04	0.938	1.048	0.998	1.034	1.137	0.852	0.931	0.845	1.132	0.89	0.98	1.261	1.358	0.968	1.14231	0.166587	1.19487	0.236906	1.36492	0.0482092
A0A3Q1MGG8	702	S	Uncharacterized protein OS=Bos taurus OX=9913 PE=4 SV=1	--	0.995222	0.0190093	97.565	2	S(0.995)YLT(0.005)EGK	-0.31688										0.939	1.002	0.731	1.04	0.938	1.048	0.998	1.034	1.137
A0A3Q1MGG8	749	S	Uncharacterized protein OS=Bos taurus OX=9913 PE=4 SV=1	--	0.818813	4.0925e-58	177.69	3	T(0.004)ET(0.025)T(0.14)S(0.819)DT(0.636)S(0.375)MAMEMPGDLTWAK	-1.9707	0.954	0.985	0.768	1.369	0.893	0.954	1.196	1.019	1.049	0.939	1.002	0.731	1.04	0.938	1.048	0.998	1.034	1.137	1.016	0.983	1.051	1.316	0.952	0.91	1.198	0.985	0.923	1.04197	0.826579	0.977344	0.918708	1.01836	0.886123
A0A3Q1MGG8	752	S	Uncharacterized protein OS=Bos taurus OX=9913 PE=4 SV=1	--	0.893851	1.61872e-07	97.188	3	T(0.008)ET(0.037)T(0.153)S(0.801)DT(0.107)S(0.894)MAMEMPGDLTWAK	0.39471	0.962	0.972	0.693	1.44	0.816	0.965	1.288	1.036	1.034	0.939	1.002	0.731	1.04	0.938	1.048	0.998	1.034	1.137	1.024	0.97	0.948	1.385	0.87	0.921	1.291	1.002	0.909	1.07954	0.730464	1.00819	0.919792	1.08838	0.52709
A0A3Q1MGG8	674	S	Uncharacterized protein OS=Bos taurus OX=9913 PE=4 SV=1	--	0.930536	1.13663e-137	218.79	4	TLCLPPSAAGNLKPPFSAAATAGISDT(0.018)S(0.052)S(0.931)HTCLSGPK	0.43379	0.965	0.667	0.656	1.938	0.984	1.176	0.583	1.12	1.09	0.939	1.002	0.731	1.04	0.938	1.048	0.998	1.034	1.137	1.028	0.666	0.897	1.863	1.049	1.122	0.584	1.083	0.959	1.55693	0.128621	0.650967	0.17713	1.01351	0.986383
A0A3Q1MGG8	440	S	Uncharacterized protein OS=Bos taurus OX=9913 PE=4 SV=1	--	0.67935	0.00014339	72.585	3	TLPQPCPMS(0.679)T(0.316)VT(0.005)ITK	0.21528	0.877	0.974	0.857	1.197	1.091	0.978	0.991	1.302	0.857	0.939	1.002	0.731	1.04	0.938	1.048	0.998	1.034	1.137	0.934	0.972	1.172	1.151	1.163	0.933	0.993	1.259	0.754	1.05491	0.622354	0.925778	0.599329	0.976608	0.817498
A0A3Q1MGG8	607	S	Uncharacterized protein OS=Bos taurus OX=9913 PE=4 SV=1	--	0.999918	2.00447e-79	218.25	2	TLS(1)HQMLQGATVAK	-0.77392	0.751	0.869	0.687	1.215	0.907	1.052	1.092	1.214	1.366	0.939	1.002	0.731	1.04	0.938	1.048	0.998	1.034	1.137	0.8	0.867	0.94	1.168	0.967	1.004	1.094	1.174	1.201	1.20407	0.067635	1.10513	0.185346	1.33065	0.00617347
A0A3Q1MGG8	1180	S	Uncharacterized protein OS=Bos taurus OX=9913 PE=4 SV=1	--	0.731178	0.000113331	67.56	3	T(0.263)MGS(0.731)GMT(0.006)VMPAPVEVDCR	-0.10001	1.065	0.983	1.017	0.919	1.053	1.099	0.967	0.977	1.022	0.939	1.002	0.731	1.04	0.938	1.048	0.998	1.034	1.137	1.134	0.981	1.391	0.884	1.123	1.049	0.969	0.945	0.899	0.871649	0.346345	0.920484	0.352314	0.802339	0.112282
A0A3Q1MGG8	523	S	Uncharacterized protein OS=Bos taurus OX=9913 PE=4 SV=1	--	0.943138	1.52422e-06	106.35	3	TPAAMRPT(0.002)T(0.04)S(0.943)MT(0.014)NT(0.001)TPQTR	-0.3714	1.03	0.913	0.856	1.21	1.296	1.337	0.841	0.777	0.809	0.939	1.002	0.731	1.04	0.938	1.048	0.998	1.034	1.137	1.097	0.911	1.171	1.163	1.382	1.276	0.843	0.751	0.712	1.20195	0.106914	0.603507	0.00200976	0.725385	0.0243494
A0A3Q1MGG8	868	S	Uncharacterized protein OS=Bos taurus OX=9913 PE=4 SV=1	--	0.996219	0.00130742	84.365	2	T(0.004)PS(0.996)QAHLPAK	0.14708	1	0.948	0.925	1.169	1.252	1.271	0.842	0.896	0.771	0.939	1.002	0.731	1.04	0.938	1.048	0.998	1.034	1.137	1.065	0.946	1.265	1.124	1.335	1.213	0.844	0.867	0.678	1.12088	0.291911	0.650599	0.00938935	0.729243	0.0519427
A0A3Q1MGG8	934	S	Uncharacterized protein OS=Bos taurus OX=9913 PE=4 SV=1	--	0.990414	0.00562015	67.648	2	T(0.01)QS(0.99)QPLLVGFK	1.3191	0.925	0.947	1.048	1.104	1.202	1.291	0.842	0.817	0.903	0.939	1.002	0.731	1.04	0.938	1.048	0.998	1.034	1.137	0.985	0.945	1.434	1.062	1.281	1.232	0.844	0.79	0.794	1.06272	0.627057	0.679161	0.00323766	0.72176	0.0834235
A0A3Q1MGG8	366	S	Uncharacterized protein OS=Bos taurus OX=9913 PE=4 SV=1	--	0.5	0.00141438	79.461	2	T(0.5)S(0.5)PQPCPVPMVTIAK	1.712	1.392	0.709	0.735	1.755	0.98	0.909	1.406	0.574	0.829	0.939	1.002	0.731	1.04	0.938	1.048	0.998	1.034	1.137	1.482	0.708	1.005	1.687	1.045	0.867	1.409	0.555	0.729	1.12645	0.692801	0.748263	0.388673	0.842879	0.588744
A0A3Q1MGG8	2540	S	Uncharacterized protein OS=Bos taurus OX=9913 PE=4 SV=1	--	0.49283	1.00146e-12	93.505	4	T(0.015)VPMS(0.493)S(0.493)VAT(0.45)S(0.511)VS(0.163)PS(0.87)LIAAS(0.005)GS(0.001)DGKK	0.24259										0.939	1.002	0.731	1.04	0.938	1.048	0.998	1.034	1.137
A0A3Q1MGG8	2541	S	Uncharacterized protein OS=Bos taurus OX=9913 PE=4 SV=1	--	0.865986	2.88094e-38	151.18	3	TVPMS(0.133)S(0.866)VAT(0.185)S(0.816)VS(0.1)PS(0.899)LIAASGSDGKK	0.56422	1.213	1.454	1.406	0.825	1.377	1.158	0.489	0.522	0.541	0.939	1.002	0.731	1.04	0.938	1.048	0.998	1.034	1.137	1.292	1.451	1.923	0.793	1.468	1.105	0.49	0.505	0.476	0.721389	0.183018	0.437017	0.0111804	0.315259	0.000669075
A0A3Q1MGG8	2545	S	Uncharacterized protein OS=Bos taurus OX=9913 PE=4 SV=1	--	0.962418	8.63756e-75	188.26	3	TVPMSSVAT(0.037)S(0.962)VS(0.001)PS(0.999)LIAAS(0.001)GSDGKK	0.40569	1.212	1.384	1.165	0.856	1.451	1.223	0.54	0.56	0.582	0.939	1.002	0.731	1.04	0.938	1.048	0.998	1.034	1.137	1.291	1.381	1.594	0.823	1.547	1.167	0.541	0.542	0.512	0.829114	0.325018	0.450947	0.0140974	0.373887	0.000112086
A0A3Q1MGG8	2547	S	Uncharacterized protein OS=Bos taurus OX=9913 PE=4 SV=1	--	0.992205	1.15142e-193	265.71	4	TVPMSSVATS(0.007)VS(0.992)PSLIAASGSDGKK	-0.54356	1.111	1.103	0.936	0.924	1.063	1.014	1.012	1.013	0.921	0.939	1.002	0.731	1.04	0.938	1.048	0.998	1.034	1.137	1.183	1.101	1.28	0.888	1.133	0.968	1.014	0.98	0.81	0.838664	0.0985584	0.938106	0.559247	0.786756	0.0420341
A0A3Q1MGG8	2549	S	Uncharacterized protein OS=Bos taurus OX=9913 PE=4 SV=1	--	0.999642	4.081e-193	264.44	3	TVPMS(0.003)S(0.003)VAT(0.13)S(0.862)VS(0.001)PS(1)LIAASGSDGK	0.64269	1.197	1.293	1.165	0.904	1.39	1.176	0.618	0.633	0.631	0.939	1.002	0.731	1.04	0.938	1.048	0.998	1.034	1.137	1.275	1.29	1.594	0.869	1.482	1.122	0.619	0.612	0.555	0.835057	0.308543	0.514253	0.0152618	0.42943	0.000471983
A0A3Q1MGG8	2554	S	Uncharacterized protein OS=Bos taurus OX=9913 PE=4 SV=1	--	0.582808	1.38135e-23	136.61	4	TVPMSSVATS(0.002)VS(0.929)PS(0.069)LIAAS(0.583)GS(0.417)DGKK	-0.25654	1.065	1.017	0.936	0.922	1.09	1.083	1.047	1.084	0.851	0.939	1.002	0.731	1.04	0.938	1.048	0.998	1.034	1.137	1.134	1.015	1.28	0.887	1.162	1.033	1.049	1.048	0.748	0.898804	0.352283	0.923102	0.563894	0.829688	0.212005
A0A3Q1MGG8	2556	S	Uncharacterized protein OS=Bos taurus OX=9913 PE=4 SV=1	--	0.936656	2.84016e-159	238.86	3	TVPMSSVATS(0.006)VS(0.046)PS(0.948)LIAAS(0.063)GS(0.937)DGKK	-0.21822	1.032	0.989	1.035	1.036	1.436	1.094	0.805	0.817	0.826	0.939	1.002	0.731	1.04	0.938	1.048	0.998	1.034	1.137	1.099	0.987	1.416	0.996	1.531	1.044	0.807	0.79	0.726	1.0197	0.948333	0.650518	0.0422683	0.663335	0.0232166
A0A3Q1MGG8	1772	S	Uncharacterized protein OS=Bos taurus OX=9913 PE=4 SV=1	--	1	6.5016e-26	153.22	3	VAS(1)NPGQLSMASR	0.058073	1.006	0.87	1.071	1.057	1.38	1.414	0.882	0.759	0.617	0.939	1.002	0.731	1.04	0.938	1.048	0.998	1.034	1.137	1.071	0.868	1.465	1.016	1.471	1.349	0.884	0.734	0.543	1.12691	0.526499	0.563347	0.0323476	0.634841	0.0962213
A0A3Q1MGG8	1781	S	Uncharacterized protein OS=Bos taurus OX=9913 PE=4 SV=1	--	0.982624	2.48282e-09	114.01	3	VASNPGQLS(0.017)MAS(0.983)R	-0.3222	1.324	0.923	1.027	1.312	1.086	1.141	0.677	0.84	0.788	0.939	1.002	0.731	1.04	0.938	1.048	0.998	1.034	1.137	1.41	0.921	1.405	1.262	1.158	1.089	0.678	0.812	0.693	0.93924	0.773124	0.622115	0.00258967	0.584315	0.0266916
A0A3Q1MGG8	894	S	Uncharacterized protein OS=Bos taurus OX=9913 PE=4 SV=1	--	0.999988	3.04608e-36	174.78	2	VQS(1)QGHLPTGLTK	0.066029	1.025	0.977	1.024	1.292	1.3	1.171	0.777	0.659	0.876	0.939	1.002	0.731	1.04	0.938	1.048	0.998	1.034	1.137	1.092	0.975	1.401	1.242	1.386	1.117	0.779	0.637	0.77	1.07987	0.531956	0.583712	0.00395016	0.630334	0.0223348
A0A3Q1MGG8	785	S	Uncharacterized protein OS=Bos taurus OX=9913 PE=4 SV=1	--	1	8.28708e-06	113.25	2	VQS(1)QLYGPAR	0.7301	0.885	1.014	0.703	1.21	2.155	1.646	0.479	0.507	0.303	0.939	1.002	0.731	1.04	0.938	1.048	0.998	1.034	1.137	0.942	1.012	0.962	1.163	2.297	1.571	0.48	0.49	0.266	1.72531	0.0626636	0.245677	0.0075361	0.423868	0.0113026
A0A3Q1MGG8	2018	S	Uncharacterized protein OS=Bos taurus OX=9913 PE=4 SV=1	--	0.999961	0.00310374	79.283	2	VS(1)PNLPSSR	0.074349	1.029	1.208	0.701	1.053	1.116	0.876	1.18	1.058	0.89	0.939	1.002	0.731	1.04	0.938	1.048	0.998	1.034	1.137	1.096	1.206	0.959	1.012	1.19	0.836	1.182	1.023	0.783	0.931616	0.562558	0.983542	0.903141	0.916283	0.519038
A0A3Q1MGG8	1799	S	Uncharacterized protein OS=Bos taurus OX=9913 PE=4 SV=1	--	0.95029	0.00501734	69.229	2	VT(0.05)PS(0.95)LGQMSR	1.4953	0.846	0.701	0.627	1.402	1.608	1.468	0.973	0.71	0.735	0.939	1.002	0.731	1.04	0.938	1.048	0.998	1.034	1.137	0.901	0.7	0.858	1.348	1.714	1.401	0.975	0.687	0.646	1.81497	0.00514046	0.517141	0.0106228	0.938593	0.64465
Q58DR2	122	S	DnaJ homolog subfamily B member 12 OS=Bos taurus OX=9913 GN=DNAJB12 PE=2 SV=1	DNAJB12	1	0.00271106	69.815	2	GAS(1)DEDLKK	-0.0915	1.163	0.914	0.996	1.13	0.878	1.009	1.199	1.01	0.88
A0A3Q1MGW3	412	S	Zinc finger protein OS=Bos taurus OX=9913 GN=ZNF26 PE=4 SV=1	ZNF26	0.773018	0.00841724	53.255	2	PYGCS(0.001)ECGKAFS(0.226)S(0.773)K	1.5061	1.499	1.657	0.305	1.074	1.43	0.376	1.284	1.138	0.322
A0A3Q1N7F5	83	S	Ig-like domain-containing protein OS=Bos taurus OX=9913 PE=4 SV=1	--	0.512523	0.00183114	58.246	2	T(0.488)GVPDRFS(0.513)AS(0.991)IS(0.009)GNK	-1.6833	1.142	0.875	0.729	0.838	0.835	0.962	0.939	1.28	1.521
A0A3Q1N7F5	85	S	Ig-like domain-containing protein OS=Bos taurus OX=9913 PE=4 SV=1	--	0.990899	0.00183114	58.246	2	T(0.488)GVPDRFS(0.513)AS(0.991)IS(0.009)GNK	-1.6833	1.142	0.875	0.729	0.838	0.835	0.962	0.939	1.28	1.521
A0A3Q1MH13	185	S	Dynein axonemal heavy chain 1 OS=Bos taurus OX=9913 GN=DNAH1 PE=4 SV=1	DNAH1	0.805328	0.00594371	47.68	4	HWDVLS(0.195)S(0.805)EININVRPK	-0.28678										0.88	0.98	1.001	0.985	0.974	0.932	1.052	1.024	1.046
A0A3Q1MH19	153	S	Serine/threonine-protein phosphatase OS=Bos taurus OX=9913 GN=PPP4C PE=3 SV=1	PPP4C	0.905483	1.33812e-17	134.86	3	IFCVHGGLS(0.095)PS(0.905)IQTLDQIR	-0.34069	0.958	1.015	1.081	1.066	1.048	0.932	1.011	1.033	0.998		0.972			1.076			0.948			1.044			0.974			1.09		0.93295		1.1191		1.04406
A0A3Q1MH45	192	S	Tr-type G domain-containing protein OS=Bos taurus OX=9913 GN=GSPT2 PE=4 SV=1	GSPT2	0.571012	0.0102593	50.831	3	S(0.571)KS(0.424)VVVPS(0.005)GAPK	-1.1296	0.983	1.225	1.098	0.97	1.046	0.889	0.95	1.061	0.885			0.894			0.982			1.112			1.228			0.905			0.796	0.736971		0.879558		0.648208
A0A3Q1MH98	24	S	Dual specificity phosphatase 28 OS=Bos taurus OX=9913 GN=DUSP28 PE=4 SV=1	DUSP28	1	7.64341e-07	107.74	2	VAS(1)S(1)LFLGSAR	0.27972	0.768	1.057	1.036	0.998	1.15	1.107	0.931	1.091	0.946
A0A3Q1MH98	25	S	Dual specificity phosphatase 28 OS=Bos taurus OX=9913 GN=DUSP28 PE=4 SV=1	DUSP28	1	7.64341e-07	107.74	2	VAS(1)S(1)LFLGSAR	0.27972	0.768	1.057	1.036	0.998	1.15	1.107	0.931	1.091	0.946
Q0VCU1	711	S	Cytoplasmic aconitate hydratase OS=Bos taurus OX=9913 GN=ACO1 PE=2 SV=1	ACO1	0.945459	0.00376209	57.175	3	EFNS(0.042)Y(0.012)GS(0.945)RR	0.58383	0.982	1.095	1.108	1.075	0.982	0.865	0.973	0.994	1.074	1.139	1.112	1.279	1.036	1.129	1.116	0.994	0.983	1.045	0.862	0.985	0.866	1.038	0.87	0.775	0.979	1.011	1.028	0.988942	0.871597	1.12486	0.221262	1.11242	0.0781995
A0A3Q1MHK2	639	S	Solute carrier family 26 member 6 OS=Bos taurus OX=9913 GN=SLC26A6 PE=3 SV=1	SLC26A6	0.926636	0.0117001	97.472	2	AS(0.002)DIS(0.927)S(0.071)LK	0.21607	1.206	1.106	1.078	1.019	0.958	0.864	0.989	1.1	0.82	1.093	1.058	1.053	0.976	0.994	0.961	0.908	1.061	0.945	1.103	1.045	1.024	1.044	0.964	0.899	1.089	1.037	0.868	0.916456	0.142062	1.02993	0.759159	0.943884	0.440644
A0A3Q1MHK2	617	S	Solute carrier family 26 member 6 OS=Bos taurus OX=9913 GN=SLC26A6 PE=3 SV=1	SLC26A6	1	7.4553e-45	165.96	3	EAS(1)AGT(1)ELEDTGAWAPEDAK	0.3861	1.206	1.538	1.586	0.728	1.407	0.829	0.52	0.575	0.634	1.093	1.058	1.053	0.976	0.994	0.961	0.908	1.061	0.945	1.103	1.454	1.506	0.746	1.415	0.863	0.573	0.542	0.671	0.744278	0.209088	0.590608	0.0735367	0.439577	0.0022448
A0A3Q1MHK7	3	S	Outer dense fiber of sperm tails 3B OS=Bos taurus OX=9913 GN=ODF3B PE=4 SV=1	ODF3B	1	1.03163e-10	142.97	4	GS(1)DVWVGPWRPHRPR	-0.79715	0.946	1.011	0.959	1.066	0.998	0.966	1.092	1.087	1.015	1.013	1.025	0.9	0.987	1.021	1.063	1.027	1.04	1.013	0.934	0.986	1.066	1.08	0.977	0.909	1.063	1.045	1.002	0.993302	0.908025	1.04855	0.402041	1.04153	0.377331
Q6YFP9	52	S	Cytochrome c oxidase subunit 6B2 OS=Bos taurus OX=9913 GN=COX6B2 PE=2 SV=1	COX6B2	0.954714	0.0173148	54.898	2	S(0.955)T(0.045)QPCEYYFR	1.9609										0.979	0.984	0.835	0.972	1.064	1.033	1.05	0.948	1.048
A0A3Q1MHS3	195	S	Deoxyribose-phosphate aldolase OS=Bos taurus OX=9913 GN=DERA PE=4 SV=1	DERA	0.996393	1.00846e-33	149.86	3	TILATGELGS(0.996)LT(0.004)NVYK	0.46111	0.899	0.929	1.203	0.98	0.965	1.104	0.939	0.92	1.192			0.918			0.943			1.167			1.31			1.171			1.021	0.893893		0.871904		0.779389
A0A3Q1MHT2	135	S	Uncharacterized protein OS=Bos taurus OX=9913 PE=4 SV=1	--	1	0.000848036	74.987	2	CES(1)IRS(1)IKK	-0.42761	1.171	1.029	1.303	0.829	1.006	1.089	0.869	0.91	0.893	1.199	0.988	1.054	1.002	0.942	1.014	0.902	1.013	0.935	0.977	1.041	1.236	0.827	1.068	1.074	0.963	0.898	0.955	0.912415	0.446135	0.948467	0.631066	0.865396	0.129882
A0A3Q1MHT2	138	S	Uncharacterized protein OS=Bos taurus OX=9913 PE=4 SV=1	--	1	0.000848036	74.987	2	CES(1)IRS(1)IKK	-0.42761	1.171	1.029	1.303	0.829	1.006	1.089	0.869	0.91	0.893	1.199	0.988	1.054	1.002	0.942	1.014	0.902	1.013	0.935	0.977	1.041	1.236	0.827	1.068	1.074	0.963	0.898	0.955	0.912415	0.446135	0.948467	0.631066	0.865396	0.129882
A0A3Q1MHT2	160	S	Uncharacterized protein OS=Bos taurus OX=9913 PE=4 SV=1	--	0.625374	1.01985e-11	122.47	3	EYESVIAYPLFQPCNS(0.625)S(0.375)R	-0.64847	0.952	0.818	1.237	0.865	1.022	1.199	1.109	0.842	1.09	1.199	0.988	1.054	1.002	0.942	1.014	0.902	1.013	0.935	0.794	0.828	1.174	0.863	1.085	1.182	1.229	0.831	1.166	1.11946	0.482869	1.03067	0.882105	1.15379	0.453697
A0A3Q1MHT2	161	S	Uncharacterized protein OS=Bos taurus OX=9913 PE=4 SV=1	--	0.778422	2.37553e-21	95.519	2	EYESVIAYPLFQPCNS(0.222)S(0.778)R	0.44559	1.016	1.018	1.154	0.894	1.152	1.1	0.857	0.884	1.012	1.199	0.988	1.054	1.002	0.942	1.014	0.902	1.013	0.935	0.847	1.03	1.095	0.892	1.223	1.085	0.95	0.873	1.082	1.07672	0.584372	0.907813	0.453054	0.977456	0.84419
A0A3Q1MHT2	66	S	Uncharacterized protein OS=Bos taurus OX=9913 PE=4 SV=1	--	0.961685	1.92192e-07	106.38	3	QLPPHS(0.038)S(0.962)EIKFPR	-0.12605	1.196	1.257	1.374	0.859	1.134	1.118	0.648	0.714	0.754	1.199	0.988	1.054	1.002	0.942	1.014	0.902	1.013	0.935	0.997	1.272	1.304	0.857	1.204	1.103	0.718	0.705	0.806	0.88553	0.402412	0.704488	0.036105	0.623846	0.00808612
A0A3Q1MHV3	58	S	EF-hand domain containing 1 OS=Bos taurus OX=9913 GN=EFHC1 PE=4 SV=1	EFHC1	1	1.20354e-44	163.85	3	LQVNQLS(1)QADLDELASK	-0.81177	0.961	0.873	1.115	1.189	0.898	0.974	1.121	0.909	1.154
A0A3Q1MJU0	106	S	RAB2A, member RAS oncogene family OS=Bos taurus OX=9913 GN=RAB2A PE=4 SV=1	RAB2A	0.750039	6.36017e-05	89.859	3	QHS(0.25)NS(0.75)NMVIMLIGNK	-0.91967	1.143	1.082	1.08	0.932	1.091	0.907	1.064	0.952	0.877
Q2YDL7	132	S	CMT1A duplicated region transcript 4 protein homolog OS=Bos taurus OX=9913 GN=CDRT4 PE=2 SV=1	CDRT4	0.975867	7.15404e-05	115.57	2	AS(0.976)PT(0.024)ASYNK	2.2105	1.096	0.75	0.977	1.042	0.651	0.999	1.31	1.167	1.226	1.046	0.935	0.901	0.956	0.898	0.976	0.932	1.065	0.988	1.048	0.802	1.084	1.09	0.725	1.024	1.406	1.096	1.241	0.967621	0.815482	1.31842	0.12063	1.27573	0.107216
Q2YDL7	136	S	CMT1A duplicated region transcript 4 protein homolog OS=Bos taurus OX=9913 GN=CDRT4 PE=2 SV=1	CDRT4	0.99111	0.00684047	66.267	2	ASPT(0.008)AS(0.991)YNK	1.571	1.416	0.815	1.005	1.026	0.792	1.042	1.11	0.911	1.064	1.046	0.935	0.901	0.956	0.898	0.976	0.932	1.065	0.988	1.354	0.872	1.115	1.073	0.882	1.068	1.191	0.855	1.077	0.904819	0.570587	1.03308	0.828157	0.93475	0.72412
Q2YDL7	72	S	CMT1A duplicated region transcript 4 protein homolog OS=Bos taurus OX=9913 GN=CDRT4 PE=2 SV=1	CDRT4	1	4.82323e-06	96.096	3	QS(1)KPAS(1)LIQLK	0.19591	1.092	1.338	2.821	0.679	0.723	1.061	0.463	0.371	0.59	1.046	0.935	0.901	0.956	0.898	0.976	0.932	1.065	0.988	1.044	1.431	3.131	0.71	0.805	1.087	0.497	0.348	0.597	0.464146	0.126956	0.554189	0.0418989	0.257224	0.0248381
Q2YDL7	76	S	CMT1A duplicated region transcript 4 protein homolog OS=Bos taurus OX=9913 GN=CDRT4 PE=2 SV=1	CDRT4	1	4.82323e-06	97.797	3	QS(1)KPAS(1)LIQLK	0.19591	1.244	1.215	1.809	0.776	1.117	1.13	0.586	0.586	0.606	1.046	0.935	0.901	0.956	0.898	0.976	0.932	1.065	0.988	1.189	1.299	2.008	0.812	1.244	1.158	0.629	0.55	0.613	0.714858	0.194654	0.557561	0.0146097	0.398577	0.00587909
A0A3Q1MI08	289	S	Pyruvate dehydrogenase E1 component subunit alpha OS=Bos taurus OX=9913 GN=PDHA1 PE=4 SV=1	PDHA1	0.989601	1.6797e-30	163.02	2	YHGHS(0.99)MS(0.011)DPGVS(1)YR	-0.4897	1.078	0.853	1.24	0.988	0.867	1.106	0.85	1.064	1.093	0.963	0.997	0.954	1.029	0.926	0.995	1.012	1.083	1.022	1.119	0.856	1.3	0.96	0.936	1.112	0.84	0.982	1.069	0.918473	0.611828	0.961104	0.663054	0.882748	0.460794
A0A3Q1MI08	291	S	Pyruvate dehydrogenase E1 component subunit alpha OS=Bos taurus OX=9913 GN=PDHA1 PE=4 SV=1	PDHA1	0.645625	1.6797e-30	163.02	3	YHGHS(0.353)MS(0.646)DPGVSYR	-1.617	1.109	0.729	1.143	1.042	0.997	1.117	0.791	1.105	1.105	0.963	0.997	0.954	1.029	0.926	0.995	1.012	1.083	1.022	1.152	0.731	1.198	1.013	1.077	1.123	0.782	1.02	1.081	1.04284	0.708649	0.897292	0.323425	0.935735	0.793721
A0A3Q1MI08	296	S	Pyruvate dehydrogenase E1 component subunit alpha OS=Bos taurus OX=9913 GN=PDHA1 PE=4 SV=1	PDHA1	0.999886	4.98821e-23	141.3	2	YHGHS(0.99)MS(0.011)DPGVS(1)YR	-0.4897	1.181	1.01	1.475	0.877	0.822	1.219	0.765	0.778	0.985	0.963	0.997	0.954	1.029	0.926	0.995	1.012	1.083	1.022	1.226	1.013	1.546	0.852	0.888	1.225	0.756	0.718	0.964	0.783355	0.22117	0.82226	0.262863	0.644122	0.0466091
A0A3Q1MIA4	361	S	26S proteasome non-ATPase regulatory subunit 2 OS=Bos taurus OX=9913 GN=PSMD2 PE=1 SV=1	PSMD2	0.924627	0.0125681	55.975	2	FGGS(0.925)GS(0.075)QVDSAR	0.71645	1.133	0.821	1.781	0.971	1.001	1.062	1.025	0.687	0.709	1.054	1.004	1.139	0.976	1.001	0.994	1	0.974	0.907	1.075	0.818	1.564	0.995	1	1.068	1.025	0.705	0.782	0.886028	0.673204	0.820111	0.138194	0.726642	0.246331
A0A3Q1MID4	52	S	40S ribosomal protein S5 OS=Bos taurus OX=9913 GN=RPS5 PE=3 SV=1	RPS5	0.999347	0.00395518	72.2	3	Y(0.001)LPHS(0.999)AGR	-0.050992												1.085			0.959			0.963
A0A3Q1MIH1	257	S	Chromosome 11 open reading frame 65 OS=Bos taurus OX=9913 GN=C11orf65 PE=4 SV=1	C11orf65	0.933849	1.83715e-05	92.039	3	EIAT(0.002)S(0.016)NS(0.934)S(0.047)ANFK	2.1719	1.071	1	1.079	1.079	0.816	0.964	0.889	1.138	1.11
Q32KV9	265	S	Phosphatidic acid phosphatase type 2A OS=Bos taurus OX=9913 GN=PLPP1 PE=2 SV=1	PLPP1	0.999926	3.01701e-25	143.54	4	KEEDS(1)HT(1)T(1)LHETPTTGNHYR	-0.14335	1.489	0.956	3.092	0.674	0.912	0.981	0.28	0.329	0.466
A0A3Q1MIR4	342	S	Centrosomal protein of 44 kDa OS=Bos taurus OX=9913 GN=CEP44 PE=4 SV=1	CEP44	0.596485	1.4526e-17	130.43	3	HANIPLSSGYST(0.001)VS(0.002)S(0.012)DS(0.596)T(0.389)PR	0.62434	1.142	1.005	0.853	0.988	1.097	0.919	1.017	1.173	0.922		0.92			1.099			0.921			1.092			0.998			1.274		0.913919		1.27655		1.16667
A0A3Q1MIR4	386	S	Centrosomal protein of 44 kDa OS=Bos taurus OX=9913 GN=CEP44 PE=4 SV=1	CEP44	0.6382	5.78428e-05	81.346	3	SRPPPAS(0.011)S(0.275)S(0.638)WT(0.076)LPGPSPR	-0.49857	1.076	0.993	0.855	1.109	0.917	0.95	1.113	1.104	1.034		0.92			1.099			0.921			1.079			0.834			1.199		0.772938		1.43765		1.11121
A0A3Q1MIU6	328	S	Uncharacterized protein OS=Bos taurus OX=9913 PE=4 SV=1	--	0.553025	0.00320169	78.83	2	AT(0.015)S(0.216)S(0.553)T(0.216)DGVR	0.27081	1.413	0.79	1.352	0.946	0.717	0.96	1.056	0.855	1.122	1.105	0.997	0.994	0.951	0.963	0.989	1.011	1.002	1.009	1.279	0.792	1.36	0.995	0.745	0.971	1.045	0.853	1.112	0.790149	0.328055	1.11029	0.432874	0.877295	0.592167
A0A3Q1MIU6	336	S	Uncharacterized protein OS=Bos taurus OX=9913 PE=4 SV=1	--	0.999596	1.74257e-86	220.1	2	NFS(1)PLTSTQVIKPNR	0.25878	0.997	0.99	1.212	0.887	1.014	1.025	0.941	1.065	0.986	1.105	0.997	0.994	0.951	0.963	0.989	1.011	1.002	1.009	0.902	0.993	1.219	0.933	1.053	1.036	0.931	1.063	0.977	0.970456	0.820441	0.983124	0.768063	0.954078	0.69736
A0A3Q1MIX9	64	S	Small nuclear ribonucleoprotein Sm D1 OS=Bos taurus OX=9913 GN=SNRPD1 PE=3 SV=1	SNRPD1	0.827755	0.0140504	46.571	3	NREPVQLET(0.172)LS(0.828)IR	-1.2977										1.016	0.941	0.812	1.016	1.024	1.043	0.936	0.958	1.131
Q0VCA3	176	S	Mitochondrial proton/calcium exchanger protein OS=Bos taurus OX=9913 GN=LETM1 PE=2 SV=1	LETM1	0.519641	0.020125	42.425	3	ILHGHS(0.52)LT(0.48)R	-0.27564										0.969	0.967	1.012	0.993	1.007	0.966	1.014	1.031	1.023
E1BFI1	223	S	Clathrin heavy chain linker domain-containing protein 1 OS=Bos taurus OX=9913 GN=CLHC1 PE=4 SV=1	CLHC1	0.790167	3.7686e-54	171.08	3	RDS(0.79)T(0.21)ENLNNELQFSHQK	1.3287	1.106	1.002	0.68	1.302	1.146	0.654	1.361	1.103	0.853	0.952	1.008	1.032	0.961	1.069	1.01	1.074	1.017	0.965	1.162	0.994	0.659	1.355	1.072	0.648	1.267	1.085	0.884	1.09236	0.809976	1.05236	0.741964	1.14956	0.476403
A0A3Q1MJ14	456	S	Lamin tail domain containing 2 OS=Bos taurus OX=9913 GN=LMNTD2 PE=4 SV=1	LMNTD2	0.954461	0.00150712	69.672	3	EPVHFY(0.001)S(0.954)S(0.045)R	0.39574	0.734	0.904	1.331	0.873	1.195	1.03	0.879	1.133	1.026	1.094	0.987	1.094	0.943	0.974	0.945	1.015	0.967	0.932	0.671	0.916	1.217	0.926	1.227	1.09	0.866	1.172	1.101	1.15656	0.42704	0.967931	0.794572	1.11947	0.530532
A0A3Q1MJ14	628	S	Lamin tail domain containing 2 OS=Bos taurus OX=9913 GN=LMNTD2 PE=4 SV=1	LMNTD2	0.99637	3.822e-06	100.4	2	FLS(0.996)CPPIT(0.004)VDTR	-0.4208	1.003	0.879	1.192	0.871	0.932	1.068	1.076	0.936	1.186	1.094	0.987	1.094	0.943	0.974	0.945	1.015	0.967	0.932	0.917	0.891	1.09	0.924	0.957	1.13	1.06	0.968	1.273	1.03899	0.686677	1.09631	0.42945	1.13906	0.279835
A0A3Q1MJ14	495	S	Lamin tail domain containing 2 OS=Bos taurus OX=9913 GN=LMNTD2 PE=4 SV=1	LMNTD2	1	8.17842e-243	266.5	5	IFADNTDLS(1)IDCFPLSEARPEADLAEHQPQPRPPR	0.13087	1.049	0.983	1.337	0.879	1.134	0.974	0.818	0.883	1.058	1.094	0.987	1.094	0.943	0.974	0.945	1.015	0.967	0.932	0.959	0.996	1.222	0.932	1.164	1.031	0.806	0.913	1.135	0.984262	0.892732	0.912696	0.45888	0.898332	0.4232
A0A3Q1MJ14	229	S	Lamin tail domain containing 2 OS=Bos taurus OX=9913 GN=LMNTD2 PE=4 SV=1	LMNTD2	1	1.5652e-06	96.673	3	LEDVDWNS(1)IAHR	0.15227	1.226	1.414	1.373	1.089	1.277	0.835	0.557	0.733	0.568	1.094	0.987	1.094	0.943	0.974	0.945	1.015	0.967	0.932	1.121	1.433	1.255	1.155	1.311	0.884	0.549	0.758	0.609	0.879496	0.372654	0.57194	0.0209138	0.503019	0.004322
A0A3Q1MJ14	340	S	Lamin tail domain containing 2 OS=Bos taurus OX=9913 GN=LMNTD2 PE=4 SV=1	LMNTD2	1	0.0066022	85.676	3	LS(1)VHLQK	0.91049	0.854	0.991	1.283	1.062	1.937	1.767	0.255	0.407	0.35	1.094	0.987	1.094	0.943	0.974	0.945	1.015	0.967	0.932	0.781	1.004	1.173	1.126	1.989	1.87	0.251	0.421	0.376	1.68526	0.0791688	0.210231	0.00289743	0.354293	0.00598561
A0A3Q1MJ14	477	S	Lamin tail domain containing 2 OS=Bos taurus OX=9913 GN=LMNTD2 PE=4 SV=1	LMNTD2	0.855598	2.0108e-11	79.949	4	SCVTLLLNPQGEVLS(0.114)EHQS(0.856)PHCVT(0.015)PVS(0.015)R	-0.58636	0.906	1.062	0.938	0.825	0.976	1.064	0.971	1.099	1.248	1.094	0.987	1.094	0.943	0.974	0.945	1.015	0.967	0.932	0.828	1.076	0.857	0.875	1.002	1.126	0.957	1.137	1.339	1.08765	0.479123	1.14319	0.345049	1.24339	0.165438
A0A3Q1MJ14	117	S	Lamin tail domain containing 2 OS=Bos taurus OX=9913 GN=LMNTD2 PE=4 SV=1	LMNTD2	1	0.00169481	64.565	3	S(1)KDKFLQNQVQK	-1.5859	0.905	0.954	0.782	0.87	1.411	0.833	1.207	1.193	0.951	1.094	0.987	1.094	0.943	0.974	0.945	1.015	0.967	0.932	0.827	0.967	0.715	0.923	1.449	0.881	1.189	1.234	1.02	1.29653	0.253903	1.05841	0.661816	1.37226	0.0377196
A0A3Q1MJ14	259	S	Lamin tail domain containing 2 OS=Bos taurus OX=9913 GN=LMNTD2 PE=4 SV=1	LMNTD2	0.999994	0	326.21	2	TSQLPTAS(1)PPDQWSSELCCR	0.61276	0.893	0.982	1.14	0.79	0.964	0.995	0.972	1.134	1.242	1.094	0.987	1.094	0.943	0.974	0.945	1.015	0.967	0.932	0.816	0.995	1.042	0.838	0.99	1.053	0.958	1.173	1.333	1.00981	0.921102	1.20236	0.202062	1.21416	0.193425
A0A3Q1MJ14	265	S	Lamin tail domain containing 2 OS=Bos taurus OX=9913 GN=LMNTD2 PE=4 SV=1	LMNTD2	1	3.17338e-106	222.63	3	TSQLPT(0.024)AS(0.976)PPDQWS(1)S(1)ELCCR	-0.3239	0.945	0.944	1.021	0.875	1.044	1.096	0.99	0.978	1.213	1.094	0.987	1.094	0.943	0.974	0.945	1.015	0.967	0.932	0.864	0.956	0.933	0.928	1.072	1.16	0.975	1.011	1.302	1.14784	0.13534	1.04051	0.767535	1.19433	0.15107
A0A3Q1MJ14	266	S	Lamin tail domain containing 2 OS=Bos taurus OX=9913 GN=LMNTD2 PE=4 SV=1	LMNTD2	1	5.8965e-09	114.06	3	TSQLPT(0.024)AS(0.976)PPDQWS(1)S(1)ELCCR	-0.3239	1.008	1.062	1.001	1.009	1.016	0.918	1.137	0.921	1.075	1.094	0.987	1.094	0.943	0.974	0.945	1.015	0.967	0.932	0.921	1.076	0.915	1.07	1.043	0.971	1.12	0.952	1.153	1.05907	0.38117	1.04572	0.560367	1.10749	0.272177
A0A3Q1MJ14	243	S	Lamin tail domain containing 2 OS=Bos taurus OX=9913 GN=LMNTD2 PE=4 SV=1	LMNTD2	0.886566	9.96619e-08	111.11	3	Y(0.002)PNLFT(0.009)NLES(0.887)S(0.347)S(0.757)DQKHPR	-1.2422	1.071	0.869	1.033	0.974	0.998	1.058	1.108	0.956	1.079	1.094	0.987	1.094	0.943	0.974	0.945	1.015	0.967	0.932	0.979	0.88	0.944	1.033	1.025	1.12	1.092	0.989	1.158	1.13379	0.0408059	1.01919	0.759524	1.15555	0.0615141
A0A3Q1MJ14	244	S	Lamin tail domain containing 2 OS=Bos taurus OX=9913 GN=LMNTD2 PE=4 SV=1	LMNTD2	0.62656	4.91692e-34	153.21	3	YPNLFTNLES(0.022)S(0.627)S(0.351)DQK	-0.50237	0.951	1.014	1.374	0.815	0.987	1.11	0.878	0.911	1.063	1.094	0.987	1.094	0.943	0.974	0.945	1.015	0.967	0.932	0.869	1.027	1.256	0.864	1.013	1.175	0.865	0.942	1.141	0.968274	0.846001	0.965924	0.794495	0.935279	0.666699
A0A3Q1MJ14	245	S	Lamin tail domain containing 2 OS=Bos taurus OX=9913 GN=LMNTD2 PE=4 SV=1	LMNTD2	0.84387	1.65253e-18	138.46	4	YPNLFT(0.001)NLES(0.844)S(0.312)S(0.844)DQKHPR	-0.95247	1.054	0.876	1.022	0.968	1.032	1.065	1.089	0.961	1.072	1.094	0.987	1.094	0.943	0.974	0.945	1.015	0.967	0.932	0.963	0.888	0.934	1.027	1.06	1.127	1.073	0.994	1.15	1.15404	0.0166217	1.00093	0.998666	1.15512	0.041495
A0A3Q1MJ97	2	S	Synaptophysin like 1 OS=Bos taurus OX=9913 GN=SYPL1 PE=4 SV=1	SYPL1	0.989902	4.72011e-11	118.55	2	MS(0.99)S(0.01)FQLNLNPLK	0.54516	1.118	0.622	3.532	1.039	0.638	0.884	0.581	0.298	0.636	1.052	1.024	1.724	0.998	0.994	0.843	0.869	0.829	0.775	1.063	0.607	2.049	1.041	0.642	1.049	0.669	0.359	0.821	0.734606	0.61407	0.676794	0.227719	0.497177	0.214784
A0A3Q1MJ97	3	S	Synaptophysin like 1 OS=Bos taurus OX=9913 GN=SYPL1 PE=4 SV=1	SYPL1	0.577711	1.085e-07	106.3	3	MS(0.422)S(0.578)FQLNLNPLK	0.45789	0.881	0.678	2.609	1.207	0.731	0.949	0.863	0.544	0.847	1.052	1.024	1.724	0.998	0.994	0.843	0.869	0.829	0.775	0.837	0.662	1.513	1.209	0.735	1.126	0.993	0.656	1.093	1.01926	0.849265	0.89316	0.634322	0.910359	0.860944
A0A3Q1MJD2	511	S	Serine/arginine repetitive matrix 5 OS=Bos taurus OX=9913 GN=SRRM5 PE=4 SV=1	SRRM5	0.49975	0.00278562	52.527	5	DHS(0.001)QPRPS(0.5)S(0.5)KER	-0.94767											1.056			1.172			0.935
A0A3Q1MJD2	512	S	Serine/arginine repetitive matrix 5 OS=Bos taurus OX=9913 GN=SRRM5 PE=4 SV=1	SRRM5	0.49975	0.00278562	52.527	5	DHS(0.001)QPRPS(0.5)S(0.5)KER	-0.94767											1.056			1.172			0.935
A0A3Q1MJD2	650	S	Serine/arginine repetitive matrix 5 OS=Bos taurus OX=9913 GN=SRRM5 PE=4 SV=1	SRRM5	0.495145	0.000203791	91.64	2	ESNSSQSTTHS(0.495)S(0.495)LS(0.01)R	-0.079155											1.056			1.172			0.935
A0A3Q1MJD2	651	S	Serine/arginine repetitive matrix 5 OS=Bos taurus OX=9913 GN=SRRM5 PE=4 SV=1	SRRM5	0.764861	3.83059e-06	105.5	3	ESNSSQSTTHS(0.188)S(0.765)LS(0.047)R	0.35374	1.084	1.255	1.499	1.037	0.858			0.764	0.643		1.056			1.172			0.935			1.188			0.732			0.817		0.616162		1.11612		0.68771
A0A3Q1MJD2	653	S	Serine/arginine repetitive matrix 5 OS=Bos taurus OX=9913 GN=SRRM5 PE=4 SV=1	SRRM5	0.382808	0.00195853	41.933	4	MSNQESDPNKES(0.002)NS(0.003)S(0.003)QS(0.004)T(0.004)T(0.003)HS(0.324)S(0.275)LS(0.383)R	-0.44879											1.056			1.172			0.935
A0A3Q1MJD2	266	S	Serine/arginine repetitive matrix 5 OS=Bos taurus OX=9913 GN=SRRM5 PE=4 SV=1	SRRM5	0.789571	6.13114e-09	110.84	2	EWS(0.008)YS(0.79)PT(0.203)EAFSK	0.44095											1.056			1.172			0.935
A0A3Q1MJD2	203	S	Serine/arginine repetitive matrix 5 OS=Bos taurus OX=9913 GN=SRRM5 PE=4 SV=1	SRRM5	0.994262	1.04434e-06	104.88	2	S(0.994)Y(0.001)S(0.002)S(0.003)PGASDMGK	0.025711	1.213	1.163	1.398	1.02	1.068	0.892	0.869	0.717	0.795		1.056			1.172			0.935			1.101			0.911			0.767		0.82743		0.841932		0.696639
A0A3Q1MJD2	205	S	Serine/arginine repetitive matrix 5 OS=Bos taurus OX=9913 GN=SRRM5 PE=4 SV=1	SRRM5	0.814509	1.6375e-05	86.748	4	KKS(0.978)Y(0.004)S(0.815)S(0.203)PGASDMGK	-0.33198	1.196	1.065	1.103	0.95	0.821	0.838	1.285	0.977	0.95		1.056			1.172			0.935			1.009			0.701			1.045		0.694747		1.49073		1.03568
A0A3Q1MJD2	206	S	Serine/arginine repetitive matrix 5 OS=Bos taurus OX=9913 GN=SRRM5 PE=4 SV=1	SRRM5	0.900002	1.21704e-06	98.974	4	KKS(0.779)Y(0.001)S(0.319)S(0.9)PGASDMGK	0.33129	1.028	1.125	1.277	0.964	1.017	0.9	1.059	0.845	0.931		1.056			1.172			0.935			1.065			0.868			0.904		0.815023		1.04147		0.848826
A0A3Q1MJD2	252	S	Serine/arginine repetitive matrix 5 OS=Bos taurus OX=9913 GN=SRRM5 PE=4 SV=1	SRRM5	0.992532	5.3895e-10	117.18	2	S(0.993)Y(0.001)S(0.007)QMITPSR	-0.10389	1.27	1.21	1.872	1.083	1.132	0.886	0.647	0.489	0.556		1.056			1.172			0.935			1.146			0.966			0.523		0.842932		0.541408		0.45637
A0A3Q1MLW0	129	S	Serine/threonine-protein phosphatase OS=Bos taurus OX=9913 GN=PPP1CC PE=3 SV=1	PPP1CC	1	1.5278e-07	118.76	3	GNHECAS(1)INR	0.78397	1.061	0.996	0.864	1.074	0.955	0.991	1.19	1.11	0.906	1.068	1.108	1.053	0.964	0.967	0.939	0.942	0.954	0.992	0.993	0.899	0.821	1.114	0.988	1.055	1.263	1.164	0.913	1.16366	0.0775901	1.05797	0.664858	1.23111	0.14575
A0A3Q1MLW0	177	S	Serine/threonine-protein phosphatase OS=Bos taurus OX=9913 GN=PPP1CC PE=3 SV=1	PPP1CC	1	5.05805e-45	168.75	3	IFCCHGGLS(1)PDLQS(1)MEQIR	0.56063	0.972	0.944	0.947	1.195	0.892	0.978	1.061	1.163	1.01	1.068	1.108	1.053	0.964	0.967	0.939	0.942	0.954	0.992	0.91	0.852	0.899	1.24	0.922	1.042	1.126	1.219	1.018	1.20406	0.113122	1.04963	0.624946	1.26381	0.0143159
A0A3Q1MLW0	182	S	Serine/threonine-protein phosphatase OS=Bos taurus OX=9913 GN=PPP1CC PE=3 SV=1	PPP1CC	1	9.59202e-36	159.98	3	IFCCHGGLS(1)PDLQS(1)MEQIR	0.56063	0.978	0.928	0.901	1.081	0.934	1.075	0.953	1.254	1.019	1.068	1.108	1.053	0.964	0.967	0.939	0.942	0.954	0.992	0.916	0.838	0.856	1.121	0.966	1.145	1.012	1.314	1.027	1.23831	0.0240741	1.03744	0.76395	1.28467	0.0516578
Q58DS6	23	S	Bifunctional arginine demethylase and lysyl-hydroxylase JMJD6 OS=Bos taurus OX=9913 GN=JMJD6 PE=2 SV=1	JMJD6	0.999479	1.94869e-05	88.574	3	SARPELKDS(0.999)LDWTR	0.30798	1.087	0.965	1.019	1.086	0.98	0.793	1.278	1.05	0.936	1.026	0.936	0.97	0.942	1.059	1.111	1.058	0.993	0.942	1.059	1.031	1.051	1.153	0.925	0.714	1.208	1.057	0.994	0.888889	0.380247	1.16726	0.319628	1.03757	0.594127
A0A3Q1MK11	746	S	Centrosome and spindle pole associated protein 1 OS=Bos taurus OX=9913 GN=CSPP1 PE=4 SV=1	CSPP1	0.749477	3.69473e-05	99.409	3	GNLISHMQS(0.125)QS(0.749)S(0.125)PFAR	2.0663	0.851	0.866	0.897	0.872	1.186	1.117	1.181	1.099	1.036	1.13	1.063	1.28	0.958	0.99	0.881	1.002	0.969	0.888	0.753	0.815	0.701	0.91	1.198	1.268	1.179	1.134	1.167	1.48788	0.0249876	1.03081	0.715432	1.53372	0.000676045
A0A3Q1MK11	977	S	Centrosome and spindle pole associated protein 1 OS=Bos taurus OX=9913 GN=CSPP1 PE=4 SV=1	CSPP1	1	1.76379e-09	113.88	2	KRES(1)S(1)MDVFDMAR	-0.27269	1.072	1.187	1.661	0.772	1.203	1.028	0.703	0.692	0.76	1.13	1.063	1.28	0.958	0.99	0.881	1.002	0.969	0.888	0.949	1.117	1.298	0.806	1.215	1.167	0.702	0.714	0.856	0.947681	0.716768	0.712673	0.0877592	0.675386	0.0245443
A0A3Q1MK11	978	S	Centrosome and spindle pole associated protein 1 OS=Bos taurus OX=9913 GN=CSPP1 PE=4 SV=1	CSPP1	1	1.76379e-09	113.88	2	KRES(1)S(1)MDVFDMAR	-0.27269	1.025	1.115	1.831	0.735	1.292	1.11	0.544	0.652	0.757	1.13	1.063	1.28	0.958	0.99	0.881	1.002	0.969	0.888	0.907	1.049	1.43	0.767	1.305	1.26	0.543	0.673	0.852	0.984052	0.91321	0.620648	0.0963114	0.61075	0.0582144
A0A3Q1MK11	1003	S	Centrosome and spindle pole associated protein 1 OS=Bos taurus OX=9913 GN=CSPP1 PE=4 SV=1	CSPP1	0.850079	0.00082424	56.719	3	S(0.151)LDS(0.85)AS(0.999)S(1)QNIHDFK	-1.5216	0.926	1.01	1.305	1.038	1.023	1.042	0.743	1.009	1.018	1.13	1.063	1.28	0.958	0.99	0.881	1.002	0.969	0.888	0.819	0.95	1.02	1.084	1.033	1.183	0.742	1.041	1.146	1.18322	0.0875215	0.887576	0.384309	1.0502	0.816389
A0A3Q1MK11	1005	S	Centrosome and spindle pole associated protein 1 OS=Bos taurus OX=9913 GN=CSPP1 PE=4 SV=1	CSPP1	0.999283	0.00082424	56.719	3	S(0.151)LDS(0.85)AS(0.999)S(1)QNIHDFK	-1.5216	0.926	1.01	1.305	1.038	1.023	1.042	0.743	1.009	1.018	1.13	1.063	1.28	0.958	0.99	0.881	1.002	0.969	0.888	0.819	0.95	1.02	1.084	1.033	1.183	0.742	1.041	1.146	1.18322	0.0875215	0.887576	0.384309	1.0502	0.816389
A0A3Q1MK11	1006	S	Centrosome and spindle pole associated protein 1 OS=Bos taurus OX=9913 GN=CSPP1 PE=4 SV=1	CSPP1	0.999697	0.00082424	56.719	3	S(0.151)LDS(0.85)AS(0.999)S(1)QNIHDFK	-1.5216	0.926	1.01	1.305	1.038	1.023	1.042	0.743	1.009	1.018	1.13	1.063	1.28	0.958	0.99	0.881	1.002	0.969	0.888	0.819	0.95	1.02	1.084	1.033	1.183	0.742	1.041	1.146	1.18322	0.0875215	0.887576	0.384309	1.0502	0.816389
A0A3Q1MK11	500	S	Centrosome and spindle pole associated protein 1 OS=Bos taurus OX=9913 GN=CSPP1 PE=4 SV=1	CSPP1	1	6.82137e-05	99.092	4	VAAS(1)GAQDPEKS(1)PDRLK	-0.088862	0.954	0.908	1.37	0.86	0.948	1.08	0.844	0.993	1.167	1.13	1.063	1.28	0.958	0.99	0.881	1.002	0.969	0.888	0.844	0.854	1.07	0.898	0.958	1.226	0.842	1.025	1.314	1.11344	0.441639	1.03212	0.887161	1.14921	0.440224
A0A3Q1MK11	508	S	Centrosome and spindle pole associated protein 1 OS=Bos taurus OX=9913 GN=CSPP1 PE=4 SV=1	CSPP1	1	7.84031e-05	76.492	4	VAAS(1)GAQDPEKS(1)PDRLK	-0.088862	0.949	0.963	1.086	0.841	1.015	1.044	1.041	1.13	1.041	1.13	1.063	1.28	0.958	0.99	0.881	1.002	0.969	0.888	0.84	0.906	0.848	0.878	1.025	1.185	1.039	1.166	1.172	1.19044	0.135655	1.09359	0.372456	1.30185	0.00462639
A0A3Q1MK64	93	S	Armadillo repeat containing 10 OS=Bos taurus OX=9913 GN=ARMC10 PE=4 SV=1	ARMC10	1	8.89076e-128	210.32	2	ALVTLGNNAAFS(1)ANQIVIR	3.5196	0.851	1.283	0.834	0.749	1.092	1.007	1.285	1.062	0.907	1.054	1.014	1.082	0.958	1.052	0.947	1.014	0.962	0.952	0.807	1.265	0.771	0.782	1.038	1.063	1.267	1.104	0.953	1.01407	0.877304	1.15297	0.321923	1.16919	0.379925
A0A3Q1MK64	43	S	Armadillo repeat containing 10 OS=Bos taurus OX=9913 GN=ARMC10 PE=4 SV=1	ARMC10	0.999696	0	327.26	5	LRPS(1)RS(1)AEDLT(0.001)SGSYDDTLNAEQVQK	0.091112	0.971	0.83	1.435	0.982	0.95	1.035	0.918	0.931	1.114	1.054	1.014	1.082	0.958	1.052	0.947	1.014	0.962	0.952	0.921	0.819	1.326	1.025	0.903	1.093	0.905	0.968	1.17	0.985323	0.981701	1.00728	0.965674	0.992498	0.962774
A0A3Q1MK64	45	S	Armadillo repeat containing 10 OS=Bos taurus OX=9913 GN=ARMC10 PE=4 SV=1	ARMC10	0.999696	0	327.26	5	LRPS(1)RS(1)AEDLT(0.001)SGSYDDTLNAEQVQK	0.091112	0.958	0.82	1.393	0.984	0.963	1.011	0.933	0.955	1.147	1.054	1.014	1.082	0.958	1.052	0.947	1.014	0.962	0.952	0.909	0.809	1.287	1.027	0.915	1.068	0.92	0.993	1.205	1.00166	0.900601	1.03588	0.756336	1.0376	0.769895
A0A3Q1MK64	51	S	Armadillo repeat containing 10 OS=Bos taurus OX=9913 GN=ARMC10 PE=4 SV=1	ARMC10	0.78985	4.77437e-14	106.36	4	LRPS(0.999)RS(0.999)AEDLT(0.054)S(0.79)GS(0.036)Y(0.119)DDT(0.002)LNAEQVQK	-0.85846	1.389	0.852	1.152	0.81	1.152	1.065	0.91	0.771	1.01	1.054	1.014	1.082	0.958	1.052	0.947	1.014	0.962	0.952	1.318	0.84	1.065	0.846	1.095	1.125	0.897	0.801	1.061	0.951288	0.808199	0.89987	0.441575	0.856035	0.397532
A0A3Q1MK64	53	S	Armadillo repeat containing 10 OS=Bos taurus OX=9913 GN=ARMC10 PE=4 SV=1	ARMC10	0.897691	3.26889e-13	121.33	3	S(0.001)AEDLT(0.016)S(0.085)GS(0.898)YDDTLNAEQVQK	-0.51106	0.874	0.779	0.753	1.051	0.82	0.887	1.23	1.347	1.449	1.054	1.014	1.082	0.958	1.052	0.947	1.014	0.962	0.952	0.829	0.768	0.696	1.097	0.779	0.937	1.213	1.4	1.522	1.22678	0.150581	1.46996	0.0304823	1.80331	0.00213454
A0A3Q1MK68	355	S	Vacuolar protein sorting-associated protein 4B OS=Bos taurus OX=9913 GN=VPS4B PE=3 SV=1	VPS4B	0.956077	0.0251111	42.336	3	VQS(0.956)AT(0.044)HFK	0.067701
A0A3Q1MKI4	298	S	Neutrophil cytosolic factor 4 OS=Bos taurus OX=9913 GN=NCF4 PE=4 SV=1	NCF4	1	0.0103465	82.417	2	LLS(1)DEDVK	0.027767	1.064	1.043	0.836	1.176	1.124	0.77	1.194	1.098	0.862
A0A3Q1MKI4	158	S	Neutrophil cytosolic factor 4 OS=Bos taurus OX=9913 GN=NCF4 PE=4 SV=1	NCF4	0.99545	2.66303e-05	85.362	3	VKS(0.995)ES(0.005)PQAAGIDR	0.95424	1.089	1.009	0.851	1.358	1	0.954	1.2	0.962	0.755
Q2YDI3	7	S	Protein yippee-like 2 OS=Bos taurus OX=9913 GN=YPEL2 PE=3 SV=1	YPEL2	0.983056	0.000190968	77.031	3	S(0.983)KT(0.017)FQAYLPSCHR	-0.93645	0.962	1.092	0.975	1.053	1.02	0.951	1.034	1.042	0.997	1.078	1.143	1.059	1.057	0.913	1.077	0.864	1.063	0.936	0.892	0.955	0.921	0.996	1.117	0.883	1.197	0.98	1.065	1.08237	0.348722	1.08211	0.420213	1.17124	0.0646005
Q2YDI3	22	S	Protein yippee-like 2 OS=Bos taurus OX=9913 GN=YPEL2 PE=3 SV=1	YPEL2	0.987312	0.00316517	78.098	3	T(0.013)YS(0.987)CIHCR	-0.43346	0.939	0.984	0.671	1.134	1.018	1.004	1.006	1.368	0.986	1.078	1.143	1.059	1.057	0.913	1.077	0.864	1.063	0.936	0.871	0.861	0.634	1.073	1.115	0.932	1.164	1.287	1.053	1.31868	0.0727659	1.12308	0.219625	1.48098	0.0283501
A0A3Q1MKV1	304	S	CCHC-type domain-containing protein OS=Bos taurus OX=9913 GN=PEG10 PE=4 SV=1	PEG10	0.987055	1.38893e-26	153.97	3	S(0.987)LS(0.013)ALIGQCIHIER	0.13066	0.952	0.905	1.199	0.894	1.059	1.137	1.039	0.824	1.116
Q3SZD7	30	S	Carbonyl reductase [NADPH] 1 OS=Bos taurus OX=9913 GN=CBR1 PE=2 SV=1	CBR1	0.999614	0.000118098	82.121	3	RFS(1)GDVVLTAR	0.59861										0.972	0.932	1.258	0.952	1.012	0.985	1.089	1.138	1.027
A0A3Q1ML45	243	S	RBR-type E3 ubiquitin transferase OS=Bos taurus OX=9913 GN=RNF144A PE=3 SV=1	RNF144A	1	0.0166386	100.02	3	AS(1)VIWHR	0.95736	0.758	1.245	1.368	1.058	1.235	0.865	0.816	0.799	0.969
A0A3Q1MLA7	390	S	Decaprenyl diphosphate synthase subunit 1 OS=Bos taurus OX=9913 GN=PDSS1 PE=3 SV=1	PDSS1	1	0.0219215	41.513	2	AVS(1)EIS(1)KLRPS(1)PER	-2.3876	0.99	0.925	0.862	0.991	1.052	1.221	0.988	0.951	1.111
A0A3Q1MLA7	393	S	Decaprenyl diphosphate synthase subunit 1 OS=Bos taurus OX=9913 GN=PDSS1 PE=3 SV=1	PDSS1	1	0.0219215	41.513	2	AVS(1)EIS(1)KLRPS(1)PER	-2.3876	0.99	0.925	0.862	0.991	1.052	1.221	0.988	0.951	1.111
A0A3Q1MLA7	398	S	Decaprenyl diphosphate synthase subunit 1 OS=Bos taurus OX=9913 GN=PDSS1 PE=3 SV=1	PDSS1	1	0.0219215	41.513	2	AVS(1)EIS(1)KLRPS(1)PER	-2.3876	0.99	0.925	0.862	0.991	1.052	1.221	0.988	0.951	1.111
Q56JY1	81	S	60S ribosomal protein L35a OS=Bos taurus OX=9913 GN=RPL35A PE=3 SV=1	RPL35A	1	0.00396626	59.265	3	AHGNS(1)GMVR	-0.48273	0.945	1.682	0.883	0.865	1.548	0.607	1.072	0.744	0.697
A0A3Q1MLE6	206	S	Uncharacterized protein OS=Bos taurus OX=9913 PE=4 SV=1	--	0.991529	1.68488e-05	90.422	3	RNEPSEQPST(0.002)S(0.006)ES(0.992)K	1.6155	1.69	1.267	2.07	1.015	0.705	1.242	0.434	0.451	0.235	1.287	1.059	1.237	1.007	0.992	1.143	0.882	0.95	0.972	1.313	1.196	1.673	1.008	0.711	1.087	0.492	0.475	0.242	0.670971	0.0695856	0.430862	0.0300723	0.289096	0.00705519
A0A3Q1MLE6	107	S	Uncharacterized protein OS=Bos taurus OX=9913 PE=4 SV=1	--	0.999995	8.99346e-11	107.75	4	STLHQEFHVPQESAPQLS(1)PPIQR	-0.77245	1.068	0.833	0.862	1.121	1.267	1.002	0.825	1.143	0.985	1.287	1.059	1.237	1.007	0.992	1.143	0.882	0.95	0.972	0.83	0.787	0.697	1.113	1.277	0.877	0.935	1.203	1.013	1.41184	0.0504822	0.964493	0.832439	1.36171	0.0278571
A0A3Q1MLK1	97	S	N-glycanase 1 OS=Bos taurus OX=9913 GN=NGLY1 PE=4 SV=1	NGLY1	1	0.000595298	80.318	3	KAS(1)VEQLQK	0.85158	1.106	1.021	0.894	1.007	1.02	0.971	1.246	1.011	0.867	0.981	1.002		0.991	0.946		1.01	1.03		1.127	1.019		1.016	1.078		1.234	0.982		0.975769	0.724307	1.05826	0.710027	1.03262	0.849587
A0A3Q1MLK1	560	S	N-glycanase 1 OS=Bos taurus OX=9913 GN=NGLY1 PE=4 SV=1	NGLY1	1	2.49379e-07	111.11	3	LS(1)RGDGVVAWQHTQLFR	0.95884	1.017	1.095	0.802	0.849	1.129	1.065	1.068	1.092	0.955	0.981	1.002		0.991	0.946		1.01	1.03		1.037	1.093		0.857	1.193		1.057	1.06		0.962441	0.787314	1.03268	0.807949	0.993897	0.846713
A0A3Q1MLN7	394	S	Septin 4 OS=Bos taurus OX=9913 GN=SEPTIN4 PE=3 SV=1	SEPTIN4	0.999556	0.00376167	81.565	2	AQCIQS(1)MTR	2.0614	1.054	0.879	1.208	0.997	1.008	0.997	0.986	1.052	0.968	1.059	1.012	0.856	0.96	1.032	1.054	1.011	0.928	1.025	0.995	0.869	1.411	1.039	0.977	0.946	0.975	1.134	0.944	0.904427	0.616045	1.03072	0.681399	0.932214	0.754105
A0A3Q1MLN7	329	S	Septin 4 OS=Bos taurus OX=9913 GN=SEPTIN4 PE=3 SV=1	SEPTIN4	0.957131	1.82491e-05	102.43	3	ESIPFAVIGS(0.957)NT(0.043)VVEAR	0.54531	1.071	0.86	1.418	1.185	0.733	1.151	0.829	0.858	1.075	1.059	1.012	0.856	0.96	1.032	1.054	1.011	0.928	1.025	1.011	0.85	1.657	1.234	0.71	1.092	0.82	0.925	1.049	0.86299	0.638203	0.92029	0.752718	0.794201	0.412385
A0A3Q1MLN7	24	S	Septin 4 OS=Bos taurus OX=9913 GN=SEPTIN4 PE=3 SV=1	SEPTIN4	0.967525	3.50067e-05	98.175	3	FVTDFPGS(0.968)ET(0.032)YHPPEAK	1.9751	0.99	1.133	1.083	0.813	1.242	1.156	0.73	0.913	0.972	1.059	1.012	0.856	0.96	1.032	1.054	1.011	0.928	1.025	0.935	1.12	1.265	0.847	1.203	1.097	0.722	0.984	0.948	0.947892	0.700387	0.843343	0.304108	0.799398	0.160992
A0A3Q1MLN7	97	S	Septin 4 OS=Bos taurus OX=9913 GN=SEPTIN4 PE=3 SV=1	SEPTIN4	1	9.02601e-122	214.46	3	LDPYDS(1)S(1)EDDKEYVGFATLPNQVHR	1.0748	0.998	0.957	0.979	0.905	1.156	1.071	1.05	1.033	0.95	1.059	1.012	0.856	0.96	1.032	1.054	1.011	0.928	1.025	0.942	0.946	1.144	0.943	1.12	1.016	1.039	1.113	0.927	1.0155	0.843564	1	0.996584	1.0155	0.850548
A0A3Q1MLN7	98	S	Septin 4 OS=Bos taurus OX=9913 GN=SEPTIN4 PE=3 SV=1	SEPTIN4	1	9.02601e-122	214.46	3	LDPYDS(1)S(1)EDDKEYVGFATLPNQVHR	1.0748	1.05	0.919	0.937	0.925	0.983	1.037	1.19	1.102	0.992	1.059	1.012	0.856	0.96	1.032	1.054	1.011	0.928	1.025	0.992	0.908	1.095	0.964	0.953	0.984	1.177	1.188	0.968	0.968614	0.624671	1.14891	0.116695	1.11285	0.286826
A0A3Q1MLN7	305	S	Septin 4 OS=Bos taurus OX=9913 GN=SEPTIN4 PE=3 SV=1	SEPTIN4	1	0	326.5	4	VYQFPDCDS(1)DEDEDFKSQDLALK	-0.0025409	1.293	1.177	0.737	0.972	1.154	0.87	1.239	0.307	1.395	1.059	1.012	0.856	0.96	1.032	1.054	1.011	0.928	1.025	1.221	1.163	0.861	1.012	1.118	0.825	1.226	0.331	1.361	0.910632	0.558618	0.987479	0.725103	0.89923	0.601491
A0A3Q1MLN7	313	S	Septin 4 OS=Bos taurus OX=9913 GN=SEPTIN4 PE=3 SV=1	SEPTIN4	1	5.08545e-09	93.542	3	VYQFPDCDS(1)DEDEDFKS(1)QDLALK	0.81783	1.105	1.04	0.889	1.054	1.105	0.824	1.213	1.066	0.857	1.059	1.012	0.856	0.96	1.032	1.054	1.011	0.928	1.025	1.043	1.028	1.039	1.098	1.071	0.782	1.2	1.149	0.836	0.948875	0.590022	1.0793	0.658183	1.02412	0.92536
A0A3Q1MLP3	168	S	Isocitrate dehydrogenase [NAD] subunit, mitochondrial OS=Bos taurus OX=9913 GN=IDH3A PE=3 SV=1	IDH3A	0.512221	0.00177785	61.622	4	NNHRS(0.512)NVT(0.488)AVHK	2.0845	1.402	1.118	0.943	0.923	0.823	0.922	1.019	1.015	0.966	0.977	0.979	1.008	1	1.012	0.963	1.032	1.073	1.029	1.435	1.142	0.936	0.923	0.813	0.957	0.987	0.946	0.939	0.766581	0.129899	1.06647	0.268603	0.817535	0.208368
A0A3Q1MLW0	11	S	Serine/threonine-protein phosphatase OS=Bos taurus OX=9913 GN=PPP1CC PE=3 SV=1	PPP1CC	1	0.00169543	86.803	2	LNIDS(1)IIQR	-2.7306	1.05	0.961	1.151	1.248	0.872	0.933	1.066	0.954	0.958	1.068	1.108	1.053	0.964	0.967	0.939	0.942	0.954	0.992	0.983	0.867	1.093	1.295	0.902	0.994	1.132	1	0.966	1.08427	0.594469	0.970856	0.874044	1.05267	0.552235
A0A3Q1MLW0	317	S	Serine/threonine-protein phosphatase OS=Bos taurus OX=9913 GN=PPP1CC PE=3 SV=1	PPP1CC	0.872262	6.74843e-05	90.412	3	VT(0.128)S(0.872)GLNPSIQK	-0.37803	0.971	1.018	0.823	1.063	1.345	1.413	0.807	0.761	0.821	1.068	1.108	1.053	0.964	0.967	0.939	0.942	0.954	0.992	0.909	0.919	0.782	1.103	1.391	1.505	0.857	0.798	0.828	1.53218	0.0169635	0.620905	0.00801528	0.951341	0.44289
A0A3Q1MLW0	322	S	Serine/threonine-protein phosphatase OS=Bos taurus OX=9913 GN=PPP1CC PE=3 SV=1	PPP1CC	0.998997	1.16906e-05	100.4	2	VTS(0.001)GLNPS(0.999)IQK	-0.036962	1.414	1.341	1.116	0.896	1.026	0.97	0.846	0.778	0.687	1.068	1.108	1.053	0.964	0.967	0.939	0.942	0.954	0.992	1.324	1.21	1.06	0.929	1.061	1.033	0.898	0.816	0.693	0.841124	0.0890603	0.796229	0.0540179	0.669727	0.0155342
A0A3Q1MLW4	150	S	Uncharacterized protein OS=Bos taurus OX=9913 GN=DNAH3 PE=4 SV=1	DNAH3	0.73937	0.000659726	76.326	3	S(0.035)AS(0.739)T(0.179)S(0.046)LPMK	0.6442	0.997	1.055	1.319	0.894	1.154	1.417	0.587	0.877	0.719	0.991	0.966	0.992	0.986	0.984	0.975	1.011	1.031	1.03	1.006	1.092	1.33	0.907	1.173	1.453	0.581	0.851	0.698	1.03063	0.911806	0.602887	0.0462774	0.621354	0.025149
A6QLU3	401	S	GRB2-associated-binding protein 1 OS=Bos taurus OX=9913 GN=GAB1 PE=2 SV=1	GAB1	0.801193	4.40238e-11	125.98	2	DAS(0.801)S(0.199)QDCYDTPR	-1.2936	1.188	1.381	1.404	0.749	1.087	0.906	0.842	0.826	0.69
A6QLU3	264	S	GRB2-associated-binding protein 1 OS=Bos taurus OX=9913 GN=GAB1 PE=2 SV=1	GAB1	0.562161	0.00316723	61.344	3	S(0.562)YS(0.438)HDVLPK	-0.20217	1.486	1.119	1.41	1.013	0.963	0.747	0.636	0.825	0.951
F1MLE8	48	S	SEC22 homolog B, vesicle trafficking protein OS=Bos taurus OX=9913 GN=SEC22B PE=3 SV=1	SEC22B	0.755835	0.00434217	55.261	3	KLNEQS(0.756)PT(0.244)R	-2.1191										0.95	0.988	0.921	1.047	0.898	1.008	0.98	1.105	1.068
A0A3Q1MMD2	21	S	Anoctamin OS=Bos taurus OX=9913 GN=ANO5 PE=3 SV=1	ANO5	0.565747	3.77413e-05	94.389	3	LAT(0.034)ES(0.566)GS(0.4)ERGEAAAQENR	0.085922	1.525	1.301	1.875	0.713	0.974	1.008	0.48	0.649	0.549	1.071	0.949	1	1.026	1.005	0.983	0.939	1.129	0.963	1.424	1.371	1.875	0.695	0.969	1.025	0.511	0.575	0.57	0.575803	0.0236316	0.615842	0.0205469	0.354604	0.000625374
A0A3Q1MMD2	1106	S	Anoctamin OS=Bos taurus OX=9913 GN=ANO5 PE=3 SV=1	ANO5	0.839255	2.07635e-07	116.87	2	LNS(0.002)AS(0.32)S(0.839)T(0.839)DFAK	1.7152	1.444	1.549	2.31	0.49	0.85	0.977	0.41	0.495	0.534	1.071	0.949	1	1.026	1.005	0.983	0.939	1.129	0.963	1.348	1.632	2.31	0.478	0.846	0.994	0.437	0.438	0.555	0.438185	0.0360476	0.616911	0.133143	0.270321	0.00186685
A0A3Q1MMK8	670	S	Solute carrier family 44 member 5 OS=Bos taurus OX=9913 GN=SLC44A5 PE=3 SV=1	SLC44A5	0.985071	5.48836e-05	78.976	3	NDGSAEKPYYMS(0.015)QS(0.985)LMK	-0.21427	0.892	0.968	1.306	1.099	1.052	1.037	1.059	0.922	0.817	0.966	1.068	1.178	1.028	0.955	0.988	0.953	0.973	0.911	0.923	0.906	1.109	1.069	1.102	1.05	1.111	0.948	0.897	1.09632	0.219685	0.917727	0.243084	1.00613	0.949084
F6R0C0	218	S	Target of myb1 like 2 membrane trafficking protein OS=Bos taurus OX=9913 GN=TOM1L2 PE=3 SV=1	TOM1L2	1	0.00150889	95.273	2	LRS(1)ELDVVR	-1.1414	1	1.014	1.956	0.697	1.042	1.162	0.681	0.74	0.809			1.187			1.021			0.982			1.648			1.138			0.824	0.690534		0.724077		0.5
A0A3Q1MN07	295	S	Ankyrin repeat and EF-hand domain containing 1 OS=Bos taurus OX=9913 GN=ANKEF1 PE=4 SV=1	ANKEF1	1	0.0116883	79.07	2	EAFS(1)FVDR	-0.49043	1.154	0.965	1.031	1.243	0.858	0.938	1.076	0.954	0.966
A0A3Q1MN07	677	S	Ankyrin repeat and EF-hand domain containing 1 OS=Bos taurus OX=9913 GN=ANKEF1 PE=4 SV=1	ANKEF1	0.912925	0.00802473	57.288	2	IWS(0.913)PEAT(0.044)T(0.044)AELIR	0.32154	0.868	0.908	1.187	1.002	1.161	0.784	0.979	1.045	1.227
A0A3Q1MN07	632	S	Ankyrin repeat and EF-hand domain containing 1 OS=Bos taurus OX=9913 GN=ANKEF1 PE=4 SV=1	ANKEF1	0.965576	1.58183e-24	143.29	4	KEEET(0.031)LS(0.966)AIY(0.002)T(0.001)VPAIVEDK	0.48895	1.288	1.271	2.191	0.852	1.061	1.087	0.475	0.447	0.423
A0A3Q1MN07	576	S	Ankyrin repeat and EF-hand domain containing 1 OS=Bos taurus OX=9913 GN=ANKEF1 PE=4 SV=1	ANKEF1	1	0.00126362	65.043	2	KGHS(1)AMDVAK	0.25569	1.132	0.976	0.764	1.105	0.839	1.117	1.241	0.979	0.996
E1B9Q1	276	S	F-box and WD repeat domain containing 5 OS=Bos taurus OX=9913 GN=FBXW5 PE=4 SV=1	FBXW5	0.403889	0.00114787	55.051	3	FDSPDLLLDAGAPGT(0.192)DS(0.404)S(0.404)R	1.4788
E1B9Q1	277	S	F-box and WD repeat domain containing 5 OS=Bos taurus OX=9913 GN=FBXW5 PE=4 SV=1	FBXW5	0.403889	0.00114787	55.051	3	FDSPDLLLDAGAPGT(0.192)DS(0.404)S(0.404)R	1.4788
E1B9Q1	284	S	F-box and WD repeat domain containing 5 OS=Bos taurus OX=9913 GN=FBXW5 PE=4 SV=1	FBXW5	0.999973	8.54591e-82	200.23	2	VFDLGS(1)DGEDEESDPGPAR	-1.529	1.081	0.978	0.962	1.108	1.148	0.843	1.129	1.011	0.899
A0A3Q1MNA2	275	S	Metaxin 3 OS=Bos taurus OX=9913 GN=MTX3 PE=4 SV=1	MTX3	0.995924	3.22632e-13	120.54	2	LTPAEEES(0.004)NS(0.996)LHR	-0.44818	1.118	1.096	1.39	0.909	1.082	1.131	0.708	0.837	0.808		1.037	1.006		0.838	0.995		0.81	1.014		1.057	1.382		1.291	1.137		1.033	0.797	0.99549	0.988455	0.753707	0.183203	0.750308	0.264075
A0A3Q1MNH4	148	S	Ethylmalonyl-CoA decarboxylase OS=Bos taurus OX=9913 GN=ECHDC1 PE=1 SV=1	ECHDC1	0.492876	0.0137743	81.017	2	LMT(0.014)T(0.493)ES(0.493)EIR	-0.90613										1.015	1.021		0.941	0.973		1.048	1.01
Q3T148	152	S	Eukaryotic translation initiation factor 3 subunit M OS=Bos taurus OX=9913 GN=EIF3M PE=2 SV=2	EIF3M	1	7.91706e-10	113.47	3	KWIS(1)DWNLTTEK	1.3796	0.818	1.084	0.994	0.951	1.053	0.886	1.118	1.109	1.117	0.698	0.982	0.936	1.058	0.91	0.988	1.056	1.052	1.128	1.172	1.104	1.062	0.899	1.157	0.897	1.059	1.054	0.99	0.884661	0.22154	1.0508	0.55308	0.929599	0.113475
Q3T148	366	S	Eukaryotic translation initiation factor 3 subunit M OS=Bos taurus OX=9913 GN=EIF3M PE=2 SV=2	EIF3M	0.962774	0.000194202	90.931	2	VKNS(0.963)LLS(0.11)LS(0.615)DT(0.312)	-0.28586										0.698	0.982	0.936	1.058	0.91	0.988	1.056	1.052	1.128
Q3T148	369	S	Eukaryotic translation initiation factor 3 subunit M OS=Bos taurus OX=9913 GN=EIF3M PE=2 SV=2	EIF3M	0.998909	1.54299e-08	124.47	2	NSLLS(0.999)LS(0.922)DT(0.079)	-0.32874	0.98	0.991	0.938	0.975	1.018	0.93	0.925	1.204	1.156	0.698	0.982	0.936	1.058	0.91	0.988	1.056	1.052	1.128	1.404	1.009	1.002	0.922	1.119	0.941	0.876	1.144	1.025	0.873206	0.37561	1.02113	0.858385	0.891654	0.471061
Q3T148	371	S	Eukaryotic translation initiation factor 3 subunit M OS=Bos taurus OX=9913 GN=EIF3M PE=2 SV=2	EIF3M	0.921786	0.000194202	90.931	2	NSLLS(0.999)LS(0.922)DT(0.079)	-0.32874	1.233	1.007	1.266	1.061	0.893	0.801	0.792	1.154	0.954	0.698	0.982	0.936	1.058	0.91	0.988	1.056	1.052	1.128	1.766	1.025	1.353	1.003	0.981	0.811	0.75	1.097	0.846	0.674469	0.0940099	0.963506	0.74539	0.649855	0.0955298
Q3T148	336	S	Eukaryotic translation initiation factor 3 subunit M OS=Bos taurus OX=9913 GN=EIF3M PE=2 SV=2	EIF3M	0.758334	0.00115255	73.9	3	VVVS(0.008)HS(0.758)T(0.234)HR	0.64523	0.942	0.944	1.047	1.564	1.251	1.048	0.709	0.951	0.682	0.698	0.982	0.936	1.058	0.91	0.988	1.056	1.052	1.128	1.35	0.961	1.119	1.478	1.375	1.061	0.671	0.904	0.605	1.14111	0.401637	0.556975	0.019742	0.635569	0.0419876
A0A3Q1MNN2	44	S	Aldo_ket_red domain-containing protein OS=Bos taurus OX=9913 GN=AKR7A2 PE=1 SV=1	AKR7A2	0.99206	8.38136e-71	183.58	3	AAS(0.008)GS(0.992)PARPATVLGTMEMGR	-0.34004	1.12	0.701	1.128	0.973	0.955	0.999	1.076	1.076	1.149
A0A3Q1MNS9	127	S	Theg spermatid protein like OS=Bos taurus OX=9913 GN=THEGL PE=4 SV=1	THEGL	0.99523	2.38813e-13	129.77	2	AGVMVS(0.005)PS(0.995)LLMR	-1.3476	1.112	1.106	0.974	1.081	0.953	1.196	1.07	0.864	0.752	1.086	1.046	0.974	0.941	1.017	1.012	0.987	0.939	1.02	1.024	1.057	1	1.149	0.937	1.182	1.084	0.92	0.737	1.06069	0.51116	0.838739	0.242699	0.889646	0.317054
A0A3Q1MNS9	111	S	Theg spermatid protein like OS=Bos taurus OX=9913 GN=THEGL PE=4 SV=1	THEGL	1	6.02844e-09	111.77	3	EPHKS(1)QEIELLPR	0.539	1.036	0.761	0.591	1.579	1.747	1.349	0.744	0.654	0.605	1.086	1.046	0.974	0.941	1.017	1.012	0.987	0.939	1.02	0.954	0.728	0.607	1.678	1.718	1.333	0.754	0.696	0.593	2.06597	0.00881022	0.432015	0.00145724	0.892529	0.534676
A0A3Q1MNS9	282	S	Theg spermatid protein like OS=Bos taurus OX=9913 GN=THEGL PE=4 SV=1	THEGL	0.925423	1.16906e-05	100.4	2	GS(0.925)LQFS(0.075)DPSPR	0.87154	1.347	1.122	0.796	1.335	1.059	0.715	1.465	0.73	0.65	1.086	1.046	0.974	0.941	1.017	1.012	0.987	0.939	1.02	1.24	1.073	0.817	1.419	1.041	0.707	1.484	0.777	0.637	1.01182	0.957562	0.915062	0.73657	0.925879	0.668382
A0A3Q1MNS9	286	S	Theg spermatid protein like OS=Bos taurus OX=9913 GN=THEGL PE=4 SV=1	THEGL	0.809461	0.00822497	63.181	2	GS(0.189)LQFS(0.809)DPS(0.001)PR	1.6443	1.68	1.183	0.749	1.092	1.134	0.766	1.202	0.727	0.616	1.086	1.046	0.974	0.941	1.017	1.012	0.987	0.939	1.02	1.547	1.131	0.769	1.16	1.115	0.757	1.218	0.774	0.604	0.879605	0.686169	0.856201	0.504027	0.753119	0.376157
A0A3Q1MNS9	296	S	Theg spermatid protein like OS=Bos taurus OX=9913 GN=THEGL PE=4 SV=1	THEGL	1	0.00560023	73.499	3	ILRLS(1)IAK	-0.47303	0.459	0.706	0.672	1.022	2.906	2.17	0.286	0.32	0.223	1.086	1.046	0.974	0.941	1.017	1.012	0.987	0.939	1.02	0.423	0.675	0.69	1.086	2.857	2.144	0.29	0.341	0.219	3.40436	0.0232845	0.139642	0.00372563	0.475391	0.0231072
A0A3Q1MNS9	318	S	Theg spermatid protein like OS=Bos taurus OX=9913 GN=THEGL PE=4 SV=1	THEGL	0.670006	4.93486e-36	170.74	2	ILS(0.261)S(0.67)T(0.069)LTAIAAPR	-0.54781	1.212	1.15	1.586	0.704	1.006	0.965	0.705	0.851	0.912	1.086	1.046	0.974	0.941	1.017	1.012	0.987	0.939	1.02	1.116	1.099	1.628	0.748	0.989	0.954	0.714	0.906	0.894	0.700234	0.08979	0.934225	0.600471	0.654176	0.0511235
A0A3Q1MNS9	272	S	Theg spermatid protein like OS=Bos taurus OX=9913 GN=THEGL PE=4 SV=1	THEGL	1	0.0237257	49.3	3	LAQPNRS(1)K	-1.1929	1.317	1.038	1.026	1.252	0.689	1.013	1.13	0.863	0.865	1.086	1.046	0.974	0.941	1.017	1.012	0.987	0.939	1.02	1.213	0.992	1.053	1.33	0.677	1.001	1.145	0.919	0.848	0.923266	0.60856	0.968085	0.988352	0.8938	0.339056
A0A3Q1MNS9	205	S	Theg spermatid protein like OS=Bos taurus OX=9913 GN=THEGL PE=4 SV=1	THEGL	1	0.000114129	76.82	3	LFWGNQDPIRPVS(1)R	-0.032585	1.23	1.119	0.556	1.505	1.136	0.652	1.288	1.136	0.572	1.086	1.046	0.974	0.941	1.017	1.012	0.987	0.939	1.02	1.133	1.07	0.571	1.599	1.117	0.644	1.305	1.21	0.561	1.21125	0.648176	0.915476	0.829028	1.10887	0.824723
F1MYE8	473	S	Acyl-CoA dehydrogenase family member 9 OS=Bos taurus OX=9913 GN=ACAD9 PE=3 SV=1	ACAD9	1	0.0226698	57.032	3	LRDS(1)LGR	0.93674	1.075	1.132	1.754	0.919	0.913	0.956	0.891	0.718	0.798
O18870	24	S	Survival motor neuron protein OS=Bos taurus OX=9913 GN=SMN1 PE=2 SV=2	SMN1	1	6.39274e-12	118.44	3	RGT(1)GES(1)DDS(1)DVWDDTALIK	1.5179	0.826	0.891	1.604	0.835	0.907	1.323	0.723	0.89	1.1
O18870	27	S	Survival motor neuron protein OS=Bos taurus OX=9913 GN=SMN1 PE=2 SV=2	SMN1	1	6.39274e-12	118.44	3	RGT(1)GES(1)DDS(1)DVWDDTALIK	1.5179	0.826	0.891	1.604	0.835	0.907	1.323	0.723	0.89	1.1
A0A3Q1MPD5	61	S	IQ domain-containing protein F2 OS=Bos taurus OX=9913 GN=IQCF2 PE=4 SV=1	IQCF2	0.994076	0.0196223	56.205	2	AALS(0.994)DY(0.006)ALR	-0.97823										0.858			1.161			0.943
A0A452DI24	145	S	Rab GDP dissociation inhibitor OS=Bos taurus OX=9913 GN=GDI2 PE=3 SV=1	GDI2	0.500013	0.0111022	46.88	2	T(0.5)S(0.5)MREVY(1)KK	-4.4013	0.864	0.833	1.343	0.8	0.621	1.314	0.816	0.92	1.614	1.297	1.159	1.35	0.981	1.117	1.023	0.99	0.947	0.99	0.666	0.719	0.995	0.815	0.556	1.284	0.824	0.971	1.63	1.11555	0.818236	1.29002	0.444444	1.43908	0.233836
Q58DC0	244	S	Serine/threonine-protein phosphatase CPPED1 OS=Bos taurus OX=9913 GN=CPPED1 PE=2 SV=1	CPPED1	0.999896	0.00580268	54.486	3	AVFS(1)GHYHR	0.017198										1.136	1.117	1.263	1.094	1.152	0.992	0.91	0.916	1.006
A6QPC0	71	S	Uncharacterized protein C10orf82 homolog OS=Bos taurus OX=9913 PE=2 SV=1	--	0.99993	2.3948e-05	125.83	4	LKPVRS(1)EGTVLR	0.027792	1.138	0.963	0.641	1.324	0.952	0.723	1.324	1.296	0.847	0.96	1.049	0.872	1.012	0.997	1.06	1.011	0.964	1.047	1.185	0.918	0.735	1.308	0.955	0.682	1.31	1.344	0.809	1.0377	0.932125	1.17589	0.531142	1.22023	0.421604
A6QPC0	160	S	Uncharacterized protein C10orf82 homolog OS=Bos taurus OX=9913 PE=2 SV=1	--	0.5	0.000221179	84.508	3	S(0.5)T(0.5)PPPPT(1)PPPK	-0.26869	0.928	1.075	0.628	1.007	0.95	0.784	1.014	1.683	1.043	0.96	1.049	0.872	1.012	0.997	1.06	1.011	0.964	1.047	0.967	1.025	0.72	0.995	0.953	0.74	1.003	1.746	0.996	0.99115	0.970505	1.39323	0.217585	1.3809	0.239422
A0A3Q1MPM9	91	S	Sperm-tail PG-rich repeat containing 4 OS=Bos taurus OX=9913 GN=STPG4 PE=4 SV=1	STPG4	0.543159	1.48719e-05	130.63	2	S(0.543)S(0.457)PSMLVYR	-2.3992	0.997	1.021	1.194	0.848	1.028	1.022	0.965	0.967	1.069	1.062	0.97	0.961	0.902	1.024	0.996	1.042	0.955	1.037	0.939	1.053	1.242	0.94	1.004	1.026	0.926	1.013	1.031	0.918367	0.405789	1	0.992809	0.918367	0.415386
A0A3Q1MPM9	92	S	Sperm-tail PG-rich repeat containing 4 OS=Bos taurus OX=9913 GN=STPG4 PE=4 SV=1	STPG4	0.53883	0.000272993	115.57	2	S(0.461)S(0.539)PSMLVYR	-0.46606	0.976	1.111	1.355	0.82	0.999	0.941	0.893	1.055	0.962	1.062	0.97	0.961	0.902	1.024	0.996	1.042	0.955	1.037	0.919	1.145	1.41	0.909	0.976	0.945	0.857	1.105	0.928	0.814623	0.20346	1.0212	0.850035	0.831894	0.293808
A0A3Q1MPM9	94	S	Sperm-tail PG-rich repeat containing 4 OS=Bos taurus OX=9913 GN=STPG4 PE=4 SV=1	STPG4	0.917117	0.00168861	88.155	2	S(0.007)S(0.076)PS(0.917)MLVYR	-1.7237	0.996	1.067	1.401	0.774	1.066	1.039	0.926	0.944	0.887	1.062	0.97	0.961	0.902	1.024	0.996	1.042	0.955	1.037	0.938	1.1	1.458	0.858	1.041	1.043	0.889	0.988	0.855	0.841533	0.330372	0.92862	0.408317	0.781465	0.163789
F1MYH5	446	S	A-kinase anchoring protein 4 OS=Bos taurus OX=9913 GN=AKAP4 PE=4 SV=1	AKAP4	1	2.41279e-43	149.07	3	AGS(1)HDAK	-0.14513	1.013	0.957	0.808	1.108	1.06	1.033	1.058	1.128	0.957	0.932	1.034	0.788	1.038	0.953	1.076	0.998	1.008	1.09	1.087	0.926	1.025	1.067	1.112	0.96	1.06	1.119	0.878	1.03325	0.633925	0.973877	0.744612	1.00625	0.97315
F1MYH5	198	S	A-kinase anchoring protein 4 OS=Bos taurus OX=9913 GN=AKAP4 PE=4 SV=1	AKAP4	1	0	374.01	2	AVIS(1)PDGECS(1)MDDLS(1)FYVNR	-1.5892	0.886	1.033	0.918	1.007	1.052	0.97	1.028	1.158	1.065	0.932	1.034	0.788	1.038	0.953	1.076	0.998	1.008	1.09	0.951	0.999	1.165	0.97	1.104	0.901	1.03	1.149	0.977	0.955056	0.619846	1.06084	0.472909	1.01316	0.860164
F1MYH5	204	S	A-kinase anchoring protein 4 OS=Bos taurus OX=9913 GN=AKAP4 PE=4 SV=1	AKAP4	1	0	370.65	2	AVIS(1)PDGECS(1)MDDLS(1)FYVNR	-1.5892	0.876	1.029	0.892	1.017	1.041	0.991	1.054	1.145	1.076	0.932	1.034	0.788	1.038	0.953	1.076	0.998	1.008	1.09	0.94	0.995	1.132	0.98	1.092	0.921	1.056	1.136	0.987	0.975872	0.76374	1.06215	0.39503	1.03652	0.614503
F1MYH5	209	S	A-kinase anchoring protein 4 OS=Bos taurus OX=9913 GN=AKAP4 PE=4 SV=1	AKAP4	1	0	352.87	2	AVIS(1)PDGECS(1)MDDLS(1)FYVNR	-1.5892	0.935	1.04	0.861	1.043	1.001	0.896	1.151	1.141	1.075	0.932	1.034	0.788	1.038	0.953	1.076	0.998	1.008	1.09	1.003	1.006	1.093	1.005	1.05	0.833	1.153	1.132	0.986	0.931012	0.378245	1.13262	0.21571	1.05448	0.416584
F1MYH5	241	S	A-kinase anchoring protein 4 OS=Bos taurus OX=9913 GN=AKAP4 PE=4 SV=1	AKAP4	0.999714	5.93753e-66	210.67	3	CLHHS(1)IYPPS(1)GDKGK	0.41981	1.218	0.958	0.772	1.213	0.981	1.046	1.171	0.935	0.859	0.932	1.034	0.788	1.038	0.953	1.076	0.998	1.008	1.09	1.307	0.926	0.98	1.169	1.029	0.972	1.173	0.928	0.788	0.986617	0.970146	0.911356	0.464082	0.89916	0.529731
F1MYH5	246	S	A-kinase anchoring protein 4 OS=Bos taurus OX=9913 GN=AKAP4 PE=4 SV=1	AKAP4	1	9.34788e-45	165.47	5	CLHHSIYPPS(1)GDKGKNS(1)PR	0.60961	1.076	0.998	0.959	1.092	0.896	1.053	1.104	1.041	0.924	0.932	1.034	0.788	1.038	0.953	1.076	0.998	1.008	1.09	1.155	0.965	1.217	1.052	0.94	0.979	1.106	1.033	0.848	0.890321	0.220942	1.00539	0.997829	0.895115	0.350447
F1MYH5	253	S	A-kinase anchoring protein 4 OS=Bos taurus OX=9913 GN=AKAP4 PE=4 SV=1	AKAP4	1	5.15413e-57	173.43	4	GKNS(1)PRS(1)AVS(1)K	1.4042	1.074	0.875	0.764	1.149	0.846	1.049	1.222	1.191	0.994	0.932	1.034	0.788	1.038	0.953	1.076	0.998	1.008	1.09	1.152	0.846	0.97	1.107	0.888	0.975	1.224	1.182	0.912	1.00067	0.968712	1.11717	0.397833	1.11792	0.436895
F1MYH5	319	S	A-kinase anchoring protein 4 OS=Bos taurus OX=9913 GN=AKAP4 PE=4 SV=1	AKAP4	0.999833	3.06716e-178	260.18	2	DS(1)KDFADS(1)ISK	1.6037	0.994	0.98	0.865	1.108	0.989	0.962	1.099	1.099	1.05	0.932	1.034	0.788	1.038	0.953	1.076	0.998	1.008	1.09	1.067	0.948	1.098	1.067	1.038	0.894	1.101	1.09	0.963	0.963379	0.618378	1.05168	0.501408	1.01317	0.841847
F1MYH5	321	S	A-kinase anchoring protein 4 OS=Bos taurus OX=9913 GN=AKAP4 PE=4 SV=1	AKAP4	0.999832	3.47244e-151	263.32	4	DS(0.834)KDFADS(0.166)IS(1)K	1.8461	0.966	1.006	0.907	1.076	0.999	0.983	1.064	1.055	1.08	0.932	1.034	0.788	1.038	0.953	1.076	0.998	1.008	1.09	1.036	0.973	1.151	1.037	1.048	0.914	1.066	1.047	0.991	0.949051	0.475541	1.03501	0.506102	0.982278	0.781349
F1MYH5	295	S	A-kinase anchoring protein 4 OS=Bos taurus OX=9913 GN=AKAP4 PE=4 SV=1	AKAP4	0.999995	1.40337e-48	195.38	3	KTFLYS(1)ELS(1)NKNK	1.9192	1.03	1.119	0.952	1.009	0.944	1.034	1.044	1.027	0.953	0.932	1.034	0.788	1.038	0.953	1.076	0.998	1.008	1.09	1.105	1.082	1.208	0.972	0.991	0.961	1.046	1.019	0.874	0.861267	0.0132162	1.00513	0.972072	0.865685	0.0891873
F1MYH5	298	S	A-kinase anchoring protein 4 OS=Bos taurus OX=9913 GN=AKAP4 PE=4 SV=1	AKAP4	1	5.30322e-73	215.15	3	TFLYS(1)ELS(1)NKNK	1.5256	1.022	1.091	0.967	1.042	0.978	0.982	1.075	1.033	0.939	0.932	1.034	0.788	1.038	0.953	1.076	0.998	1.008	1.09	1.097	1.055	1.227	1.004	1.026	0.913	1.077	1.025	0.861	0.870968	0.0760568	1.0068	0.965588	0.876887	0.176306
F1MYH5	612	S	A-kinase anchoring protein 4 OS=Bos taurus OX=9913 GN=AKAP4 PE=4 SV=1	AKAP4	1	2.55619e-243	289.76	3	GAPGPS(0.509)T(0.415)S(0.076)MKDNQHLDS(1)QK	0.18402	1.125	0.901	0.796	1.265	1.062	0.932	1.083	0.914	1.092	0.932	1.034	0.788	1.038	0.953	1.076	0.998	1.008	1.09	1.207	0.871	1.01	1.219	1.114	0.866	1.085	0.907	1.002	1.03595	0.818745	0.935917	0.635661	0.96956	0.829933
F1MYH5	618	S	A-kinase anchoring protein 4 OS=Bos taurus OX=9913 GN=AKAP4 PE=4 SV=1	AKAP4	1	4.49167e-44	181.34	3	LDMS(1)NMVLS(1)LIQK	0.78823	0.925	0.983	0.937	0.93	1.041	1.044	1	1.091	1.156	0.932	1.034	0.788	1.038	0.953	1.076	0.998	1.008	1.09	0.992	0.951	1.189	0.896	1.092	0.97	1.002	1.082	1.061	0.944444	0.567126	1.06322	0.359122	1.00415	0.913146
F1MYH5	623	S	A-kinase anchoring protein 4 OS=Bos taurus OX=9913 GN=AKAP4 PE=4 SV=1	AKAP4	1	7.62537e-06	86.539	3	LDMS(1)NMVLS(1)LIQK	0.78823	1.048	1.078	1.009	1.034	0.995	0.954	1.006	0.979	1.029	0.932	1.034	0.788	1.038	0.953	1.076	0.998	1.008	1.09	1.124	1.043	1.28	0.996	1.044	0.887	1.008	0.971	0.944	0.849144	0.102722	0.998633	0.991498	0.847984	0.0616205
F1MYH5	313	S	A-kinase anchoring protein 4 OS=Bos taurus OX=9913 GN=AKAP4 PE=4 SV=1	AKAP4	1	3.06716e-178	270.95	4	QMCQRDS(1)KDFADSISK	0.55901	0.927	1.041	0.816	1.049	0.878	1.003	1.026	1.123	1.262	0.932	1.034	0.788	1.038	0.953	1.076	0.998	1.008	1.09	0.995	1.007	1.036	1.011	0.921	0.932	1.028	1.114	1.158	0.942725	0.132332	1.15223	0.0364637	1.08624	0.0923076
F1MYH5	82	S	A-kinase anchoring protein 4 OS=Bos taurus OX=9913 GN=AKAP4 PE=4 SV=1	AKAP4	0.999749	1.44127e-62	187.95	3	DTEKQDQS(1)KT(0.008)EGS(0.992)VCLFK	0.26422	0.947	1.069	0.897	0.949	0.996	1.122	0.977	1.119	1.01	0.932	1.034	0.788	1.038	0.953	1.076	0.998	1.008	1.09	1.016	1.034	1.138	0.914	1.045	1.043	0.979	1.11	0.927	0.941656	0.343477	1.00466	0.959864	0.946048	0.422366
F1MYH5	87	S	A-kinase anchoring protein 4 OS=Bos taurus OX=9913 GN=AKAP4 PE=4 SV=1	AKAP4	0.999997	1.44127e-62	185.7	2	TEGS(1)VCLFK	-0.7185	0.881	1.069	0.967	0.959	0.98	1.089	0.972	1.109	1.068	0.932	1.034	0.788	1.038	0.953	1.076	0.998	1.008	1.09	0.945	1.034	1.227	0.924	1.028	1.012	0.974	1.1	0.98	0.924517	0.42757	1.03036	0.599617	0.952589	0.634976
F1MYH5	567	S	A-kinase anchoring protein 4 OS=Bos taurus OX=9913 GN=AKAP4 PE=4 SV=1	AKAP4	0.985656	9.53824e-212	270.93	3	EACEDDCPPGTT(0.014)S(0.986)YMTQSAQYEK	0.24283	1.462	1.135	0.338	1.672	1.185	0.414	1.519	1.216	0.304	0.932	1.034	0.788	1.038	0.953	1.076	0.998	1.008	1.09	1.569	1.098	0.429	1.611	1.243	0.385	1.522	1.206	0.279	1.04619	0.981983	0.928373	0.852937	0.971253	0.86139
F1MYH5	572	S	A-kinase anchoring protein 4 OS=Bos taurus OX=9913 GN=AKAP4 PE=4 SV=1	AKAP4	0.999968	0	312.18	3	EACEDDCPPGTTSYMTQS(1)AQYEK	0.46065	1.45	1.077	0.349	1.64	1.136	0.375	1.711	1.244	0.293	0.932	1.034	0.788	1.038	0.953	1.076	0.998	1.008	1.09	1.556	1.042	0.443	1.58	1.192	0.349	1.714	1.234	0.269	1.02631	0.962653	1.03076	0.950959	1.05788	0.914587
F1MYH5	525	S	A-kinase anchoring protein 4 OS=Bos taurus OX=9913 GN=AKAP4 PE=4 SV=1	AKAP4	0.998039	1.99218e-38	184.83	4	REKIS(0.998)PS(0.935)T(0.067)DSLAK	-0.049834	1.029	0.971	0.768	1.124	0.993	0.877	1.204	1.188	1.007	0.932	1.034	0.788	1.038	0.953	1.076	0.998	1.008	1.09	1.104	0.939	0.975	1.083	1.042	0.815	1.206	1.179	0.924	0.974155	0.772275	1.12551	0.389502	1.09642	0.424073
F1MYH5	527	S	A-kinase anchoring protein 4 OS=Bos taurus OX=9913 GN=AKAP4 PE=4 SV=1	AKAP4	0.994624	3.85109e-75	193.28	2	IS(0.001)PS(0.995)T(0.006)DS(0.998)LAK	2.7506	1.021	0.986	0.698	1.158	1.006	0.911	1.225	1.179	0.968	0.932	1.034	0.788	1.038	0.953	1.076	0.998	1.008	1.09	1.095	0.954	0.886	1.116	1.056	0.847	1.227	1.17	0.888	1.02862	0.821621	1.08811	0.568437	1.11925	0.418248
F1MYH5	530	S	A-kinase anchoring protein 4 OS=Bos taurus OX=9913 GN=AKAP4 PE=4 SV=1	AKAP4	0.999675	1.07142e-38	188.1	3	EKIS(0.003)PS(0.217)T(0.78)DS(1)LAK	-0.97287	1.048	0.98	0.671	1.146	1.066	0.895	1.239	1.185	0.919	0.932	1.034	0.788	1.038	0.953	1.076	0.998	1.008	1.09	1.124	0.948	0.852	1.104	1.119	0.832	1.241	1.176	0.843	1.0448	0.758859	1.0671	0.718342	1.11491	0.524267
F1MYH5	235	S	A-kinase anchoring protein 4 OS=Bos taurus OX=9913 GN=AKAP4 PE=4 SV=1	AKAP4	1	1.02195e-34	122.84	2	EKLENGS(1)K	0.31622	1.206	0.916	0.897	1.162	0.994	1.012	1.04	0.963	0.961	0.932	1.034	0.788	1.038	0.953	1.076	0.998	1.008	1.09	1.294	0.886	1.138	1.119	1.043	0.941	1.042	0.955	0.882	0.935202	0.662582	0.927812	0.343591	0.867691	0.336804
F1MYH5	495	S	A-kinase anchoring protein 4 OS=Bos taurus OX=9913 GN=AKAP4 PE=4 SV=1	AKAP4	0.999895	0	321.97	4	VS(1)EHILKES(1)LTMWNQK	-0.59397	0.961	0.915	0.924	1.145	1.082	1.088	0.961	1.037	1.01	0.932	1.034	0.788	1.038	0.953	1.076	0.998	1.008	1.09	1.031	0.885	1.173	1.103	1.135	1.011	0.963	1.029	0.927	1.0518	0.56216	0.89843	0.0821012	0.944966	0.58938
F1MYH5	434	S	A-kinase anchoring protein 4 OS=Bos taurus OX=9913 GN=AKAP4 PE=4 SV=1	AKAP4	0.999994	5.95983e-66	210.12	2	S(1)QCLS(0.998)Y(0.003)T(0.939)S(0.061)LK	-2.2499	0.902	1.009	0.867	1.043	1.055	0.965	1.093	1.144	1.047	0.932	1.034	0.788	1.038	0.953	1.076	0.998	1.008	1.09	0.968	0.976	1.1	1.005	1.107	0.897	1.095	1.135	0.961	0.988502	0.863023	1.06049	0.490975	1.04829	0.516789
F1MYH5	438	S	A-kinase anchoring protein 4 OS=Bos taurus OX=9913 GN=AKAP4 PE=4 SV=1	AKAP4	0.998545	5.95983e-66	210.12	3	SQCLS(0.999)YT(0.501)S(0.501)LKAGS(1)HDAK	-0.74067	0.891	1.055	0.914	1.062	1.035	0.951	1.086	1.114	1.02	0.932	1.034	0.788	1.038	0.953	1.076	0.998	1.008	1.09	0.956	1.02	1.16	1.023	1.086	0.884	1.088	1.105	0.936	0.954401	0.602739	1.04544	0.604689	0.997768	0.983333
F1MYH5	441	S	A-kinase anchoring protein 4 OS=Bos taurus OX=9913 GN=AKAP4 PE=4 SV=1	AKAP4	0.987471	4.02784e-140	251.55	4	S(0.01)QCLS(0.909)YT(0.094)S(0.987)LKAGS(1)HDAK	-0.34975	0.895	1.03	0.804	0.966	1.311	0.996	0.99	1.133	0.949	0.932	1.034	0.788	1.038	0.953	1.076	0.998	1.008	1.09	0.96	0.996	1.02	0.931	1.376	0.926	0.992	1.124	0.871	1.08636	0.647622	0.92391	0.680382	1.0037	0.98605
F1MYH5	601	S	A-kinase anchoring protein 4 OS=Bos taurus OX=9913 GN=AKAP4 PE=4 SV=1	AKAP4	0.987117	1.18071e-30	143.54	3	GAPGPS(0.987)T(0.075)S(0.938)MKDNQHLDSQK	0.15203	1.021	0.896	0.792	1.165	1.113	1.086	0.904	0.936	1.204	0.932	1.034	0.788	1.038	0.953	1.076	0.998	1.008	1.09	1.095	0.867	1.005	1.122	1.168	1.009	0.906	0.929	1.105	1.1119	0.250221	0.891179	0.198455	0.9909	0.931048
F1MYH5	603	S	A-kinase anchoring protein 4 OS=Bos taurus OX=9913 GN=AKAP4 PE=4 SV=1	AKAP4	0.971949	1.96393e-45	170.18	3	GAPGPS(0.004)T(0.024)S(0.972)MKDNQHLDSQK	-1.0205	1.056	0.904	0.799	1.164	1.076	1.13	0.937	1.029	1.018	0.932	1.034	0.788	1.038	0.953	1.076	0.998	1.008	1.09	1.133	0.874	1.014	1.121	1.129	1.05	0.939	1.021	0.934	1.09235	0.300646	0.87697	0.0235392	0.957961	0.660149
F1MYH5	256	S	A-kinase anchoring protein 4 OS=Bos taurus OX=9913 GN=AKAP4 PE=4 SV=1	AKAP4	1	1.62362e-27	148.14	3	S(1)AVS(1)KIAS(1)EMAHDAVEVTSAEMR	1.4995	1.047	0.914	0.903	1.085	0.841	1.032	1.154	1.116	1.069	0.932	1.034	0.788	1.038	0.953	1.076	0.998	1.008	1.09	1.123	0.884	1.146	1.045	0.882	0.959	1.156	1.107	0.981	0.915319	0.433231	1.12405	0.166987	1.02886	0.751509
F1MYH5	259	S	A-kinase anchoring protein 4 OS=Bos taurus OX=9913 GN=AKAP4 PE=4 SV=1	AKAP4	1	2.87475e-72	183.81	3	S(1)AVS(1)KIAS(1)EMAHDAVEVTSAEMR	1.4995	1.098	1.152	1.054	0.908	1.014	1.032	0.892	0.953	0.986	0.932	1.034	0.788	1.038	0.953	1.076	0.998	1.008	1.09	1.178	1.114	1.338	0.875	1.064	0.959	0.894	0.945	0.905	0.798347	0.0450506	0.94686	0.430017	0.755923	0.00815017
F1MYH5	333	S	A-kinase anchoring protein 4 OS=Bos taurus OX=9913 GN=AKAP4 PE=4 SV=1	AKAP4	1	3.49829e-119	229.99	3	GLMVYANQVAS(1)DMMVSVMK	-1.0353	0.898	1.011	0.805	0.955	1.04	1.006	1.126	1.105	1.17	0.932	1.034	0.788	1.038	0.953	1.076	0.998	1.008	1.09	0.964	0.978	1.022	0.92	1.091	0.935	1.128	1.096	1.073	0.993927	0.885212	1.11914	0.109498	1.11235	0.00944885
F1MYH5	21	S	A-kinase anchoring protein 4 OS=Bos taurus OX=9913 GN=AKAP4 PE=4 SV=1	AKAP4	1	5.67251e-12	143.97	2	GVCKVDLYS(1)PR	0.53719	0.898	0.759	0.747	0.791	0.993	1.256	1.21	1.092	1.357	0.932	1.034	0.788	1.038	0.953	1.076	0.998	1.008	1.09	0.964	0.734	0.948	0.762	1.042	1.167	1.212	1.083	1.245	1.12283	0.52545	1.19152	0.232205	1.33787	0.038823
F1MYH5	647	S	A-kinase anchoring protein 4 OS=Bos taurus OX=9913 GN=AKAP4 PE=4 SV=1	AKAP4	1	0	339.53	4	LLNESPFNCEDLCEGENKHS(1)EIRT(1)NK	-1.2686	0.967	1.109	0.96	1.009	1.059	1.051	0.931	0.936	1.074	0.932	1.034	0.788	1.038	0.953	1.076	0.998	1.008	1.09	1.038	1.073	1.218	0.972	1.111	0.977	0.933	0.929	0.985	0.919195	0.26978	0.930392	0.212405	0.855212	0.0417728
F1MYH5	654	S	A-kinase anchoring protein 4 OS=Bos taurus OX=9913 GN=AKAP4 PE=4 SV=1	AKAP4	0.99806	5.03426e-37	171.13	4	HS(0.12)EIRT(0.88)NKS(0.998)T(0.895)S(0.107)IFK	0.89522	1.087	1.284	0.551	0.78	1.34	1.356	0.899	0.615	1.056	0.932	1.034	0.788	1.038	0.953	1.076	0.998	1.008	1.09	1.166	1.242	0.699	0.751	1.406	1.26	0.901	0.61	0.969	1.09977	0.748809	0.725783	0.273966	0.798198	0.408143
F1MYH5	656	S	A-kinase anchoring protein 4 OS=Bos taurus OX=9913 GN=AKAP4 PE=4 SV=1	AKAP4	0.975118	2.9958e-11	140.96	3	T(0.007)NKS(0.118)T(0.901)S(0.975)IFK	0.65224	0.967	1.003	0.827	0.97	1.081	1.081	1.058	1.118	0.993	0.932	1.034	0.788	1.038	0.953	1.076	0.998	1.008	1.09	1.038	0.97	1.049	0.934	1.134	1.005	1.06	1.109	0.911	1.00523	0.968443	1.00228	0.981559	1.00752	0.946271
F1MYH5	263	S	A-kinase anchoring protein 4 OS=Bos taurus OX=9913 GN=AKAP4 PE=4 SV=1	AKAP4	1	1.54743e-276	314	3	S(1)AVS(1)KIAS(1)EMAHDAVEVTSAEMR	0.29387	0.992	1.075	0.978	0.935	1.07	1.042	0.928	1.022	1.049	0.932	1.034	0.788	1.038	0.953	1.076	0.998	1.008	1.09	1.064	1.04	1.241	0.901	1.123	0.968	0.93	1.014	0.962	0.894469	0.257381	0.971257	0.732055	0.868759	0.0858954
F1MYH5	274	S	A-kinase anchoring protein 4 OS=Bos taurus OX=9913 GN=AKAP4 PE=4 SV=1	AKAP4	0.998398	1.54743e-276	314	2	IASEMAHDAVEVT(0.002)S(0.998)AEMR	0.073746	0.989	1.08	0.991	0.919	1.092	1.074	0.878	1.019	1.036	0.932	1.034	0.788	1.038	0.953	1.076	0.998	1.008	1.09	1.061	1.044	1.258	0.885	1.146	0.998	0.88	1.011	0.95	0.900684	0.327294	0.937933	0.517482	0.844781	0.0812884
F1MYH5	661	S	A-kinase anchoring protein 4 OS=Bos taurus OX=9913 GN=AKAP4 PE=4 SV=1	AKAP4	1	5.45302e-06	96.673	2	S(1)DREEEQGQDNR	-0.67348	1.091	0.578	1.002	1.041	0.613	1.009	1.501	1.217	1.203	0.932	1.034	0.788	1.038	0.953	1.076	0.998	1.008	1.09	1.171	0.559	1.272	1.003	0.643	0.938	1.504	1.207	1.104	0.860759	0.737007	1.47639	0.0740666	1.27082	0.350198
A0A3Q1MPR0	38	S	A-kinase anchoring protein 4 OS=Bos taurus OX=9913 GN=AKAP4 PE=4 SV=1	AKAP4	1	1.19538e-71	183.48	4	KVDAAGCS(1)S(1)EGDLNLENLEEK	2.0855	0.689	0.961	1.051	0.75	0.871	1.254	0.747	1.281	1.452	0.885	1.03	0.762	1.106	0.809	1.041	0.982	1.029	1.159	0.779	0.933	1.379	0.678	1.077	1.205	0.761	1.245	1.253	0.957619	0.867287	1.10101	0.700351	1.05435	0.822759
A0A3Q1MPR0	39	S	A-kinase anchoring protein 4 OS=Bos taurus OX=9913 GN=AKAP4 PE=4 SV=1	AKAP4	1	0	411.91	4	KVDAAGCS(1)S(1)EGDLNLENLEEK	2.0855	0.685	1.048	1.072	0.893	0.802	1.191	0.813	1.226	1.35	0.885	1.03	0.762	1.106	0.809	1.041	0.982	1.029	1.159	0.774	1.017	1.407	0.807	0.991	1.144	0.828	1.191	1.165	0.91995	0.766331	1.08226	0.650484	0.995622	0.956207
F1MYH5	181	S	A-kinase anchoring protein 4 OS=Bos taurus OX=9913 GN=AKAP4 PE=4 SV=1	AKAP4	0.999959	9.52924e-24	138.61	2	NTNNNQS(1)PS(0.994)T(0.006)PPGK	-0.58138	1.006	0.968	0.738	0.998	0.851	1.105	1.136	1.208	1.111	0.932	1.034	0.788	1.038	0.953	1.076	0.998	1.008	1.09	1.079	0.936	0.937	0.961	0.893	1.027	1.138	1.198	1.019	0.975949	0.722126	1.16453	0.0722999	1.13652	0.129353
F1MYH5	183	S	A-kinase anchoring protein 4 OS=Bos taurus OX=9913 GN=AKAP4 PE=4 SV=1	AKAP4	0.993958	2.09205e-29	160.27	2	NTNNNQS(1)PS(0.994)T(0.006)PPGK	-0.58138	1	0.902	0.828	1.044	0.705	1.107	1.134	1.219	1.214	0.932	1.034	0.788	1.038	0.953	1.076	0.998	1.008	1.09	1.073	0.872	1.051	1.006	0.74	1.029	1.136	1.209	1.114	0.926235	0.542215	1.24649	0.102193	1.15454	0.104568
F1MYH5	189	S	A-kinase anchoring protein 4 OS=Bos taurus OX=9913 GN=AKAP4 PE=4 SV=1	AKAP4	0.995743	2.13972e-119	227.39	2	NTNNNQS(0.032)PS(0.003)T(0.964)PPGKS(0.996)PS(0.004)NQR	3.8083	0.99	0.975	0.717	0.936	1.056	1.115	1.035	1.153	1.108	0.932	1.034	0.788	1.038	0.953	1.076	0.998	1.008	1.09	1.062	0.943	0.91	0.902	1.108	1.036	1.037	1.144	1.017	1.04494	0.607642	1.0499	0.510559	1.09708	0.189416
F1MYH5	191	S	A-kinase anchoring protein 4 OS=Bos taurus OX=9913 GN=AKAP4 PE=4 SV=1	AKAP4	0.984295	4.08452e-258	306.02	2	NTNNNQSPS(0.001)T(0.999)PPGKS(0.016)PS(0.984)NQR	1.1153	0.912	0.949	0.692	0.932	1.14	1.155	0.971	1.21	1.106	0.932	1.034	0.788	1.038	0.953	1.076	0.998	1.008	1.09	0.979	0.918	0.878	0.898	1.196	1.073	0.973	1.2	1.015	1.14126	0.230373	1.00663	0.933639	1.14883	0.130426
F1MYH5	632	S	A-kinase anchoring protein 4 OS=Bos taurus OX=9913 GN=AKAP4 PE=4 SV=1	AKAP4	1	0	326.32	4	LLNES(1)PFNCEDLCEGENKHS(1)EIR	-1.0793	0.983	0.941	0.82	1.209	1.058	0.878	1.133	1.183	0.958	0.932	1.034	0.788	1.038	0.953	1.076	0.998	1.008	1.09	1.055	0.91	1.041	1.165	1.11	0.816	1.135	1.174	0.879	1.02828	0.888354	1.03138	0.821204	1.06055	0.634142
F1MYH5	142	S	A-kinase anchoring protein 4 OS=Bos taurus OX=9913 GN=AKAP4 PE=4 SV=1	AKAP4	0.815692	0	311.57	3	LS(0.816)S(0.184)GNCYSIYANHLNMDCVNNEPQSLR	0.7143	0.846	0.905	1.037	1.005	1.022	1.137	0.753	1.201	1.186	0.932	1.034	0.788	1.038	0.953	1.076	0.998	1.008	1.09	0.908	0.875	1.316	0.968	1.072	1.057	0.755	1.191	1.088	0.999355	0.911039	0.979658	0.802938	0.979025	0.913156
F1MYH5	143	S	A-kinase anchoring protein 4 OS=Bos taurus OX=9913 GN=AKAP4 PE=4 SV=1	AKAP4	0.953425	0	314.23	3	LS(0.047)S(0.953)GNCYSIYANHLNMDCVNNEPQSLR	-0.61018	0.877	0.913	1.038	0.975	1.042	1.146	0.76	1.169	1.167	0.932	1.034	0.788	1.038	0.953	1.076	0.998	1.008	1.09	0.941	0.883	1.317	0.939	1.093	1.065	0.762	1.16	1.071	0.985992	0.997826	0.966419	0.744359	0.952881	0.800454
F1MYH5	148	S	A-kinase anchoring protein 4 OS=Bos taurus OX=9913 GN=AKAP4 PE=4 SV=1	AKAP4	0.999754	9.74384e-176	247.94	3	LSSGNCYS(1)IYANHLNMDCVNNEPQSLR	-0.75643	0.96	0.928	0.961	1.126	1.048	1.101	0.91	1.112	0.969	0.932	1.034	0.788	1.038	0.953	1.076	0.998	1.008	1.09	1.03	0.897	1.22	1.085	1.1	1.023	0.912	1.103	0.889	1.01938	0.78581	0.905237	0.220714	0.922784	0.528714
F1MYH5	165	S	A-kinase anchoring protein 4 OS=Bos taurus OX=9913 GN=AKAP4 PE=4 SV=1	AKAP4	1	0	309.13	4	LSSGNCYSIYANHLNMDCVNNEPQS(1)LR	-0.13612	1.059	0.903	0.842	1.146	0.99	1.058	0.863	1.192	1.066	0.932	1.034	0.788	1.038	0.953	1.076	0.998	1.008	1.09	1.136	0.873	1.069	1.104	1.039	0.983	0.865	1.183	0.978	1.01559	0.823677	0.96801	0.703048	0.983106	0.881503
F1MYH5	216	S	A-kinase anchoring protein 4 OS=Bos taurus OX=9913 GN=AKAP4 PE=4 SV=1	AKAP4	1	2.90209e-14	156.08	2	LS(1)S(1)LVIQMAR	-0.6357	0.894	1.097	0.993	1.061	0.997	0.998	1.081	1.036	0.97	0.932	1.034	0.788	1.038	0.953	1.076	0.998	1.008	1.09	0.959	1.061	1.26	1.022	1.046	0.928	1.083	1.028	0.89	0.913415	0.384915	1.00167	0.995683	0.914939	0.434476
F1MYH5	217	S	A-kinase anchoring protein 4 OS=Bos taurus OX=9913 GN=AKAP4 PE=4 SV=1	AKAP4	1	1.71398e-83	225.1	2	LS(1)S(1)LVIQMAR	-0.6357	0.899	0.999	0.897	1.034	1.02	0.995	1.049	1.118	1.113	0.932	1.034	0.788	1.038	0.953	1.076	0.998	1.008	1.09	0.965	0.966	1.138	0.996	1.07	0.925	1.051	1.109	1.021	0.974585	0.741145	1.06352	0.265426	1.03649	0.557305
F1MYH5	423	S	A-kinase anchoring protein 4 OS=Bos taurus OX=9913 GN=AKAP4 PE=4 SV=1	AKAP4	1	0.000643254	112.02	3	RLVS(1)ALLGEK	-1.0025	0.835	1.003	1.025	0.967	0.948	0.996	1.034	1.138	1.18	0.932	1.034	0.788	1.038	0.953	1.076	0.998	1.008	1.09	0.896	0.97	1.301	0.932	0.995	0.926	1.036	1.129	1.083	0.900853	0.47237	1.13845	0.0185722	1.02558	0.760729
F1MYH5	511	S	A-kinase anchoring protein 4 OS=Bos taurus OX=9913 GN=AKAP4 PE=4 SV=1	AKAP4	0.999014	0.000429785	70.197	2	MPS(0.999)KT(0.001)CPHK	0.94623	0.952	0.863	0.891	1.263	1.048	0.967	1.035	0.96	1.192	0.932	1.034	0.788	1.038	0.953	1.076	0.998	1.008	1.09	1.021	0.835	1.131	1.217	1.1	0.899	1.037	0.952	1.094	1.07667	0.589011	0.958644	0.730876	1.03214	0.719
F1MYH5	392	S	A-kinase anchoring protein 4 OS=Bos taurus OX=9913 GN=AKAP4 PE=4 SV=1	AKAP4	0.997256	1.21966e-284	314.57	3	NLHNITGVLMT(0.003)DS(0.997)DFVSAVK	1.6843	0.87	0.984	0.907	1.037	0.992	1.04	1.059	1.092	1.143	0.932	1.034	0.788	1.038	0.953	1.076	0.998	1.008	1.09	0.933	0.952	1.151	0.999	1.041	0.967	1.061	1.083	1.049	0.990448	0.94144	1.06186	0.0604848	1.05171	0.461902
F1MYH5	396	S	A-kinase anchoring protein 4 OS=Bos taurus OX=9913 GN=AKAP4 PE=4 SV=1	AKAP4	0.998279	1.24953e-34	158.67	3	NLHNITGVLMTDS(0.002)DFVS(0.998)AVK	2.3092	0.98	1.127	1.002	1.015	1.048	0.983	1.017	0.895	1.05	0.932	1.034	0.788	1.038	0.953	1.076	0.998	1.008	1.09	1.052	1.09	1.272	0.978	1.1	0.914	1.019	0.888	0.963	0.876391	0.173769	0.959225	0.581603	0.840656	0.0719726
F1MYH5	100	S	A-kinase anchoring protein 4 OS=Bos taurus OX=9913 GN=AKAP4 PE=4 SV=1	AKAP4	0.870433	0.000505408	49.765	3	QAPS(0.13)DPLS(0.87)VFNWLLNDLQK	3.3334										0.932	1.034	0.788	1.038	0.953	1.076	0.998	1.008	1.09
F1MYH5	480	S	A-kinase anchoring protein 4 OS=Bos taurus OX=9913 GN=AKAP4 PE=4 SV=1	AKAP4	0.999198	3.96937e-94	231.77	3	QEECKS(0.999)LT(0.001)SAEKVS(1)EHILK	0.23273	0.939	0.908	0.851	1.176	0.959	0.931	1.161	1.141	1.105	0.932	1.034	0.788	1.038	0.953	1.076	0.998	1.008	1.09	1.008	0.878	1.08	1.133	1.006	0.865	1.163	1.132	1.014	1.01281	0.921897	1.10153	0.318026	1.11564	0.206406
F1MYH5	483	S	A-kinase anchoring protein 4 OS=Bos taurus OX=9913 GN=AKAP4 PE=4 SV=1	AKAP4	0.996382	1.28669e-199	269.55	2	SLT(0.004)S(0.996)AEK	-0.062388	0.925	0.894	0.865	1.152	1.003	1.046	1.083	1.087	1.094	0.932	1.034	0.788	1.038	0.953	1.076	0.998	1.008	1.09	0.992	0.865	1.098	1.11	1.052	0.972	1.085	1.078	1.004	1.06058	0.476658	1.01053	0.816894	1.07174	0.374046
[truncated: 4,212 more rows]
