# Supplementary material for: Quantitative phosphoproteomics analyses reveal the regulatory mechanisms related to frozen-thawed sperm capacitation and acrosome reaction in yak (Bos grunniens)
Source: Front Physiol. 2022 Oct 6;13:1013082. doi: 10.3389/fphys.2022.1013082 (PMC9583833; doi:10.3389/fphys.2022.1013082)
Supplement: Supplementary file 1 [file DataSheet1.ZIP › supplementary materials/Table S10.xlsx]

## Sheet: CAP vs FTH string network
#node1	node2	node1_string_id	node2_string_id	neighborhood_on_chromosome	gene_fusion	phylogenetic_cooccurrence	homology	coexpression	experimentally_determined_interaction	database_annotated	automated_textmining	combined_score
AKAP3	TEKT5	9913.ENSBTAP00000001353	9913.ENSBTAP00000022625	0	0	0	0	0.061	0	0	0.39	0.402
AKAP3	GAPDHS	9913.ENSBTAP00000001353	9913.ENSBTAP00000021166	0	0	0	0	0.049	0	0	0.41	0.414
AKAP3	CAMK4	9913.ENSBTAP00000001353	9913.ENSBTAP00000046899	0	0	0	0	0	0	0	0.519	0.519
AKAP3	FSIP2	9913.ENSBTAP00000001353	9913.ENSBTAP00000013129	0	0	0	0	0.062	0.052	0	0.632	0.644
AKAP3	ARMC3	9913.ENSBTAP00000001353	9913.ENSBTAP00000053344	0	0	0	0	0.063	0	0	0.678	0.686
AKAP3	CABYR	9913.ENSBTAP00000001353	9913.ENSBTAP00000031584	0	0	0	0	0.066	0	0	0.835	0.839
AKAP3	SPA17	9913.ENSBTAP00000001353	9913.ENSBTAP00000044793	0	0	0	0	0.062	0.995	0	0.598	0.997
AKAP4	SPAG17	9913.ENSBTAP00000042319	9913.ENSBTAP00000001438	0	0	0	0	0.062	0	0	0.413	0.425
AKAP4	FSIP2	9913.ENSBTAP00000042319	9913.ENSBTAP00000013129	0	0	0	0	0.066	0.071	0	0.692	0.71
AKAP4	QRICH2	9913.ENSBTAP00000042319	9913.ENSBTAP00000018337	0	0	0	0	0	0	0	0.582	0.582
AKAP4	GAPDHS	9913.ENSBTAP00000042319	9913.ENSBTAP00000021166	0	0	0	0	0.062	0	0	0.508	0.519
AKAP4	CABYR	9913.ENSBTAP00000042319	9913.ENSBTAP00000031584	0	0	0	0	0.063	0	0	0.759	0.765
AKAP4	SPA17	9913.ENSBTAP00000042319	9913.ENSBTAP00000044793	0	0	0	0	0.062	0.043	0	0.482	0.494
AKAP4	CAMK4	9913.ENSBTAP00000042319	9913.ENSBTAP00000046899	0	0	0	0	0	0	0	0.519	0.519
ALDOC	MDH1B	9913.ENSBTAP00000017416	9913.ENSBTAP00000038086	0	0	0	0	0.161	0.154	0	0.225	0.401
ALDOC	NME8	9913.ENSBTAP00000017416	9913.ENSBTAP00000044371	0	0	0	0	0.067	0.398	0	0.199	0.51
ALDOC	GAPDHS	9913.ENSBTAP00000017416	9913.ENSBTAP00000021166	0.103	0	0	0	0.162	0.336	0.994	0.269	0.997
ALMS1	SPAG6	9913.ENSBTAP00000044487	9913.ENSBTAP00000048763	0	0	0	0	0	0	0	0.411	0.41
ARMC3	ARMC4	9913.ENSBTAP00000053344	9913.ENSBTAP00000000861	0	0	0	0.549	0.119	0	0	0.79	0.429
ARMC3	IQUB	9913.ENSBTAP00000053344	9913.ENSBTAP00000005778	0	0	0	0	0.12	0	0	0.742	0.763
ARMC3	WDR63	9913.ENSBTAP00000053344	9913.ENSBTAP00000018309	0	0	0	0	0.076	0	0	0.528	0.545
ARMC3	CYLC2	9913.ENSBTAP00000053344	9913.ENSBTAP00000020732	0	0	0	0	0	0	0	0.665	0.665
ARMC3	CCDC40	9913.ENSBTAP00000053344	9913.ENSBTAP00000021324	0	0	0	0	0.149	0	0	0.354	0.427
ARMC3	RGS22	9913.ENSBTAP00000053344	9913.ENSBTAP00000026373	0	0	0	0	0	0	0	0.51	0.51
ARMC4	IQUB	9913.ENSBTAP00000000861	9913.ENSBTAP00000005778	0	0	0	0	0.12	0	0	0.51	0.55
ARMC4	NME8	9913.ENSBTAP00000000861	9913.ENSBTAP00000044371	0	0	0	0	0.098	0	0	0.59	0.615
ARMC4	DNAI1	9913.ENSBTAP00000000861	9913.ENSBTAP00000011254	0	0	0	0	0.165	0	0	0.664	0.707
ARMC4	CCDC40	9913.ENSBTAP00000000861	9913.ENSBTAP00000021324	0	0	0	0	0.117	0	0	0.685	0.71
ARMC4	CCDC114	9913.ENSBTAP00000000861	9913.ENSBTAP00000040922	0	0	0	0	0.132	0	0	0.858	0.872
C26H10orf120	CCDC27	9913.ENSBTAP00000014299	9913.ENSBTAP00000055132	0	0	0	0	0.065	0	0	0.809	0.813
CABYR	NT5C1B	9913.ENSBTAP00000031584	9913.ENSBTAP00000006950	0	0	0	0	0.065	0	0	0.391	0.406
CABYR	CYLC2	9913.ENSBTAP00000031584	9913.ENSBTAP00000020732	0	0	0	0	0	0	0	0.514	0.514
CABYR	CCDC114	9913.ENSBTAP00000031584	9913.ENSBTAP00000040922	0	0	0	0	0	0	0	0.424	0.424
CABYR	SPA17	9913.ENSBTAP00000031584	9913.ENSBTAP00000044793	0	0	0	0	0.064	0	0	0.642	0.651
CCDC114	SPAG17	9913.ENSBTAP00000040922	9913.ENSBTAP00000001438	0	0	0	0	0.062	0	0	0.557	0.566
CCDC114	WDR78	9913.ENSBTAP00000040922	9913.ENSBTAP00000007160	0	0	0	0	0.062	0	0	0.513	0.523
CCDC114	DNAI1	9913.ENSBTAP00000040922	9913.ENSBTAP00000011254	0	0	0	0	0.111	0.162	0	0.747	0.795
CCDC114	WDR63	9913.ENSBTAP00000040922	9913.ENSBTAP00000018309	0	0	0	0	0.092	0.162	0	0.513	0.597
CCDC114	CCDC40	9913.ENSBTAP00000040922	9913.ENSBTAP00000021324	0	0	0	0	0.164	0	0	0.702	0.74
CCDC114	NME8	9913.ENSBTAP00000040922	9913.ENSBTAP00000044371	0	0	0	0	0.109	0.294	0	0.719	0.808
CCDC40	SPAG17	9913.ENSBTAP00000021324	9913.ENSBTAP00000001438	0	0	0	0	0.049	0	0	0.687	0.689
CCDC40	DNAI1	9913.ENSBTAP00000021324	9913.ENSBTAP00000011254	0	0	0	0	0.144	0	0	0.792	0.814
CCDC40	SPAG6	9913.ENSBTAP00000021324	9913.ENSBTAP00000048763	0	0	0	0	0.065	0	0	0.585	0.595
CCDC40	NME8	9913.ENSBTAP00000021324	9913.ENSBTAP00000044371	0	0	0	0	0.119	0	0	0.608	0.64
CSNK1A1	OSBP2	9913.ENSBTAP00000035028	9913.ENSBTAP00000025485	0	0	0	0	0.063	0	0	0.399	0.413
CYLC2	IL4I1	9913.ENSBTAP00000020732	9913.ENSBTAP00000007580	0	0	0	0	0	0	0	0.499	0.499
CYLC2	RGS22	9913.ENSBTAP00000020732	9913.ENSBTAP00000026373	0	0	0	0	0	0	0	0.617	0.617
DDI1	PSMD11	9913.ENSBTAP00000003750	9913.ENSBTAP00000025152	0	0	0	0	0.081	0	0	0.414	0.438
DDI1	PSMD3	9913.ENSBTAP00000003750	9913.ENSBTAP00000028608	0	0	0	0	0.119	0	0	0.425	0.471
DNAH12	IQGAP2	9913.ENSBTAP00000013592	9913.ENSBTAP00000001190	0	0	0	0	0.064	0	0	0.39	0.404
DNAH12	DNAI1	9913.ENSBTAP00000013592	9913.ENSBTAP00000011254	0	0	0	0	0.154	0.258	0	0.275	0.505
DNAI1	SPAG17	9913.ENSBTAP00000011254	9913.ENSBTAP00000001438	0	0	0	0	0.108	0	0	0.535	0.567
DNAI1	SPAG6	9913.ENSBTAP00000011254	9913.ENSBTAP00000048763	0	0	0	0	0.115	0	0	0.584	0.616
DNAI1	WDR63	9913.ENSBTAP00000011254	9913.ENSBTAP00000018309	0	0	0	0	0.095	0	0	0.632	0.652
DNAI1	NME8	9913.ENSBTAP00000011254	9913.ENSBTAP00000044371	0	0	0	0	0.09	0	0	0.804	0.814
DSTN	FLNB	9913.ENSBTAP00000020512	9913.ENSBTAP00000029348	0	0	0	0	0.05	0.123	0	0.361	0.421
DSTN	LOC616410	9913.ENSBTAP00000020512	9913.ENSBTAP00000053135	0	0	0	0	0	0.351	0.301	0.177	0.594
EIF4A1	LRGUK	9913.ENSBTAP00000000144	9913.ENSBTAP00000020944	0.042	0	0	0	0.072	0.16	0	0.345	0.445
EIF4A1	PPP2R5C	9913.ENSBTAP00000000144	9913.ENSBTAP00000026895	0	0	0	0	0.061	0.045	0.582	0.118	0.625
EIF4A1	PA2G4	9913.ENSBTAP00000000144	9913.ENSBTAP00000013796	0.044	0	0	0	0.412	0.089	0	0.417	0.662
FSIP2	QRICH2	9913.ENSBTAP00000013129	9913.ENSBTAP00000018337	0	0	0	0	0.062	0	0	0.454	0.465
GAPDHS	MDH1B	9913.ENSBTAP00000021166	9913.ENSBTAP00000038086	0.067	0	0	0	0.164	0.124	0	0.271	0.435
GAPDHS	NME8	9913.ENSBTAP00000021166	9913.ENSBTAP00000044371	0.126	0	0	0	0.099	0.134	0	0.275	0.439
IGBP1	PPP1CC	9913.ENSBTAP00000010257	9913.ENSBTAP00000048567	0	0	0	0	0	0.316	0	0.164	0.403
IGBP1	PPEF1	9913.ENSBTAP00000010257	9913.ENSBTAP00000012557	0	0	0	0	0	0.316	0	0.193	0.424
IGBP1	PPP2R5C	9913.ENSBTAP00000010257	9913.ENSBTAP00000026895	0	0	0	0	0.052	0.212	0	0.336	0.46
IL4I1	NUP98	9913.ENSBTAP00000007580	9913.ENSBTAP00000011092	0	0	0	0	0.088	0	0	0.419	0.447
IQCG	NUP98	9913.ENSBTAP00000023995	9913.ENSBTAP00000011092	0	0	0	0	0	0	0	0.491	0.491
KIF9	SPAG8	9913.ENSBTAP00000026436	9913.ENSBTAP00000015206	0	0	0	0	0	0	0	0.477	0.477
LRGUK	PPP1CC	9913.ENSBTAP00000020944	9913.ENSBTAP00000048567	0.041	0	0	0	0.062	0.335	0	0.293	0.52
LRGUK	NME8	9913.ENSBTAP00000020944	9913.ENSBTAP00000044371	0.119	0	0	0	0.062	0.055	0.316	0.269	0.538
LUZP2	PPP1CC	9913.ENSBTAP00000001385	9913.ENSBTAP00000048567	0	0	0	0	0	0	0	0.488	0.487
NME8	PRDX5	9913.ENSBTAP00000044371	9913.ENSBTAP00000011403	0	0	0	0	0.148	0.726	0	0.389	0.844
NME8	SPAG6	9913.ENSBTAP00000044371	9913.ENSBTAP00000048763	0	0	0	0	0.118	0.073	0	0.331	0.405
NUP98	SPAG6	9913.ENSBTAP00000011092	9913.ENSBTAP00000048763	0	0	0	0	0.065	0.316	0	0.224	0.46
NUP98	PA2G4	9913.ENSBTAP00000011092	9913.ENSBTAP00000013796	0	0	0	0	0.062	0.401	0	0.199	0.51
OSBP2	SPATA20	9913.ENSBTAP00000025485	9913.ENSBTAP00000005441	0	0	0	0	0.063	0	0	0.412	0.425
PPEF1	QRICH2	9913.ENSBTAP00000012557	9913.ENSBTAP00000018337	0	0	0	0	0	0	0	0.419	0.418
PPEF1	PPP2R5C	9913.ENSBTAP00000012557	9913.ENSBTAP00000026895	0	0	0	0	0	0.257	0.24	0.106	0.451
PPP1CC	PPP2R5C	9913.ENSBTAP00000048567	9913.ENSBTAP00000026895	0	0	0	0	0.062	0.257	0.584	0.22	0.743
PSMD11	PSMD3	9913.ENSBTAP00000025152	9913.ENSBTAP00000028608	0	0	0	0	0.8	0.962	0.887	0.898	0.999
SPA17	SPAG8	9913.ENSBTAP00000044793	9913.ENSBTAP00000015206	0	0	0	0	0	0	0	0.468	0.468
SPAG17	SPAG8	9913.ENSBTAP00000001438	9913.ENSBTAP00000015206	0	0	0	0	0.061	0	0	0.632	0.639
SPAG17	SPAG6	9913.ENSBTAP00000001438	9913.ENSBTAP00000048763	0	0	0	0	0.118	0.174	0	0.872	0.899
WDR63	WDR78	9913.ENSBTAP00000018309	9913.ENSBTAP00000007160	0	0	0	0	0.062	0	0	0.632	0.64

## Sheet: AR vs CAP string network
#node1	node2	node1_string_id	node2_string_id	neighborhood_on_chromosome	gene_fusion	phylogenetic_cooccurrence	homology	coexpression	experimentally_determined_interaction	database_annotated	automated_textmining	combined_score
ABCA3	SNAP23	9913.ENSBTAP00000019840	9913.ENSBTAP00000007438	0	0	0	0	0	0	0	0.466	0.465
ABCA3	SLCO6A1	9913.ENSBTAP00000019840	9913.ENSBTAP00000040277	0	0	0	0	0	0	0	0.463	0.463
ABCA3	ALMS1	9913.ENSBTAP00000019840	9913.ENSBTAP00000044487	0	0	0	0	0.762	0	0	0	0.762
ACTL7A	TSSK1B	9913.ENSBTAP00000025933	9913.ENSBTAP00000056044	0	0	0	0	0.076	0.078	0	0.589	0.619
ACTL7A	PPP1CC	9913.ENSBTAP00000025933	9913.ENSBTAP00000048567	0	0	0	0	0.062	0.157	0	0.6	0.656
ADGB	CAPNS1	9913.ENSBTAP00000054337	9913.ENSBTAP00000019803	0	0	0	0	0	0.294	0.322	0	0.5
AK9	NT5C1B	9913.ENSBTAP00000013345	9913.ENSBTAP00000006950	0	0	0	0	0.047	0	0.65	0.073	0.663
AK9	LRGUK	9913.ENSBTAP00000013345	9913.ENSBTAP00000020944	0	0	0	0	0.144	0.068	0.174	0.316	0.488
AK9	NME8	9913.ENSBTAP00000013345	9913.ENSBTAP00000044371	0.104	0	0	0	0.081	0.055	0.261	0.488	0.651
AKAP14	AKAP3	9913.ENSBTAP00000014453	9913.ENSBTAP00000001353	0	0	0	0	0	0	0	0.535	0.535
AKAP14	PRKAR1A	9913.ENSBTAP00000014453	9913.ENSBTAP00000011371	0	0	0	0	0	0.349	0	0.177	0.441
AKAP14	THEG	9913.ENSBTAP00000014453	9913.ENSBTAP00000049529	0	0	0	0	0	0	0	0.468	0.468
AKAP14	TSSK1B	9913.ENSBTAP00000014453	9913.ENSBTAP00000056044	0	0	0	0	0	0	0	0.495	0.495
AKAP3	PRKAR1A	9913.ENSBTAP00000001353	9913.ENSBTAP00000011371	0	0	0	0	0.062	0.167	0	0.339	0.438
AKAP3	FSIP2	9913.ENSBTAP00000001353	9913.ENSBTAP00000013129	0	0	0	0	0.062	0.052	0	0.632	0.644
AKAP3	ARMC3	9913.ENSBTAP00000001353	9913.ENSBTAP00000053344	0	0	0	0	0.063	0	0	0.678	0.686
AKAP3	CABYR	9913.ENSBTAP00000001353	9913.ENSBTAP00000031584	0	0	0	0	0.066	0	0	0.835	0.839
ALDOA	PFKM	9913.ENSBTAP00000017177	9913.ENSBTAP00000000359	0	0	0	0	0.178	0	0.989	0.708	0.997
ALDOA	FBP1	9913.ENSBTAP00000017177	9913.ENSBTAP00000012835	0	0	0	0	0.138	0.171	0.993	0.577	0.997
ALDOA	ECI2	9913.ENSBTAP00000017177	9913.ENSBTAP00000020196	0	0	0	0	0.062	0.164	0	0.298	0.402
ALDOA	SLC2A3	9913.ENSBTAP00000017177	9913.ENSBTAP00000040493	0.043	0	0	0	0.064	0.057	0	0.472	0.494
ALDOA	NME8	9913.ENSBTAP00000017177	9913.ENSBTAP00000044371	0	0	0	0	0.067	0.398	0	0.199	0.51
ALMS1	SPAG6	9913.ENSBTAP00000044487	9913.ENSBTAP00000048763	0	0	0	0	0	0	0	0.411	0.41
AQP7	VPS13A	9913.ENSBTAP00000026782	9913.ENSBTAP00000034095	0	0	0	0	0.061	0	0	0.42	0.432
ARL13B	TTC25	9913.ENSBTAP00000006796	9913.ENSBTAP00000018203	0	0	0	0	0	0.136	0.121	0.466	0.559
ARMC3	TTC25	9913.ENSBTAP00000053344	9913.ENSBTAP00000018203	0	0	0	0	0.144	0.055	0	0.529	0.586
ARMC3	WDR63	9913.ENSBTAP00000053344	9913.ENSBTAP00000018309	0	0	0	0	0.076	0	0	0.528	0.545
ARMC3	CCDC113	9913.ENSBTAP00000053344	9913.ENSBTAP00000018801	0	0	0	0	0.146	0	0	0.691	0.725
ARMC3	RGS22	9913.ENSBTAP00000053344	9913.ENSBTAP00000026373	0	0	0	0	0	0	0	0.51	0.51
ARMC3	KLHL10	9913.ENSBTAP00000053344	9913.ENSBTAP00000036266	0	0	0	0	0.063	0	0	0.563	0.573
ATP1A4	WDR66	9913.ENSBTAP00000013951	9913.ENSBTAP00000005477	0	0	0	0	0	0	0	0.512	0.512
ATP8B3	SPATA20	9913.ENSBTAP00000031534	9913.ENSBTAP00000005441	0	0	0	0	0.084	0	0	0.43	0.455
BHMT	PEX3	9913.ENSBTAP00000002916	9913.ENSBTAP00000002294	0	0	0	0	0	0	0	0.42	0.42
BHMT	FBP1	9913.ENSBTAP00000002916	9913.ENSBTAP00000012835	0	0	0	0	0.097	0	0	0.518	0.546
BSG	SLC16A1	9913.ENSBTAP00000039862	9913.ENSBTAP00000020102	0	0	0	0	0.063	0.432	0	0.831	0.902
BSG	SLC16A7	9913.ENSBTAP00000039862	9913.ENSBTAP00000028361	0	0	0	0	0.081	0.138	0	0.746	0.781
CABYR	NT5C1B	9913.ENSBTAP00000031584	9913.ENSBTAP00000006950	0	0	0	0	0.065	0	0	0.391	0.406
CABYR	ODF2	9913.ENSBTAP00000031584	9913.ENSBTAP00000020325	0	0	0	0	0	0	0	0.628	0.628
CABYR	CCDC114	9913.ENSBTAP00000031584	9913.ENSBTAP00000040922	0	0	0	0	0	0	0	0.424	0.424
CASC1	WDR78	9913.ENSBTAP00000050480	9913.ENSBTAP00000007160	0	0	0	0	0.08	0	0	0.632	0.646
CASC1	WDR63	9913.ENSBTAP00000050480	9913.ENSBTAP00000018309	0	0	0	0	0.062	0	0	0.632	0.64
CCDC113	SPAG17	9913.ENSBTAP00000018801	9913.ENSBTAP00000001438	0	0	0	0	0.062	0	0	0.478	0.49
CCDC113	TTC25	9913.ENSBTAP00000018801	9913.ENSBTAP00000018203	0	0	0	0	0.161	0	0	0.467	0.533
CCDC113	CCDC114	9913.ENSBTAP00000018801	9913.ENSBTAP00000040922	0	0	0	0	0.472	0	0	0.16	0.537
CCDC114	SPAG17	9913.ENSBTAP00000040922	9913.ENSBTAP00000001438	0	0	0	0	0.062	0	0	0.557	0.566
CCDC114	RIBC2	9913.ENSBTAP00000040922	9913.ENSBTAP00000004671	0	0	0	0	0.271	0.401	0	0.632	0.825
CCDC114	WDR78	9913.ENSBTAP00000040922	9913.ENSBTAP00000007160	0	0	0	0	0.062	0	0	0.513	0.523
CCDC114	DNAI1	9913.ENSBTAP00000040922	9913.ENSBTAP00000011254	0	0	0	0	0.111	0.162	0	0.747	0.795
CCDC114	TTC25	9913.ENSBTAP00000040922	9913.ENSBTAP00000018203	0	0	0	0	0.093	0	0	0.58	0.602
CCDC114	WDR63	9913.ENSBTAP00000040922	9913.ENSBTAP00000018309	0	0	0	0	0.092	0.162	0	0.513	0.597
CCDC114	NME8	9913.ENSBTAP00000040922	9913.ENSBTAP00000044371	0	0	0	0	0.109	0.294	0	0.719	0.808
CCDC116	TEX37	9913.ENSBTAP00000051906	9913.ENSBTAP00000042722	0	0	0	0	0	0	0	0.42	0.42
CCDC180	VAPB	9913.ENSBTAP00000030735	9913.ENSBTAP00000023164	0	0	0	0	0	0	0	0.563	0.563
CDK16	PRKAR1A	9913.ENSBTAP00000022303	9913.ENSBTAP00000011371	0	0	0	0	0.073	0.113	0.318	0.115	0.437
CDK16	PPEF1	9913.ENSBTAP00000022303	9913.ENSBTAP00000012557	0	0	0	0	0	0.159	0.186	0.29	0.471
CDK16	TTC6	9913.ENSBTAP00000022303	9913.ENSBTAP00000020088	0	0	0	0	0.065	0.213	0	0.261	0.408
CDK16	GSK3B	9913.ENSBTAP00000022303	9913.ENSBTAP00000055835	0	0	0.408	0.807	0.065	0.093	0.306	0.253	0.432
CDK16	PPP2R5C	9913.ENSBTAP00000022303	9913.ENSBTAP00000026895	0	0	0	0	0	0.157	0.379	0.166	0.525
CDK16	PPP1CC	9913.ENSBTAP00000022303	9913.ENSBTAP00000048567	0	0	0	0	0.061	0.245	0.391	0.201	0.608
CFAP61	WDR66	9913.ENSBTAP00000039173	9913.ENSBTAP00000005477	0	0	0	0	0.173	0	0	0.633	0.683
CSNK1A1	GSK3B	9913.ENSBTAP00000035028	9913.ENSBTAP00000055835	0	0	0.322	0.602	0.083	0.121	0.63	0.654	0.786
CSNK1G2	GSK3B	9913.ENSBTAP00000022345	9913.ENSBTAP00000055835	0	0	0	0	0.064	0.097	0.431	0.313	0.625
CYLC1	TXNDC2	9913.ENSBTAP00000054504	9913.ENSBTAP00000022959	0	0	0	0	0.061	0	0	0.396	0.408
DDI1	PSMD11	9913.ENSBTAP00000003750	9913.ENSBTAP00000025152	0	0	0	0	0.081	0	0	0.414	0.438
DDI1	PSMD4	9913.ENSBTAP00000003750	9913.ENSBTAP00000008019	0	0	0	0	0.065	0.257	0	0.632	0.722
DNAH3	IQGAP2	9913.ENSBTAP00000024702	9913.ENSBTAP00000001190	0	0	0	0	0.052	0	0	0.46	0.466
DNAH3	WDR66	9913.ENSBTAP00000024702	9913.ENSBTAP00000005477	0	0	0	0	0.064	0	0	0.737	0.743
DNAH3	DNAI1	9913.ENSBTAP00000024702	9913.ENSBTAP00000011254	0	0	0	0	0.154	0.258	0	0.333	0.544
DNAI1	SPAG17	9913.ENSBTAP00000011254	9913.ENSBTAP00000001438	0	0	0	0	0.108	0	0	0.535	0.567
DNAI1	RIBC2	9913.ENSBTAP00000011254	9913.ENSBTAP00000004671	0	0	0	0	0.065	0	0	0.566	0.577
DNAI1	TTC25	9913.ENSBTAP00000011254	9913.ENSBTAP00000018203	0	0	0	0	0.165	0.062	0	0.512	0.584
DNAI1	SPAG6	9913.ENSBTAP00000011254	9913.ENSBTAP00000048763	0	0	0	0	0.115	0	0	0.584	0.616
DNAI1	WDR63	9913.ENSBTAP00000011254	9913.ENSBTAP00000018309	0	0	0	0	0.095	0	0	0.632	0.652
DNAI1	NME8	9913.ENSBTAP00000011254	9913.ENSBTAP00000044371	0	0	0	0	0.09	0	0	0.804	0.814
DNAJB4	SPAG17	9913.ENSBTAP00000028994	9913.ENSBTAP00000001438	0	0	0	0	0	0	0	0.612	0.612
DNAJB4	TXNDC2	9913.ENSBTAP00000028994	9913.ENSBTAP00000022959	0	0	0	0	0.064	0.119	0	0.474	0.528
DNAJC5B	TXNDC2	9913.ENSBTAP00000020262	9913.ENSBTAP00000022959	0	0	0	0	0.066	0.119	0	0.345	0.414
ECI2	PEX3	9913.ENSBTAP00000020196	9913.ENSBTAP00000002294	0	0	0	0	0.119	0	0	0.479	0.521
EIF3M	PA2G4	9913.ENSBTAP00000007021	9913.ENSBTAP00000013796	0	0	0	0	0.564	0	0	0	0.564
EIF3M	PSMD11	9913.ENSBTAP00000007021	9913.ENSBTAP00000025152	0	0	0	0	0.738	0.093	0	0.167	0.784
FAM161A	MTCH2	9913.ENSBTAP00000012239	9913.ENSBTAP00000024956	0	0	0	0	0	0	0	0.418	0.418
FAM161A	SPATA18	9913.ENSBTAP00000012239	9913.ENSBTAP00000024097	0	0	0	0	0	0	0	0.499	0.499
FAM161A	TMEM225	9913.ENSBTAP00000012239	9913.ENSBTAP00000044826	0	0	0	0	0	0	0	0.502	0.502
FAM161A	SPATA3	9913.ENSBTAP00000012239	9913.ENSBTAP00000041004	0	0	0	0	0	0	0	0.585	0.585
FBP1	PFKM	9913.ENSBTAP00000012835	9913.ENSBTAP00000000359	0.126	0	0	0	0.062	0.042	0.922	0.449	0.96
FSIP2	WDR66	9913.ENSBTAP00000013129	9913.ENSBTAP00000005477	0	0	0	0	0.063	0	0	0.455	0.467
FSIP2	QRICH2	9913.ENSBTAP00000013129	9913.ENSBTAP00000018337	0	0	0	0	0.062	0	0	0.454	0.465
GSK3B	PRKAR1A	9913.ENSBTAP00000055835	9913.ENSBTAP00000011371	0	0	0	0	0.062	0.165	0.13	0.235	0.409
GSK3B	PPP3CC	9913.ENSBTAP00000055835	9913.ENSBTAP00000026818	0.041	0	0	0	0.066	0.311	0.817	0.245	0.899
GSK3B	PPP2R5C	9913.ENSBTAP00000055835	9913.ENSBTAP00000026895	0	0	0	0	0.061	0.135	0.378	0.131	0.502
GSK3B	PDPK1	9913.ENSBTAP00000055835	9913.ENSBTAP00000039021	0	0	0.233	0.711	0.19	0.165	0.149	0.568	0.504
GSK3B	PPP1CC	9913.ENSBTAP00000055835	9913.ENSBTAP00000048567	0.041	0	0	0	0.065	0.184	0.591	0.424	0.796
IGBP1	PPP1CC	9913.ENSBTAP00000010257	9913.ENSBTAP00000048567	0	0	0	0	0	0.316	0	0.164	0.403
IGBP1	PPP3CC	9913.ENSBTAP00000010257	9913.ENSBTAP00000026818	0	0	0	0	0	0.316	0	0.187	0.42
IGBP1	PPEF1	9913.ENSBTAP00000010257	9913.ENSBTAP00000012557	0	0	0	0	0	0.316	0	0.193	0.424
IGBP1	PPP2R5C	9913.ENSBTAP00000010257	9913.ENSBTAP00000026895	0	0	0	0	0.052	0.212	0	0.336	0.46
IGBP1	VAPB	9913.ENSBTAP00000010257	9913.ENSBTAP00000023164	0	0	0	0	0.09	0	0	0.463	0.49
IGBP1	LCMT1	9913.ENSBTAP00000010257	9913.ENSBTAP00000037258	0	0	0	0	0.099	0.128	0	0.528	0.597
IQCG	NUP98	9913.ENSBTAP00000023995	9913.ENSBTAP00000011092	0	0	0	0	0	0	0	0.491	0.491
KLHL10	SPATA20	9913.ENSBTAP00000036266	9913.ENSBTAP00000005441	0	0	0	0	0.066	0	0	0.411	0.426
KLHL10	TSSK1B	9913.ENSBTAP00000036266	9913.ENSBTAP00000056044	0	0	0	0	0.197	0	0	0.51	0.589
LCMT1	PPEF1	9913.ENSBTAP00000037258	9913.ENSBTAP00000012557	0	0	0	0	0.052	0.234	0	0.612	0.693
LCMT1	PPP3CC	9913.ENSBTAP00000037258	9913.ENSBTAP00000026818	0	0	0	0	0.052	0.234	0	0.608	0.69
LCMT1	PPP2R5C	9913.ENSBTAP00000037258	9913.ENSBTAP00000026895	0	0	0	0	0.051	0.081	0	0.449	0.478
LRGUK	PPP1CC	9913.ENSBTAP00000020944	9913.ENSBTAP00000048567	0.041	0	0	0	0.062	0.335	0	0.293	0.52
LRGUK	NME8	9913.ENSBTAP00000020944	9913.ENSBTAP00000044371	0.119	0	0	0	0.062	0.055	0.316	0.269	0.538
NME8	TTC25	9913.ENSBTAP00000044371	9913.ENSBTAP00000018203	0.1	0	0	0	0.09	0.115	0.155	0.405	0.569
NME8	TXNDC2	9913.ENSBTAP00000044371	9913.ENSBTAP00000022959	0	0	0	0	0.054	0.061	0	0.798	0.805
NME8	SPAG6	9913.ENSBTAP00000044371	9913.ENSBTAP00000048763	0	0	0	0	0.118	0.073	0	0.331	0.405
NUP98	SPAG6	9913.ENSBTAP00000011092	9913.ENSBTAP00000048763	0	0	0	0	0.065	0.316	0	0.224	0.46
NUP98	PA2G4	9913.ENSBTAP00000011092	9913.ENSBTAP00000013796	0	0	0	0	0.062	0.401	0	0.199	0.51
PDZD9	VAMP3	9913.ENSBTAP00000028854	9913.ENSBTAP00000019438	0	0	0	0	0	0	0	0.514	0.514
PPEF1	PPP1R7	9913.ENSBTAP00000012557	9913.ENSBTAP00000001045	0	0	0	0	0	0.158	0	0.468	0.533
PPEF1	QRICH2	9913.ENSBTAP00000012557	9913.ENSBTAP00000018337	0	0	0	0	0	0	0	0.419	0.418
PPEF1	PPP2R5C	9913.ENSBTAP00000012557	9913.ENSBTAP00000026895	0	0	0	0	0	0.257	0.24	0.106	0.451
PPP1CC	PPP1R7	9913.ENSBTAP00000048567	9913.ENSBTAP00000001045	0	0	0	0	0.093	0.764	0	0.634	0.914
PPP1CC	PRKAR1A	9913.ENSBTAP00000048567	9913.ENSBTAP00000011371	0	0	0	0	0.093	0.122	0.375	0.27	0.588
PPP1CC	PPP2R5C	9913.ENSBTAP00000048567	9913.ENSBTAP00000026895	0	0	0	0	0.062	0.257	0.584	0.22	0.743
PPP1CC	SRPK2	9913.ENSBTAP00000048567	9913.ENSBTAP00000053405	0	0	0	0	0.061	0	0	0.514	0.524
PPP1R7	PPP3CC	9913.ENSBTAP00000001045	9913.ENSBTAP00000026818	0	0	0	0	0.064	0.257	0	0.504	0.625
PPP2R5C	PRKAR1A	9913.ENSBTAP00000026895	9913.ENSBTAP00000011371	0	0	0	0	0.066	0	0.582	0	0.592
PPP2R5C	PPP3CC	9913.ENSBTAP00000026895	9913.ENSBTAP00000026818	0	0	0	0	0.052	0.257	0.24	0.19	0.508
PPP3CC	PRKAR1A	9913.ENSBTAP00000026818	9913.ENSBTAP00000011371	0	0	0	0	0.377	0.071	0.169	0.252	0.592
PRKAR1A	THEG	9913.ENSBTAP00000011371	9913.ENSBTAP00000049529	0	0	0	0	0.052	0	0	0.46	0.466
PSMD11	PSMD4	9913.ENSBTAP00000025152	9913.ENSBTAP00000008019	0	0	0	0	0.618	0.97	0.887	0.82	0.999
PSMD4	VAPB	9913.ENSBTAP00000008019	9913.ENSBTAP00000023164	0	0	0	0	0.093	0.401	0	0.066	0.448
PSMD4	VAPA	9913.ENSBTAP00000008019	9913.ENSBTAP00000022970	0	0	0	0	0.121	0.401	0	0.066	0.465
SLC16A1	SLC2A3	9913.ENSBTAP00000020102	9913.ENSBTAP00000040493	0	0	0	0	0	0	0	0.518	0.518
SLC16A7	SLC2A3	9913.ENSBTAP00000028361	9913.ENSBTAP00000040493	0	0	0	0	0	0	0	0.511	0.511
SNAP23	VAPA	9913.ENSBTAP00000007438	9913.ENSBTAP00000022970	0	0	0	0	0.049	0	0	0.661	0.664
SNAP23	VAMP3	9913.ENSBTAP00000007438	9913.ENSBTAP00000019438	0	0	0	0	0.064	0.657	0.733	0.982	0.998
SPAG17	SPATA4	9913.ENSBTAP00000001438	9913.ENSBTAP00000046266	0	0	0	0	0.062	0	0	0.426	0.438
SPAG17	SPAG6	9913.ENSBTAP00000001438	9913.ENSBTAP00000048763	0	0	0	0	0.118	0.174	0	0.872	0.899
SPATA18	SPATA20	9913.ENSBTAP00000024097	9913.ENSBTAP00000005441	0	0	0	0	0.063	0	0	0.764	0.769
SPATA18	SPATA45	9913.ENSBTAP00000024097	9913.ENSBTAP00000013209	0	0	0	0	0	0	0	0.455	0.455
SPATA18	SPATA3	9913.ENSBTAP00000024097	9913.ENSBTAP00000041004	0	0	0	0	0.063	0	0	0.706	0.713
SPATA19	TEX37	9913.ENSBTAP00000019506	9913.ENSBTAP00000042722	0	0	0	0	0.064	0	0	0.491	0.503
SPATA20	SPATA4	9913.ENSBTAP00000005441	9913.ENSBTAP00000046266	0	0	0	0	0.063	0	0	0.578	0.587
SPATA20	SPATA3	9913.ENSBTAP00000005441	9913.ENSBTAP00000041004	0	0	0	0	0.062	0	0	0.725	0.731
SPATA3	TMEM225	9913.ENSBTAP00000041004	9913.ENSBTAP00000044826	0	0	0	0	0.062	0	0	0.513	0.523
SPATA3	SPATA4	9913.ENSBTAP00000041004	9913.ENSBTAP00000046266	0	0	0	0	0.065	0	0	0.633	0.642
THEG	TSSK1B	9913.ENSBTAP00000049529	9913.ENSBTAP00000056044	0	0	0	0	0	0	0	0.589	0.589
TXNDC2	VAPA	9913.ENSBTAP00000022959	9913.ENSBTAP00000022970	0	0	0	0	0.065	0	0	0.537	0.548
VAMP3	VAPA	9913.ENSBTAP00000019438	9913.ENSBTAP00000022970	0	0	0	0	0.08	0.163	0	0.491	0.574
VAPA	VPS13A	9913.ENSBTAP00000022970	9913.ENSBTAP00000034095	0	0	0	0	0.061	0.055	0	0.467	0.486
VAPA	VAPB	9913.ENSBTAP00000022970	9913.ENSBTAP00000023164	0	0	0	0.961	0.07	0.764	0.8	0.927	0.953
VAPB	VPS13A	9913.ENSBTAP00000023164	9913.ENSBTAP00000034095	0	0	0	0	0.061	0.08	0	0.367	0.406
WDR63	WDR78	9913.ENSBTAP00000018309	9913.ENSBTAP00000007160	0	0	0	0	0.062	0	0	0.632	0.64

## Sheet: AR vs FTH string network
#node1	node2	node1_string_id	node2_string_id	neighborhood_on_chromosome	gene_fusion	phylogenetic_cooccurrence	homology	coexpression	experimentally_determined_interaction	database_annotated	automated_textmining	combined_score
ACTL7A	LUZP2	9913.ENSBTAP00000025933	9913.ENSBTAP00000001385	0	0	0	0	0	0	0	0.7	0.7
ACTL7A	DSTN	9913.ENSBTAP00000025933	9913.ENSBTAP00000020512	0	0	0	0	0	0.351	0.301	0.177	0.594
ACTL7A	TSSK1B	9913.ENSBTAP00000025933	9913.ENSBTAP00000056044	0	0	0	0	0.076	0.078	0	0.589	0.619
ACTL7A	PPP1CC	9913.ENSBTAP00000025933	9913.ENSBTAP00000048567	0	0	0	0	0.062	0.157	0	0.6	0.656
ACTL7A	HSPB9	9913.ENSBTAP00000025933	9913.ENSBTAP00000034717	0	0	0	0	0.063	0.078	0.292	0.664	0.766
ACTL7B	DSTN	9913.ENSBTAP00000054716	9913.ENSBTAP00000020512	0	0	0	0	0	0.351	0.301	0.177	0.594
ADGB	CAPNS1	9913.ENSBTAP00000054337	9913.ENSBTAP00000019803	0	0	0	0	0	0.294	0.322	0	0.5
AKAP14	AKAP3	9913.ENSBTAP00000014453	9913.ENSBTAP00000001353	0	0	0	0	0	0	0	0.535	0.535
AKAP14	IQUB	9913.ENSBTAP00000014453	9913.ENSBTAP00000005778	0	0	0	0	0	0	0	0.406	0.406
AKAP14	PRKAR1A	9913.ENSBTAP00000014453	9913.ENSBTAP00000011371	0	0	0	0	0	0.349	0	0.177	0.441
AKAP14	CCDC40	9913.ENSBTAP00000014453	9913.ENSBTAP00000021324	0	0	0	0	0.062	0	0	0.452	0.463
AKAP14	TSSK1B	9913.ENSBTAP00000014453	9913.ENSBTAP00000056044	0	0	0	0	0	0	0	0.495	0.495
AKAP14	AKAP4	9913.ENSBTAP00000014453	9913.ENSBTAP00000042319	0	0	0	0	0	0	0	0.514	0.514
AKAP14	PRKAR2A	9913.ENSBTAP00000014453	9913.ENSBTAP00000018886	0	0	0	0	0	0.59	0	0.164	0.642
AKAP14	SPA17	9913.ENSBTAP00000014453	9913.ENSBTAP00000044793	0	0	0	0	0	0.43	0	0.532	0.722
AKAP3	GAPDHS	9913.ENSBTAP00000001353	9913.ENSBTAP00000021166	0	0	0	0	0.049	0	0	0.41	0.414
AKAP3	CRISP2	9913.ENSBTAP00000001353	9913.ENSBTAP00000002805	0	0	0	0	0.064	0	0	0.411	0.425
AKAP3	PRKAR1A	9913.ENSBTAP00000001353	9913.ENSBTAP00000011371	0	0	0	0	0.062	0.167	0	0.339	0.438
AKAP3	CAMK4	9913.ENSBTAP00000001353	9913.ENSBTAP00000046899	0	0	0	0	0	0	0	0.519	0.519
AKAP3	FSIP2	9913.ENSBTAP00000001353	9913.ENSBTAP00000013129	0	0	0	0	0.062	0.052	0	0.632	0.644
AKAP3	ARMC3	9913.ENSBTAP00000001353	9913.ENSBTAP00000053344	0	0	0	0	0.063	0	0	0.678	0.686
AKAP3	CABYR	9913.ENSBTAP00000001353	9913.ENSBTAP00000031584	0	0	0	0	0.066	0	0	0.835	0.839
AKAP3	PRKAR2A	9913.ENSBTAP00000001353	9913.ENSBTAP00000018886	0	0	0	0	0.062	0.994	0	0.199	0.995
AKAP3	SPA17	9913.ENSBTAP00000001353	9913.ENSBTAP00000044793	0	0	0	0	0.062	0.995	0	0.598	0.997
AKAP4	SPAG17	9913.ENSBTAP00000042319	9913.ENSBTAP00000001438	0	0	0	0	0.062	0	0	0.413	0.425
AKAP4	PRKAR1A	9913.ENSBTAP00000042319	9913.ENSBTAP00000011371	0	0	0	0	0.062	0.219	0	0.414	0.533
AKAP4	FAM161A	9913.ENSBTAP00000042319	9913.ENSBTAP00000012239	0	0	0	0	0	0	0	0.469	0.469
AKAP4	FSIP2	9913.ENSBTAP00000042319	9913.ENSBTAP00000013129	0	0	0	0	0.066	0.071	0	0.692	0.71
AKAP4	QRICH2	9913.ENSBTAP00000042319	9913.ENSBTAP00000018337	0	0	0	0	0	0	0	0.582	0.582
AKAP4	PRKAR2A	9913.ENSBTAP00000042319	9913.ENSBTAP00000018886	0	0	0	0	0.062	0.145	0	0.326	0.412
AKAP4	ODF2	9913.ENSBTAP00000042319	9913.ENSBTAP00000020325	0	0	0	0	0.064	0	0	0.74	0.746
AKAP4	GAPDHS	9913.ENSBTAP00000042319	9913.ENSBTAP00000021166	0	0	0	0	0.062	0	0	0.508	0.519
AKAP4	SPATA18	9913.ENSBTAP00000042319	9913.ENSBTAP00000024097	0	0	0	0	0.06	0	0	0.412	0.423
AKAP4	CABYR	9913.ENSBTAP00000042319	9913.ENSBTAP00000031584	0	0	0	0	0.063	0	0	0.759	0.765
AKAP4	SPATA3	9913.ENSBTAP00000042319	9913.ENSBTAP00000041004	0	0	0	0	0.066	0	0	0.491	0.504
AKAP4	TMEM225	9913.ENSBTAP00000042319	9913.ENSBTAP00000044826	0	0	0	0	0.066	0	0	0.395	0.41
AKAP4	SPA17	9913.ENSBTAP00000042319	9913.ENSBTAP00000044793	0	0	0	0	0.062	0.043	0	0.482	0.494
AKAP4	CAMK4	9913.ENSBTAP00000042319	9913.ENSBTAP00000046899	0	0	0	0	0	0	0	0.519	0.519
AKAP4	TSSK4	9913.ENSBTAP00000042319	9913.ENSBTAP00000044369	0	0	0	0	0.062	0	0	0.557	0.567
ALMS1	SPAG6	9913.ENSBTAP00000044487	9913.ENSBTAP00000048763	0	0	0	0	0	0	0	0.411	0.41
AP4M1	ECI2	9913.ENSBTAP00000003736	9913.ENSBTAP00000020196	0	0	0	0	0.063	0	0	0.584	0.594
AP4M1	ATP1B3	9913.ENSBTAP00000003736	9913.ENSBTAP00000018795	0	0	0	0	0	0	0	0.632	0.632
AQP7	VPS13A	9913.ENSBTAP00000026782	9913.ENSBTAP00000034095	0	0	0	0	0.061	0	0	0.42	0.432
ARL13B	CSPP1	9913.ENSBTAP00000006796	9913.ENSBTAP00000019552	0	0	0	0	0.071	0	0	0.53	0.545
ARL13B	TTC25	9913.ENSBTAP00000006796	9913.ENSBTAP00000018203	0	0	0	0	0	0.136	0.121	0.466	0.559
ARMC3	ARMC4	9913.ENSBTAP00000053344	9913.ENSBTAP00000000861	0	0	0	0.549	0.119	0	0	0.79	0.429
ARMC3	IQUB	9913.ENSBTAP00000053344	9913.ENSBTAP00000005778	0	0	0	0	0.12	0	0	0.742	0.763
ARMC3	TTC25	9913.ENSBTAP00000053344	9913.ENSBTAP00000018203	0	0	0	0	0.144	0.055	0	0.529	0.586
ARMC3	WDR63	9913.ENSBTAP00000053344	9913.ENSBTAP00000018309	0	0	0	0	0.076	0	0	0.528	0.545
ARMC3	CCDC113	9913.ENSBTAP00000053344	9913.ENSBTAP00000018801	0	0	0	0	0.146	0	0	0.691	0.725
ARMC3	CYLC2	9913.ENSBTAP00000053344	9913.ENSBTAP00000020732	0	0	0	0	0	0	0	0.665	0.665
ARMC3	CCDC40	9913.ENSBTAP00000053344	9913.ENSBTAP00000021324	0	0	0	0	0.149	0	0	0.354	0.427
ARMC3	RGS22	9913.ENSBTAP00000053344	9913.ENSBTAP00000026373	0	0	0	0	0	0	0	0.51	0.51
ARMC3	DPY19L2	9913.ENSBTAP00000053344	9913.ENSBTAP00000043644	0	0	0	0	0	0	0	0.586	0.586
ARMC4	FAM161A	9913.ENSBTAP00000000861	9913.ENSBTAP00000012239	0	0	0	0	0.084	0	0	0.414	0.44
ARMC4	IQUB	9913.ENSBTAP00000000861	9913.ENSBTAP00000005778	0	0	0	0	0.12	0	0	0.51	0.55
ARMC4	NME8	9913.ENSBTAP00000000861	9913.ENSBTAP00000044371	0	0	0	0	0.098	0	0	0.59	0.615
ARMC4	TTC25	9913.ENSBTAP00000000861	9913.ENSBTAP00000018203	0	0	0	0	0.143	0.055	0	0.632	0.675
ARMC4	DNAI2	9913.ENSBTAP00000000861	9913.ENSBTAP00000022242	0	0	0	0	0.127	0	0	0.656	0.687
ARMC4	DNAI1	9913.ENSBTAP00000000861	9913.ENSBTAP00000011254	0	0	0	0	0.165	0	0	0.664	0.707
ARMC4	CCDC40	9913.ENSBTAP00000000861	9913.ENSBTAP00000021324	0	0	0	0	0.117	0	0	0.685	0.71
ARMC4	CCDC114	9913.ENSBTAP00000000861	9913.ENSBTAP00000040922	0	0	0	0	0.132	0	0	0.858	0.872
ATP11C	CARHSP1	9913.ENSBTAP00000021914	9913.ENSBTAP00000001890	0	0	0	0	0	0	0	0.5	0.499
ATP1A4	WDR66	9913.ENSBTAP00000013951	9913.ENSBTAP00000005477	0	0	0	0	0	0	0	0.512	0.512
ATP1A4	NME5	9913.ENSBTAP00000013951	9913.ENSBTAP00000011530	0	0	0	0	0	0	0.136	0.414	0.472
ATP1A4	CCDC40	9913.ENSBTAP00000013951	9913.ENSBTAP00000021324	0	0	0	0	0	0	0	0.47	0.47
ATP1A4	ATP1B3	9913.ENSBTAP00000013951	9913.ENSBTAP00000018795	0	0	0	0	0.065	0.353	0.828	0.582	0.95
ATP1B3	LOC536660	9913.ENSBTAP00000018795	9913.ENSBTAP00000035589	0	0	0	0	0.05	0.206	0.117	0.28	0.456
ATP1B3	ECI2	9913.ENSBTAP00000018795	9913.ENSBTAP00000020196	0	0	0	0	0	0.045	0	0.664	0.666
ATP8B3	SPATA20	9913.ENSBTAP00000031534	9913.ENSBTAP00000005441	0	0	0	0	0.084	0	0	0.43	0.455
BCL2L13	IQGAP2	9913.ENSBTAP00000018555	9913.ENSBTAP00000001190	0	0	0	0	0	0	0	0.413	0.412
BCL2L13	EIF3M	9913.ENSBTAP00000018555	9913.ENSBTAP00000007021	0	0	0	0	0	0	0	0.439	0.439
BHMT	PEX3	9913.ENSBTAP00000002916	9913.ENSBTAP00000002294	0	0	0	0	0	0	0	0.42	0.42
BHMT	FBP1	9913.ENSBTAP00000002916	9913.ENSBTAP00000012835	0	0	0	0	0.097	0	0	0.518	0.546
BPGM	PFKM	9913.ENSBTAP00000011713	9913.ENSBTAP00000000359	0.098	0	0	0	0.146	0	0.212	0.355	0.556
BPGM	DNAJB4	9913.ENSBTAP00000011713	9913.ENSBTAP00000028994	0.041	0	0	0	0.061	0	0	0.413	0.425
BPGM	PGP	9913.ENSBTAP00000011713	9913.ENSBTAP00000013127	0	0	0	0	0.076	0	0	0.466	0.485
BPGM	TPI1	9913.ENSBTAP00000011713	9913.ENSBTAP00000026358	0.126	0	0	0	0.565	0.218	0.286	0.552	0.887
BPGM	GAPDHS	9913.ENSBTAP00000011713	9913.ENSBTAP00000021166	0	0	0	0	0.245	0.12	0.917	0.204	0.95
C26H10orf120	TRIM42	9913.ENSBTAP00000014299	9913.ENSBTAP00000024411	0	0	0	0	0.09	0	0	0.697	0.712
C26H10orf120	CCDC27	9913.ENSBTAP00000014299	9913.ENSBTAP00000055132	0	0	0	0	0.065	0	0	0.809	0.813
CABYR	NT5C1B	9913.ENSBTAP00000031584	9913.ENSBTAP00000006950	0	0	0	0	0.065	0	0	0.391	0.406
CABYR	PRKAR2A	9913.ENSBTAP00000031584	9913.ENSBTAP00000018886	0	0	0	0	0.062	0	0	0.449	0.461
CABYR	ODF2	9913.ENSBTAP00000031584	9913.ENSBTAP00000020325	0	0	0	0	0	0	0	0.628	0.628
CABYR	CYLC2	9913.ENSBTAP00000031584	9913.ENSBTAP00000020732	0	0	0	0	0	0	0	0.514	0.514
CABYR	CSNKA2IP	9913.ENSBTAP00000031584	9913.ENSBTAP00000056541	0	0	0	0	0.064	0	0	0.397	0.411
CABYR	CCDC114	9913.ENSBTAP00000031584	9913.ENSBTAP00000040922	0	0	0	0	0	0	0	0.424	0.424
CABYR	SPA17	9913.ENSBTAP00000031584	9913.ENSBTAP00000044793	0	0	0	0	0.064	0	0	0.642	0.651
CABYR	TSSK4	9913.ENSBTAP00000031584	9913.ENSBTAP00000044369	0	0	0	0	0	0	0	0.793	0.793
CAMK4	FSD1L	9913.ENSBTAP00000046899	9913.ENSBTAP00000017857	0	0	0	0	0	0.093	0	0.417	0.448
CAMK4	PPP3CC	9913.ENSBTAP00000046899	9913.ENSBTAP00000026818	0	0	0	0	0.066	0.127	0	0.331	0.407
CAMK4	SRPK2	9913.ENSBTAP00000046899	9913.ENSBTAP00000053405	0	0	0	0	0.065	0	0	0.429	0.444
CARHSP1	LRGUK	9913.ENSBTAP00000001890	9913.ENSBTAP00000020944	0.044	0	0	0	0	0.045	0.127	0.656	0.689
CCDC113	SPAG17	9913.ENSBTAP00000018801	9913.ENSBTAP00000001438	0	0	0	0	0.062	0	0	0.478	0.49
CCDC113	IQUB	9913.ENSBTAP00000018801	9913.ENSBTAP00000005778	0	0	0	0	0.143	0	0	0.695	0.727
CCDC113	TTC25	9913.ENSBTAP00000018801	9913.ENSBTAP00000018203	0	0	0	0	0.161	0	0	0.467	0.533
CCDC113	CCDC114	9913.ENSBTAP00000018801	9913.ENSBTAP00000040922	0	0	0	0	0.472	0	0	0.16	0.537
CCDC113	CCDC40	9913.ENSBTAP00000018801	9913.ENSBTAP00000021324	0	0	0	0	0.362	0	0	0.317	0.545
CCDC113	CCDC74B	9913.ENSBTAP00000018801	9913.ENSBTAP00000041443	0	0	0	0	0	0	0	0.806	0.806
CCDC114	SPAG17	9913.ENSBTAP00000040922	9913.ENSBTAP00000001438	0	0	0	0	0.062	0	0	0.557	0.566
CCDC114	WDR78	9913.ENSBTAP00000040922	9913.ENSBTAP00000007160	0	0	0	0	0.062	0	0	0.513	0.523
CCDC114	DNAI1	9913.ENSBTAP00000040922	9913.ENSBTAP00000011254	0	0	0	0	0.111	0.162	0	0.747	0.795
CCDC114	TTC25	9913.ENSBTAP00000040922	9913.ENSBTAP00000018203	0	0	0	0	0.093	0	0	0.58	0.602
CCDC114	WDR63	9913.ENSBTAP00000040922	9913.ENSBTAP00000018309	0	0	0	0	0.092	0.162	0	0.513	0.597
CCDC114	CCDC40	9913.ENSBTAP00000040922	9913.ENSBTAP00000021324	0	0	0	0	0.164	0	0	0.702	0.74
CCDC114	DNAI2	9913.ENSBTAP00000040922	9913.ENSBTAP00000022242	0	0	0	0	0.092	0.162	0	0.794	0.829
CCDC114	NME8	9913.ENSBTAP00000040922	9913.ENSBTAP00000044371	0	0	0	0	0.109	0.294	0	0.719	0.808
CCDC116	DNAJC5G	9913.ENSBTAP00000051906	9913.ENSBTAP00000024305	0	0	0	0	0	0	0	0.64	0.64
CCDC180	VAPB	9913.ENSBTAP00000030735	9913.ENSBTAP00000023164	0	0	0	0	0	0	0	0.563	0.563
CCDC27	TRIM42	9913.ENSBTAP00000055132	9913.ENSBTAP00000024411	0	0	0	0	0.066	0	0	0.697	0.704
CCDC40	SPAG17	9913.ENSBTAP00000021324	9913.ENSBTAP00000001438	0	0	0	0	0.049	0	0	0.687	0.689
CCDC40	WDR66	9913.ENSBTAP00000021324	9913.ENSBTAP00000005477	0	0	0	0	0.165	0	0	0.589	0.642
CCDC40	DNAI1	9913.ENSBTAP00000021324	9913.ENSBTAP00000011254	0	0	0	0	0.144	0	0	0.792	0.814
CCDC40	NME5	9913.ENSBTAP00000021324	9913.ENSBTAP00000011530	0	0	0	0	0.102	0	0	0.457	0.491
CCDC40	TTC25	9913.ENSBTAP00000021324	9913.ENSBTAP00000018203	0	0	0	0	0.13	0	0	0.492	0.539
CCDC40	DNAH3	9913.ENSBTAP00000021324	9913.ENSBTAP00000024702	0	0	0	0	0.099	0	0	0.505	0.535
CCDC40	SPAG6	9913.ENSBTAP00000021324	9913.ENSBTAP00000048763	0	0	0	0	0.065	0	0	0.585	0.595
CCDC40	NME8	9913.ENSBTAP00000021324	9913.ENSBTAP00000044371	0	0	0	0	0.119	0	0	0.608	0.64
CCDC40	DNAI2	9913.ENSBTAP00000021324	9913.ENSBTAP00000022242	0	0	0	0	0.118	0	0	0.715	0.738
CCDC74B	DNAH3	9913.ENSBTAP00000041443	9913.ENSBTAP00000024702	0	0	0	0	0	0	0	0.413	0.412
CCDC74B	DNAH7	9913.ENSBTAP00000041443	9913.ENSBTAP00000038178	0	0	0	0	0	0	0	0.413	0.412
CCIN	CSPP1	9913.ENSBTAP00000028915	9913.ENSBTAP00000019552	0	0	0	0	0	0.052	0	0.591	0.595
CCIN	DSTN	9913.ENSBTAP00000028915	9913.ENSBTAP00000020512	0	0	0	0	0.065	0	0	0.513	0.525
CCIN	CYLC2	9913.ENSBTAP00000028915	9913.ENSBTAP00000020732	0	0	0	0	0	0	0	0.87	0.87
CCIN	VAPA	9913.ENSBTAP00000028915	9913.ENSBTAP00000022970	0	0	0	0	0	0	0	0.47	0.47
CCIN	CYLC1	9913.ENSBTAP00000028915	9913.ENSBTAP00000054504	0	0	0	0	0	0	0	0.93	0.93
CCNY	CDK16	9913.ENSBTAP00000007220	9913.ENSBTAP00000022303	0	0	0	0	0.061	0.592	0	0.91	0.963
CCT3	EIF4A1	9913.ENSBTAP00000008358	9913.ENSBTAP00000000144	0	0	0	0	0.405	0.134	0	0.07	0.478
CCT3	PFKM	9913.ENSBTAP00000008358	9913.ENSBTAP00000000359	0.057	0	0	0	0.076	0.054	0	0.36	0.401
CCT3	TCP1	9913.ENSBTAP00000008358	9913.ENSBTAP00000003662	0	0	0.231	0.826	0.912	0.985	0.981	0.906	0.999
CCT3	EIF3M	9913.ENSBTAP00000008358	9913.ENSBTAP00000007021	0	0	0	0	0.57	0	0	0.079	0.587
CCT3	PSMD4	9913.ENSBTAP00000008358	9913.ENSBTAP00000008019	0	0	0	0	0.428	0.12	0	0.115	0.516
CCT3	IGBP1	9913.ENSBTAP00000008358	9913.ENSBTAP00000010257	0	0	0	0	0.066	0.44	0	0	0.454
CCT3	TUBB4B	9913.ENSBTAP00000008358	9913.ENSBTAP00000008372	0	0	0	0	0.135	0.164	0	0.313	0.46
CCT3	WDR64	9913.ENSBTAP00000008358	9913.ENSBTAP00000034065	0	0	0	0	0	0.508	0	0	0.508
CCT3	PA2G4	9913.ENSBTAP00000008358	9913.ENSBTAP00000013796	0.062	0	0	0	0.728	0	0	0.064	0.74
CCT3	CCT8L2	9913.ENSBTAP00000008358	9913.ENSBTAP00000047635	0	0	0	0.676	0.728	0.585	0.286	0.843	0.936
CCT3	CCT5	9913.ENSBTAP00000008358	9913.ENSBTAP00000023778	0	0	0.325	0.834	0.974	0.999	0.826	0.948	0.999
CCT5	EIF4A1	9913.ENSBTAP00000023778	9913.ENSBTAP00000000144	0	0	0	0	0.525	0.134	0	0.07	0.584
CCT5	TCP1	9913.ENSBTAP00000023778	9913.ENSBTAP00000003662	0	0	0.202	0.8	0.927	0.999	0.826	0.905	0.999
CCT5	EIF3M	9913.ENSBTAP00000023778	9913.ENSBTAP00000007021	0	0	0	0	0.783	0	0	0	0.783
CCT5	PSMD4	9913.ENSBTAP00000023778	9913.ENSBTAP00000008019	0	0	0	0	0.275	0.059	0	0.306	0.486
CCT5	TUBB4B	9913.ENSBTAP00000023778	9913.ENSBTAP00000008372	0	0	0	0	0.302	0.159	0	0.271	0.534
CCT5	IGBP1	9913.ENSBTAP00000023778	9913.ENSBTAP00000010257	0	0	0	0	0.138	0.44	0	0	0.496
CCT5	PA2G4	9913.ENSBTAP00000023778	9913.ENSBTAP00000013796	0.062	0	0	0	0.836	0	0	0.118	0.853
CCT5	DNAJC5B	9913.ENSBTAP00000023778	9913.ENSBTAP00000020262	0.043	0	0	0	0.092	0.072	0	0.388	0.44
CCT5	CYLC2	9913.ENSBTAP00000023778	9913.ENSBTAP00000020732	0	0	0	0	0	0	0	0.47	0.47
CCT5	TPI1	9913.ENSBTAP00000023778	9913.ENSBTAP00000026358	0	0	0	0	0.229	0	0	0.263	0.408
CCT5	WDR64	9913.ENSBTAP00000023778	9913.ENSBTAP00000034065	0	0	0	0	0	0.406	0	0.064	0.42
CCT5	CCT8L2	9913.ENSBTAP00000023778	9913.ENSBTAP00000047635	0	0	0	0.653	0.614	0	0.243	0.357	0.73
CCT8L2	TCP1	9913.ENSBTAP00000047635	9913.ENSBTAP00000003662	0	0	0	0.638	0.567	0.52	0.213	0.729	0.868
CCT8L2	EIF3M	9913.ENSBTAP00000047635	9913.ENSBTAP00000007021	0	0	0	0	0.566	0	0	0	0.566
CCT8L2	PA2G4	9913.ENSBTAP00000047635	9913.ENSBTAP00000013796	0	0	0	0	0.637	0	0	0	0.637
CCT8L2	WDR64	9913.ENSBTAP00000047635	9913.ENSBTAP00000034065	0	0	0	0	0.049	0.416	0	0	0.42
CDK16	PRKAR1A	9913.ENSBTAP00000022303	9913.ENSBTAP00000011371	0	0	0	0	0.073	0.113	0.318	0.115	0.437
CDK16	PPEF1	9913.ENSBTAP00000022303	9913.ENSBTAP00000012557	0	0	0	0	0	0.159	0.186	0.29	0.471
CDK16	PRKAR2A	9913.ENSBTAP00000022303	9913.ENSBTAP00000018886	0	0	0	0	0.073	0.113	0.318	0.115	0.437
CDK16	TTC6	9913.ENSBTAP00000022303	9913.ENSBTAP00000020088	0	0	0	0	0.065	0.213	0	0.261	0.408
CDK16	GSK3B	9913.ENSBTAP00000022303	9913.ENSBTAP00000055835	0	0	0.408	0.807	0.065	0.093	0.306	0.253	0.432
CDK16	PPP2R5C	9913.ENSBTAP00000022303	9913.ENSBTAP00000026895	0	0	0	0	0	0.157	0.379	0.166	0.525
CDK16	PPP1CC	9913.ENSBTAP00000022303	9913.ENSBTAP00000048567	0	0	0	0	0.061	0.245	0.391	0.201	0.608
CEP128	ODF2	9913.ENSBTAP00000053426	9913.ENSBTAP00000020325	0	0	0	0	0.065	0.044	0	0.529	0.542
CFAP61	WDR66	9913.ENSBTAP00000039173	9913.ENSBTAP00000005477	0	0	0	0	0.173	0	0	0.633	0.683
CRISP2	DPY19L2	9913.ENSBTAP00000002805	9913.ENSBTAP00000043644	0	0	0	0	0	0	0	0.41	0.41
CRISP2	HSPB9	9913.ENSBTAP00000002805	9913.ENSBTAP00000034717	0	0	0	0	0.075	0.08	0	0.389	0.434
CRISP2	SPATA4	9913.ENSBTAP00000002805	9913.ENSBTAP00000046266	0	0	0	0	0.091	0	0	0.47	0.497
CRISP2	SPA17	9913.ENSBTAP00000002805	9913.ENSBTAP00000044793	0	0	0	0	0	0	0	0.634	0.634
CRISP2	ZAN	9913.ENSBTAP00000002805	9913.ENSBTAP00000041534	0	0	0	0	0.061	0	0	0.661	0.668
CSNK1A1	GSK3B	9913.ENSBTAP00000035028	9913.ENSBTAP00000055835	0	0	0.322	0.602	0.083	0.121	0.63	0.654	0.786
CSNK1G2	GSK3B	9913.ENSBTAP00000022345	9913.ENSBTAP00000055835	0	0	0	0	0.064	0.097	0.431	0.313	0.625
CSNKA2IP	CYLC2	9913.ENSBTAP00000056541	9913.ENSBTAP00000020732	0	0	0	0	0.085	0	0	0.632	0.648
CYB5B	PGP	9913.ENSBTAP00000003129	9913.ENSBTAP00000013127	0	0	0	0	0.062	0	0	0.73	0.736
CYLC1	TXNDC2	9913.ENSBTAP00000054504	9913.ENSBTAP00000022959	0	0	0	0	0.061	0	0	0.396	0.408
CYLC1	YPEL2	9913.ENSBTAP00000054504	9913.ENSBTAP00000026389	0	0	0	0	0	0	0	0.427	0.426
CYLC1	TSSK3	9913.ENSBTAP00000054504	9913.ENSBTAP00000027520	0	0	0	0	0	0	0	0.475	0.475
CYLC2	TCP1	9913.ENSBTAP00000020732	9913.ENSBTAP00000003662	0	0	0	0	0	0	0	0.467	0.467
CYLC2	RGS22	9913.ENSBTAP00000020732	9913.ENSBTAP00000026373	0	0	0	0	0	0	0	0.617	0.617
CYLC2	DPY19L2	9913.ENSBTAP00000020732	9913.ENSBTAP00000043644	0	0	0	0	0	0	0	0.665	0.665
DHDH	TPI1	9913.ENSBTAP00000040682	9913.ENSBTAP00000026358	0.114	0	0	0	0.105	0	0.262	0.357	0.573
DHDH	SLC2A3	9913.ENSBTAP00000040682	9913.ENSBTAP00000040493	0.044	0	0	0	0.05	0	0	0.403	0.41
DHRS11	EIF4A1	9913.ENSBTAP00000013600	9913.ENSBTAP00000000144	0	0	0	0	0	0.045	0	0.417	0.419
DHRS11	TCTEX1D2	9913.ENSBTAP00000013600	9913.ENSBTAP00000043713	0	0	0	0	0	0	0	0.41	0.41
DHRS11	ECI2	9913.ENSBTAP00000013600	9913.ENSBTAP00000020196	0.041	0	0	0	0.063	0.219	0.236	0.073	0.412
DNAH12	IQGAP2	9913.ENSBTAP00000013592	9913.ENSBTAP00000001190	0	0	0	0	0.064	0	0	0.39	0.404
DNAH12	DNAI1	9913.ENSBTAP00000013592	9913.ENSBTAP00000011254	0	0	0	0	0.154	0.258	0	0.275	0.505
DNAH12	DNAI2	9913.ENSBTAP00000013592	9913.ENSBTAP00000022242	0	0	0	0	0.076	0.258	0	0.275	0.459
DNAH3	IQGAP2	9913.ENSBTAP00000024702	9913.ENSBTAP00000001190	0	0	0	0	0.052	0	0	0.46	0.466
DNAH3	WDR66	9913.ENSBTAP00000024702	9913.ENSBTAP00000005477	0	0	0	0	0.064	0	0	0.737	0.743
DNAH3	DNAI1	9913.ENSBTAP00000024702	9913.ENSBTAP00000011254	0	0	0	0	0.154	0.258	0	0.333	0.544
DNAH3	DNAI2	9913.ENSBTAP00000024702	9913.ENSBTAP00000022242	0	0	0	0	0.076	0.258	0	0.377	0.535
DNAH7	DNAI1	9913.ENSBTAP00000038178	9913.ENSBTAP00000011254	0	0	0	0	0.154	0.258	0	0.404	0.593
DNAH7	DNAI2	9913.ENSBTAP00000038178	9913.ENSBTAP00000022242	0	0	0	0	0.076	0.258	0	0.388	0.543
DNAI1	SPAG17	9913.ENSBTAP00000011254	9913.ENSBTAP00000001438	0	0	0	0	0.108	0	0	0.535	0.567
DNAI1	DNAI2	9913.ENSBTAP00000011254	9913.ENSBTAP00000022242	0	0	0	0.6	0.099	0	0	0.906	0.424
DNAI1	TTC25	9913.ENSBTAP00000011254	9913.ENSBTAP00000018203	0	0	0	0	0.165	0.062	0	0.512	0.584
DNAI1	SPAG6	9913.ENSBTAP00000011254	9913.ENSBTAP00000048763	0	0	0	0	0.115	0	0	0.584	0.616
DNAI1	WDR63	9913.ENSBTAP00000011254	9913.ENSBTAP00000018309	0	0	0	0	0.095	0	0	0.632	0.652
DNAI1	NME8	9913.ENSBTAP00000011254	9913.ENSBTAP00000044371	0	0	0	0	0.09	0	0	0.804	0.814
DNAI2	SPAG17	9913.ENSBTAP00000022242	9913.ENSBTAP00000001438	0	0	0	0	0.062	0	0	0.436	0.449
DNAI2	TTC25	9913.ENSBTAP00000022242	9913.ENSBTAP00000018203	0	0	0	0	0.063	0.062	0	0.512	0.533
DNAI2	IQCG	9913.ENSBTAP00000022242	9913.ENSBTAP00000023995	0	0	0	0	0.063	0	0	0.632	0.64
DNAI2	NME8	9913.ENSBTAP00000022242	9913.ENSBTAP00000044371	0	0	0	0	0.062	0	0	0.8	0.805
DNAJB4	SPAG17	9913.ENSBTAP00000028994	9913.ENSBTAP00000001438	0	0	0	0	0	0	0	0.612	0.612
DNAJB4	TXNDC2	9913.ENSBTAP00000028994	9913.ENSBTAP00000022959	0	0	0	0	0.064	0.119	0	0.474	0.528
DNAJB4	TSSK3	9913.ENSBTAP00000028994	9913.ENSBTAP00000027520	0	0	0	0	0.061	0.055	0	0.518	0.534
DNAJB8	HSPB9	9913.ENSBTAP00000008122	9913.ENSBTAP00000034717	0	0	0	0	0.066	0.073	0	0.441	0.474
DNAJC5B	TXNDC2	9913.ENSBTAP00000020262	9913.ENSBTAP00000022959	0	0	0	0	0.066	0.119	0	0.345	0.414
DNAJC5B	TSSK3	9913.ENSBTAP00000020262	9913.ENSBTAP00000027520	0	0	0	0	0.049	0.055	0	0.411	0.424
DPY19L2	IQCG	9913.ENSBTAP00000043644	9913.ENSBTAP00000023995	0	0	0	0	0	0	0	0.637	0.637
DPY19L2	RGS22	9913.ENSBTAP00000043644	9913.ENSBTAP00000026373	0	0	0	0	0	0	0	0.51	0.51
DSTN	FLNB	9913.ENSBTAP00000020512	9913.ENSBTAP00000029348	0	0	0	0	0.05	0.123	0	0.361	0.421
DSTN	TPI1	9913.ENSBTAP00000020512	9913.ENSBTAP00000026358	0	0	0	0	0.076	0.114	0	0.38	0.448
DSTN	LOC616410	9913.ENSBTAP00000020512	9913.ENSBTAP00000053135	0	0	0	0	0	0.351	0.301	0.177	0.594
ECI2	PEX3	9913.ENSBTAP00000020196	9913.ENSBTAP00000002294	0	0	0	0	0.119	0	0	0.479	0.521
EEFSEC	EIF4A1	9913.ENSBTAP00000041364	9913.ENSBTAP00000000144	0	0	0	0	0.06	0.154	0.239	0.333	0.542
EEFSEC	PSMD3	9913.ENSBTAP00000041364	9913.ENSBTAP00000028608	0	0	0	0	0.12	0	0	0.422	0.47
EIF3M	EIF4A1	9913.ENSBTAP00000007021	9913.ENSBTAP00000000144	0	0	0	0	0.518	0.924	0	0.356	0.974
EIF3M	TCP1	9913.ENSBTAP00000007021	9913.ENSBTAP00000003662	0	0	0	0	0.389	0	0	0.183	0.479
EIF3M	PA2G4	9913.ENSBTAP00000007021	9913.ENSBTAP00000013796	0	0	0	0	0.564	0	0	0	0.564
EIF4A1	TCP1	9913.ENSBTAP00000000144	9913.ENSBTAP00000003662	0	0	0	0	0.222	0.134	0	0.226	0.433
EIF4A1	LRGUK	9913.ENSBTAP00000000144	9913.ENSBTAP00000020944	0.042	0	0	0	0.072	0.16	0	0.345	0.445
EIF4A1	PPP2R5C	9913.ENSBTAP00000000144	9913.ENSBTAP00000026895	0	0	0	0	0.061	0.045	0.582	0.118	0.625
EIF4A1	PA2G4	9913.ENSBTAP00000000144	9913.ENSBTAP00000013796	0.044	0	0	0	0.412	0.089	0	0.417	0.662
FAM161A	IQUB	9913.ENSBTAP00000012239	9913.ENSBTAP00000005778	0	0	0	0	0	0	0	0.461	0.461
FAM161A	SPATA18	9913.ENSBTAP00000012239	9913.ENSBTAP00000024097	0	0	0	0	0	0	0	0.499	0.499
FAM161A	TMEM225	9913.ENSBTAP00000012239	9913.ENSBTAP00000044826	0	0	0	0	0	0	0	0.502	0.502
FAM161A	SPATA3	9913.ENSBTAP00000012239	9913.ENSBTAP00000041004	0	0	0	0	0	0	0	0.585	0.585
FAM166A	PRR30	9913.ENSBTAP00000005347	9913.ENSBTAP00000055126	0	0	0	0	0	0	0	0.455	0.455
FAM71E1	TEX33	9913.ENSBTAP00000026757	9913.ENSBTAP00000040896	0	0	0	0	0.063	0	0	0.512	0.523
FAM71E1	LOC789612	9913.ENSBTAP00000026757	9913.ENSBTAP00000040370	0	0	0	0	0.052	0	0	0.523	0.528
FBP1	PFKM	9913.ENSBTAP00000012835	9913.ENSBTAP00000000359	0.126	0	0	0	0.062	0.042	0.922	0.449	0.96
FBP1	PDHA1	9913.ENSBTAP00000012835	9913.ENSBTAP00000052439	0.044	0	0	0	0.049	0	0.193	0.381	0.485
FBP1	GAPDHS	9913.ENSBTAP00000012835	9913.ENSBTAP00000021166	0.112	0	0	0	0.116	0	0.179	0.333	0.512
FBP1	MDH1B	9913.ENSBTAP00000012835	9913.ENSBTAP00000038086	0	0	0	0	0.146	0.068	0	0.524	0.588
FBP1	TPI1	9913.ENSBTAP00000012835	9913.ENSBTAP00000026358	0.15	0	0	0	0.085	0	0	0.607	0.667
FLNB	PRKCD	9913.ENSBTAP00000029348	9913.ENSBTAP00000011487	0	0	0	0	0.061	0.047	0.44	0.179	0.533
FSIP2	WDR66	9913.ENSBTAP00000013129	9913.ENSBTAP00000005477	0	0	0	0	0.063	0	0	0.455	0.467
FSIP2	QRICH2	9913.ENSBTAP00000013129	9913.ENSBTAP00000018337	0	0	0	0	0.062	0	0	0.454	0.465
GAPDHS	PFKM	9913.ENSBTAP00000021166	9913.ENSBTAP00000000359	0.103	0	0	0	0.164	0	0	0.271	0.405
GAPDHS	TPPP2	9913.ENSBTAP00000021166	9913.ENSBTAP00000000433	0	0	0	0	0.062	0	0	0.487	0.498
GAPDHS	MDH1B	9913.ENSBTAP00000021166	9913.ENSBTAP00000038086	0.067	0	0	0	0.164	0.124	0	0.271	0.435
GAPDHS	NME8	9913.ENSBTAP00000021166	9913.ENSBTAP00000044371	0.126	0	0	0	0.099	0.134	0	0.275	0.439
GAPDHS	TPI1	9913.ENSBTAP00000021166	9913.ENSBTAP00000026358	0.13	0.075	0.208	0	0.519	0.599	0.994	0.428	0.999
GSK3B	PRKAR1A	9913.ENSBTAP00000055835	9913.ENSBTAP00000011371	0	0	0	0	0.062	0.165	0.13	0.235	0.409
GSK3B	PRKAR2A	9913.ENSBTAP00000055835	9913.ENSBTAP00000018886	0	0	0	0	0.116	0.273	0.13	0.185	0.483
GSK3B	PPP3CC	9913.ENSBTAP00000055835	9913.ENSBTAP00000026818	0.041	0	0	0	0.066	0.311	0.817	0.245	0.899
GSK3B	PPP2R5C	9913.ENSBTAP00000055835	9913.ENSBTAP00000026895	0	0	0	0	0.061	0.135	0.378	0.131	0.502
GSK3B	WDR64	9913.ENSBTAP00000055835	9913.ENSBTAP00000034065	0	0	0	0	0	0.315	0.132	0.199	0.482
GSK3B	PDPK1	9913.ENSBTAP00000055835	9913.ENSBTAP00000039021	0	0	0.233	0.711	0.19	0.165	0.149	0.568	0.504
GSK3B	PPP1CC	9913.ENSBTAP00000055835	9913.ENSBTAP00000048567	0.041	0	0	0	0.065	0.184	0.591	0.424	0.796
HSDL1	SCCPDH	9913.ENSBTAP00000024993	9913.ENSBTAP00000004949	0.087	0	0	0	0	0	0	0.532	0.554
HSDL1	PLIN3	9913.ENSBTAP00000024993	9913.ENSBTAP00000015669	0	0	0	0	0	0	0	0.415	0.414
HSDL1	TECR	9913.ENSBTAP00000024993	9913.ENSBTAP00000036133	0	0	0	0	0.119	0.184	0	0.327	0.473
IGBP1	TCP1	9913.ENSBTAP00000010257	9913.ENSBTAP00000003662	0	0	0	0	0.065	0.418	0	0	0.432
IGBP1	PPP1CC	9913.ENSBTAP00000010257	9913.ENSBTAP00000048567	0	0	0	0	0	0.316	0	0.164	0.403
IGBP1	PPP3CC	9913.ENSBTAP00000010257	9913.ENSBTAP00000026818	0	0	0	0	0	0.316	0	0.187	0.42
IGBP1	PPEF1	9913.ENSBTAP00000010257	9913.ENSBTAP00000012557	0	0	0	0	0	0.316	0	0.193	0.424
IGBP1	PPP2R5C	9913.ENSBTAP00000010257	9913.ENSBTAP00000026895	0	0	0	0	0.052	0.212	0	0.336	0.46
IGBP1	VAPB	9913.ENSBTAP00000010257	9913.ENSBTAP00000023164	0	0	0	0	0.09	0	0	0.463	0.49
IQUB	TTC25	9913.ENSBTAP00000005778	9913.ENSBTAP00000018203	0	0	0	0	0.088	0	0	0.397	0.426
LOC789612	TEX33	9913.ENSBTAP00000040370	9913.ENSBTAP00000040896	0	0	0	0	0.065	0	0	0.522	0.533
LRGUK	PPP1CC	9913.ENSBTAP00000020944	9913.ENSBTAP00000048567	0.041	0	0	0	0.062	0.335	0	0.293	0.52
LRGUK	NME8	9913.ENSBTAP00000020944	9913.ENSBTAP00000044371	0.119	0	0	0	0.062	0.055	0.316	0.269	0.538
LUZP2	PPP1CC	9913.ENSBTAP00000001385	9913.ENSBTAP00000048567	0	0	0	0	0	0	0	0.488	0.487
MDH1B	TPI1	9913.ENSBTAP00000038086	9913.ENSBTAP00000026358	0.062	0	0	0	0.202	0.055	0	0.389	0.509
MDH1B	PDHA1	9913.ENSBTAP00000038086	9913.ENSBTAP00000052439	0.043	0	0	0	0.092	0.054	0	0.383	0.425
NME5	PKD2L2	9913.ENSBTAP00000011530	9913.ENSBTAP00000010236	0	0	0	0	0.065	0	0	0.593	0.603
NME5	PPP1CC	9913.ENSBTAP00000011530	9913.ENSBTAP00000048567	0	0	0	0	0	0.071	0	0.399	0.417
NME5	SPAG6	9913.ENSBTAP00000011530	9913.ENSBTAP00000048763	0	0	0	0	0.357	0	0	0.141	0.424
NME5	TTC25	9913.ENSBTAP00000011530	9913.ENSBTAP00000018203	0.042	0	0	0	0.119	0.071	0.155	0.337	0.48
NME5	TPI1	9913.ENSBTAP00000011530	9913.ENSBTAP00000026358	0.117	0	0	0	0.066	0.458	0	0.207	0.598
NME5	TXNDC2	9913.ENSBTAP00000011530	9913.ENSBTAP00000022959	0	0	0	0	0	0.061	0	0.632	0.64
NME8	PRDX6	9913.ENSBTAP00000044371	9913.ENSBTAP00000006383	0.15	0	0	0	0.149	0.219	0	0.419	0.628
NME8	PRDX5	9913.ENSBTAP00000044371	9913.ENSBTAP00000011403	0	0	0	0	0.148	0.726	0	0.389	0.844
NME8	TTC25	9913.ENSBTAP00000044371	9913.ENSBTAP00000018203	0.1	0	0	0	0.09	0.115	0.155	0.405	0.569
NME8	TXNDC2	9913.ENSBTAP00000044371	9913.ENSBTAP00000022959	0	0	0	0	0.054	0.061	0	0.798	0.805
NME8	TPI1	9913.ENSBTAP00000044371	9913.ENSBTAP00000026358	0.202	0	0	0	0.092	0.651	0	0.34	0.81
NME8	SPAG6	9913.ENSBTAP00000044371	9913.ENSBTAP00000048763	0	0	0	0	0.118	0.073	0	0.331	0.405
ODF2	TSSK4	9913.ENSBTAP00000020325	9913.ENSBTAP00000044369	0	0	0	0	0.061	0	0	0.677	0.684
PA2G4	TCP1	9913.ENSBTAP00000013796	9913.ENSBTAP00000003662	0.062	0	0	0	0.668	0	0	0.083	0.689
PCYT1A	VAPB	9913.ENSBTAP00000022580	9913.ENSBTAP00000023164	0	0	0	0	0	0.161	0	0.389	0.465
PCYT1A	VAPA	9913.ENSBTAP00000022580	9913.ENSBTAP00000022970	0	0	0	0	0	0.161	0	0.389	0.465
PCYT1A	TCTEX1D2	9913.ENSBTAP00000022580	9913.ENSBTAP00000043713	0	0.239	0	0	0	0	0	0.634	0.709
PDHA1	PFKM	9913.ENSBTAP00000052439	9913.ENSBTAP00000000359	0.062	0	0	0	0.063	0.3	0.181	0.478	0.689
PDHA1	TPI1	9913.ENSBTAP00000052439	9913.ENSBTAP00000026358	0.098	0	0	0	0.088	0	0	0.55	0.597
PDPK1	PRKCD	9913.ENSBTAP00000039021	9913.ENSBTAP00000011487	0	0	0	0.697	0.062	0.498	0.524	0.329	0.778
PDPK1	PRKAR2A	9913.ENSBTAP00000039021	9913.ENSBTAP00000018886	0	0.001	0	0	0.244	0	0	0.428	0.549
PDZD9	VAMP3	9913.ENSBTAP00000028854	9913.ENSBTAP00000019438	0	0	0	0	0	0	0	0.514	0.514
PFKM	TPI1	9913.ENSBTAP00000000359	9913.ENSBTAP00000026358	0.15	0	0	0	0.655	0.053	0.413	0.788	0.959
PGP	TPI1	9913.ENSBTAP00000013127	9913.ENSBTAP00000026358	0	0	0	0	0.206	0	0	0.382	0.488
PPEF1	PPP1R7	9913.ENSBTAP00000012557	9913.ENSBTAP00000001045	0	0	0	0	0	0.158	0	0.468	0.533
PPEF1	QRICH2	9913.ENSBTAP00000012557	9913.ENSBTAP00000018337	0	0	0	0	0	0	0	0.419	0.418
PPEF1	PPP2R5C	9913.ENSBTAP00000012557	9913.ENSBTAP00000026895	0	0	0	0	0	0.257	0.24	0.106	0.451
PPP1CC	PPP1R7	9913.ENSBTAP00000048567	9913.ENSBTAP00000001045	0	0	0	0	0.093	0.764	0	0.634	0.914
PPP1CC	PRKAR1A	9913.ENSBTAP00000048567	9913.ENSBTAP00000011371	0	0	0	0	0.093	0.122	0.375	0.27	0.588
PPP1CC	PRKCD	9913.ENSBTAP00000048567	9913.ENSBTAP00000011487	0	0	0	0	0.066	0.156	0.389	0.079	0.497
PPP1CC	PRKAR2A	9913.ENSBTAP00000048567	9913.ENSBTAP00000018886	0	0	0	0	0.093	0.122	0.49	0.27	0.663
PPP1CC	PPP2R5C	9913.ENSBTAP00000048567	9913.ENSBTAP00000026895	0	0	0	0	0.062	0.257	0.584	0.22	0.743
PPP1CC	SRPK2	9913.ENSBTAP00000048567	9913.ENSBTAP00000053405	0	0	0	0	0.061	0	0	0.514	0.524
PPP1R7	PPP3CC	9913.ENSBTAP00000001045	9913.ENSBTAP00000026818	0	0	0	0	0.064	0.257	0	0.504	0.625
PPP2R5C	PRKAR1A	9913.ENSBTAP00000026895	9913.ENSBTAP00000011371	0	0	0	0	0.066	0	0.582	0	0.592
PPP2R5C	PRKCD	9913.ENSBTAP00000026895	9913.ENSBTAP00000011487	0	0	0	0	0	0.078	0.389	0.052	0.419
PPP2R5C	PRKAR2A	9913.ENSBTAP00000026895	9913.ENSBTAP00000018886	0	0	0	0	0.066	0	0.504	0	0.516
PPP2R5C	PPP3CC	9913.ENSBTAP00000026895	9913.ENSBTAP00000026818	0	0	0	0	0.052	0.257	0.24	0.19	0.508
PPP3CC	PRKAR1A	9913.ENSBTAP00000026818	9913.ENSBTAP00000011371	0	0	0	0	0.377	0.071	0.169	0.252	0.592
PPP3CC	PRKCD	9913.ENSBTAP00000026818	9913.ENSBTAP00000011487	0	0	0	0	0.064	0.184	0.186	0.23	0.457
PPP3CC	PRKAR2A	9913.ENSBTAP00000026818	9913.ENSBTAP00000018886	0	0	0	0	0.377	0.071	0.169	0.209	0.568
PPP3CC	WDR64	9913.ENSBTAP00000026818	9913.ENSBTAP00000034065	0	0	0	0	0.104	0.307	0	0.157	0.43
PRDX5	PRDX6	9913.ENSBTAP00000011403	9913.ENSBTAP00000006383	0	0	0	0	0.12	0.357	0	0.711	0.822
PRDX5	TECR	9913.ENSBTAP00000011403	9913.ENSBTAP00000036133	0	0	0	0	0.154	0	0	0.512	0.569
PRDX5	TPI1	9913.ENSBTAP00000011403	9913.ENSBTAP00000026358	0	0	0	0	0.129	0	0	0.567	0.608
PRDX5	TXNDC2	9913.ENSBTAP00000011403	9913.ENSBTAP00000022959	0	0	0	0	0.066	0.474	0	0.349	0.652
PRDX6	TCP1	9913.ENSBTAP00000006383	9913.ENSBTAP00000003662	0	0	0	0	0.088	0.063	0	0.467	0.505
PRDX6	TSTA3	9913.ENSBTAP00000006383	9913.ENSBTAP00000046068	0.041	0	0	0	0.062	0	0	0.481	0.493
PRDX6	TXNDC2	9913.ENSBTAP00000006383	9913.ENSBTAP00000022959	0.043	0	0	0	0.096	0.219	0	0.351	0.502
PRDX6	TPI1	9913.ENSBTAP00000006383	9913.ENSBTAP00000026358	0.044	0	0	0	0.121	0.135	0	0.631	0.696
PRKAR1A	PRKAR2A	9913.ENSBTAP00000011371	9913.ENSBTAP00000018886	0	0	0.219	0.861	0.143	0.261	0.91	0.844	0.947
PRKAR2A	PRKCD	9913.ENSBTAP00000018886	9913.ENSBTAP00000011487	0	0	0	0	0.065	0	0.389	0.131	0.46
PRKAR2A	YPEL2	9913.ENSBTAP00000018886	9913.ENSBTAP00000026389	0	0	0	0	0.095	0	0	0.41	0.443
PSMD3	PSMD4	9913.ENSBTAP00000028608	9913.ENSBTAP00000008019	0	0	0	0	0.859	0.97	0.887	0.842	0.999
PSMD4	VAPB	9913.ENSBTAP00000008019	9913.ENSBTAP00000023164	0	0	0	0	0.093	0.401	0	0.066	0.448
PSMD4	VAPA	9913.ENSBTAP00000008019	9913.ENSBTAP00000022970	0	0	0	0	0.121	0.401	0	0.066	0.465
RAB8B	SNAP23	9913.ENSBTAP00000014802	9913.ENSBTAP00000007438	0	0	0	0	0.085	0.205	0	0.329	0.469
RAB8B	STXBP2	9913.ENSBTAP00000014802	9913.ENSBTAP00000012094	0	0	0	0	0.062	0.64	0	0.574	0.843
RAB8B	SNAP29	9913.ENSBTAP00000014802	9913.ENSBTAP00000027666	0	0	0	0	0.062	0.205	0	0.275	0.412
RAB8B	VAMP3	9913.ENSBTAP00000014802	9913.ENSBTAP00000019438	0	0	0	0	0.052	0.145	0	0.464	0.527
RGS22	SPCS1	9913.ENSBTAP00000026373	9913.ENSBTAP00000006231	0	0	0	0	0	0	0	0.498	0.497
RGS22	SH3GL3	9913.ENSBTAP00000026373	9913.ENSBTAP00000023954	0	0	0	0	0.065	0	0	0.465	0.478
SH3D21	SH3GL3	9913.ENSBTAP00000051039	9913.ENSBTAP00000023954	0	0	0	0	0.064	0.296	0.378	0.165	0.611
SH3GL3	SPCS1	9913.ENSBTAP00000023954	9913.ENSBTAP00000006231	0	0	0	0	0	0	0	0.485	0.485
SLC16A1	SLC2A3	9913.ENSBTAP00000020102	9913.ENSBTAP00000040493	0	0	0	0	0	0	0	0.518	0.518
SLFNL1	TEX33	9913.ENSBTAP00000030528	9913.ENSBTAP00000040896	0	0	0	0	0.077	0	0	0.459	0.479
SNAP23	VAPA	9913.ENSBTAP00000007438	9913.ENSBTAP00000022970	0	0	0	0	0.049	0	0	0.661	0.664
SNAP23	SNAP29	9913.ENSBTAP00000007438	9913.ENSBTAP00000027666	0	0	0	0	0.063	0.452	0	0.678	0.82
SNAP23	STXBP2	9913.ENSBTAP00000007438	9913.ENSBTAP00000012094	0	0	0	0	0.066	0.314	0.424	0.729	0.886
SNAP23	VAMP3	9913.ENSBTAP00000007438	9913.ENSBTAP00000019438	0	0	0	0	0.064	0.657	0.733	0.982	0.998
SNAP29	STXBP2	9913.ENSBTAP00000027666	9913.ENSBTAP00000012094	0	0	0	0	0.066	0.314	0.424	0.285	0.7
SNAP29	VAMP3	9913.ENSBTAP00000027666	9913.ENSBTAP00000019438	0	0	0	0	0.062	0.43	0.693	0.579	0.922
SPA17	SPATA4	9913.ENSBTAP00000044793	9913.ENSBTAP00000046266	0	0	0	0	0.063	0	0	0.518	0.529
SPAG17	SPATA4	9913.ENSBTAP00000001438	9913.ENSBTAP00000046266	0	0	0	0	0.062	0	0	0.426	0.438
SPAG17	SPAG6	9913.ENSBTAP00000001438	9913.ENSBTAP00000048763	0	0	0	0	0.118	0.174	0	0.872	0.899
SPATA18	SPATA20	9913.ENSBTAP00000024097	9913.ENSBTAP00000005441	0	0	0	0	0.063	0	0	0.764	0.769
SPATA18	SPATA3	9913.ENSBTAP00000024097	9913.ENSBTAP00000041004	0	0	0	0	0.063	0	0	0.706	0.713
SPATA20	SPATA4	9913.ENSBTAP00000005441	9913.ENSBTAP00000046266	0	0	0	0	0.063	0	0	0.578	0.587
SPATA20	SPATA3	9913.ENSBTAP00000005441	9913.ENSBTAP00000041004	0	0	0	0	0.062	0	0	0.725	0.731
SPATA3	TMEM225	9913.ENSBTAP00000041004	9913.ENSBTAP00000044826	0	0	0	0	0.062	0	0	0.513	0.523
SPATA3	SPATA4	9913.ENSBTAP00000041004	9913.ENSBTAP00000046266	0	0	0	0	0.065	0	0	0.633	0.642
SRR	TPI1	9913.ENSBTAP00000005532	9913.ENSBTAP00000026358	0.089	0	0	0	0	0	0	0.394	0.424
SSMEM1	TPPP2	9913.ENSBTAP00000017917	9913.ENSBTAP00000000433	0	0	0	0	0.565	0	0	0	0.565
SSMEM1	TRIM42	9913.ENSBTAP00000017917	9913.ENSBTAP00000024411	0	0	0	0	0.565	0	0	0	0.565
STXBP2	VAMP3	9913.ENSBTAP00000012094	9913.ENSBTAP00000019438	0	0	0	0	0	0.388	0.378	0.418	0.759
STXBP2	TRAPPC1	9913.ENSBTAP00000012094	9913.ENSBTAP00000055462	0	0	0	0	0.088	0.043	0	0.791	0.802
TCP1	TPI1	9913.ENSBTAP00000003662	9913.ENSBTAP00000026358	0	0	0	0	0.121	0	0	0.362	0.415
TCP1	TUBB4B	9913.ENSBTAP00000003662	9913.ENSBTAP00000008372	0	0	0	0	0.098	0.39	0	0.13	0.479
TEX33	TPPP2	9913.ENSBTAP00000040896	9913.ENSBTAP00000000433	0	0	0	0	0.58	0	0	0	0.58
TPPP2	TSSK4	9913.ENSBTAP00000000433	9913.ENSBTAP00000044369	0	0	0	0	0	0	0	0.419	0.419
TPPP2	TRIM42	9913.ENSBTAP00000000433	9913.ENSBTAP00000024411	0	0	0	0	0.583	0	0	0	0.583
TSSK3	TXNDC2	9913.ENSBTAP00000027520	9913.ENSBTAP00000022959	0	0	0	0	0.062	0.071	0	0.697	0.712
TXNDC2	VAPA	9913.ENSBTAP00000022959	9913.ENSBTAP00000022970	0	0	0	0	0.065	0	0	0.537	0.548
VAMP3	VAPA	9913.ENSBTAP00000019438	9913.ENSBTAP00000022970	0	0	0	0	0.08	0.163	0	0.491	0.574
VAPA	VPS13A	9913.ENSBTAP00000022970	9913.ENSBTAP00000034095	0	0	0	0	0.061	0.055	0	0.467	0.486
VAPA	VAPB	9913.ENSBTAP00000022970	9913.ENSBTAP00000023164	0	0	0	0.961	0.07	0.764	0.8	0.927	0.953
VAPB	VPS13A	9913.ENSBTAP00000023164	9913.ENSBTAP00000034095	0	0	0	0	0.061	0.08	0	0.367	0.406
WDR63	WDR78	9913.ENSBTAP00000018309	9913.ENSBTAP00000007160	0	0	0	0	0.062	0	0	0.632	0.64
