# Supplementary material for: Quantitative phosphoproteomics analyses reveal the regulatory mechanisms related to frozen-thawed sperm capacitation and acrosome reaction in yak (Bos grunniens)
Source: Front Physiol. 2022 Oct 6;13:1013082. doi: 10.3389/fphys.2022.1013082 (PMC9583833; doi:10.3389/fphys.2022.1013082)
Supplement: Supplementary file 1 [file DataSheet1.ZIP › supplementary materials/Table S2.xlsx]

## Sheet: motif-x
	Motif Logo				Motif	Motif Score	Foreground		Background		Fold Increase
							Matches	Size	Matches	Size
					xxxKxx_S_xxxLxx	31.90	88	4621	4145	910076	4.2
					xxxRxx_S_xxxLxx	30.69	90	4533	4955	905931	3.6
					xxxRxx_S_Pxxxxx	22.23	61	4443	4031	900976	3.1
					xxxxxx_S_Pxxxxx	16.00	459	4382	63232	896945	1.5
					xxxRRx_S_xxxxxx	24.86	74	3923	3736	833713	4.2
					xxxxxx_S_xExxxx	16.00	406	3849	53764	829977	1.6
					xxKxxx_S_xxxxxx	16.00	325	3443	40718	776213	1.8
					xxxxRx_S_xxxxxx	16.00	294	3118	36335	735495	1.9
					xxxRxx_S_xxxxxx	16.00	270	2824	37034	699160	1.8
					xxxKxx_S_xxxxxx	16.00	248	2554	33788	662126	1.9
					xxxxxx_S_xxDLxx	19.50	44	2306	3279	628338	3.7
					xxxxxx_S_xTxxxx	12.39	222	2262	37071	625059	1.7
					Kxxxxx_S_xxxxxx	9.70	169	2040	29304	587988	1.7
					xxxxxx_S_xxKxxx	8.97	151	1871	26910	558684	1.7
					xxxxKx_S_xxxxxx	9.29	137	1720	24272	531774	1.7
					xxRxxx_S_xxxxxx	9.77	149	1583	27702	507502	1.7
					xxxxxx_S_xxxxxK	7.79	116	1434	22453	479800	1.7
					xKxxxx_S_xxxxxx	7.42	106	1318	21049	457347	1.7
					Rxxxxx_S_xxxxxx	7.37	114	1212	24132	436298	1.7
					xxxxxx_T_Sxxxxx	16.00	161	785	48900	571228	2.4
					xxxxxx_T_Pxxxxx	16.00	158	624	39587	522328	3.3
					xxxxxS_T_xxxxxx	16.00	102	466	38460	482741	2.7
					xxxxSx_T_xxxxxx	12.01	73	364	36375	444281	2.4
					xxxxxx_T_xSxxxx	8.56	56	291	33736	407906	2.3

## Sheet: S.motif.model
Amino	-6	-5	-4	-3	-2	-1	S	1	2	3	4	5	6
A	1.19	-0.02	-0.76	0	0.42	0.62	0	-1.51	-2.47	-1.41	-4.79	-0.45	-1.09
C	-2.03	-2.84	-0.74	-3.13	-0.47	-3.74	0	-3.25	-3.09	-1.8	0.08	-1.69	-3.41
D	0.12	-0.64	-0.91	0.31	-2.24	2.64	0	4.83	4.71	10	-0.39	0.86	0.84
E	1.87	0.19	3.77	-0.33	-0.09	5.78	0	5.45	10	10	0.12	7.8	6.14
F	-6.38	-4.17	-6.17	-10	-10	-10	0	-2.11	-7.08	-1.07	-0.29	-3.96	-2.47
G	-1.12	-4.73	-4.66	-3.35	-4.77	1.26	0	-5.94	-2.83	-3.7	-10	-1.04	-2.93
H	-0.2	-2.66	0.44	1.91	2.87	2.98	0	0.69	4.33	0.4	-0.35	0.07	-0.49
I	-0.1	1.43	-2.07	-9.99	-6.63	-7.14	0	-2.7	0	-3.19	8.76	-4.4	-1.34
K	10	6.62	10	10	9.29	3.47	0	-0.5	-0.54	2.37	1.4	7.58	10
L	-4.95	8.53	-8.82	-10	-10	-8.67	0	-3.59	-10	-5.77	10	-4.23	-6.37
M	0.39	-0.12	0.4	-1.55	-2.62	-1.55	0	0.44	0.04	-0.16	1.23	-0.32	0.13
N	-0.13	-3.42	-0.37	-0.74	-0.03	-0.09	0	-0.4	-0.46	0.52	-0.77	0.11	0.68
P	0.35	2.63	-1.23	1.1	-1.01	4.06	0	10	0.08	-0.65	-7.82	0.36	-1.59
Q	-0.01	0.04	0.69	1.43	2.86	2.19	0	3.59	0.8	2.13	-0.42	1.15	0.86
R	8.56	3.35	10	10	10	4.62	0	-0.65	-2.27	0.16	-0.66	7.14	10
S	-0.91	-2.9	0.93	0.58	7.79	2.03	0	1.41	4.42	0.08	-1.64	-1.34	-1.84
T	0.38	-0.89	0.14	-0.45	5.67	-1.22	0	-0.19	10	-0.1	-1.76	-0.02	-0.11
V	-2.41	1.34	-0.43	-4.04	-0.16	-3.6	0	-2.88	-1.38	-4.77	5.79	-1.03	-0.24
W	-2.44	-1.91	-2.28	-5.43	-6.1	-4.41	0	-2.87	-9.52	-0.71	-3.79	-0.77	-2.06
Y	-0.91	-1.76	-0.87	-4.79	-3.86	-2.89	0	-1.91	-1.26	-0.25	-2.17	-0.97	-1.86

## Sheet: T.motif.model
Amino	-6	-5	-4	-3	-2	-1	T	1	2	3	4	5	6
A	-2.43	0.11	-0.05	-1.89	0.76	-0.55	0	-2.25	-2.48	-1.34	-0.76	-0.17	0.24
C	0.33	-0.04	0.15	-0.09	-0.92	-0.15	0	-1.76	0	-0.57	-0.67	-0.41	-0.15
D	-0.69	-0.03	0	-0.38	-2.19	0	0	0.03	0.62	0.34	0.96	-0.03	0.4
E	0.33	0.18	0.25	0.05	1.8	-0.25	0	-0.46	-0.02	5.46	1.01	0.95	2.48
F	-2.51	-5.5	-0.9	-1.88	-4.61	-4.07	0	-2.94	-1.52	-1.7	-1.98	-2.92	-0.81
G	0.33	-0.41	-3.46	-1.18	0	0.08	0	-1.58	-0.15	0.72	-0.43	-0.08	-2.21
H	0	0.47	-0.45	-0.18	-0.39	0	0	-0.38	-0.25	0	0.19	-0.31	-0.09
I	-1.15	-1.17	-2.01	-0.52	-4.21	-5.56	0	-2.74	-0.58	-1.01	-1.19	-0.77	-0.31
K	3.31	2.81	3.94	2.78	1.32	0.4	0	-3.19	-0.41	0.45	1.55	1.07	3.74
L	-0.87	-1.87	-1.62	-2.05	-3.23	-2.85	0	-2.59	-2.49	-0.48	-3.33	-1.85	-0.47
M	0.21	-0.15	0.51	0.21	-0.33	0.42	0	-1.17	0	-0.7	0.05	0.21	0
N	-1.24	-0.03	0.15	-0.29	-0.42	-0.2	0	-0.52	-0.3	-0.66	-0.4	0	-1.18
P	0.08	0.89	1.08	1.07	0.59	0.15	0	10	2.28	0.25	-0.71	0.08	0
Q	0.65	-0.1	0.62	0.42	-0.6	0.53	0	-0.42	1.61	-0.13	1.93	1.13	-0.03
R	2.91	2.71	2.08	6.21	1.78	2.35	0	-1.29	-0.28	-0.13	0.16	2.87	0.95
S	0.46	1.74	1.68	3.48	10	10	0	10	10	2.41	4.89	0.43	-0.15
T	-0.06	-0.06	-0.06	0.35	0.78	0.23	0	0.16	0.21	0.26	0.59	0	0.64
V	0.73	-0.69	-0.62	-1.39	-0.67	-4	0	-4.89	-1.75	-1.21	-0.85	-0.8	-1.68
W	-0.13	-0.49	-0.73	-0.31	-0.73	-0.46	0	-0.94	-0.62	-1.64	-0.84	-0.49	-1.14
Y	-0.36	0	-0.43	-0.73	-2.28	-0.88	0	-0.91	-2.86	-0.83	-0.43	-0.04	-0.94

## Sheet: motif annotation
Protein accession	Position	Amino acid	Motif logo
P56560	374	S	xxxxxx_S_xExxxx
Q2T9Z6	7	S	xxxxxx_S_Pxxxxx
A0A3Q1M2C3	763	S	xxxKxx_S_xxxxxx
A0A3Q1M2C3	764	S	xxKxxx_S_xxxxxx
A0A3Q1LKF4	389	S	xxxxRx_S_xxxxxx
E1B9S6	196	S	xxxxRx_S_xxxxxx
E1B9S6	197	S	xxxRxx_S_xxxLxx
E1B9S6	70	S	xxxxxx_S_xxxxxK
E1B9S6	48	S	xxxxRx_S_xxxxxx
E1B9S6	50	S	xxxKxx_S_xxxxxx
A0A3Q1LFE0	4	S	xxxxxx_S_Pxxxxx
A0A3Q1LFE0	692	S	xxxxKx_S_xxxxxx
A0A3Q1LFE0	694	S	xxKxxx_S_xxxxxx
Q2NKT6	31	S	xxxRxx_S_xxxxxx
Q2NKT6	9	S	xxxxKx_S_xxxxxx
Q2NKT6	12	S	xKxxxx_S_xxxxxx
Q2NKT6	19	S	xxxKxx_S_xxxxxx
A0A3Q1LFN2	105	S	xxxRxx_S_xxxxxx
A0A3Q1LFQ9	263	S	xxxxxx_S_Pxxxxx
A0A3Q1LFQ9	265	S	xxKxxx_S_xxxxxx
A0A3Q1LFR8	932	S	xxxRxx_S_xxxLxx
A0A3Q1LFR8	1175	S	xxxKxx_S_xxxxxx
A0A3Q1LFR8	175	S	xxxxxx_S_xExxxx
F1MJK2	1344	S	xxxxxx_S_xxDLxx
A0A3Q1LFY9	384	S	xxxxxx_S_Pxxxxx
A0A3Q1LGL1	248	S	xxKxxx_S_xxxxxx
A0A3Q1LHT1	54	S	xKxxxx_S_xxxxxx
A0A3Q1LHT1	57	S	xxxxxx_S_Pxxxxx
A0A3Q1LHT1	29	S	xxxKxx_S_xxxxxx
A0A3Q1LHT1	48	S	xKxxxx_S_xxxxxx
A0A3Q1LHT7	1028	S	xxxxxx_S_xExxxx
A0A3Q1LHU7	30	S	xxxxxx_S_xExxxx
A0A3Q1LHW9	278	S	xxxxRx_S_xxxxxx
A0A3Q1LHW9	145	S	xxxxxx_S_Pxxxxx
A0A3Q1LHW9	323	S	xxxxxx_S_xExxxx
A0A3Q1LHW9	324	S	xxxRxx_S_xxxxxx
A0A3Q1LHW9	332	S	xxxxxx_S_xExxxx
A0A3Q1LHW9	566	S	xxxxxx_S_Pxxxxx
A0A3Q1LHW9	568	S	xxxxxx_S_xTxxxx
A0A3Q1LHW9	542	S	xxxxxx_S_Pxxxxx
A0A3Q1LHW9	499	S	xxxxxx_S_xTxxxx
A0A3Q1LHW9	426	S	xxxxxx_S_xTxxxx
F1MU43	405	S	xKxxxx_S_xxxxxx
Q2T9U2	645	S	xxxxxx_S_xExxxx
F1MU43	533	S	xxxxRx_S_xxxxxx
F1MU43	305	S	xxxxKx_S_xxxxxx
F1MU43	327	S	xxxKxx_S_xxxxxx
Q2T9U2	14	S	xxxRxx_S_xxxxxx
Q2T9U2	22	S	xxxxxx_S_xTxxxx
F1MU43	139	S	xxxxxx_S_xExxxx
F1MU43	145	S	xxxKxx_S_xxxLxx
F1MU43	173	S	xxKxxx_S_xxxxxx
F1MU43	183	S	xxxxxx_S_xxKxxx
F1MU43	81	S	xxxxxx_S_xTxxxx
F1MU43	346	S	Rxxxxx_S_xxxxxx
F1MU43	281	S	xxxKxx_S_xxxxxx
F1MU43	288	S	xKxxxx_S_xxxxxx
F1MU43	150	S	xxxxRx_S_xxxxxx
F1MU43	153	S	xxxxxx_S_xExxxx
Q2T9U2	9	S	xxxxxx_S_Pxxxxx
F1MU43	385	S	xxxxxx_S_xExxxx
F1MU43	118	S	xxxxKx_S_xxxxxx
F1MU43	87	S	xxxxxx_S_xxxxxK
A0A452DHX0	249	S	xxxRxx_S_xxxxxx
A0A452DHX0	15	S	xxxxxx_S_xExxxx
Q5E9A9	95	S	xxxRxx_S_Pxxxxx
A0A3Q1LJ59	1219	S	xxxxxx_S_xExxxx
A0A3Q1LJ59	1222	S	Kxxxxx_S_xxxxxx
A0A3Q1LJ89	22	S	xxxRxx_S_xxxxxx
F1N521	452	S	xxxxxx_S_xxDLxx
F1N521	218	S	xxxKxx_S_xxxLxx
F1N521	230	S	Kxxxxx_S_xxxxxx
F1N521	295	S	xKxxxx_S_xxxxxx
A0A3Q1LJC2	310	S	xxxRxx_S_xxxxxx
A0A3Q1LJC2	313	S	Rxxxxx_S_xxxxxx
A0A3Q1LJC2	299	S	xxxxxx_S_xTxxxx
G5E679	35	S	xxxxRx_S_xxxxxx
G5E679	147	S	xxxxxx_S_xTxxxx
G5E679	42	S	xxxRxx_S_xxxxxx
F1MKR7	177	S	xxxxRx_S_xxxxxx
F1MKR7	7	S	xxxxRx_S_xxxxxx
F1MKR7	26	S	xxxRxx_S_xxxxxx
Q29RU8	306	S	xKxxxx_S_xxxxxx
A0A3Q1LJI4	278	S	Rxxxxx_S_xxxxxx
A0A3Q1LJI4	20	S	xxxxRx_S_xxxxxx
A0A3Q1LJI4	21	S	xxxRxx_S_xxxxxx
A0A3Q1LJI4	129	S	Kxxxxx_S_xxxxxx
A0A3Q1LJI4	340	S	xxxxxx_S_xExxxx
A0A3Q1MNY2	657	S	xxxxRx_S_xxxxxx
A0A3Q1M2N9	1290	S	xxxxKx_S_xxxxxx
A0A3Q1M2N9	1293	S	xxxxRx_S_xxxxxx
A0A3Q1LL01	213	S	xxxxxx_S_xExxxx
A0A3Q1LK13	556	S	xxxxxx_S_xxKxxx
A0A3Q1N744	751	S	xxxxxx_S_Pxxxxx
E1BAW5	230	S	Kxxxxx_S_xxxxxx
E1BAW5	267	S	xxKxxx_S_xxxxxx
F1MNS2	492	S	xxxRxx_S_xxxxxx
F1MNS2	495	S	xxxxxx_S_xxDLxx
A3KMV5	810	S	xxKxxx_S_xxxxxx
A0A3Q1MKK0	1079	S	xxxxxx_S_xxKxxx
A0A3Q1LKV8	113	S	xxxxxx_S_xExxxx
A0A3Q1LKV8	9	S	xxKxxx_S_xxxxxx
A0A3Q1LKV8	22	S	xxxxxx_S_xxxxxK
A0A3Q1LKY2	1173	S	xxKxxx_S_xxxxxx
A0A3Q1LKY2	44	S	xxxxxx_S_Pxxxxx
A0A3Q1LKY2	1111	S	xxxxxx_S_xTxxxx
A0A3Q1LKY2	498	S	xxxxxx_S_xExxxx
A0A3Q1LKY2	499	S	xxxxxx_S_xExxxx
A6QQQ0	449	S	xxxxxx_S_Pxxxxx
A0A3Q1N4W6	601	S	xxxxxx_S_xxKxxx
A0A3Q1N4W6	1233	S	xxxxRx_S_xxxxxx
Q3T051	39	S	xxxRxx_S_xxxxxx
A0A3Q1MGB4	53	S	xxxxxx_S_xxxxxK
A0A3Q1MFB0	95	S	xxKxxx_S_xxxxxx
A0A3Q1MFB0	96	S	xxxxRx_S_xxxxxx
A0A3Q1MFB0	99	S	xxxxxx_S_xTxxxx
G3MZM9	279	S	xxxRxx_S_xxxxxx
A0A3Q1MFB0	125	S	xxRxxx_S_xxxxxx
A0A3Q1MFB0	126	S	xxxxKx_S_xxxxxx
A0A3Q1MFB0	129	S	xKxxxx_S_xxxxxx
A0A3Q1MFB0	130	S	xxxxxx_S_Pxxxxx
A0A3Q1MFB0	105	S	xxxxxx_S_Pxxxxx
A0A3Q1MFB0	162	S	xxxxxx_S_Pxxxxx
A0A3Q1MFB0	136	S	xxxKxx_S_xxxxxx
A0A3Q1MFB0	249	S	xxKxxx_S_xxxxxx
A0A3Q1MFB0	191	S	xxxxxx_S_Pxxxxx
A0A3Q1MSN5	1258	S	xxxRxx_S_xxxLxx
A0A3Q1MSN5	1261	S	xxRxxx_S_xxxxxx
A0A452DJ35	48	S	xxxxRx_S_xxxxxx
A0A3Q1LM23	37	S	xxxxxx_S_xTxxxx
A0A3Q1LM23	121	S	xxxKxx_S_xxxLxx
A0A3Q1LM23	115	S	xxxxxx_S_xExxxx
A0A3Q1LM23	49	S	xxxKxx_S_xxxxxx
A0A3Q1LM23	50	S	xxKxxx_S_xxxxxx
A0A3Q1MIZ0	434	S	xxRxxx_S_xxxxxx
A6QLL8	354	S	Kxxxxx_S_xxxxxx
A6QLL8	218	S	xxxKxx_S_xxxxxx
A6QLL8	36	S	xxxxxx_S_xxxxxK
A6QLL8	39	S	xxxxxx_S_xxKxxx
A6QLL8	46	S	xxKxxx_S_xxxxxx
A6QLL8	276	S	xxxxxx_S_xExxxx
A6QLL8	176	S	xxxRxx_S_xxxxxx
A6QLL8	245	S	xxxxxx_S_xExxxx
A0A3Q1LZM3	427	S	xxxxRx_S_xxxxxx
A0A3Q1LZM3	434	S	xxxxxx_S_Pxxxxx
A0A3Q1LZM3	441	S	xKxxxx_S_xxxxxx
A0A3Q1LMN7	9	S	xxxRxx_S_xxxxxx
A0A3Q1LMU3	95	S	xxxxxx_S_xExxxx
A0A3Q1LMU3	85	S	xxxxxx_S_xExxxx
A0A3Q1LPJ3	38	S	xxxRxx_S_xxxxxx
A0A3Q1LPJ3	48	S	xxxxxx_S_xxKxxx
A0A3Q1LMZ0	512	S	xxxRRx_S_xxxxxx
Q32L35	175	S	xxxRxx_S_xxxxxx
Q32L35	13	S	xxxRRx_S_xxxxxx
A0A3Q1M3G3	298	S	xxxxxx_S_xExxxx
A0A3Q1M3G3	365	S	xxxxxx_S_Pxxxxx
A0A3Q1ME85	248	S	xxKxxx_S_xxxxxx
A0A3Q1ME85	161	S	xxxRxx_S_xxxxxx
A0A3Q1M7C5	3545	S	xxRxxx_S_xxxxxx
A0A3Q1LNK7	291	S	Kxxxxx_S_xxxxxx
A0A3Q1LNL4	119	S	xxxRxx_S_Pxxxxx
A0A3Q1LNL4	75	S	xxxxxx_S_Pxxxxx
A0A3Q1LNM8	303	S	xxxRxx_S_xxxxxx
A0A3Q1MJ29	488	S	xxxRxx_S_xxxxxx
A0A3Q1MSH3	289	S	xxxxxx_S_xExxxx
A0A3Q1MSH3	77	S	xxKxxx_S_xxxxxx
A0A3Q1MSH3	80	S	xxxxKx_S_xxxxxx
A0A3Q1MSH3	369	S	xxxxxx_S_xExxxx
A0A3Q1MSH3	373	S	xxxxxx_S_xTxxxx
A0A3Q1MSH3	87	S	xxxRxx_S_xxxxxx
A0A3Q1MSH3	380	S	xxxxRx_S_xxxxxx
A0A3Q1MSH3	400	S	Rxxxxx_S_xxxxxx
A0A3Q1MSH3	403	S	xxxxxx_S_xExxxx
A0A3Q1MSH3	387	S	Rxxxxx_S_xxxxxx
P13600	53	S	xxxRxx_S_xxxxxx
A0A3Q1LP78	437	S	xxxxxx_S_xExxxx
A0A3Q1LP78	137	S	xxxxRx_S_xxxxxx
A0A3Q1LP78	189	S	xxxxRx_S_xxxxxx
A0A3Q1NCD3	48	S	xKxxxx_S_xxxxxx
Q5E9J9	311	S	xxxxRx_S_xxxxxx
Q5E9J9	313	S	xxRxxx_S_xxxxxx
Q5E9J9	329	S	xxxRRx_S_xxxxxx
Q5E9J9	281	S	xxxxxx_S_Pxxxxx
A0A3Q1LPJ3	543	S	xxxKxx_S_xxxLxx
A0A3Q1LPK8	105	S	xxRxxx_S_xxxxxx
A0A3Q1LPQ0	419	S	xxxKxx_S_xxxLxx
A0A3Q1N2X9	181	S	xxKxxx_S_xxxxxx
E1BHY1	304	S	xxxxxx_S_Pxxxxx
E1BHY1	370	S	xxKxxx_S_xxxxxx
A0A3Q1LPV8	931	S	xxxxxx_S_Pxxxxx
A0A3Q1LPV8	988	S	xxRxxx_S_xxxxxx
A0A3Q1LPV8	640	S	xxxxxx_S_Pxxxxx
A0A3Q1LPV8	285	S	xxxxxx_S_xxxxxK
A0A3Q1MNF0	634	S	Kxxxxx_S_xxxxxx
A0A3Q1MPD6	170	S	xxxxRx_S_xxxxxx
A0A3Q1MPD6	171	S	xxxxxx_S_xExxxx
A0A3Q1LPZ4	197	S	xxxxxx_S_xTxxxx
A0A3Q1MPZ9	170	S	xxxxxx_S_Pxxxxx
A0A3Q1LQ38	248	S	xxxxxx_S_xxDLxx
A0A3Q1LQ62	202	S	xxxxxx_S_xxKxxx
G3N0K3	203	S	xxRxxx_S_xxxxxx
A4IF87	306	S	xxKxxx_S_xxxxxx
A4IF87	69	S	xxxxxx_S_xxKxxx
A4IF87	345	S	xxxxxx_S_Pxxxxx
A4IF87	89	S	xxxKxx_S_xxxLxx
A4IF87	46	S	xxxRxx_S_xxxxxx
F1MAU6	139	S	xxKxxx_S_xxxxxx
A0A3Q1LQN0	35	S	xxxKxx_S_xxxxxx
A0A3Q1LQN0	173	S	xxxxxx_S_xExxxx
A0A3Q1LQT9	284	S	xxxxRx_S_xxxxxx
A0A3Q1LQT9	285	S	xxxRxx_S_xxxLxx
A0A3Q1LQT9	286	S	xxxxxx_S_xTxxxx
A0A3Q1LQV8	53	S	xxxxxx_S_Pxxxxx
A0A3Q1LVW9	1186	S	xxxxxx_S_xxDLxx
E1B944	180	S	xKxxxx_S_xxxxxx
E1B944	181	S	xxxxxx_S_xTxxxx
E1B944	261	S	xxxRxx_S_xxxxxx
A0A3Q1LRC3	1231	S	xxxRxx_S_xxxxxx
A0A3Q1LW23	695	S	xxxxxx_S_xExxxx
A0A3Q1LRE4	17	S	xxxxxx_S_xxKxxx
A0A3Q1LRE4	778	S	xxxxxx_S_xExxxx
A0A3Q1LRI0	61	S	xxxxxx_S_Pxxxxx
A0A3Q1LRI5	7	S	xxxKxx_S_xxxxxx
A0A3Q1LRI5	9	S	xxxxxx_S_xExxxx
A0A3Q1LRI5	10	S	Kxxxxx_S_xxxxxx
A0A3Q1LYI3	393	S	xxxxxx_S_Pxxxxx
A0A3Q1LYI3	397	S	xxxxRx_S_xxxxxx
A0A3Q1LYI3	404	S	xxxxxx_S_Pxxxxx
A0A3Q1LYI3	408	S	xxxxxx_S_Pxxxxx
A0A3Q1LYI3	227	S	xxxxRx_S_xxxxxx
A0A3Q1LYI3	362	S	xxxxxx_S_xExxxx
A0A3Q1LYI3	363	S	xxxRxx_S_xxxxxx
A0A3Q1M5M7	1984	S	xxxRxx_S_xxxxxx
A0A3Q1M632	439	S	Kxxxxx_S_xxxxxx
A0A3Q1LWM5	120	S	xxxKxx_S_xxxLxx
P39872	13	S	xxxRxx_S_xxxLxx
Q3ZCD7	223	S	xxxxxx_S_xTxxxx
Q3ZCD7	58	S	xxxKxx_S_xxxxxx
A0A3Q1ML49	28	S	xxxKxx_S_xxxLxx
A0A3Q1LSB0	276	S	xxxxxx_S_Pxxxxx
A0A3Q1MQZ2	453	S	xxxRxx_S_xxxxxx
F1MZU2	437	S	xxxKxx_S_xxxLxx
F1MZU2	298	S	xxxxxx_S_xxxxxK
P62157	82	S	xxxxxx_S_xExxxx
Q3ZCF0	301	S	xxxxxx_S_xExxxx
A0A3Q1M2A6	410	S	xxxxxx_S_Pxxxxx
A0A3Q1LSM9	1379	S	xxxRxx_S_Pxxxxx
A0A3Q1LSM9	1302	S	xxxKxx_S_xxxxxx
A0A3Q1LSM9	1088	S	xxxxRx_S_xxxxxx
G3N2I2	264	S	Rxxxxx_S_xxxxxx
G3N2I2	267	S	xxxxxx_S_xExxxx
G3N2I2	462	S	xxxxxx_S_Pxxxxx
G3N2I2	464	S	xxxRxx_S_Pxxxxx
G3N2I2	297	S	Kxxxxx_S_xxxxxx
G3N2I2	567	S	xxxRxx_S_xxxxxx
G3N2I2	569	S	xxxxxx_S_Pxxxxx
G3N2I2	396	S	xxxxRx_S_xxxxxx
G3N2I2	400	S	xxxxRx_S_xxxxxx
G3N2I2	331	S	xxxxRx_S_xxxxxx
G3N2I2	506	S	xxxxRx_S_xxxxxx
G3N2I2	402	S	xxRxxx_S_xxxxxx
Q32KY3	147	S	xxxxRx_S_xxxxxx
Q32KY3	149	S	xxRxxx_S_xxxxxx
Q32KY3	43	S	xxRxxx_S_xxxxxx
Q32KY3	45	S	Rxxxxx_S_xxxxxx
Q32KY3	242	S	xxxxxx_S_Pxxxxx
Q32KY3	263	S	xxxxxx_S_Pxxxxx
Q32KY3	222	S	xxxRxx_S_xxxxxx
Q32KY3	228	S	xxxxxx_S_xxxxxK
Q32KY3	230	S	xxxxxx_S_xExxxx
Q32KY3	85	S	xxxxRx_S_xxxxxx
Q32KY3	251	S	xxxxRx_S_xxxxxx
Q32KY3	34	S	xxxRxx_S_xxxxxx
A0A3Q1LTB0	220	S	xxxxxx_S_xTxxxx
A0A3Q1M127	835	S	xxxRxx_S_xxxLxx
A0A3Q1M127	838	S	xxxxxx_S_xxxxxK
A0A3Q1M127	1109	S	Rxxxxx_S_xxxxxx
E1BLT0	484	S	xxKxxx_S_xxxxxx
A0A3Q1LTS7	311	S	xxxxxx_S_Pxxxxx
A0A3Q1LTW9	894	S	xxxxxx_S_xExxxx
F1MEQ3	64	S	xxxxxx_S_xTxxxx
A0A3Q1LU45	145	S	xxxxxx_S_Pxxxxx
A0A3Q1N1A2	538	S	xxxRxx_S_xxxLxx
A0A3Q1LUJ5	296	S	xxxRRx_S_xxxxxx
A0A3Q1MBK8	539	S	xxxxxx_S_xxxxxK
A0A3Q1N346	208	S	xxxxxx_S_xTxxxx
A0A3Q1LUP1	836	S	xKxxxx_S_xxxxxx
A0A3Q1LUP1	1554	S	xxxxxx_S_xxxxxK
A0A3Q1LUP1	101	S	xxxxxx_S_Pxxxxx
A0A3Q1LUP1	1993	S	xxxRRx_S_xxxxxx
A0A3Q1LUP1	1994	S	xxxRxx_S_xxxxxx
A0A3Q1LUP1	2198	S	xxxxxx_S_xTxxxx
A0A3Q1LUP1	2320	S	xxxKxx_S_xxxLxx
A0A3Q1LUP6	291	S	xxxxxx_S_Pxxxxx
Q0VCY1	164	S	xxxKxx_S_xxxxxx
Q0VCY1	166	S	xKxxxx_S_xxxxxx
Q0VCY1	168	S	xxxxxx_S_xTxxxx
A0A3Q1ML52	17	S	xxxxKx_S_xxxxxx
A0A3Q1LV18	105	S	xxRxxx_S_xxxxxx
F1MPE5	723	S	Rxxxxx_S_xxxxxx
A0A3Q1ME33	871	S	xxxxxx_S_Pxxxxx
A0A3Q1LVB4	440	S	xxxxKx_S_xxxxxx
A0A3Q1LVB4	490	S	Rxxxxx_S_xxxxxx
A0A3Q1LVB4	501	S	xxxxxx_S_Pxxxxx
A0A3Q1LVB4	425	S	xxxxRx_S_xxxxxx
A0A3Q1LVI8	609	S	xxxKxx_S_xxxxxx
A0A3Q1LVI8	624	S	xxxxRx_S_xxxxxx
A0A3Q1LVR0	171	S	xxxxxx_S_Pxxxxx
A0A3Q1LVR0	537	S	xxxxxx_S_xExxxx
A0A3Q1LVR0	755	S	xxxRxx_S_xxxLxx
A0A3Q1LVR0	255	S	xxxxRx_S_xxxxxx
A0A3Q1LVR0	73	S	xxxRxx_S_Pxxxxx
A0A3Q1LVR0	631	S	xxxRxx_S_xxxLxx
A0A3Q1LVR0	419	S	xxxKxx_S_xxxLxx
A0A3Q1LVR0	420	S	xxKxxx_S_xxxxxx
A0A3Q1LVR0	190	S	xxxxxx_S_xExxxx
A0A3Q1LW26	129	S	xxxxxx_S_Pxxxxx
A0A3Q1LW41	285	S	xxRxxx_S_xxxxxx
A0A3Q1LW41	295	S	xxRxxx_S_xxxxxx
A0A3Q1LW41	297	S	xxxKxx_S_xxxxxx
A0A3Q1LW41	102	S	xxxxRx_S_xxxxxx
A0A3Q1LW41	211	S	xxxxxx_S_Pxxxxx
A0A3Q1N7B0	4119	S	xxxKxx_S_xxxxxx
A0A3Q1LW52	3958	S	xxxxxx_S_xxxxxK
A0A3Q1LW52	3493	S	xxxxxx_S_xxxxxK
A0A3Q1LW52	1826	S	xxxxxx_S_xExxxx
A0A3Q1LW52	2007	S	xxxxxx_S_Pxxxxx
A0A3Q1LW52	1436	S	xxxxKx_S_xxxxxx
A0A3Q1LW52	2446	S	xxxxxx_S_xxDLxx
A0A3Q1LW52	428	S	Kxxxxx_S_xxxxxx
A0A3Q1LW52	3781	S	xxxKxx_S_xxxxxx
A0A3Q1LW52	2702	S	Kxxxxx_S_xxxxxx
A0A3Q1LW52	2202	S	xxxRxx_S_xxxLxx
A0A3Q1LW52	88	S	xxxxRx_S_xxxxxx
A0A3Q1LW52	94	S	xxxxxx_S_Pxxxxx
A0A3Q1LW52	3628	S	xxxxRx_S_xxxxxx
A0A3Q1LW52	783	S	xxxKxx_S_xxxLxx
A0A3Q1LW52	785	S	xxxKxx_S_xxxLxx
A0A3Q1LW52	3817	S	xxxKxx_S_xxxxxx
A0A3Q1LW52	1567	S	xxxxxx_S_xTxxxx
A0A3Q1LW52	3741	S	xxKxxx_S_xxxxxx
A0A3Q1LW52	3103	S	xxxxxx_S_Pxxxxx
A0A3Q1LW52	3180	S	xxxKxx_S_xxxxxx
A0A3Q1LW52	2726	S	xxxRxx_S_xxxxxx
A0A3Q1LW52	3928	S	xxxKxx_S_xxxxxx
A0A3Q1LW52	3929	S	xxKxxx_S_xxxxxx
A0A3Q1LW52	991	S	xxxxxx_S_Pxxxxx
A0A3Q1LW52	56	S	xxxRRx_S_xxxxxx
A0A3Q1LW52	2765	S	xxxxxx_S_xxKxxx
A0A3Q1LW52	300	S	xxKxxx_S_xxxxxx
A0A3Q1LW52	2952	S	xxKxxx_S_xxxxxx
A0A3Q1LW52	3241	S	xxxxKx_S_xxxxxx
A0A3Q1LW52	3242	S	xxxKxx_S_xxxxxx
A0A3Q1LW52	3898	S	xxxxRx_S_xxxxxx
A0A3Q1LW52	3899	S	xxxRxx_S_xxxxxx
A0A3Q1LW52	1616	S	xxxxxx_S_xxxxxK
A0A3Q1LW52	1381	S	xxxxxx_S_xxxxxK
A0A3Q1LW52	1851	S	xxxxxx_S_xxxxxK
A0A3Q1LW52	1805	S	xxxxxx_S_xxxxxK
A0A3Q1LW52	1285	S	xxxxxx_S_xxxxxK
A0A3Q1LW52	1224	S	xxxxxx_S_Pxxxxx
A0A3Q1LW52	1792	S	xxxxRx_S_xxxxxx
A0A3Q1LW52	1409	S	xxxxKx_S_xxxxxx
A0A3Q1LW52	1410	S	xxxKxx_S_xxxLxx
A0A3Q1ML02	456	S	xxxRxx_S_Pxxxxx
A0A3Q1MCG0	394	S	xxxxxx_S_xExxxx
A0A3Q1MCG0	139	S	Kxxxxx_S_xxxxxx
A0A3Q1MCG0	109	S	xxxxxx_S_Pxxxxx
A0A3Q1MCG0	404	S	xxKxxx_S_xxxxxx
A0A3Q1MCG0	406	S	Kxxxxx_S_xxxxxx
A0A3Q1MCG0	164	S	xxxxxx_S_xxxxxK
A0A3Q1MCG0	472	S	xxKxxx_S_xxxxxx
A0A3Q1MCG0	115	S	xxxxKx_S_xxxxxx
A0A3Q1MCG0	118	S	xKxxxx_S_xxxxxx
F1MQK7	859	S	xxxRRx_S_xxxxxx
F1MQK7	7	S	xxxRxx_S_xxxxxx
A0A3Q1LWB0	549	S	Rxxxxx_S_xxxxxx
A0A3Q1LWD9	43	S	xxxRxx_S_Pxxxxx
A0A3Q1N8S4	605	S	xxxxxx_S_Pxxxxx
A0A3Q1N8S4	282	S	xxxxxx_S_xExxxx
A0A3Q1LWJ3	242	S	xxKxxx_S_xxxxxx
A0A3Q1LWJ3	479	S	xxxxxx_S_xTxxxx
A0A3Q1LWN4	187	S	xxxRxx_S_Pxxxxx
A0A3Q1LWN4	98	S	xxxxxx_S_Pxxxxx
A0A3Q1LWN4	86	S	xxxxxx_S_Pxxxxx
A0A3Q1M5G7	512	S	xxxRxx_S_xxxLxx
A0A3Q1MAM0	32	S	Kxxxxx_S_xxxxxx
A0A3Q1MQA0	146	S	xxxxxx_S_xExxxx
A0A3Q1LX71	122	S	Rxxxxx_S_xxxxxx
A0A3Q1LX71	55	S	xxxxxx_S_xTxxxx
A0A3Q1LX71	9	S	xxxxRx_S_xxxxxx
A0A3Q1LX71	14	S	xxxxxx_S_xxKxxx
A0A3Q1LXF6	33	S	xxxxxx_S_xExxxx
A0A3Q1LXF6	841	S	xxxxxx_S_xExxxx
A0A3Q1LXF6	670	S	Kxxxxx_S_xxxxxx
A0A3Q1LXL8	114	S	xxxxxx_S_Pxxxxx
A0A3Q1LXL8	198	S	xxxRxx_S_xxxxxx
A0A3Q1LXL8	207	S	xxxxRx_S_xxxxxx
A0A3Q1M754	222	S	xxRxxx_S_xxxxxx
Q2KIV2	49	S	xxxxxx_S_xxxxxK
P19858	319	S	xxxxKx_S_xxxxxx
E1BNS9	105	S	Rxxxxx_S_xxxxxx
A0A3Q1LY21	267	S	xxxRxx_S_xxxxxx
A0A3Q1LY26	687	S	xxxxxx_S_xExxxx
A0A3Q1LY26	519	S	xxxKxx_S_xxxLxx
A0A3Q1LY26	520	S	xxxxxx_S_xExxxx
A0A3Q1LY26	13	S	xxxRxx_S_Pxxxxx
A0A3Q1LY26	16	S	Rxxxxx_S_xxxxxx
A0A3Q1LY26	679	S	xxxxxx_S_Pxxxxx
A0A3Q1LY28	205	S	xxxRxx_S_xxxxxx
A0A3Q1LY44	1042	S	xxxRxx_S_Pxxxxx
A0A3Q1LY44	1047	S	xxxxxx_S_Pxxxxx
A0A3Q1LY44	1053	S	xxxRxx_S_Pxxxxx
A0A3Q1ME26	333	S	xxxxRx_S_xxxxxx
A0A3Q1ME26	86	S	xxxxxx_S_xExxxx
A0A3Q1ME26	61	S	xxKxxx_S_xxxxxx
F1MR28	67	S	xxxxRx_S_xxxxxx
F1MR28	456	S	xxxxxx_S_xTxxxx
F1MR28	267	S	xxKxxx_S_xxxxxx
A6QNP7	99	S	xxxxxx_S_Pxxxxx
A6QNP7	103	S	xxxxxx_S_xxKxxx
A6QNP7	58	S	xxxxRx_S_xxxxxx
G3MYN4	45	S	xxRxxx_S_xxxxxx
G3MYN4	81	S	xxxRxx_S_xxxxxx
A0A3S5ZPU6	351	S	xxxxxx_S_Pxxxxx
A0A3Q1LYL2	13	S	xxxxxx_S_Pxxxxx
G3X6A7	65	S	xxxxxx_S_Pxxxxx
G3X6A7	25	S	xxxxxx_S_Pxxxxx
G3X6A7	171	S	xxxKxx_S_xxxxxx
G3X6A7	173	S	xKxxxx_S_xxxxxx
G3X6A7	222	S	xxxxxx_S_Pxxxxx
Q2NKU2	55	S	xxxxKx_S_xxxxxx
A0A3Q1MTN4	360	S	xxxxRx_S_xxxxxx
A0A3Q1LZ21	286	S	xxKxxx_S_xxxxxx
A0A3Q1LZ82	27	S	Rxxxxx_S_xxxxxx
A0A3Q1LZ82	31	S	xxxxxx_S_xExxxx
A0A3Q1LZ82	105	S	xxxxRx_S_xxxxxx
A0A3Q1NGW6	21	S	xxxxxx_S_xTxxxx
A0A3Q1NGW6	149	S	xxxRxx_S_xxxxxx
A0A3Q1M418	500	S	xxxxxx_S_Pxxxxx
A0A3Q1M418	150	S	xxxxRx_S_xxxxxx
A0A3Q1LZU9	59	S	xxxxxx_S_Pxxxxx
A0A3Q1LZY9	105	S	Kxxxxx_S_xxxxxx
A0A3Q1LZZ4	10	S	xxxxxx_S_xExxxx
A0A3Q1M010	34	S	xxxxxx_S_xExxxx
A0A3Q1M019	487	S	xxxxRx_S_xxxxxx
A0A3Q1M019	419	S	Rxxxxx_S_xxxxxx
A0A3Q1M019	400	S	Rxxxxx_S_xxxxxx
A0A3Q1M019	402	S	xxxxxx_S_xTxxxx
A0A3Q1M019	294	S	Rxxxxx_S_xxxxxx
A0A3Q1M019	301	S	xxxxxx_S_Pxxxxx
A0A3Q1M019	268	S	xxxxxx_S_xTxxxx
A0A3Q1M019	74	S	xxxxxx_S_xxKxxx
A0A3Q1M019	351	S	xxxxRx_S_xxxxxx
A0A3Q1M019	363	S	xxxxxx_S_Pxxxxx
A0A3Q1M019	254	S	Kxxxxx_S_xxxxxx
A0A3Q1MDU5	196	S	Rxxxxx_S_xxxxxx
A0A3Q1M0E2	364	S	xxxxxx_S_xExxxx
A0A3Q1M0E2	259	S	Rxxxxx_S_xxxxxx
F1MZV1	526	S	xxxxxx_S_xExxxx
F1MZV1	846	S	Kxxxxx_S_xxxxxx
F1MZV1	452	S	xxxxxx_S_xTxxxx
F1MZV1	398	S	Kxxxxx_S_xxxxxx
F1MZV1	389	S	xxxxxx_S_xxKxxx
A0A3Q1M0L4	370	S	xxxxxx_S_Pxxxxx
F1MWB8	423	S	xxxxxx_S_xExxxx
Q2T9S6	450	S	Kxxxxx_S_xxxxxx
Q2T9S6	453	S	xxxxxx_S_xxKxxx
Q2T9S6	445	S	xxKxxx_S_xxxxxx
Q3ZC09	83	S	xxxKxx_S_xxxxxx
A0A3Q1M0W2	293	S	Rxxxxx_S_xxxxxx
A0A3Q1M0W2	205	S	xxxxRx_S_xxxxxx
A0A3Q1M0W8	496	S	xxxxxx_S_xExxxx
A0A3Q1M0X3	698	S	xxxRxx_S_xxxxxx
A0A3Q1M0X3	445	S	xxxxxx_S_Pxxxxx
A0A3Q1M0X3	390	S	xxxxxx_S_Pxxxxx
A0A3Q1M0X3	52	S	xxxxxx_S_xTxxxx
A0A3Q1M0Y7	2083	S	xxxRxx_S_xxxxxx
A0A3Q1M0Y7	2089	S	xxxxxx_S_xxDLxx
A0A3Q1M0Y7	2274	S	xxxxxx_S_xxKxxx
A0A3Q1M104	729	S	xxxxRx_S_xxxxxx
A0A3Q1M125	15	S	xxxRxx_S_xxxLxx
A0A3Q1M143	105	S	xxxKxx_S_xxxxxx
A0A3Q1M148	792	S	xxxxxx_S_xExxxx
A0A3Q1M148	798	S	xxxxxx_S_xxxxxK
F1MSX6	82	S	xxxxxx_S_Pxxxxx
Q0IIF7	271	S	xxKxxx_S_xxxxxx
A0A3Q1M1T4	160	S	xxKxxx_S_xxxxxx
A0A3Q1N585	910	S	xxKxxx_S_xxxxxx
A0A3Q1N585	591	S	xxxRxx_S_xxxLxx
A0A3Q1N585	756	S	xxxxxx_S_xExxxx
A0A3Q1N585	757	S	xKxxxx_S_xxxxxx
A0A3Q1N585	764	S	xxxxxx_S_xTxxxx
A0A3Q1N585	17	S	xxxxRx_S_xxxxxx
A0A3Q1N585	18	S	xxxRxx_S_xxxxxx
A0A3Q1N585	788	S	xxKxxx_S_xxxxxx
A0A3Q1N585	638	S	xxKxxx_S_xxxxxx
A0A3Q1M1X1	257	S	xxxxRx_S_xxxxxx
A0A3Q1M1X1	259	S	xxRxxx_S_xxxxxx
A0A3Q1M1X1	260	S	xxxxxx_S_xTxxxx
A0A3Q1M275	219	S	xxxKxx_S_xxxxxx
A0A3Q1M275	611	S	xxKxxx_S_xxxxxx
A0A3Q1M275	707	S	xxxKxx_S_xxxxxx
A0A3Q1M275	58	S	xxxRxx_S_Pxxxxx
Q28172	330	S	xxxxxx_S_xExxxx
A0A3S5ZPJ7	207	S	xxxKxx_S_xxxxxx
A0A3Q1M2E7	278	S	xxxxxx_S_xxDLxx
A0A3Q1M2E7	353	S	xxxKxx_S_xxxxxx
A0A3Q1M2E7	149	S	xxxxxx_S_Pxxxxx
A0A3Q1M2J4	416	S	xxKxxx_S_xxxxxx
A0A3Q1M2L7	161	S	xxxxxx_S_Pxxxxx
A0A3Q1M2L7	70	S	xxxxxx_S_xTxxxx
A0A3Q1MNU0	1536	S	xxxxxx_S_xExxxx
A0A3Q1M2T7	150	S	xxxRxx_S_xxxxxx
F1MDL4	728	S	xxxRxx_S_xxxLxx
A0A3Q1M361	463	S	xxxxxx_S_xExxxx
A0A3Q1MG14	283	S	xxxxxx_S_Pxxxxx
A0A3Q1MG14	292	S	xxxxxx_S_Pxxxxx
A0A3Q1MG14	130	S	xxKxxx_S_xxxxxx
A0A3Q1M392	105	S	xxxxxx_S_Pxxxxx
A0A3Q1MG14	57	S	xxxRRx_S_xxxxxx
A0A3Q1MG14	140	S	xxxRxx_S_xxxxxx
A0A3Q1MG14	235	S	xxxKxx_S_xxxxxx
A0A3Q1M3C8	99	S	xxxxxx_S_xExxxx
A0A3Q1M3C8	117	S	xxRxxx_S_xxxxxx
A0A3Q1MVS3	256	S	xxxxRx_S_xxxxxx
A0A3Q1M3K6	59	S	xxxxxx_S_Pxxxxx
A0A3Q1M3L0	311	S	xxxRxx_S_xxxxxx
A0A3Q1M3S1	482	S	xxxRxx_S_xxxLxx
A0A3Q1M3S1	491	S	xxxxxx_S_Pxxxxx
G5E5S4	1359	S	xxRxxx_S_xxxxxx
A0A3Q1N534	336	S	xxRxxx_S_xxxxxx
A0A3Q1N534	298	S	Rxxxxx_S_xxxxxx
Q56K10	55	S	xxxKxx_S_xxxxxx
A0A3Q1M4H6	55	S	xxxxxx_S_xExxxx
A0A3Q1M4H6	56	S	xxxxxx_S_xExxxx
A0A3Q1M4K3	57	S	xxxRxx_S_xxxxxx
A0A3Q1M4L0	142	S	xxxxRx_S_xxxxxx
A0A3Q1M4L1	173	S	xxRxxx_S_xxxxxx
A0A3Q1M4L1	951	S	xxxxRx_S_xxxxxx
A0A3Q1M4L1	24	S	Rxxxxx_S_xxxxxx
A0A3Q1M4M0	77	S	xxxRxx_S_xxxLxx
A0A3Q1M4M0	140	S	xxxxxx_S_xExxxx
A0A3Q1M4Q5	329	S	xxxRxx_S_Pxxxxx
A0A3Q1M4Q5	331	S	xxxRxx_S_Pxxxxx
A0A3Q1M4Q5	356	S	xxxRxx_S_xxxxxx
A0A3Q1M4Q5	315	S	xxxxxx_S_Pxxxxx
A0A3Q1M4Q5	319	S	xxxxxx_S_Pxxxxx
A0A3Q1M4Q5	323	S	xxxxxx_S_Pxxxxx
A0A3Q1M4Q5	343	S	xxxxxx_S_Pxxxxx
A0A3Q1M4Q5	346	S	xKxxxx_S_xxxxxx
A0A3Q1M4T9	125	S	xxxRxx_S_xxxxxx
F1N270	161	S	xxxKxx_S_xxxLxx
Q3MHM7	29	S	xxKxxx_S_xxxxxx
Q3MHM7	45	S	xxxxKx_S_xxxxxx
A0A3Q1M4X9	317	S	xxRxxx_S_xxxxxx
A0A3Q1M4Z6	21	S	xxxxxx_S_xExxxx
E1BPK3	350	S	xxxKxx_S_xxxxxx
A0A3Q1M580	1056	S	xxxxxx_S_xxDLxx
A6QLG6	60	S	xxKxxx_S_xxxxxx
A0A3Q1M5E2	115	S	xxxxxx_S_xExxxx
A0A3Q1M5E2	118	S	xxxxxx_S_xTxxxx
Q32L83	60	S	Rxxxxx_S_xxxxxx
A0A3Q1M5H0	426	S	xxxKxx_S_xxxxxx
A0A3Q1M5I1	230	S	xxxKxx_S_xxxxxx
A0A3Q1M5I1	209	S	xxxRxx_S_xxxLxx
Q3ZCF7	11	S	xxxKxx_S_xxxxxx
Q3ZCF7	138	S	xxxxxx_S_xExxxx
A0A3Q1M5T5	344	S	Rxxxxx_S_xxxxxx
A0A3Q1M5T5	97	S	xxxxRx_S_xxxxxx
A0A3Q1M5T5	411	S	xxxxxx_S_xExxxx
A0A3Q1NHX1	555	S	xxxRxx_S_xxxLxx
A0A3Q1M6K7	737	S	xxxxxx_S_Pxxxxx
A0A3Q1M6K7	32	S	Rxxxxx_S_xxxxxx
A0A3Q1M6K7	34	S	xxxxxx_S_xxxxxK
A0A3Q1M6K7	43	S	xxxKxx_S_xxxxxx
F1MUT7	197	S	xxxxKx_S_xxxxxx
F1MUT7	567	S	xxRxxx_S_xxxxxx
E1BJH1	966	S	xxxxxx_S_xExxxx
A0A3Q1M7D1	753	S	xxxxxx_S_xExxxx
A0A3Q1M7D1	75	S	xxKxxx_S_xxxxxx
A0A3Q1M7D1	76	S	xxxxxx_S_Pxxxxx
A0A3Q1M7H5	9	S	xxxxxx_S_xxKxxx
A0A3Q1M7H5	51	S	xxxRxx_S_Pxxxxx
A0A3Q1M7H7	28	S	xxxxxx_S_Pxxxxx
A0A3Q1M7H7	30	S	xxxRxx_S_Pxxxxx
P23004	247	S	xxxxxx_S_xxKxxx
E1BJZ6	110	S	xxxxxx_S_xExxxx
F1MMP2	1180	S	xxxxxx_S_xExxxx
F1MMP2	241	S	xxKxxx_S_xxxxxx
A0A3Q1M7J2	32	S	xxxxxx_S_Pxxxxx
A0A3Q1M7J6	183	S	xxxxRx_S_xxxxxx
A0A3Q1M7J6	70	S	xxxxxx_S_xTxxxx
A0A3Q1M7J6	125	S	xKxxxx_S_xxxxxx
A0A3Q1M7L5	216	S	xxxxxx_S_xTxxxx
A0A3Q1M7L5	149	S	xxRxxx_S_xxxxxx
A0A3Q1M7L5	151	S	xxxRxx_S_Pxxxxx
A0A3Q1M7N2	1096	S	xxxxxx_S_xxDLxx
A0A3Q1M7N2	470	S	xxxRRx_S_xxxxxx
A0A3Q1M7V5	445	S	xKxxxx_S_xxxxxx
A0A3Q1NMJ7	9	S	xxxxxx_S_xxKxxx
A0A3Q1MFN6	88	S	xxxKxx_S_xxxxxx
A0A3Q1MFN6	419	S	xxxRxx_S_xxxxxx
A0A3Q1MFN6	712	S	xxxRxx_S_xxxLxx
A0A3Q1MFN6	721	S	xxxxxx_S_Pxxxxx
A0A3Q1MFN6	890	S	xxxxxx_S_xxDLxx
P16386	649	S	xxxRRx_S_xxxxxx
A0A3Q1M8B9	327	S	xxxRRx_S_xxxxxx
A0A3Q1M8H1	277	S	Kxxxxx_S_xxxxxx
A0A3Q1M8H1	219	S	xxxRxx_S_xxxxxx
A0A3Q1M8H4	483	S	xxxxKx_S_xxxxxx
A0A3Q1MIY3	69	S	xxRxxx_S_xxxxxx
Q2KJE5	207	S	xxxKxx_S_xxxxxx
Q2KJE5	210	S	xxxxxx_S_xTxxxx
P10096	264	S	xxxKxx_S_xxxLxx
P10096	239	S	xxxxxx_S_xxDLxx
A0A3Q1M910	615	S	xxxxxx_S_xExxxx
A0A3Q1N1C0	527	S	xxKxxx_S_xxxxxx
A0A3Q1M928	105	S	xxxxKx_S_xxxxxx
G3MZH4	402	S	xKxxxx_S_xxxxxx
G3MZH4	348	S	xxxRxx_S_xxxxxx
Q8WN55	433	S	xxxxxx_S_Pxxxxx
Q8WN55	413	S	xxxKxx_S_xxxxxx
Q32P71	18	S	xxxxRx_S_xxxxxx
Q32P71	12	S	xxxKxx_S_xxxxxx
A0A3Q1M9D1	54	S	xxxRRx_S_xxxxxx
A0A3Q1M9D3	281	S	xxxxxx_S_xxxxxK
E1B7M8	437	S	xxxKxx_S_xxxLxx
E1B7M8	440	S	Kxxxxx_S_xxxxxx
E1B7M8	768	S	xxxxxx_S_Pxxxxx
E1B7M8	88	S	xxxKxx_S_xxxxxx
E1B7M8	174	S	xxxxRx_S_xxxxxx
E1B7M8	175	S	xxxRxx_S_Pxxxxx
A0A3Q1M9F1	2567	S	xxxKxx_S_xxxLxx
A0A3Q1M9F1	2610	S	xxxxRx_S_xxxxxx
A0A3Q1M9F1	2464	S	xxxxxx_S_xExxxx
A0A3Q1M9F1	1110	S	xxxxRx_S_xxxxxx
A5D989	133	S	xxxxxx_S_Pxxxxx
A0A3Q1MM75	185	S	Kxxxxx_S_xxxxxx
A0A3Q1MM75	191	S	xxxxxx_S_xxxxxK
A0A3Q1M9N0	359	S	xxxKxx_S_xxxxxx
A0A3Q1M9N0	322	S	xxxxxx_S_Pxxxxx
A0A3Q1M9N0	60	S	xxxRxx_S_xxxxxx
A0A3Q1M9N0	329	S	xxRxxx_S_xxxxxx
A0A3Q1M9N0	370	S	xxRxxx_S_xxxxxx
A0A3Q1M9N0	372	S	xxxxxx_S_xTxxxx
A0A3Q1M9R8	55	S	xxxxxx_S_Pxxxxx
A0A3Q1M9R8	10	S	xxxxxx_S_xxKxxx
A0A3Q1M9R8	11	S	Kxxxxx_S_xxxxxx
A0A3Q1M9R8	72	S	xxxxxx_S_xTxxxx
A0A3Q1M9W1	183	S	xKxxxx_S_xxxxxx
A0A3Q1MA14	6	S	xxxxxx_S_Pxxxxx
Q3SYW6	39	S	Kxxxxx_S_xxxxxx
Q3SYW6	753	S	xxKxxx_S_xxxxxx
E1BJD3	123	S	xxKxxx_S_xxxxxx
E1BJD3	127	S	xxxRxx_S_xxxxxx
E1BJD3	130	S	Rxxxxx_S_xxxxxx
E1BJD3	142	S	xxKxxx_S_xxxxxx
E1BJD3	136	S	xxxRxx_S_xxxxxx
Q32L72	49	S	xxxxxx_S_Pxxxxx
A0A3Q1MAC9	12	S	xxxxRx_S_xxxxxx
A0A3Q1MAI4	242	S	xxxKxx_S_xxxxxx
A0A3Q1N3K4	425	S	xxxxxx_S_xExxxx
A0A3Q1MB43	175	S	xxxxxx_S_xxKxxx
A0A3Q1MB60	312	S	xxxxxx_S_xxxxxK
A0A3Q1MB60	119	S	xxxxxx_S_Pxxxxx
A0A3Q1MB66	110	S	xxKxxx_S_xxxxxx
A0A3Q1MBB3	12	S	xxRxxx_S_xxxxxx
A0A3Q1MBB3	773	S	Kxxxxx_S_xxxxxx
A0A3Q1MBB3	1166	S	Kxxxxx_S_xxxxxx
A0A3Q1MBJ3	47	S	xxxxxx_S_Pxxxxx
A0A3Q1MBJ3	51	S	xxxxxx_S_Pxxxxx
A0A3Q1MBM7	326	S	xxxxRx_S_xxxxxx
A0A3S5ZPU5	132	S	xxKxxx_S_xxxxxx
Q865S1	758	S	xxxRRx_S_xxxxxx
Q865S1	759	S	xxxRxx_S_xxxxxx
Q865S1	764	S	xxxxxx_S_xExxxx
Q865S1	788	S	xxxxxx_S_xExxxx
A0A3Q1MCE3	22	S	xxKxxx_S_xxxxxx
A0A3Q1MCE3	24	S	xxxRxx_S_xxxxxx
P00514	237	S	xxxxxx_S_xxxxxK
Q17QF5	309	S	xxxxxx_S_xExxxx
Q17QF5	73	S	xxxKxx_S_xxxLxx
A0A3Q1MCJ7	137	S	xxxxxx_S_xxxxxK
A0A3Q1MCK3	318	S	xxxKxx_S_xxxLxx
A0A3Q1MCK3	9	S	xxxRRx_S_xxxxxx
A0A3Q1MCK3	15	S	xxxxxx_S_Pxxxxx
A0A3Q1MCU0	62	S	xxxxxx_S_xExxxx
A0A3Q1MCU0	68	S	xxxxxx_S_xTxxxx
A0A3Q1MCU0	168	S	Kxxxxx_S_xxxxxx
E1BJI6	711	S	xxxxKx_S_xxxxxx
A0A3Q1MD73	786	S	xxxxxx_S_xExxxx
A6QR30	153	S	xxxRRx_S_xxxxxx
A6QR30	155	S	xxRxxx_S_xxxxxx
A0A3Q1MGT1	31	S	Rxxxxx_S_xxxxxx
A0A3Q1MGT1	36	S	xxxxxx_S_Pxxxxx
A0A3Q1MDI3	14	S	xxxRxx_S_xxxxxx
A0A3Q1MJA9	87	S	xxxKxx_S_xxxxxx
A0A3Q1MDY5	156	S	xxxxxx_S_xTxxxx
Q32KR9	101	S	xxxRxx_S_xxxLxx
A0A3Q1MLK2	263	S	xxxKxx_S_xxxxxx
A0A3Q1ME83	797	S	xxxKxx_S_xxxxxx
A0A3Q1ME83	798	S	xxKxxx_S_xxxxxx
A0A3Q1ME83	808	S	xxxxxx_S_xTxxxx
A0A3Q1ME83	782	S	xxxKxx_S_xxxxxx
A0A3Q1ME83	401	S	xxxxxx_S_Pxxxxx
A0A3Q1MEH5	214	S	xxxKxx_S_xxxLxx
A0A3Q1MEH5	13	S	xxxxxx_S_Pxxxxx
A0A3Q1MEH5	270	S	xxxxxx_S_xExxxx
A0A3Q1MEH5	514	S	xxxxRx_S_xxxxxx
A0A3Q1MEH5	509	S	xxxxRx_S_xxxxxx
A0A3Q1MEL5	37	S	xxxRRx_S_xxxxxx
A0A3Q1MX38	195	S	xxKxxx_S_xxxxxx
A0A3Q1MX38	196	S	xxxxxx_S_Pxxxxx
A0A3Q1MX38	200	S	xxxxxx_S_Pxxxxx
A0A3Q1MX38	123	S	xxxxRx_S_xxxxxx
A0A3Q1MX38	134	S	xxxxxx_S_xExxxx
A0A3Q1MET6	28	S	xxxxRx_S_xxxxxx
A0A3Q1NF54	340	S	xxxxxx_S_Pxxxxx
A0A3Q1MFB0	231	S	xxxxxx_S_xxKxxx
A0A3Q1MFF0	254	S	xxxxxx_S_xxxxxK
A0A3Q1MFF0	52	S	xxRxxx_S_xxxxxx
A0A3Q1MJN1	232	S	xxxxxx_S_xTxxxx
A0A3Q1MJN1	22	S	xxxRRx_S_xxxxxx
A0A3Q1ML30	24	S	xxxRxx_S_xxxxxx
A0A3Q1ML30	120	S	Kxxxxx_S_xxxxxx
E1BKZ9	870	S	xxxxxx_S_xExxxx
A0A3Q1MFY6	502	S	xxxKxx_S_xxxxxx
A0A3Q1MFY6	494	S	xxxxxx_S_Pxxxxx
A0A3Q1MG14	95	S	xxKxxx_S_xxxxxx
E1BHU6	850	S	xKxxxx_S_xxxxxx
E1BHU6	851	S	Kxxxxx_S_xxxxxx
E1BHU6	852	S	xxxxxx_S_xxKxxx
A0A3Q1MGA1	495	S	xxxRxx_S_xxxxxx
A0A3Q1MGG3	124	S	xxxRxx_S_xxxxxx
A0A3Q1MGG3	42	S	xxxKxx_S_xxxxxx
A0A3Q1MGG8	1075	S	xxxxxx_S_xExxxx
A0A3Q1MGG8	1062	S	xxxKxx_S_xxxxxx
A0A3Q1MGG8	1114	S	xxxRxx_S_xxxLxx
A0A3Q1MGG8	1101	S	xxxKxx_S_xxxLxx
A0A3Q1MGG8	2875	S	xxxxxx_S_Pxxxxx
A0A3Q1MGG8	2877	S	xxxxxx_S_xTxxxx
A0A3Q1MGG8	2728	S	Rxxxxx_S_xxxxxx
A0A3Q1MGG8	881	S	xxxKxx_S_xxxLxx
A0A3Q1MGG8	907	S	xxxKxx_S_xxxLxx
A0A3Q1MGG8	1428	S	xxxxxx_S_Pxxxxx
A0A3Q1MGG8	2694	S	xxxxKx_S_xxxxxx
A0A3Q1MGG8	944	S	xxxxKx_S_xxxxxx
A0A3Q1MGG8	2218	S	xxxxRx_S_xxxxxx
A0A3Q1MGG8	2950	S	xKxxxx_S_xxxxxx
A0A3Q1MGG8	1726	S	xxKxxx_S_xxxxxx
A0A3Q1MGG8	3500	S	xxxxRx_S_xxxxxx
A0A3Q1MGG8	1527	S	xxxxxx_S_Pxxxxx
A0A3Q1MGG8	2894	S	xxxxxx_S_Pxxxxx
A0A3Q1MGG8	1198	S	xxRxxx_S_xxxxxx
A0A3Q1MGG8	1994	S	xxRxxx_S_xxxxxx
A0A3Q1MGG8	3014	S	xxxxKx_S_xxxxxx
A0A3Q1MGG8	2941	S	xxKxxx_S_xxxxxx
A0A3Q1MGG8	2568	S	xxxxKx_S_xxxxxx
A0A3Q1MGG8	2570	S	xxKxxx_S_xxxxxx
A0A3Q1MGG8	2572	S	xxxxxx_S_xxDLxx
A0A3Q1MGG8	1785	S	xxxRxx_S_xxxxxx
A0A3Q1MGG8	1786	S	xxRxxx_S_xxxxxx
A0A3Q1MGG8	1788	S	Rxxxxx_S_xxxxxx
A0A3Q1MGG8	3378	S	xxxxRx_S_xxxxxx
A0A3Q1MGG8	3382	S	Rxxxxx_S_xxxxxx
A0A3Q1MGG8	2802	S	xxxxKx_S_xxxxxx
A0A3Q1MGG8	2806	S	xxxxxx_S_xTxxxx
A0A3Q1MGG8	3070	S	xxxxxx_S_Pxxxxx
A0A3Q1MGG8	2924	S	xxxxRx_S_xxxxxx
A0A3Q1MGG8	2929	S	xxxxxx_S_Pxxxxx
A0A3Q1MGG8	2933	S	Rxxxxx_S_xxxxxx
A0A3Q1MGG8	3047	S	xxxRRx_S_xxxxxx
A0A3Q1MGG8	3053	S	xxxxxx_S_Pxxxxx
A0A3Q1MGG8	3057	S	xxxxRx_S_xxxxxx
A0A3Q1MGG8	1588	S	xxxRxx_S_xxxxxx
A0A3Q1MGG8	1166	S	xxxxxx_S_xxxxxK
A0A3Q1MGG8	2786	S	xxKxxx_S_xxxxxx
A0A3Q1MGG8	2787	S	xKxxxx_S_xxxxxx
A0A3Q1MGG8	2795	S	xxxxxx_S_Pxxxxx
A0A3Q1MGG8	2797	S	xxxxxx_S_xxKxxx
A0A3Q1MGG8	2859	S	xxxxxx_S_Pxxxxx
A0A3Q1MGG8	1659	S	xxxxxx_S_xExxxx
A0A3Q1MGG8	269	S	xxRxxx_S_xxxxxx
A0A3Q1MGG8	811	S	xxxxxx_S_xTxxxx
A0A3Q1MGG8	815	S	xxxxxx_S_Pxxxxx
A0A3Q1MGG8	639	S	xxxxxx_S_xxxxxK
A0A3Q1MGG8	702	S	xxxxxx_S_xxxxxK
A0A3Q1MGG8	749	S	xxxxxx_S_xTxxxx
A0A3Q1MGG8	674	S	xxxxxx_S_xTxxxx
A0A3Q1MGG8	440	S	xxxxxx_S_xxxxxK
A0A3Q1MGG8	607	S	xxxKxx_S_xxxLxx
A0A3Q1MGG8	1180	S	xxKxxx_S_xxxxxx
A0A3Q1MGG8	523	S	xxxxxx_S_xTxxxx
A0A3Q1MGG8	868	S	xxxKxx_S_xxxLxx
A0A3Q1MGG8	934	S	xxxKxx_S_xxxLxx
A0A3Q1MGG8	366	S	xxxxxx_S_Pxxxxx
A0A3Q1MGG8	2541	S	Rxxxxx_S_xxxxxx
A0A3Q1MGG8	2547	S	xxxxxx_S_Pxxxxx
A0A3Q1MGG8	2554	S	xxxxxx_S_xxxxxK
A0A3Q1MGG8	2556	S	xxxxxx_S_xxKxxx
A0A3Q1MGG8	1772	S	xxxKxx_S_xxxxxx
A0A3Q1MGG8	894	S	xxxKxx_S_xxxLxx
A0A3Q1MGG8	785	S	xxxKxx_S_xxxxxx
A0A3Q1MGG8	2018	S	xxxxxx_S_Pxxxxx
A0A3Q1MGG8	1799	S	xxKxxx_S_xxxxxx
Q58DR2	122	S	xxxRxx_S_xxxLxx
A0A3Q1MGW3	412	S	xxKxxx_S_xxxxxx
A0A3Q1N7F5	83	S	xxxxRx_S_xxxxxx
A0A3Q1N7F5	85	S	xxRxxx_S_xxxxxx
A0A3Q1MH45	192	S	xxxxRx_S_xxxxxx
A0A3Q1MH98	24	S	xxxRxx_S_xxxLxx
A0A3Q1MH98	25	S	xxRxxx_S_xxxxxx
A0A3Q1MHK2	639	S	xxxxxx_S_xxKxxx
A0A3Q1MHK2	617	S	xxxRxx_S_xxxxxx
Q6YFP9	52	S	xxxRxx_S_xxxxxx
A0A3Q1MHS3	195	S	xxxxxx_S_xTxxxx
A0A3Q1MHT2	135	S	xxxKxx_S_xxxxxx
A0A3Q1MHT2	138	S	Kxxxxx_S_xxxxxx
A0A3Q1MHT2	161	S	xxxxxx_S_xxKxxx
A0A3Q1MHT2	66	S	xxxxxx_S_xxKxxx
A0A3Q1MHV3	58	S	xxxxxx_S_xxDLxx
Q2YDL7	132	S	xxxxxx_S_Pxxxxx
Q2YDL7	136	S	xxxxxx_S_xxKxxx
Q2YDL7	72	S	xxxxKx_S_xxxxxx
Q2YDL7	76	S	xxxKxx_S_xxxLxx
A0A3Q1MIA4	361	S	xxRxxx_S_xxxxxx
A0A3Q1MID4	52	S	xKxxxx_S_xxxxxx
Q32KV9	265	S	xxKxxx_S_xxxxxx
A0A3Q1MIR4	386	S	xxxxxx_S_xTxxxx
A0A3Q1MIU6	328	S	xxRxxx_S_xxxxxx
A0A3Q1MIU6	336	S	xxxRxx_S_Pxxxxx
Q0VCA3	176	S	xxxxxx_S_xTxxxx
E1BFI1	223	S	xxxRxx_S_xxxLxx
A0A3Q1MJ14	628	S	xxxRxx_S_xxxxxx
A0A3Q1MJ14	340	S	xxxxRx_S_xxxxxx
A0A3Q1MJ14	477	S	xxxxxx_S_Pxxxxx
A0A3Q1MJ14	117	S	xxxxxx_S_xxKxxx
A0A3Q1MJ14	259	S	xxxxxx_S_Pxxxxx
A0A3Q1MJ14	265	S	xxxxxx_S_xExxxx
A0A3Q1MJ14	245	S	xxxxxx_S_xxKxxx
A0A3Q1MJD2	511	S	xxxxRx_S_xxxxxx
A0A3Q1MJD2	512	S	xxxxxx_S_xExxxx
A0A3Q1MJD2	266	S	xxxxxx_S_Pxxxxx
A0A3Q1MJD2	203	S	xxxRxx_S_xxxxxx
A0A3Q1MJD2	205	S	xxKxxx_S_xxxxxx
A0A3Q1MJD2	206	S	xxxxxx_S_Pxxxxx
A0A3Q1MJD2	252	S	xxxRxx_S_xxxxxx
A0A3Q1MLW0	177	S	xxxxxx_S_Pxxxxx
A0A3Q1MLW0	182	S	xxxxxx_S_xExxxx
Q58DS6	23	S	xxxxKx_S_xxxxxx
A0A3Q1MK11	977	S	xxxxRx_S_xxxxxx
A0A3Q1MK11	978	S	xxKxxx_S_xxxxxx
A0A3Q1MK11	1003	S	xxKxxx_S_xxxxxx
A0A3Q1MK11	1005	S	Kxxxxx_S_xxxxxx
A0A3Q1MK11	500	S	xxRxxx_S_xxxxxx
A0A3Q1MK11	508	S	xxxxxx_S_Pxxxxx
A0A3Q1MK64	43	S	xxxxRx_S_xxxxxx
A0A3Q1MK64	45	S	xxxxxx_S_xExxxx
A0A3Q1MK68	355	S	xxxKxx_S_xxxxxx
A0A3Q1MKI4	298	S	xxxxxx_S_xExxxx
A0A3Q1MKI4	158	S	xxxRxx_S_xxxxxx
Q2YDI3	7	S	xxKxxx_S_xxxxxx
Q2YDI3	22	S	xxxRxx_S_xxxxxx
A0A3Q1MKV1	304	S	Rxxxxx_S_xxxxxx
Q3SZD7	30	S	xxxRRx_S_xxxxxx
A0A3Q1ML45	243	S	xxxxRx_S_xxxxxx
A0A3Q1MLA7	390	S	xxxKxx_S_xxxxxx
A0A3Q1MLA7	393	S	Kxxxxx_S_xxxxxx
A0A3Q1MLA7	398	S	xxxxxx_S_Pxxxxx
Q56JY1	81	S	xxxxxx_S_xxxxxK
A0A3Q1MLE6	206	S	xxxxxx_S_xTxxxx
A0A3Q1MLE6	107	S	xxxxxx_S_Pxxxxx
A0A3Q1MLK1	97	S	xxxKxx_S_xxxLxx
A0A3Q1MLK1	560	S	xxxxKx_S_xxxxxx
A0A3Q1MLN7	394	S	xxxxxx_S_xTxxxx
A0A3Q1MLN7	329	S	xxxxxx_S_xTxxxx
A0A3Q1MLN7	24	S	xxxxxx_S_xTxxxx
A0A3Q1MLN7	97	S	xxxxxx_S_xExxxx
A0A3Q1MLN7	305	S	xxxxxx_S_xExxxx
A0A3Q1MLN7	313	S	xxxxxx_S_xxxxxK
A0A3Q1MLW0	11	S	xKxxxx_S_xxxxxx
A0A3Q1MLW0	317	S	xxxRxx_S_xxxxxx
A0A3Q1MLW0	322	S	xxxxxx_S_xxKxxx
A0A3Q1MLW4	150	S	xxxKxx_S_xxxxxx
A6QLU3	401	S	xxxKxx_S_xxxxxx
F1MLE8	48	S	xxxxxx_S_Pxxxxx
A0A3Q1MMD2	21	S	Rxxxxx_S_xxxxxx
A0A3Q1MMD2	1106	S	Rxxxxx_S_xxxxxx
A0A3Q1MMK8	670	S	xxxxxx_S_xxKxxx
F6R0C0	218	S	xxxRxx_S_xxxxxx
A0A3Q1MN07	295	S	xxRxxx_S_xxxxxx
A0A3Q1MN07	677	S	xxxRxx_S_Pxxxxx
A0A3Q1MN07	632	S	Kxxxxx_S_xxxxxx
A0A3Q1MN07	576	S	xxxKxx_S_xxxxxx
E1B9Q1	284	S	Rxxxxx_S_xxxxxx
A0A3Q1MNH4	148	S	Rxxxxx_S_xxxxxx
Q3T148	152	S	xxxKxx_S_xxxLxx
Q3T148	366	S	xxKxxx_S_xxxxxx
Q3T148	369	S	xKxxxx_S_xxxxxx
Q3T148	371	S	xxxxxx_S_xTxxxx
Q3T148	336	S	Kxxxxx_S_xxxxxx
A0A3Q1MNN2	44	S	xxxxxx_S_Pxxxxx
A0A3Q1MNS9	111	S	xxxxxx_S_xExxxx
A0A3Q1MNS9	282	S	xxxxRx_S_xxxxxx
A0A3Q1MNS9	286	S	Rxxxxx_S_xxxxxx
A0A3Q1MNS9	296	S	xxxxRx_S_xxxxxx
A0A3Q1MNS9	318	S	xxKxxx_S_xxxxxx
A0A3Q1MNS9	205	S	xxxRxx_S_xxxLxx
F1MYE8	473	S	xxxxRx_S_xxxxxx
O18870	24	S	Rxxxxx_S_xxxxxx
A0A3Q1MPD5	61	S	Kxxxxx_S_xxxxxx
A0A452DI24	145	S	xxxKxx_S_xxxxxx
Q58DC0	244	S	xxKxxx_S_xxxxxx
A6QPC0	71	S	xxKxxx_S_xxxxxx
A6QPC0	160	S	Kxxxxx_S_xxxxxx
A0A3Q1MPM9	91	S	xxxKxx_S_xxxxxx
A0A3Q1MPM9	92	S	xxxxxx_S_Pxxxxx
A0A3Q1MPM9	94	S	Kxxxxx_S_xxxxxx
F1MYH5	446	S	xxxKxx_S_xxxxxx
F1MYH5	198	S	xxxxxx_S_Pxxxxx
F1MYH5	204	S	xxxxxx_S_xxDLxx
F1MYH5	241	S	xKxxxx_S_xxxxxx
F1MYH5	246	S	xxxxxx_S_xxKxxx
F1MYH5	253	S	xxxxxx_S_Pxxxxx
F1MYH5	319	S	xxxxxx_S_xxKxxx
F1MYH5	295	S	xKxxxx_S_xxxxxx
F1MYH5	618	S	xxKxxx_S_xxxxxx
F1MYH5	313	S	xxxxRx_S_xxxxxx
F1MYH5	82	S	xxKxxx_S_xxxxxx
F1MYH5	87	S	xxKxxx_S_xxxxxx
F1MYH5	525	S	xxxxxx_S_Pxxxxx
F1MYH5	527	S	xxKxxx_S_xxxxxx
F1MYH5	530	S	xxxxxx_S_xxKxxx
F1MYH5	235	S	xKxxxx_S_xxxxxx
F1MYH5	495	S	xxxxxx_S_xTxxxx
F1MYH5	434	S	xxKxxx_S_xxxxxx
F1MYH5	438	S	xxxxxx_S_xTxxxx
F1MYH5	601	S	Rxxxxx_S_xxxxxx
F1MYH5	256	S	xKxxxx_S_xxxxxx
F1MYH5	259	S	xxRxxx_S_xxxxxx
F1MYH5	21	S	xxxxxx_S_Pxxxxx
F1MYH5	647	S	xxxxKx_S_xxxxxx
F1MYH5	654	S	xxRxxx_S_xxxxxx
F1MYH5	656	S	xxxKxx_S_xxxxxx
F1MYH5	263	S	xxxKxx_S_xxxxxx
F1MYH5	274	S	xxxxxx_S_xExxxx
F1MYH5	661	S	xxxxKx_S_xxxxxx
A0A3Q1MPR0	38	S	xxxxxx_S_xExxxx
A0A3Q1MPR0	39	S	xxxxxx_S_xxDLxx
F1MYH5	181	S	xxxxxx_S_Pxxxxx
F1MYH5	189	S	xxxxxx_S_Pxxxxx
F1MYH5	191	S	xxxKxx_S_xxxxxx
F1MYH5	632	S	xxxxxx_S_Pxxxxx
F1MYH5	142	S	xxxxKx_S_xxxxxx
F1MYH5	143	S	xxxKxx_S_xxxxxx
F1MYH5	216	S	xxxxRx_S_xxxxxx
F1MYH5	217	S	xxxRxx_S_xxxxxx
F1MYH5	423	S	xxKxxx_S_xxxxxx
F1MYH5	511	S	xxxKxx_S_xxxxxx
F1MYH5	396	S	xxxxxx_S_xxKxxx
F1MYH5	480	S	xxxxxx_S_xTxxxx
F1MYH5	483	S	xxxxxx_S_xExxxx
F1MYH5	488	S	xxxxKx_S_xxxxxx
F1MYH5	694	S	xxxxxx_S_xxKxxx
F1MYH5	736	S	xxxxxx_S_xExxxx
F1MYH5	760	S	xxxxxx_S_xxxxxK
F1MYH5	763	S	xxxxxx_S_xxKxxx
F1MYH5	347	S	xxxKxx_S_xxxxxx
F1MYH5	348	S	xxKxxx_S_xxxxxx
F1MYH5	121	S	xxxxxx_S_Pxxxxx
F1MYH5	125	S	xxxxxx_S_xxKxxx
A0A3Q1MPR1	56	S	xxxRxx_S_xxxxxx
A0A3Q1MPR1	57	S	xxRxxx_S_xxxxxx
A0A3Q1MPR1	339	S	xxxRxx_S_xxxLxx
A0A3Q1MQA6	270	S	xxxxxx_S_Pxxxxx
A0A3Q1MQB1	27	S	xxxxxx_S_xExxxx
A0A3Q1MR14	25	S	xxxxxx_S_Pxxxxx
A0A3Q1MR16	196	S	xxxxxx_S_Pxxxxx
A0A3Q1MR16	399	S	xxxRxx_S_Pxxxxx
A0A3Q1N3Q6	406	S	xxxRxx_S_xxxxxx
A0A3Q1MRF5	409	S	xxxKxx_S_xxxxxx
A0A3Q1MRF5	560	S	xxxRxx_S_xxxLxx
A0A3Q1MRF5	545	S	xxxxxx_S_xxKxxx
A0A3Q1MRF5	94	S	xxxxxx_S_xExxxx
A0A3Q1MRF5	601	S	xxxRxx_S_xxxxxx
A0A3Q1MRG1	535	S	xxKxxx_S_xxxxxx
A0A3Q1MRG1	699	S	xxxxxx_S_Pxxxxx
F1MZX0	564	S	xxxRxx_S_Pxxxxx
F1MZX0	506	S	xxxRxx_S_xxxxxx
F1MZX0	645	S	xxKxxx_S_xxxxxx
F1MZX0	359	S	Kxxxxx_S_xxxxxx
A0A3Q1MRX4	918	S	xxxxxx_S_Pxxxxx
A0A3Q1MRX4	682	S	xxxxRx_S_xxxxxx
A0A3Q1MRX4	838	S	xxxxRx_S_xxxxxx
A0A3Q1MRZ4	14	S	xKxxxx_S_xxxxxx
A0A3Q1MS04	154	S	xxxxxx_S_xExxxx
A0A3Q1MS04	103	S	xxxxxx_S_xExxxx
A0A3Q1NFJ9	352	S	xxxxRx_S_xxxxxx
E1BMM4	302	S	xxxxRx_S_xxxxxx
E1BMM4	304	S	xxxKxx_S_xxxxxx
A0A3Q1MSC5	49	S	xxxxxx_S_Pxxxxx
A0A3Q1MSC5	21	S	xxxxxx_S_xExxxx
A0A3Q1MSF1	502	S	xxxxRx_S_xxxxxx
A0A3Q1MSF1	504	S	xxRxxx_S_xxxxxx
A0A3Q1MSF1	187	S	xxKxxx_S_xxxxxx
A0A3Q1MSF1	464	S	xxRxxx_S_xxxxxx
A0A3Q1MSF1	452	S	xxxxRx_S_xxxxxx
A0A3Q1MSF1	454	S	xxRxxx_S_xxxxxx
A0A3Q1MSF1	444	S	xxRxxx_S_xxxxxx
A0A3Q1MSF1	472	S	xxxxRx_S_xxxxxx
F1MP81	210	S	xxxKxx_S_xxxxxx
F1MP81	211	S	xxKxxx_S_xxxxxx
A0A3Q1MTL6	210	S	xxxxxx_S_xExxxx
A6QLU1	609	S	xxxKxx_S_xxxxxx
A0A3Q1MU09	14	S	xxxRxx_S_xxxxxx
A0A3Q1MU09	632	S	xxxKxx_S_xxxLxx
A0A3Q1MUQ6	252	S	xxxxxx_S_xTxxxx
A0A3Q1MUQ6	256	S	Kxxxxx_S_xxxxxx
A0A3Q1MUQ6	257	S	Kxxxxx_S_xxxxxx
A0A3Q1MUQ6	263	S	xxxxxx_S_xTxxxx
A0A3Q1MUQ6	264	S	xxxxxx_S_xxKxxx
A0A3Q1MUQ6	246	S	xxxxxx_S_Pxxxxx
A0A3Q1MUQ6	273	S	Kxxxxx_S_xxxxxx
Q58D67	67	S	xxxKxx_S_xxxxxx
A0A3Q1MV57	1263	S	xxxxxx_S_xTxxxx
A0A3Q1MV57	1269	S	xxxxxx_S_xTxxxx
A0A3Q1MV57	1240	S	xxxKxx_S_xxxLxx
A0A3Q1MV57	1230	S	xxxxxx_S_xTxxxx
A0A3Q1MV57	1231	S	xxxxKx_S_xxxxxx
A0A3Q1MV57	123	S	xxxRxx_S_xxxxxx
F1MWG1	445	S	xxxxxx_S_Pxxxxx
A0A3Q1MVV1	238	S	xxxRxx_S_Pxxxxx
A0A3Q1MWD7	427	S	xxxxxx_S_xExxxx
A0A3Q1MWD7	390	S	xxxKxx_S_xxxxxx
A0A3Q1MWD7	396	S	xxxxxx_S_xExxxx
A0A3Q1MWD7	407	S	xxxxxx_S_Pxxxxx
A0A3Q1MWD7	409	S	Kxxxxx_S_xxxxxx
A0A3Q1MWP5	388	S	xxxRxx_S_xxxLxx
A0A3Q1MWP5	430	S	xxxxxx_S_xExxxx
A0A3Q1MWP5	450	S	xxxRxx_S_xxxxxx
A0A3Q1MWP5	475	S	xxxRRx_S_xxxxxx
A0A3Q1MWP5	478	S	Rxxxxx_S_xxxxxx
A0A3Q1MX59	31	S	xxxRxx_S_xxxxxx
A0A3Q1NIL1	134	S	xxxxxx_S_Pxxxxx
Q2KHV7	226	S	xxxxxx_S_Pxxxxx
Q2KHV7	5	S	xxxxxx_S_xTxxxx
A0A3Q1MYU9	168	S	Kxxxxx_S_xxxxxx
A0A3Q1MYU9	184	S	xxxxxx_S_xTxxxx
A0A3Q1MYU9	212	S	xxKxxx_S_xxxxxx
A0A3Q1MYU9	156	S	Kxxxxx_S_xxxxxx
Q58DD3	15	S	xxxRxx_S_xxxxxx
A0A3Q1NH79	76	S	xxKxxx_S_xxxxxx
A0A3Q1NH79	107	S	xxxKxx_S_xxxxxx
E1BKI9	227	S	xxxRxx_S_xxxxxx
E1BKI9	4	S	xxxxxx_S_xTxxxx
A0A3Q1N0J3	142	S	xxxxxx_S_Pxxxxx
A0A3Q1N9S1	1611	S	xxxxKx_S_xxxxxx
A0A3Q1N9S1	2607	S	xxxxxx_S_xExxxx
A0A3Q1N9S1	1850	S	xxxRxx_S_xxxxxx
A0A3Q1N9S1	1264	S	xxxxRx_S_xxxxxx
A0A3Q1N9S1	1271	S	xxxxxx_S_xxKxxx
A0A3Q1N9S1	1840	S	xxxxxx_S_xTxxxx
A0A3Q1N9S1	1941	S	xxxKxx_S_xxxxxx
A0A3Q1N9S1	552	S	xxKxxx_S_xxxxxx
A0A3Q1N9S1	244	S	xxxRxx_S_xxxxxx
A0A3Q1N1R0	368	S	xxxxxx_S_Pxxxxx
A0A3Q1N1R0	54	S	xxxxxx_S_Pxxxxx
A0A3Q1N1V4	1471	S	xxxxxx_S_xExxxx
A0A3Q1N1V4	1472	S	xxxxxx_S_xExxxx
A6H7B1	135	S	xxxRxx_S_xxxLxx
A6H7B1	138	S	Rxxxxx_S_xxxxxx
P00570	178	S	Kxxxxx_S_xxxxxx
P00570	38	S	xxxxxx_S_xxDLxx
F1MHK9	837	S	xKxxxx_S_xxxxxx
A0A3Q1N3G0	826	S	xxRxxx_S_xxxxxx
F1MHK9	823	S	xxRxxx_S_xxxxxx
Q56JY4	63	S	xxxRxx_S_xxxLxx
A0A3Q1N511	116	S	xxxRxx_S_xxxxxx
A0A3Q1N511	90	S	xxxRxx_S_xxxxxx
A0A3Q1N511	94	S	xxxxxx_S_Pxxxxx
A0A452DIU2	333	S	xxxxRx_S_xxxxxx
A0A452DIU2	134	S	xxxxRx_S_xxxxxx
A0A3Q1N5F7	357	S	Kxxxxx_S_xxxxxx
F1MLG3	1030	S	xxxxxx_S_xExxxx
A6QR12	136	S	xxKxxx_S_xxxxxx
A0A3Q1N785	41	S	xxxxxx_S_xExxxx
F6PVT1	363	S	xxRxxx_S_xxxxxx
F6PVT1	364	S	Rxxxxx_S_xxxxxx
A0A3Q1N803	55	S	xxxxRx_S_xxxxxx
A0A3Q1N803	56	S	xxxRxx_S_xxxxxx
A0A3Q1N8F8	147	S	xxxxxx_S_xExxxx
A0A3Q1N8M7	661	S	xxxxxx_S_xExxxx
A2VDK6	423	S	xxxKxx_S_xxxxxx
A0A3Q1NCQ6	95	S	xxxKxx_S_xxxxxx
A0A3Q1ND33	186	S	xxxxxx_S_Pxxxxx
A0A3Q1NDY6	202	S	xxxxRx_S_xxxxxx
A0A3Q1NDY6	204	S	xxxRxx_S_xxxxxx
Q3T016	30	S	xxKxxx_S_xxxxxx
A0A3Q1NE92	104	S	xxxxxx_S_xxKxxx
A0A3Q1NEN6	153	S	xxxxxx_S_Pxxxxx
A0A3Q1NJ70	505	S	xxxxxx_S_xExxxx
A0A3Q1NL81	746	S	xxxxxx_S_Pxxxxx
A0A3Q1NLT3	341	S	Rxxxxx_S_xxxxxx
A0A3Q1NLT3	212	S	xxxxxx_S_Pxxxxx
A0A3S5ZP59	1056	S	xxxxxx_S_Pxxxxx
A0A3S5ZPA8	153	S	xxxxxx_S_xxxxxK
A0A3S5ZPA8	162	S	xxxKxx_S_xxxLxx
A0A3S5ZPA8	278	S	xxRxxx_S_xxxxxx
A0A3S5ZPA8	129	S	xxxxxx_S_xExxxx
A0A3S5ZPA8	25	S	Rxxxxx_S_xxxxxx
A0A3S5ZPA8	114	S	xxxxxx_S_xTxxxx
A0A3S5ZPB0	191	S	xxxxRx_S_xxxxxx
Q9N285	104	S	xxKxxx_S_xxxxxx
Q9N285	106	S	Kxxxxx_S_xxxxxx
Q9N285	114	S	xxxKxx_S_xxxxxx
A0A3S5ZPD5	84	S	xKxxxx_S_xxxxxx
A0A3S5ZPD5	67	S	xxxKxx_S_xxxxxx
A0A3S5ZPI7	19	S	xxxxxx_S_xTxxxx
A0A3S5ZPN7	393	S	xxxxxx_S_Pxxxxx
A0A3S5ZPN7	397	S	xxxxxx_S_Pxxxxx
A0A3S5ZPN7	129	S	xxxxRx_S_xxxxxx
A0A3S5ZPN7	131	S	xxRxxx_S_xxxxxx
A0A3S5ZPN7	349	S	xxxxRx_S_xxxxxx
A0A3S5ZPN7	457	S	xxxxxx_S_xExxxx
A0A3S5ZPN7	177	S	xxxxRx_S_xxxxxx
A0A3S5ZPN7	181	S	Rxxxxx_S_xxxxxx
A0A3S5ZPN7	281	S	xxKxxx_S_xxxxxx
A0A3S5ZPN7	284	S	xxRxxx_S_xxxxxx
A0A3S5ZPN7	288	S	xxxxxx_S_xExxxx
A0A3S5ZPN7	8	S	xxxRxx_S_xxxxxx
A0A3S5ZPN7	496	S	xxxRxx_S_xxxxxx
A0A3S5ZPN7	51	S	Rxxxxx_S_xxxxxx
A0A3S5ZPN7	427	S	xxxxRx_S_xxxxxx
A0A3S5ZPN7	428	S	xxxRxx_S_xxxLxx
A0A3S5ZPU2	186	S	xxxKxx_S_xxxxxx
A0A3S5ZPU2	188	S	xKxxxx_S_xxxxxx
A0A3S5ZPV0	167	S	xxxRxx_S_xxxxxx
A0A3S5ZPV0	172	S	xxxKxx_S_xxxxxx
A0A3S5ZPV0	340	S	xxxxxx_S_xTxxxx
A0A3S5ZPV0	461	S	xxxxRx_S_xxxxxx
A0A3S5ZPV0	227	S	Kxxxxx_S_xxxxxx
A0A3S5ZPV0	324	S	Kxxxxx_S_xxxxxx
A0A3S5ZPV0	330	S	xxxxxx_S_xxKxxx
A0A3S5ZPV0	98	S	xxxxxx_S_xExxxx
A0A3S5ZPV0	450	S	xxxRxx_S_xxxxxx
A0A3S5ZPV0	213	S	xxxxKx_S_xxxxxx
A0A3S5ZPV0	397	S	xxKxxx_S_xxxxxx
A0A3S5ZPV0	414	S	xxxxxx_S_xTxxxx
A0A3S5ZPV0	272	S	xxxxxx_S_xTxxxx
A0A3S5ZPV0	457	S	xxxxRx_S_xxxxxx
A0A3S5ZPV0	458	S	xxxRRx_S_xxxxxx
Q5I597	211	S	xxKxxx_S_xxxxxx
Q5I597	79	S	xxxxxx_S_xxKxxx
Q5I597	95	S	xxxxxx_S_xxKxxx
Q2NL31	12	S	xxxxRx_S_xxxxxx
Q2NL31	283	S	xxxxxx_S_xxDLxx
Q2NL31	142	S	xxxxxx_S_xxDLxx
A0A452DI15	53	S	xxxxKx_S_xxxxxx
Q58DA0	266	S	xxKxxx_S_xxxxxx
Q76LV2	231	S	xxxKxx_S_xxxxxx
Q76LV2	263	S	xxxxxx_S_xExxxx
Q76LV2	169	S	xxxxxx_S_xTxxxx
Q148J6	43	S	xxxxxx_S_xExxxx
A0A452DID6	53	S	xxxxRx_S_xxxxxx
Q32KX9	15	S	xxxxxx_S_xExxxx
Q56JW4	15	S	xxxRxx_S_xxxxxx
Q2TA00	399	S	xxxxxx_S_Pxxxxx
Q2TA00	286	S	xxxxxx_S_xTxxxx
Q2TA00	296	S	Kxxxxx_S_xxxxxx
Q2TA00	298	S	xxxKxx_S_xxxxxx
P00829	528	S	Kxxxxx_S_xxxxxx
P42028	108	S	xxxxxx_S_xExxxx
A0A452DIM4	65	S	xxxxRx_S_xxxxxx
A0A452DIU3	81	S	xxxKxx_S_xxxxxx
A0A452DIU3	84	S	Kxxxxx_S_xxxxxx
A0A452DIU3	71	S	xxRxxx_S_xxxxxx
A0A452DIX3	35	S	xxxRxx_S_xxxxxx
A0A452DIX3	36	S	xxRxxx_S_xxxxxx
A0A452DIX3	143	S	xxxxxx_S_xExxxx
A0A452DIX3	249	S	xxxxxx_S_xTxxxx
A0A452DIX3	235	S	xxKxxx_S_xxxxxx
Q2KIH8	84	S	xxxxxx_S_Pxxxxx
F1MNF8	158	S	xxxxRx_S_xxxxxx
G3MW01	34	S	Kxxxxx_S_xxxxxx
G3MW01	47	S	xxKxxx_S_xxxxxx
Q2YDE5	125	S	xxxxxx_S_xExxxx
P55206	120	S	xxxRxx_S_xxxLxx
P55206	69	S	xxKxxx_S_xxxxxx
P55206	36	S	xxxxxx_S_xExxxx
Q32PB5	118	S	xxxxxx_S_Pxxxxx
A0A452DK10	56	S	xxxxxx_S_Pxxxxx
P00430	17	S	xxxxRx_S_xxxxxx
A0A452DKK1	22	S	xxxxRx_S_xxxxxx
A0A498UZ20	624	S	Rxxxxx_S_xxxxxx
A0JBZ9	391	S	xxxxxx_S_xExxxx
A0JN56	165	S	xxKxxx_S_xxxxxx
A0JN56	166	S	xxxxKx_S_xxxxxx
A0JNI4	134	S	xxxxxx_S_xExxxx
A0JNJ3	365	S	xxxKxx_S_xxxxxx
A0JNJ3	393	S	xxxxxx_S_xExxxx
A1A4J1	775	S	xxxxxx_S_xExxxx
A1A4P8	138	S	Kxxxxx_S_xxxxxx
A1L5A6	223	S	xxxxxx_S_xTxxxx
A2VDS3	104	S	Rxxxxx_S_xxxxxx
A2VDZ0	475	S	xxxKxx_S_xxxxxx
A2VDZ9	146	S	xxxxxx_S_xTxxxx
A2VEA3	512	S	xxxRxx_S_xxxLxx
G5E5P9	1499	S	xxxxxx_S_xxKxxx
A3KN22	28	S	xxxKxx_S_xxxLxx
A3KN48	28	S	xxxRxx_S_xxxxxx
A3KN48	32	S	xxxxxx_S_xxxxxK
A3KN48	531	S	xxxxxx_S_Pxxxxx
A3KN48	505	S	xxRxxx_S_xxxxxx
A4FUI1	66	S	xxxxxx_S_xxxxxK
A4FUZ5	382	S	xxxxxx_S_xExxxx
A4FV51	155	S	xxxxxx_S_xxKxxx
A4FV54	181	S	xxxxxx_S_Pxxxxx
A4FV74	157	S	xxxxxx_S_xTxxxx
A4IFE6	328	S	xxxRxx_S_xxxxxx
A4IFN7	8	S	xxxxKx_S_xxxxxx
A4IFN7	9	S	xxxxxx_S_xExxxx
F1MWN1	931	S	Kxxxxx_S_xxxxxx
A5D7M3	291	S	Kxxxxx_S_xxxxxx
A5D7M3	27	S	xxxxxx_S_xExxxx
A5D7M3	112	S	xxxxxx_S_xTxxxx
A5D7N3	13	S	Rxxxxx_S_xxxxxx
A5D7N3	144	S	xxxxRx_S_xxxxxx
F1N427	218	S	xxxxxx_S_xExxxx
F1N427	357	S	xxxxxx_S_xExxxx
A5D977	8	S	xxxKxx_S_xxxLxx
A5D977	10	S	xxxKxx_S_xxxLxx
A5D984	6	S	xxxKxx_S_xxxxxx
A5D984	249	S	xxxRxx_S_xxxxxx
A5D984	519	S	xxxRxx_S_xxxxxx
A5D984	37	S	xxxxxx_S_Pxxxxx
A5D984	77	S	xxRxxx_S_xxxxxx
A5PJE4	25	S	xxxxxx_S_Pxxxxx
A5PJE4	443	S	xxxxxx_S_xExxxx
A5PJF6	58	S	xxxRxx_S_xxxLxx
A5PJF6	281	S	xxxxxx_S_xxxxxK
A5PJI3	297	S	xxxxKx_S_xxxxxx
A5PJI3	299	S	xxKxxx_S_xxxxxx
A5PJJ5	333	S	xxxxRx_S_xxxxxx
A5PK42	133	S	xxxxxx_S_Pxxxxx
A5PK42	135	S	xxxxxx_S_xxKxxx
A5PK42	455	S	Kxxxxx_S_xxxxxx
A5PK42	555	S	xxxxxx_S_xExxxx
A5PK42	642	S	xxxxRx_S_xxxxxx
A5PK42	619	S	xxxRRx_S_xxxxxx
A5PK42	626	S	xxxxxx_S_xExxxx
A5PK42	630	S	xxxxxx_S_Pxxxxx
A5PK42	634	S	xxxxRx_S_xxxxxx
A5PK42	657	S	xxxxxx_S_xExxxx
A5PK60	155	S	xxKxxx_S_xxxxxx
A5PK60	157	S	xxxRxx_S_xxxxxx
A5PK60	180	S	xxxRxx_S_xxxxxx
A5PK60	6	S	xxxxRx_S_xxxxxx
A5PK60	172	S	xxxKxx_S_xxxLxx
Q32P77	9	S	xxKxxx_S_xxxxxx
Q32P77	58	S	xxRxxx_S_xxxxxx
A5PKL6	182	S	xxxKxx_S_xxxxxx
A6H732	224	S	xxxRxx_S_xxxxxx
A6H755	288	S	xxxxxx_S_Pxxxxx
A6H755	278	S	xxxxxx_S_xExxxx
A6H755	228	S	xxxxxx_S_xxKxxx
A6H759	212	S	xxxxxx_S_Pxxxxx
A6H759	224	S	xxxRxx_S_xxxxxx
A6H760	289	S	xxxxRx_S_xxxxxx
F1N5H3	201	S	xxKxxx_S_xxxxxx
A6H7F3	44	S	xxxxxx_S_Pxxxxx
A6H7F3	224	S	xxxxRx_S_xxxxxx
A6H7F3	225	S	xxKxxx_S_xxxxxx
A6H7F3	135	S	xxKxxx_S_xxxxxx
A6QLF9	252	S	xxKxxx_S_xxxxxx
A6QLG5	163	S	xxxxxx_S_Pxxxxx
A6QLZ6	157	S	xxKxxx_S_xxxxxx
A6QPC4	386	S	xxxxKx_S_xxxxxx
A6QPG6	148	S	xxxxxx_S_xExxxx
A6QPG6	288	S	xxxxxx_S_xExxxx
A6QPG6	32	S	xxxxxx_S_Pxxxxx
A6QPL1	69	S	xxKxxx_S_xxxxxx
A6QQ60	79	S	xxxxxx_S_Pxxxxx
A6QQ68	18	S	xxxKxx_S_xxxxxx
A6QQ68	19	S	xxxxxx_S_xExxxx
A6QQ68	3	S	xxxxxx_S_xExxxx
A6QQ72	70	S	xxxxxx_S_Pxxxxx
A6QQ72	163	S	xxxRxx_S_xxxxxx
A6QQ72	165	S	xxKxxx_S_xxxxxx
A6QQ72	169	S	xxxxxx_S_Pxxxxx
A6QQ72	173	S	xxxxxx_S_xxDLxx
A6QQ72	174	S	xxxxxx_S_Pxxxxx
A6QQ72	31	S	xxxKxx_S_xxxxxx
A6QQ72	13	S	xxxKxx_S_xxxxxx
A6QQ78	247	S	xxxxKx_S_xxxxxx
A6QQL5	280	S	xxxxxx_S_Pxxxxx
A6QQL5	134	S	xxxxxx_S_Pxxxxx
A6QQL5	220	S	xxxxxx_S_Pxxxxx
A6QQL5	228	S	xxxRxx_S_xxxLxx
A6QQL5	239	S	xxKxxx_S_xxxxxx
A6QQL5	201	S	xxxxxx_S_xExxxx
A6QQL9	45	S	xxxxxx_S_xExxxx
A6QQL9	72	S	Kxxxxx_S_xxxxxx
A6QQM1	12	S	xxxxRx_S_xxxxxx
A6QQM1	19	S	xxxxxx_S_xTxxxx
A6QQM1	270	S	xxxRxx_S_xxxxxx
A6QQM1	272	S	xxxRxx_S_xxxLxx
A6QQM1	45	S	xxxRxx_S_xxxxxx
A6QQM1	46	S	xxxKxx_S_xxxxxx
A6QQM1	48	S	xKxxxx_S_xxxxxx
A6QQM1	29	S	xxxxRx_S_xxxxxx
A6QQM8	32	S	xxxxxx_S_xExxxx
A6QQM8	39	S	xxxxxx_S_Pxxxxx
A6QQM8	41	S	xxxxxx_S_xxxxxK
A6QQN3	399	S	xxxxxx_S_xxKxxx
A6QQS3	214	S	xxxxRx_S_xxxxxx
A6QQS3	215	S	xxxRxx_S_Pxxxxx
A6QQS3	211	S	xxxRxx_S_xxxxxx
A6QQS3	225	S	xxxxxx_S_xExxxx
A6QQS3	244	S	xxxRxx_S_xxxLxx
A6QQS3	97	S	xxxRxx_S_xxxxxx
A6QQS3	108	S	xxxRxx_S_xxxLxx
A6QQS3	144	S	xxxRxx_S_Pxxxxx
A6QQS3	148	S	xxxxxx_S_Pxxxxx
A6QQS3	86	S	xxxRxx_S_xxxxxx
A6QQS3	89	S	Rxxxxx_S_xxxxxx
A6QQS3	124	S	xxxxxx_S_xExxxx
A6QR70	61	S	xxxRRx_S_xxxxxx
A7E371	82	S	xxxRxx_S_Pxxxxx
A7E371	113	S	xxxKxx_S_xxxxxx
A7E371	114	S	xxKxxx_S_xxxxxx
A7E371	115	S	xKxxxx_S_xxxxxx
A7E371	281	S	xxxxxx_S_Pxxxxx
A7E371	287	S	xxxKxx_S_xxxLxx
A7E371	306	S	xxRxxx_S_xxxxxx
A7E371	307	S	xxxxxx_S_Pxxxxx
A7E371	367	S	xxxxxx_S_Pxxxxx
A7E371	371	S	Rxxxxx_S_xxxxxx
A7E371	296	S	xxxRxx_S_xxxLxx
A7E3Q2	514	S	xxKxxx_S_xxxxxx
A7MAZ2	142	S	xxxxxx_S_xExxxx
A7MB90	12	S	xxxxxx_S_xExxxx
A7MB90	365	S	Kxxxxx_S_xxxxxx
A7MB90	32	S	xxxxRx_S_xxxxxx
A7MB90	36	S	Rxxxxx_S_xxxxxx
A7MBD4	301	S	xxKxxx_S_xxxxxx
A7MBG0	448	S	xxxxxx_S_xExxxx
A7MBH5	587	S	xxxxxx_S_xExxxx
A7MBH5	198	S	xxxxxx_S_xTxxxx
A7MBH5	497	S	xxxxxx_S_xTxxxx
A7MBH5	487	S	xxxxxx_S_Pxxxxx
A7MBH5	351	S	xxxRRx_S_xxxxxx
A7MBI6	54	S	xxxxxx_S_xTxxxx
A7MBJ5	1219	S	xxxxKx_S_xxxxxx
A7MBJ5	1221	S	xxKxxx_S_xxxxxx
A7YWP6	21	S	xxxKxx_S_xxxxxx
A7YY24	178	S	Rxxxxx_S_xxxxxx
A7YY24	291	S	xxxKxx_S_xxxxxx
A7YY55	87	S	xxxKxx_S_xxxxxx
A7Z024	15	S	xxxxKx_S_xxxxxx
A7Z036	265	S	xxxxRx_S_xxxxxx
A7Z036	269	S	xxxRxx_S_Pxxxxx
A8E4N3	197	S	xxxxxx_S_Pxxxxx
A8E4N3	564	S	xxxxRx_S_xxxxxx
A8E4N3	525	S	xxxRxx_S_xxxxxx
A8E658	254	S	xxKxxx_S_xxxxxx
A8E658	256	S	xxxxxx_S_xExxxx
A8E658	257	S	xxKxxx_S_xxxxxx
A8E658	259	S	Kxxxxx_S_xxxxxx
A8PUI7	155	S	xxxxxx_S_Pxxxxx
A8SMG2	19	S	xxxxxx_S_xExxxx
A8SMG2	23	S	xxxxxx_S_xxxxxK
Q4GZT4	353	S	xxxxKx_S_xxxxxx
D3K0R6	1126	S	xxKxxx_S_xxxxxx
F1MQ01	328	S	xxxxxx_S_xExxxx
E1B715	527	S	xxxxxx_S_xTxxxx
E1B715	534	S	Kxxxxx_S_xxxxxx
E1B715	535	S	xxxxxx_S_xxxxxK
E1B715	551	S	xxxRxx_S_xxxxxx
E1B715	560	S	xxxxxx_S_Pxxxxx
E1B715	737	S	xxxKxx_S_xxxxxx
E1B715	747	S	xxxxRx_S_xxxxxx
E1B715	514	S	xxKxxx_S_xxxxxx
E1B715	515	S	xxxxxx_S_Pxxxxx
E1B715	518	S	xxxxxx_S_xxDLxx
F1MGP9	411	S	xxxxxx_S_xExxxx
E1B7G3	314	S	xxxKxx_S_xxxLxx
Q3SZG6	241	S	xxxRxx_S_xxxLxx
E1B7P6	289	S	xxxRRx_S_xxxxxx
E1B7P6	291	S	xxRxxx_S_xxxxxx
E1B7P6	167	S	xxxxxx_S_Pxxxxx
E1B7P6	142	S	xxxKxx_S_xxxxxx
E1B7P6	146	S	xxxKxx_S_xxxxxx
E1B7P6	137	S	xxxxxx_S_xxxxxK
E1B7P6	347	S	xxxRxx_S_xxxxxx
E1B7P6	151	S	xxxxxx_S_Pxxxxx
E1B7P6	222	S	xxxxxx_S_xExxxx
E1B7P6	355	S	xxxxxx_S_xExxxx
E1B7P6	360	S	xxxxxx_S_xExxxx
E1B7S2	43	S	xxxRxx_S_xxxxxx
E1B7S2	261	S	xxxxxx_S_xExxxx
E1B7S2	191	S	xxxxxx_S_Pxxxxx
E1B7S8	112	S	xxxxRx_S_xxxxxx
E1B7S8	140	S	xxKxxx_S_xxxxxx
E1B7S8	386	S	Kxxxxx_S_xxxxxx
E1B7T3	162	S	xxxxKx_S_xxxxxx
E1B7X2	93	S	xxxxRx_S_xxxxxx
E1B7X2	712	S	Rxxxxx_S_xxxxxx
E1B7X2	640	S	xxxxxx_S_Pxxxxx
E1B7X2	841	S	xxxxxx_S_Pxxxxx
E1B7X2	134	S	xxRxxx_S_xxxxxx
E1B7X2	135	S	xxxxxx_S_xTxxxx
E1B7X2	264	S	xxxKxx_S_xxxLxx
E1B7X2	171	S	xxxxxx_S_Pxxxxx
E1B7X2	528	S	xxxxRx_S_xxxxxx
E1B7X2	848	S	xxxxRx_S_xxxxxx
E1B7X2	558	S	xxxRxx_S_xxxxxx
E1B7X2	576	S	xxKxxx_S_xxxxxx
E1B7X2	761	S	xxxRxx_S_xxxxxx
E1B7X2	766	S	xxxxxx_S_xxKxxx
E1B7X2	767	S	xxxxxx_S_Pxxxxx
E1B7X2	1161	S	xxxxxx_S_Pxxxxx
E1B7X2	814	S	xxxxxx_S_Pxxxxx
E1B7X2	1069	S	xxxRxx_S_xxxxxx
E1B7X2	1180	S	xxxxRx_S_xxxxxx
E1B7X2	346	S	xxxRxx_S_Pxxxxx
E1B7X2	351	S	xxxKxx_S_xxxxxx
E1B7X2	776	S	xxxKxx_S_xxxxxx
E1B7X2	784	S	xxxxxx_S_Pxxxxx
E1B7X2	315	S	xKxxxx_S_xxxxxx
E1B7X2	363	S	xxxxxx_S_xExxxx
E1B7X2	498	S	xxxxxx_S_Pxxxxx
E1B7X2	389	S	xxxRxx_S_xxxLxx
E1B7X2	591	S	xxxxxx_S_xxxxxK
E1B7X2	907	S	xxKxxx_S_xxxxxx
E1B830	256	S	xxxxxx_S_Pxxxxx
E1B830	298	S	xxxxxx_S_xExxxx
E1B830	406	S	Rxxxxx_S_xxxxxx
E1B830	334	S	xxxxxx_S_Pxxxxx
E1B830	336	S	xxxxxx_S_Pxxxxx
E1B830	274	S	Rxxxxx_S_xxxxxx
E1B830	371	S	xKxxxx_S_xxxxxx
E1B830	447	S	xxxxxx_S_xxKxxx
E1B830	199	S	xxxxxx_S_Pxxxxx
E1B830	201	S	xxxxxx_S_Pxxxxx
E1B836	192	S	xxxxxx_S_xExxxx
E1B846	213	S	xKxxxx_S_xxxxxx
E1B846	216	S	xxxxxx_S_xxxxxK
E1B846	103	S	xxxKxx_S_xxxxxx
E1B846	44	S	xxxRxx_S_xxxxxx
E1B846	45	S	xxxKxx_S_xxxLxx
E1B846	498	S	xxxxxx_S_xExxxx
E1B8N5	507	S	xxxRxx_S_xxxxxx
E1B8N5	508	S	xxRxxx_S_xxxxxx
E1B8N5	73	S	xxxRxx_S_Pxxxxx
E1B8N5	24	S	xxxxxx_S_Pxxxxx
E1B8N5	226	S	xxxxxx_S_xTxxxx
E1B8R6	464	S	xxxRxx_S_xxxxxx
E1B8R6	133	S	xxxxxx_S_Pxxxxx
E1B8R6	109	S	xxxRxx_S_xxxxxx
E1B8R6	111	S	xxxKxx_S_xxxLxx
E1B8R6	87	S	xxKxxx_S_xxxxxx
E1B8W1	9	S	xxxRxx_S_xxxxxx
E1B8W3	305	S	xxxKxx_S_xxxxxx
E1B8W3	402	S	xxxKxx_S_xxxxxx
E1B9F6	414	S	Kxxxxx_S_xxxxxx
E1B9G6	39	S	xKxxxx_S_xxxxxx
E1B9G6	13	S	xxxKxx_S_xxxLxx
E1B9G6	16	S	Kxxxxx_S_xxxxxx
E1B9I5	18	S	xxxKxx_S_xxxxxx
E1B9I5	48	S	xxxxRx_S_xxxxxx
E1B9I5	49	S	xxxRxx_S_xxxxxx
E1B9I5	91	S	xxxKxx_S_xxxxxx
E1B9R1	462	S	xxRxxx_S_xxxxxx
E1B9R1	312	S	xxKxxx_S_xxxxxx
E1B9R1	262	S	xxxxRx_S_xxxxxx
E1B9R1	263	S	xxxRxx_S_xxxxxx
E1B9R1	395	S	xxxxxx_S_xxDLxx
G3N309	89	S	xxxxxx_S_xExxxx
G3N309	1199	S	xxxxxx_S_xExxxx
G3N309	1109	S	xxxxxx_S_Pxxxxx
G3N309	767	S	xxxRRx_S_xxxxxx
G3N309	1175	S	xxKxxx_S_xxxxxx
G3N309	1176	S	xxRxxx_S_xxxxxx
G3N309	1178	S	xxxxxx_S_xTxxxx
G3N309	136	S	xxKxxx_S_xxxxxx
G3N309	138	S	xxxRxx_S_xxxxxx
G3N309	1188	S	xxxxxx_S_Pxxxxx
E1B9S6	355	S	xKxxxx_S_xxxxxx
E1B9S6	356	S	Kxxxxx_S_xxxxxx
E1B9S6	324	S	xxxxKx_S_xxxxxx
E1B9S6	328	S	Kxxxxx_S_xxxxxx
E1B9V7	342	S	Rxxxxx_S_xxxxxx
E1BA21	61	S	xxxxxx_S_xExxxx
E1BA21	31	S	xxxRxx_S_Pxxxxx
E1BA21	195	S	xKxxxx_S_xxxxxx
E1BA21	234	S	xxxxRx_S_xxxxxx
E1BA21	160	S	xxKxxx_S_xxxxxx
E1BA21	17	S	xxxxxx_S_xxDLxx
E1BA36	1626	S	Kxxxxx_S_xxxxxx
E1BA36	1628	S	xxxxxx_S_xTxxxx
E1BA36	1960	S	xxxxxx_S_Pxxxxx
E1BA36	1814	S	xxxxxx_S_xTxxxx
E1BA36	984	S	xxxKxx_S_xxxxxx
E1BA36	876	S	xxxxxx_S_xExxxx
E1BA36	1097	S	Kxxxxx_S_xxxxxx
E1BA36	1722	S	xxxxxx_S_xTxxxx
E1BA36	915	S	xxxKxx_S_xxxxxx
E1BA36	920	S	xxKxxx_S_xxxxxx
E1BA36	703	S	xxxKxx_S_xxxxxx
E1BA36	2215	S	Rxxxxx_S_xxxxxx
E1BA36	714	S	xxxxKx_S_xxxxxx
E1BA36	717	S	xxKxxx_S_xxxxxx
E1BA36	1832	S	xxKxxx_S_xxxxxx
E1BA36	1975	S	xxxKxx_S_xxxLxx
E1BA36	1980	S	xxxxxx_S_xxKxxx
E1BA36	1354	S	xxxxxx_S_xTxxxx
E1BA36	1915	S	xxxxxx_S_Pxxxxx
E1BAJ3	17	S	xxxxxx_S_Pxxxxx
E1BAJ3	19	S	xxxKxx_S_xxxxxx
E1BAJ3	337	S	xxxxRx_S_xxxxxx
E1BAJ3	43	S	xxxxxx_S_xExxxx
E1BAJ3	158	S	xxxxKx_S_xxxxxx
E1BAJ3	1115	S	xxKxxx_S_xxxxxx
E1BAV1	59	S	xxxxKx_S_xxxxxx
E1BAV1	60	S	xxxKxx_S_xxxxxx
E1BAV1	771	S	xxxRxx_S_xxxxxx
E1BAV1	719	S	xxxxxx_S_xExxxx
E1BAV1	741	S	xKxxxx_S_xxxxxx
E1BAV1	742	S	Kxxxxx_S_xxxxxx
E1BB04	339	S	xxxKxx_S_xxxxxx
E1BB04	529	S	xxxxRx_S_xxxxxx
E1BBC2	241	S	xxxRxx_S_xxxxxx
E1BBP0	447	S	xxxKxx_S_xxxLxx
E1BC62	143	S	xxRxxx_S_xxxxxx
E1BC62	28	S	xxxxxx_S_xExxxx
E1BCB9	480	S	xxxKxx_S_xxxLxx
E1BCB9	481	S	xxxxxx_S_Pxxxxx
E1BCB9	158	S	xxxRxx_S_xxxxxx
E1BCC0	71	S	xxKxxx_S_xxxxxx
E1BCC0	72	S	xxxRxx_S_Pxxxxx
E1BCC0	345	S	xxxxxx_S_xTxxxx
E1BCC0	95	S	xxxxxx_S_xTxxxx
E1BCF6	860	S	xxxKxx_S_xxxxxx
E1BCF6	861	S	xxKxxx_S_xxxxxx
E1BCF6	488	S	xxxxxx_S_Pxxxxx
E1BCF6	491	S	xKxxxx_S_xxxxxx
E1BCI5	166	S	xxxKxx_S_xxxxxx
Q56K14	101	S	xxxxxx_S_xExxxx
Q56K14	104	S	Kxxxxx_S_xxxxxx
E1BCR1	1597	S	xxxxxx_S_Pxxxxx
E1BCV4	622	S	xxxxxx_S_Pxxxxx
E1BCV4	607	S	xKxxxx_S_xxxxxx
E1BCV4	745	S	xxxxxx_S_xxDLxx
E1BCX4	123	S	xxxRxx_S_xxxxxx
E1BCX4	124	S	xxxxxx_S_xTxxxx
E1BCX4	524	S	xxKxxx_S_xxxxxx
E1BCX4	538	S	xxxxRx_S_xxxxxx
E1BCX4	539	S	xxxRxx_S_xxxxxx
E1BD58	123	S	xxxxxx_S_xTxxxx
E1BD58	333	S	xxxRxx_S_Pxxxxx
E1BD58	343	S	xxxxxx_S_xTxxxx
E1BD58	90	S	xxxKxx_S_xxxxxx
E1BD87	155	S	xxxxxx_S_Pxxxxx
E1BD87	160	S	xxxxxx_S_Pxxxxx
E1BD87	32	S	xxxxxx_S_Pxxxxx
E1BD87	136	S	xxRxxx_S_xxxxxx
E1BD87	138	S	Rxxxxx_S_xxxxxx
E1BD87	141	S	xxxxxx_S_xExxxx
E1BDB4	37	S	xxxxxx_S_xExxxx
E1BDE1	229	S	xxxRxx_S_xxxLxx
E1BDQ6	129	S	Rxxxxx_S_xxxxxx
E1BDU2	191	S	xxRxxx_S_xxxxxx
E1BDU2	193	S	Rxxxxx_S_xxxxxx
E1BDU2	196	S	xxxxxx_S_xExxxx
Q08DB9	40	S	xxxxxx_S_Pxxxxx
E1BDW9	431	S	xxxxRx_S_xxxxxx
E1BDW9	905	S	xxxRxx_S_xxxLxx
E1BE16	43	S	xxxKxx_S_xxxxxx
E1BE87	310	S	xxxRxx_S_xxxLxx
E1BE87	843	S	xxxRxx_S_xxxLxx
E1BE87	833	S	xxxxRx_S_xxxxxx
E1BE87	277	S	Rxxxxx_S_xxxxxx
E1BE87	666	S	xxxxKx_S_xxxxxx
E1BE87	577	S	xxxxRx_S_xxxxxx
E1BEA6	488	S	xxxRxx_S_xxxxxx
E1BEA6	911	S	xxxKxx_S_xxxxxx
E1BEA6	514	S	xxxRxx_S_xxxLxx
E1BEA6	1284	S	xxKxxx_S_xxxxxx
E1BEA6	1001	S	xxxxxx_S_xExxxx
E1BEA6	46	S	xxxxRx_S_xxxxxx
E1BEA6	49	S	xxxxxx_S_xTxxxx
E1BEA6	34	S	xxxxRx_S_xxxxxx
E1BEA6	1781	S	xxxxxx_S_Pxxxxx
E1BEA6	704	S	xKxxxx_S_xxxxxx
E1BEA6	448	S	xxxxRx_S_xxxxxx
E1BEA6	728	S	Kxxxxx_S_xxxxxx
E1BEA6	730	S	xxxKxx_S_xxxxxx
E1BEA6	597	S	xxxxxx_S_xExxxx
E1BEA6	614	S	xxxxxx_S_xTxxxx
E1BEA6	838	S	xxxxxx_S_Pxxxxx
E1BEA6	1493	S	xxxxxx_S_xExxxx
E1BEA6	1494	S	xxxxKx_S_xxxxxx
E1BEQ0	43	S	xxxRRx_S_xxxxxx
E1BF15	446	S	xxxxxx_S_xExxxx
E1BFC2	1084	S	xKxxxx_S_xxxxxx
E1BFD3	67	S	Rxxxxx_S_xxxxxx
E1BFD3	72	S	xxxKxx_S_xxxxxx
E1BFD3	84	S	xxxxRx_S_xxxxxx
E1BFD3	88	S	xxxxxx_S_xxKxxx
E1BFD3	94	S	xxxKxx_S_xxxxxx
E1BFD3	27	S	xxxKxx_S_xxxxxx
E1BFE5	482	S	xxxKxx_S_xxxxxx
E1BFT8	33	S	xxxxRx_S_xxxxxx
E1BG18	994	S	xxxKxx_S_xxxxxx
E1BGD1	8	S	xxxxxx_S_xExxxx
E1BGD1	93	S	xxxRRx_S_xxxxxx
E1BGD1	186	S	xxxRxx_S_xxxxxx
E1BGK2	57	S	xxxxxx_S_xExxxx
E1BGK2	58	S	xxxRxx_S_xxxLxx
E1BGR4	359	S	xxxxxx_S_Pxxxxx
E1BGR4	371	S	xxxxxx_S_Pxxxxx
E1BGW9	94	S	xxxxxx_S_xExxxx
E1BGY2	58	S	xxxxxx_S_Pxxxxx
E1BHQ2	212	S	xxxKxx_S_xxxxxx
E1BHQ2	213	S	xxKxxx_S_xxxxxx
E1BHQ2	237	S	xxxxxx_S_Pxxxxx
E1BHQ2	242	S	xxxxxx_S_Pxxxxx
E1BHW8	208	S	xxxxxx_S_xTxxxx
E1BHW8	46	S	xxxxxx_S_xExxxx
E1BHW8	319	S	xxxxxx_S_xxxxxK
E1BHW8	468	S	xxxRxx_S_Pxxxxx
E1BHZ3	58	S	xxxxxx_S_xxxxxK
E1BHZ3	386	S	xxxxxx_S_xTxxxx
E1BHZ3	104	S	xxxKxx_S_xxxxxx
E1BHZ3	107	S	Kxxxxx_S_xxxxxx
E1BHZ3	178	S	xxxKxx_S_xxxxxx
E1BHZ3	176	S	Kxxxxx_S_xxxxxx
E1BHZ3	284	S	xxxxxx_S_xTxxxx
E1BHZ3	314	S	xxxxxx_S_Pxxxxx
E1BHZ3	319	S	xxxRxx_S_Pxxxxx
E1BI42	139	S	xxxxxx_S_xExxxx
E1BI46	223	S	xxxxxx_S_Pxxxxx
E1BIA4	1741	S	xxxRxx_S_Pxxxxx
E1BIH2	152	S	xxKxxx_S_xxxxxx
E1BJ01	155	S	xxxKxx_S_xxxLxx
E1BJ01	202	S	xxxxxx_S_xExxxx
E1BJ01	1143	S	Kxxxxx_S_xxxxxx
E1BJ01	887	S	xxxxxx_S_xxxxxK
E1BJC0	459	S	xKxxxx_S_xxxxxx
E1BJC2	371	S	xxKxxx_S_xxxxxx
E1BJE9	489	S	xxxKxx_S_xxxLxx
E1BJE9	492	S	xxxxxx_S_xTxxxx
E1BJG2	270	S	Kxxxxx_S_xxxxxx
E1BJG2	272	S	xxxxxx_S_xExxxx
E1BJG7	101	S	xxxRxx_S_Pxxxxx
E1BJG7	104	S	Rxxxxx_S_xxxxxx
E1BJG8	228	S	xxxxxx_S_xxDLxx
E1BJL9	475	S	xxxxxx_S_xxxxxK
E1BJL9	55	S	xxxxRx_S_xxxxxx
E1BJL9	58	S	xxxxxx_S_xTxxxx
E1BJL9	242	S	xxKxxx_S_xxxxxx
E1BJL9	15	S	xxxxxx_S_xExxxx
E1BJM5	601	S	xxxxxx_S_Pxxxxx
E1BJM5	90	S	xxKxxx_S_xxxxxx
E1BJM5	158	S	xxxxxx_S_xxDLxx
E1BJV2	612	S	xxxxxx_S_Pxxxxx
E1BJV2	116	S	xxxxxx_S_Pxxxxx
E1BJV2	256	S	xxxxxx_S_Pxxxxx
E1BJV2	125	S	xxxRRx_S_xxxxxx
E1BJV2	126	S	xxxRxx_S_xxxLxx
E1BJV2	510	S	xxxRRx_S_xxxxxx
E1BJV2	596	S	xxxRxx_S_xxxxxx
E1BJV2	602	S	xxxxxx_S_xExxxx
E1BJV9	343	S	xxxxxx_S_xExxxx
E1BJV9	548	S	xxKxxx_S_xxxxxx
E1BJV9	664	S	xxRxxx_S_xxxxxx
E1BJV9	668	S	xxxxxx_S_Pxxxxx
E1BJV9	711	S	xxxxxx_S_Pxxxxx
E1BJX2	42	S	xxxxxx_S_xExxxx
E1BJY7	346	S	xxxKxx_S_xxxLxx
E1BJY7	262	S	xxxxxx_S_Pxxxxx
E1BJY7	265	S	xxRxxx_S_xxxxxx
E1BJZ4	450	S	xxxxRx_S_xxxxxx
Q5EAD6	97	S	xxKxxx_S_xxxxxx
Q5EAD6	125	S	xxxxxx_S_xxKxxx
E1BK78	88	S	xxxxKx_S_xxxxxx
E1BKB3	321	S	xxxxxx_S_xTxxxx
E1BKK8	74	S	xxxxxx_S_xxKxxx
E1BKK8	166	S	xxxRRx_S_xxxxxx
E1BKR1	28	S	xxxxxx_S_Pxxxxx
E1BKR1	33	S	xxxRxx_S_xxxLxx
E1BL25	2466	S	xxxxxx_S_Pxxxxx
E1BLA2	123	S	xxKxxx_S_xxxxxx
E1BLA2	618	S	xxxxxx_S_xxDLxx
E1BLA2	556	S	xxKxxx_S_xxxxxx
E1BLA2	405	S	xxxxRx_S_xxxxxx
E1BLA2	102	S	xxxRxx_S_xxxxxx
E1BLK7	293	S	xxxxKx_S_xxxxxx
E1BLK7	504	S	xxxRxx_S_xxxxxx
E1BLK7	506	S	xxxRxx_S_xxxxxx
E1BLK7	508	S	xxxRxx_S_Pxxxxx
E1BLK7	244	S	xxxxxx_S_xExxxx
E1BLK7	127	S	xxxxxx_S_xTxxxx
E1BLK7	310	S	Rxxxxx_S_xxxxxx
E1BLK7	206	S	xxxxRx_S_xxxxxx
E1BLK7	211	S	xxxxRx_S_xxxxxx
E1BLK7	526	S	xxxRxx_S_Pxxxxx
E1BLK7	528	S	xxxRxx_S_Pxxxxx
E1BLK7	10	S	xxxRxx_S_xxxLxx
E1BLK7	154	S	xxxKxx_S_xxxLxx
E1BLK7	157	S	Kxxxxx_S_xxxxxx
E1BLK7	97	S	xxKxxx_S_xxxxxx
E1BLK7	101	S	xxxKxx_S_xxxxxx
E1BLK7	257	S	xxRxxx_S_xxxxxx
E1BLK7	259	S	xxxRxx_S_Pxxxxx
E1BLK7	261	S	xxxRxx_S_Pxxxxx
E1BLT8	274	S	xxRxxx_S_xxxxxx
E1BM28	122	S	xxxRxx_S_xxxxxx
E1BMD6	315	S	xxxKxx_S_xxxxxx
E1BMP5	237	S	xxxxxx_S_Pxxxxx
E1BMP5	49	S	xxxxxx_S_Pxxxxx
E1BMP5	93	S	xxxRxx_S_xxxLxx
E1BMU6	68	S	xxxxxx_S_Pxxxxx
E1BMU6	35	S	Kxxxxx_S_xxxxxx
E1BMU6	100	S	xxxRxx_S_xxxLxx
E1BMU6	103	S	Rxxxxx_S_xxxxxx
E1BMV3	463	S	xxxxxx_S_xxKxxx
E1BMY4	1038	S	xxxxRx_S_xxxxxx
E1BMY4	76	S	xxxxRx_S_xxxxxx
E1BMY4	382	S	xxxRxx_S_xxxxxx
E1BMY4	1022	S	xxxRxx_S_xxxLxx
E1BMY9	1038	S	xxxxRx_S_xxxxxx
E1BMY9	1039	S	xxxRxx_S_xxxxxx
E1BMY9	960	S	xxxxKx_S_xxxxxx
E1BMY9	961	S	xxxKxx_S_xxxLxx
E1BMY9	963	S	xKxxxx_S_xxxxxx
E1BMY9	1020	S	xxxRxx_S_xxxLxx
E1BMZ9	781	S	xxxKxx_S_xxxxxx
E1BN01	54	S	xxxKxx_S_xxxxxx
E1BN01	34	S	xxxxxx_S_Pxxxxx
E1BN42	30	S	xxxxxx_S_xTxxxx
E1BN42	53	S	xxxxxx_S_xExxxx
E1BN42	54	S	xxxxxx_S_xTxxxx
E1BN42	78	S	xxxxRx_S_xxxxxx
E1BN42	102	S	xxxxxx_S_xTxxxx
E1BN60	463	S	xxxKxx_S_xxxxxx
E1BN60	428	S	xxxxKx_S_xxxxxx
E1BNC7	80	S	xxxxxx_S_Pxxxxx
E1BNC7	57	S	xxxxxx_S_xxKxxx
E1BNC7	183	S	xxKxxx_S_xxxxxx
E1BNC7	184	S	xxxxxx_S_xExxxx
E1BNC7	164	S	xxxxxx_S_xTxxxx
E1BNI7	44	S	xxxRxx_S_xxxxxx
E1BNI7	46	S	xxKxxx_S_xxxxxx
E1BNS6	218	S	xxRxxx_S_xxxxxx
E1BNS6	100	S	xxxxKx_S_xxxxxx
E1BNS6	206	S	xxxxxx_S_Pxxxxx
E1BNS6	40	S	xxxRxx_S_xxxxxx
E1BNS6	85	S	xxxxxx_S_xTxxxx
E1BNS9	19	S	xxxxxx_S_xxKxxx
E1BNS9	319	S	xxxxKx_S_xxxxxx
E1BNS9	321	S	xxKxxx_S_xxxxxx
E1BNS9	222	S	xxxxxx_S_xxxxxK
E1BNS9	226	S	xxxxKx_S_xxxxxx
E1BNS9	310	S	xxxxxx_S_xExxxx
E1BNV4	242	S	xxxxxx_S_xxxxxK
E1BNX5	135	S	xxxxxx_S_Pxxxxx
E1BP31	509	S	xxKxxx_S_xxxxxx
E1BP31	29	S	Kxxxxx_S_xxxxxx
E1BP40	309	S	xxxxxx_S_xExxxx
E1BP40	315	S	xxxxRx_S_xxxxxx
E1BP40	794	S	xxxRxx_S_xxxLxx
E1BP40	364	S	xxxxRx_S_xxxxxx
E1BP40	366	S	xxRxxx_S_xxxxxx
E1BP40	368	S	Rxxxxx_S_xxxxxx
E1BP58	1380	S	xxxxRx_S_xxxxxx
E1BP58	571	S	xxxxxx_S_xxxxxK
E1BP58	572	S	xxxxxx_S_xxxxxK
E1BP58	32	S	xxxRxx_S_xxxxxx
E1BPC1	620	S	xxxRxx_S_Pxxxxx
E1BPJ2	182	S	Rxxxxx_S_xxxxxx
E1BPJ2	186	S	xxxxxx_S_xExxxx
E1BPJ2	546	S	xxxxRx_S_xxxxxx
E1BPJ2	235	S	xxxKxx_S_xxxxxx
E1BPJ2	246	S	xxxxxx_S_Pxxxxx
E1BPJ2	369	S	xxxxxx_S_xxKxxx
E1BPJ2	355	S	xxxRxx_S_Pxxxxx
E1BPJ2	195	S	xxxxRx_S_xxxxxx
E1BPJ2	574	S	xxxRxx_S_xxxxxx
E1BPQ0	142	S	xxxRxx_S_xxxxxx
E1BPT0	129	S	xxxxxx_S_Pxxxxx
E1BPT0	133	S	xxxxxx_S_xExxxx
E1BPT0	8	S	xxxxxx_S_xExxxx
E1BPT0	79	S	xxxxRx_S_xxxxxx
E1BPT0	83	S	xxxxxx_S_xTxxxx
E1BPT0	24	S	xxKxxx_S_xxxxxx
E1BPT0	26	S	xxxxxx_S_xExxxx
E1BPT0	105	S	xxxxxx_S_xTxxxx
E1BPV0	709	S	xxxxxx_S_xExxxx
E1BPV0	632	S	xxRxxx_S_xxxxxx
E1BPV0	635	S	xxxxxx_S_xxxxxK
E1BPV0	612	S	xxxxxx_S_Pxxxxx
E1BPV0	616	S	xxxxxx_S_xExxxx
F1MAW0	319	S	xxxRxx_S_xxxLxx
F1MAW0	322	S	Rxxxxx_S_xxxxxx
F1MAW0	385	S	xxxxxx_S_xxKxxx
Q9XSJ4	427	S	xKxxxx_S_xxxxxx
Q9XSJ4	263	S	xxxxxx_S_Pxxxxx
F1MB15	4944	S	xxxxxx_S_xTxxxx
F1MB15	6369	S	xxxxKx_S_xxxxxx
F1MB15	6373	S	Kxxxxx_S_xxxxxx
F1MB15	6378	S	xxxxxx_S_xxKxxx
F1MB15	1062	S	xxxxxx_S_xTxxxx
F1MB15	6434	S	xxxRRx_S_xxxxxx
F1MB15	6442	S	xxxxxx_S_xTxxxx
F1MB15	3110	S	xxxxxx_S_xExxxx
F1MB15	942	S	xKxxxx_S_xxxxxx
F1MB15	1405	S	xxxxxx_S_xTxxxx
F1MB15	1466	S	xxKxxx_S_xxxxxx
F1MB15	5113	S	xxKxxx_S_xxxxxx
F1MB15	551	S	xxxxxx_S_xxKxxx
F1MB15	5570	S	xKxxxx_S_xxxxxx
F1MB15	1008	S	xxxxxx_S_xTxxxx
F1MB15	4394	S	xxxKxx_S_xxxxxx
F1MB15	3780	S	xxxxxx_S_xxKxxx
F1MB15	6540	S	xxxxxx_S_xExxxx
F1MB15	5625	S	xxKxxx_S_xxxxxx
F1MB15	5629	S	xxxxxx_S_Pxxxxx
F1MB15	6066	S	xxxxxx_S_xExxxx
F1MB15	6703	S	xxKxxx_S_xxxxxx
F1MB15	6706	S	xxxxxx_S_xxxxxK
F1MB15	3081	S	xxxxxx_S_xxDLxx
F1MB15	3089	S	xxxxxx_S_xExxxx
F1MB15	5792	S	xxKxxx_S_xxxxxx
F1MB15	5795	S	xxKxxx_S_xxxxxx
F1MB15	5720	S	xxxxKx_S_xxxxxx
F1MB15	5721	S	xxxKxx_S_xxxxxx
F1MB15	5213	S	xxKxxx_S_xxxxxx
F1MB15	5221	S	xxxxRx_S_xxxxxx
F1MB15	4432	S	xxKxxx_S_xxxxxx
F1MB15	5185	S	xxxKxx_S_xxxxxx
F1MB15	5614	S	xxRxxx_S_xxxxxx
F1MB15	126	S	Kxxxxx_S_xxxxxx
F1MB15	5577	S	xxxKxx_S_xxxxxx
F1MB15	5579	S	xxxxxx_S_xxKxxx
F1MB15	916	S	xxxxKx_S_xxxxxx
F1MB15	4749	S	xxxxKx_S_xxxxxx
F1MB15	5732	S	xxxxKx_S_xxxxxx
F1MB15	520	S	xxRxxx_S_xxxxxx
F1MB15	522	S	xxxKxx_S_xxxxxx
F1MB15	527	S	xxxxxx_S_xExxxx
F1MB15	6128	S	xxKxxx_S_xxxxxx
F1MB15	6557	S	xxKxxx_S_xxxxxx
F1MB15	4793	S	xxxKxx_S_xxxxxx
F1MB15	6245	S	xxxKxx_S_xxxxxx
F1MB15	4379	S	xxRxxx_S_xxxxxx
F1MB15	6081	S	xxKxxx_S_xxxxxx
F1MB15	6087	S	xxxxxx_S_xxKxxx
F1MB15	5976	S	xxxRxx_S_xxxxxx
F1MB15	4414	S	xxxRxx_S_xxxxxx
F1MB15	3176	S	xxxxxx_S_xExxxx
F1MB15	5499	S	xxxRxx_S_xxxxxx
F1MB15	5500	S	xxxKxx_S_xxxxxx
F1MB15	6576	S	xxKxxx_S_xxxxxx
F1MB15	535	S	xxxxKx_S_xxxxxx
F1MB15	6333	S	xxxxxx_S_Pxxxxx
F1MB15	1530	S	xxxKxx_S_xxxLxx
F1MB15	1531	S	xxKxxx_S_xxxxxx
F1MB15	3380	S	xxxxxx_S_Pxxxxx
F1MB15	3832	S	xxxKxx_S_xxxxxx
F1MB15	5813	S	xxxRxx_S_xxxxxx
F1MB15	1387	S	xxxxxx_S_xxxxxK
F1MB15	1390	S	xxxxxx_S_xxKxxx
F1MB15	6476	S	xxxxRx_S_xxxxxx
F1MB15	3581	S	xxxKxx_S_xxxxxx
F1MB15	80	S	xxxxRx_S_xxxxxx
F1MB15	3756	S	xxKxxx_S_xxxxxx
F1MB15	3762	S	xxxxxx_S_Pxxxxx
F1MB15	1340	S	xxxxxx_S_xxKxxx
F1MB15	1342	S	xxxxxx_S_xxxxxK
F1MB15	1345	S	xxxxxx_S_xExxxx
F1MB15	4059	S	xxxxKx_S_xxxxxx
F1MB15	4060	S	xxxxxx_S_xExxxx
F1MB15	4651	S	xxxxxx_S_xxKxxx
F1MB15	4656	S	xxxxKx_S_xxxxxx
F1MB15	4657	S	xxxKxx_S_xxxxxx
F1MB15	933	S	xxxxxx_S_Pxxxxx
F1MB15	65	S	xxxxxx_S_xxxxxK
F1MB15	1161	S	xxxxKx_S_xxxxxx
F1MB15	840	S	xxxRxx_S_Pxxxxx
F1MB15	842	S	xxxRxx_S_xxxxxx
F1MB15	856	S	xxxxRx_S_xxxxxx
F1MB15	309	S	xxKxxx_S_xxxxxx
F1MB15	5769	S	xxxKxx_S_xxxxxx
F1MB15	4113	S	xxKxxx_S_xxxxxx
F1MB15	3361	S	xxxxxx_S_xExxxx
F1MB15	6694	S	xKxxxx_S_xxxxxx
F1MB15	6698	S	xxxxxx_S_xExxxx
F1MB15	4452	S	xxxxxx_S_xExxxx
F1MB15	4124	S	xxxxxx_S_xxxxxK
F1MB15	6741	S	xxxxKx_S_xxxxxx
F1MB15	6742	S	xxxxxx_S_Pxxxxx
F1MB15	6236	S	xxxKxx_S_xxxLxx
F1MB15	925	S	xxxxRx_S_xxxxxx
F1MB15	6337	S	xxxxKx_S_xxxxxx
F1MB15	5484	S	xxxxKx_S_xxxxxx
F1MB15	6426	S	xKxxxx_S_xxxxxx
F1MB15	3218	S	xxxxxx_S_Pxxxxx
F1MB15	4678	S	xxxRxx_S_xxxxxx
F1MB15	4686	S	xxxxxx_S_xTxxxx
F1MB15	3553	S	xxxxKx_S_xxxxxx
F1MB15	5544	S	xxxRxx_S_xxxxxx
F1MB15	5547	S	xxxxxx_S_xTxxxx
F1MB15	5551	S	xxxxxx_S_Pxxxxx
F1MB15	3186	S	xxKxxx_S_xxxxxx
F1MB15	4292	S	xxxxKx_S_xxxxxx
F1MB15	4295	S	xxxxxx_S_xxxxxK
F1MB15	5428	S	xxKxxx_S_xxxxxx
F1MB15	3286	S	xxxxRx_S_xxxxxx
F1MB15	3131	S	xxxxRx_S_xxxxxx
F1MB15	3132	S	xxxRxx_S_xxxxxx
F1MB15	5749	S	xxxxxx_S_xTxxxx
F1MB15	5757	S	xxxxxx_S_xxKxxx
F1MB15	5758	S	xxxKxx_S_xxxLxx
F1MB15	936	S	Kxxxxx_S_xxxxxx
F1MB15	1123	S	xxxxxx_S_xExxxx
F1MB15	1126	S	xxKxxx_S_xxxxxx
F1MB15	4971	S	xxxxxx_S_xExxxx
F1MB15	4980	S	xxxxxx_S_xxxxxK
F1MB15	4496	S	xKxxxx_S_xxxxxx
F1MB15	4497	S	xxxxxx_S_xTxxxx
F1MB15	3537	S	xxxRxx_S_xxxxxx
F1MB15	1167	S	xxxxKx_S_xxxxxx
F1MB15	3099	S	xxxRxx_S_xxxLxx
F1MB15	4546	S	xxxxRx_S_xxxxxx
F1MB15	22	S	xxKxxx_S_xxxxxx
F1MB15	496	S	xxxxxx_S_xTxxxx
F1MB15	3629	S	xxxxxx_S_xExxxx
F1MB15	5359	S	xxxxxx_S_xTxxxx
F1MB15	5362	S	xxxxxx_S_xxKxxx
F1MB15	3591	S	xxxxxx_S_xExxxx
F1MB15	4172	S	xxxKxx_S_xxxxxx
F1MB15	41	S	xxKxxx_S_xxxxxx
F1MB15	1551	S	xxxxxx_S_xExxxx
F1MB15	4084	S	xxxKxx_S_xxxxxx
F1MB15	4087	S	Kxxxxx_S_xxxxxx
F1MB15	3145	S	xxxxKx_S_xxxxxx
F1MB15	6722	S	Kxxxxx_S_xxxxxx
F1MB15	6723	S	xxxKxx_S_xxxxxx
F1MB15	6726	S	Kxxxxx_S_xxxxxx
F1MB15	6730	S	xxxKxx_S_xxxxxx
F1MB15	3926	S	xxxxxx_S_xExxxx
F1MB15	5782	S	xxxxxx_S_xxxxxK
F1MB15	6095	S	xxxxxx_S_Pxxxxx
F1MB15	6561	S	xxxxxx_S_Pxxxxx
F1MB15	6567	S	xxKxxx_S_xxxxxx
F1MB15	6569	S	Kxxxxx_S_xxxxxx
F1MB15	6570	S	xxxxxx_S_xxKxxx
F1MB15	3313	S	xxxxxx_S_xxKxxx
F1MB15	1110	S	xxKxxx_S_xxxxxx
F1MB15	1119	S	xxxxxx_S_xxKxxx
F1MB15	5396	S	xxKxxx_S_xxxxxx
F1MB26	8	S	xxxRxx_S_xxxLxx
F1MB26	9	S	xxxxxx_S_xExxxx
F1MB26	10	S	xxRxxx_S_xxxxxx
Q56JV1	76	S	Kxxxxx_S_xxxxxx
F1MBQ1	564	S	xxKxxx_S_xxxxxx
F1MBQ1	565	S	xKxxxx_S_xxxxxx
F1MBQ1	653	S	xxxxxx_S_xTxxxx
F1MBQ1	347	S	xxxxRx_S_xxxxxx
F1MBQ1	349	S	xxRxxx_S_xxxxxx
F1MBQ2	167	S	xxxKxx_S_xxxxxx
F1MBQ2	169	S	xKxxxx_S_xxxxxx
F1MBQ2	144	S	xxxxKx_S_xxxxxx
F1MBQ2	265	S	xxxxRx_S_xxxxxx
F1MBQ2	266	S	xxxRRx_S_xxxxxx
F1MBQ2	268	S	xxxxxx_S_Pxxxxx
F1MBQ2	251	S	xxxxxx_S_Pxxxxx
F1MBU8	14	S	Kxxxxx_S_xxxxxx
F1MBV2	21	S	xKxxxx_S_xxxxxx
F1MBV2	22	S	xxxxxx_S_xxDLxx
F1MBZ1	22	S	xxxRxx_S_xxxxxx
F1MBZ1	501	S	xxxxxx_S_Pxxxxx
F1MBZ1	602	S	xxKxxx_S_xxxxxx
Q2TBN9	77	S	xxxRRx_S_xxxxxx
F1MCK4	42	S	xxxKxx_S_xxxxxx
F1MCK4	190	S	xxxRxx_S_xxxxxx
F1MCS6	54	S	xxxxxx_S_xExxxx
F1MCS6	507	S	xxxxxx_S_xExxxx
F1MD58	48	S	xxKxxx_S_xxxxxx
F1MD58	49	S	xxxxRx_S_xxxxxx
F1MD58	52	S	xxxxxx_S_xxxxxK
F1MD71	398	S	xxxxKx_S_xxxxxx
F1MDB5	19	S	xxxxxx_S_xExxxx
F1MDB5	115	S	xxxxxx_S_xxKxxx
F1MDF0	51	S	xxxxxx_S_Pxxxxx
F1MDF9	489	S	xxxxxx_S_Pxxxxx
Q2YDD9	258	S	xxxxxx_S_xExxxx
[truncated: 2,085 more rows]
