# Supplementary material for: Quantitative phosphoproteomics analyses reveal the regulatory mechanisms related to frozen-thawed sperm capacitation and acrosome reaction in yak (Bos grunniens)
Source: Front Physiol. 2022 Oct 6;13:1013082. doi: 10.3389/fphys.2022.1013082 (PMC9583833; doi:10.3389/fphys.2022.1013082)
Supplement: Supplementary file 1 [file DataSheet1.ZIP › supplementary materials/Table S3.xlsx]

## Sheet: ident Classification
GO Terms Level 1	GO Terms Level 2	Number of proteins
Biological Process	cellular process	819
Biological Process	biological regulation	588
Biological Process	metabolic process	495
Biological Process	response to stimulus	387
Biological Process	localization	372
Biological Process	multicellular organismal process	321
Biological Process	developmental process	270
Biological Process	signaling	203
Biological Process	multi-organism process	171
Biological Process	reproduction	139
Biological Process	immune system process	119
Cellular Component	cell	965
Cellular Component	intracellular	934
Cellular Component	protein-containing complex	347
Molecular Function	binding	548
Molecular Function	catalytic activity	382
Molecular Function	molecular function regulator	83
Molecular Function	transporter activity	76
Molecular Function	structural molecule activity	52
Molecular Function	transcription regulator activity	36

## Sheet: ident list
Category	Protein accession	Position	Amino acid	Protein description	Gene name	Localization probability	PEP	Score	Charge	Modified sequence	Mass error [ppm]	FTH1	FTH2	FTH3	CAP1	CAP2	CAP3	AR1	AR2	AR3
binding	Q32KU4	106	S	IQ domain-containing protein F5 OS=Bos taurus OX=9913 GN=IQCF5 PE=2 SV=1	IQCF5	0.999561	0.0131794	61.78	3	WHS(1)CHTR	-0.3961	0.727	1.358	1.396	0.792	1.3	0.834	0.967	1.149	0.768
binding	F1MEX9	62	S	Acyl-CoA synthetase long chain family member 3 OS=Bos taurus OX=9913 GN=ACSL3 PE=4 SV=3	ACSL3	0.966017	0.00371015	51.495	4	AKPVNS(0.966)KPDS(0.031)AY(0.003)R	-0.014834	0.866	0.746	1.262	0.814	0.983	1.18	1.047	1.062	1.107
binding	A0A3Q1M361	464	T	Phospholipase A2 group VI OS=Bos taurus OX=9913 GN=PLA2G6 PE=4 SV=1	PLA2G6	0.499235	3.53515e-14	118.42	3	FPLT(0.002)QGFS(0.499)T(0.499)EQCSAAAPSFSMER	-0.23055
binding	A0A3Q1M361	463	S	Phospholipase A2 group VI OS=Bos taurus OX=9913 GN=PLA2G6 PE=4 SV=1	PLA2G6	0.499235	3.53515e-14	118.42	3	FPLT(0.002)QGFS(0.499)T(0.499)EQCSAAAPSFSMER	-0.23055
binding	Q56JV1	76	S	40S ribosomal protein S26 OS=Bos taurus OX=9913 GN=RPS26 PE=3 SV=3	RPS26	0.999902	5.75711e-15	137.8	4	LHYCVS(1)CAIHSK	0.012133
binding	F1MB26	10	S	Ectonucleoside triphosphate diphosphohydrolase 1 OS=Bos taurus OX=9913 GN=ENTPD1 PE=3 SV=1	ENTPD1	0.502471	7.74344e-10	130.47	3	RFS(0.995)S(0.502)S(0.502)ELPTR	-0.51509	0.793		0.88	0.878		1.181	0.863		1.471
binding	F1MB26	9	S	Ectonucleoside triphosphate diphosphohydrolase 1 OS=Bos taurus OX=9913 GN=ENTPD1 PE=3 SV=1	ENTPD1	0.882928	6.03248e-25	146.25	4	RFS(0.992)S(0.883)S(0.125)ELPTRTEESELK	-0.077001	0.688		0.797	0.946		1.486	0.583		0.858
binding	F1MB26	8	S	Ectonucleoside triphosphate diphosphohydrolase 1 OS=Bos taurus OX=9913 GN=ENTPD1 PE=3 SV=1	ENTPD1	0.995059	6.03248e-25	146.25	3	RFS(0.995)S(0.502)S(0.502)ELPTR	-0.51509	0.96		1.217	0.845		1.144	0.617		0.744
binding	E1BPQ0	144	T	UBX domain protein 2A OS=Bos taurus OX=9913 GN=UBXN2A PE=4 SV=1	UBXN2A	0.444961	0.000716796	52.465	5	PVFQPFS(0.11)GQGHRLGS(0.445)AT(0.445)PKIVSK	-4.3296
binding	E1BPQ0	142	S	UBX domain protein 2A OS=Bos taurus OX=9913 GN=UBXN2A PE=4 SV=1	UBXN2A	0.444961	0.000716796	52.465	5	PVFQPFS(0.11)GQGHRLGS(0.445)AT(0.445)PKIVSK	-4.3296
binding	A0A3Q1LRI5	7	S	SAM domain, SH3 domain and nuclear localization signals 1 OS=Bos taurus OX=9913 GN=SAMSN1 PE=4 SV=1	SAMSN1	0.249505	0.0122896	50.831	4	T(0.25)QS(0.25)NS(0.25)S(0.25)ENHY(0.001)FS(0.001)ISK	1.8794
binding	A0A3Q1LRI5	9	S	SAM domain, SH3 domain and nuclear localization signals 1 OS=Bos taurus OX=9913 GN=SAMSN1 PE=4 SV=1	SAMSN1	0.249505	0.0122896	50.831	4	T(0.25)QS(0.25)NS(0.25)S(0.25)ENHY(0.001)FS(0.001)ISK	1.8794
binding	A0A3Q1LRI5	10	S	SAM domain, SH3 domain and nuclear localization signals 1 OS=Bos taurus OX=9913 GN=SAMSN1 PE=4 SV=1	SAMSN1	0.249505	0.0122896	50.831	4	T(0.25)QS(0.25)NS(0.25)S(0.25)ENHY(0.001)FS(0.001)ISK	1.8794
binding	A0A3Q1LRI5	5	T	SAM domain, SH3 domain and nuclear localization signals 1 OS=Bos taurus OX=9913 GN=SAMSN1 PE=4 SV=1	SAMSN1	0.249505	0.0122896	50.831	4	T(0.25)QS(0.25)NS(0.25)S(0.25)ENHY(0.001)FS(0.001)ISK	1.8794
binding	E1BN74	107	S	SGF29 C-terminal domain-containing protein OS=Bos taurus OX=9913 GN=SGF29 PE=4 SV=3	SGF29	0.997824	0.00786162	54.898	2	IAGLY(0.002)NDS(0.998)EPPR	-0.76825
binding	E1BM28	122	S	2'-deoxynucleoside 5'-phosphate N-hydrolase 1 OS=Bos taurus OX=9913 GN=DNPH1 PE=3 SV=3	DNPH1	1	0.00765009	80.438	2	VLS(1)AMIR	-2.8505
binding	Q5EAD6	197	T	60S ribosomal protein L15 OS=Bos taurus OX=9913 GN=RPL15 PE=2 SV=3	RPL15	1	0.024635	61.593	4	RRNT(1)LQLHR	0.27941
binding	Q5EAD6	183	T	60S ribosomal protein L15 OS=Bos taurus OX=9913 GN=RPL15 PE=2 SV=3	RPL15	0.992969	0.0270626	46.352	3	FHHT(0.993)IGGS(0.007)R	1.893
binding	E1BHW8	73	S	UBX domain protein 11 OS=Bos taurus OX=9913 GN=UBXN11 PE=4 SV=3	UBXN11	0.999993	2.90759e-24	144.95	2	QVPVYNDS(1)ELVATLTR	-0.81253	0.876	0.976	1.012	1.052	1.008	1.011	1.01	1.059	1.112
binding	E1BHW8	468	S	UBX domain protein 11 OS=Bos taurus OX=9913 GN=UBXN11 PE=4 SV=3	UBXN11	1	0.00129319	64.534	3	RAS(1)PPAPGPK	0.48446	0.82	0.901	1.26	0.948	0.976	0.963	0.88	1.334	1.029
binding	E1BJC2	371	S	Tau tubulin kinase 2 OS=Bos taurus OX=9913 GN=TTBK2 PE=4 SV=1	TTBK2	1	4.73212e-05	81.632	4	VPGS(1)LGHPHPQEK	2.7887
binding	E1BJG3	1393	S	Gem nuclear organelle associated protein 5 OS=Bos taurus OX=9913 GN=GEMIN5 PE=4 SV=3	GEMIN5	1	0.0100435	49.448	3	QHQKS(1)QLCK	-1.0836
binding	E1BJM5	601	S	PAS domain containing serine/threonine kinase OS=Bos taurus OX=9913 GN=PASK PE=4 SV=2	PASK	0.99665	6.21932e-178	236.33	4	GGTSESGQGPDAATAAPHTEGHLAGQDPEGEQS(0.003)VLPGS(0.997)PR	0.13908			1.336			0.998			0.955
binding	Q3ZBJ3	60	T	FXYD domain-containing ion transport regulator 7 OS=Bos taurus OX=9913 GN=FXYD7 PE=3 SV=1	FXYD7	0.92356	0.0158906	56.139	2	S(0.001)ES(0.076)PT(0.924)CKS(0.999)CK	-3.1792
binding	F1MHT2	131	S	Phosphatidylinositol-5-phosphate 4-kinase type 2 beta OS=Bos taurus OX=9913 GN=PIP4K2B PE=4 SV=2	PIP4K2B	0.975263	0.0252476	52.372	2	SAPINS(0.024)DS(0.975)QGR	0.66528	0.995		0.688	1.125		1.248	1.004		1.283
binding	Q3ZBJ3	63	S	FXYD domain-containing ion transport regulator 7 OS=Bos taurus OX=9913 GN=FXYD7 PE=3 SV=1	FXYD7	0.999207	0.0158906	56.139	2	S(0.001)ES(0.076)PT(0.924)CKS(0.999)CK	-3.1792
binding	E1BJM5	158	S	PAS domain containing serine/threonine kinase OS=Bos taurus OX=9913 GN=PASK PE=4 SV=2	PASK	0.882216	7.66874e-26	151.99	3	LLGHS(0.882)S(0.118)HDLIGQK	0.28797			1.34			0.962			0.996
binding	Q28172	330	S	Prolactin receptor OS=Bos taurus OX=9913 GN=PRLR PE=1 SV=1	PRLR	1	0.0191653	43.03	3	PS(1)KEHT(1)EQGVK	1.4871
binding	Q28172	334	T	Prolactin receptor OS=Bos taurus OX=9913 GN=PRLR PE=1 SV=1	PRLR	1	0.0191653	43.03	3	PS(1)KEHT(1)EQGVK	1.4871
binding	Q5EAD6	187	S	60S ribosomal protein L15 OS=Bos taurus OX=9913 GN=RPL15 PE=2 SV=3	RPL15	0.99888	0.00221441	65.179	4	FHHT(0.001)IGGS(0.999)RR	0.99536
binding	Q5EAD6	97	S	60S ribosomal protein L15 OS=Bos taurus OX=9913 GN=RPL15 PE=2 SV=3	RPL15	0.996651	0.0056716	69.92	2	S(0.997)LQS(0.003)VAEER	1.2264
binding	Q5EAD6	125	S	60S ribosomal protein L15 OS=Bos taurus OX=9913 GN=RPL15 PE=2 SV=3	RPL15	0.971501	3.24267e-12	122.19	2	VLNSYWVGEDS(0.972)T(0.028)YK	-0.28077
binding	E1BJM5	90	S	PAS domain containing serine/threonine kinase OS=Bos taurus OX=9913 GN=PASK PE=4 SV=2	PASK	0.987318	0.0113624	57.288	2	LHCS(0.987)AT(0.013)PGQADR	0.75384			1.38			1.119			0.79
binding	A0A3Q1M3G3	365	S	Ral GEF with PH domain and SH3 binding motif 1 OS=Bos taurus OX=9913 GN=RALGPS1 PE=4 SV=1	RALGPS1	1	0.00399507	82.803	3	VPVRNS(1)PR	-0.32549	1.371			1.373			1.071
binding	A0A3Q1M3G3	298	S	Ral GEF with PH domain and SH3 binding motif 1 OS=Bos taurus OX=9913 GN=RALGPS1 PE=4 SV=1	RALGPS1	0.775921	1.13108e-05	93.633	3	LVS(0.224)S(0.776)KEDLAGPSSGSSSAR	0.73203	1.393			1.207			0.875
binding	F1MKY0	414	S	Golgi associated, gamma adaptin ear containing, ARF binding protein 2 OS=Bos taurus OX=9913 GN=GGA2 PE=4 SV=3	GGA2	0.963023	1.63876e-12	124.17	3	KNPTTSALPAGGAQS(0.963)PS(0.037)AER	-0.128
binding	Q29RY8	224	S	AP-4 complex subunit mu-1 OS=Bos taurus OX=9913 GN=AP4M1 PE=2 SV=1	AP4M1	0.933921	0.00434269	71.806	2	SFLPS(0.066)GS(0.934)EMR	-0.97162	0.914	0.945		0.961	1.078		1.105	1.184
binding	F1MWY9	145	S	Enoyl-CoA delta isomerase 2 OS=Bos taurus OX=9913 GN=ECI2 PE=1 SV=3	ECI2	0.743574	9.28529e-07	103.12	3	KQPESDSLVVT(0.256)S(0.744)EDGITTIR	0.79445	1.15	0.991	0.716	0.978	0.953	0.946	1.081	1.165	1.002
binding	F1MWY9	367	S	Enoyl-CoA delta isomerase 2 OS=Bos taurus OX=9913 GN=ECI2 PE=1 SV=3	ECI2	0.5	0.0140544	52.862	2	LHAVNAEES(0.5)S(0.5)VLR	1.7763	0.754	1.096	0.796	0.962	1.277	1.538	0.593	0.883	0.954
binding	F1MWY9	368	S	Enoyl-CoA delta isomerase 2 OS=Bos taurus OX=9913 GN=ECI2 PE=1 SV=3	ECI2	0.672848	6.34672e-09	108.41	3	LHAVNAEES(0.327)S(0.673)VLR	0.91687	0.833	1.091	0.841	0.93	1.153	1.474	0.689	0.953	0.914
binding	F1MWY9	121	S	Enoyl-CoA delta isomerase 2 OS=Bos taurus OX=9913 GN=ECI2 PE=1 SV=3	ECI2	0.987023	5.83362e-95	215.43	2	LSAS(0.006)S(0.987)ES(0.01)PS(0.996)PEAPAADR	-1.5883	1.082	1.036	0.902	0.894	1.123	1.022	0.901	1.064	0.929
binding	F1MWY9	123	S	Enoyl-CoA delta isomerase 2 OS=Bos taurus OX=9913 GN=ECI2 PE=1 SV=3	ECI2	0.92988	5.21407e-54	178.38	2	LSASS(0.005)ES(0.93)PS(0.065)PEAPAADR	0.86808	1.175	0.966	0.764	1.042	0.897	0.976	1.09	1.048	1.048
binding	F1N2S7	253	S	Testis specific serine kinase 6 OS=Bos taurus OX=9913 GN=TSSK6 PE=3 SV=2	TSSK6	0.497338	6.43002e-27	148.1	3	ALIAELLQFS(0.005)PS(0.497)ARPS(0.497)AGQVAR	1.1745
binding	F1MWY9	125	S	Enoyl-CoA delta isomerase 2 OS=Bos taurus OX=9913 GN=ECI2 PE=1 SV=3	ECI2	0.996261	5.83362e-95	215.43	2	LSAS(0.006)S(0.987)ES(0.01)PS(0.996)PEAPAADR	-1.5883	1.221	1.097	0.896	0.95	0.951	1.052	0.961	1.004	0.854
binding	F1MZJ2	223	S	OTU deubiquitinase, ubiquitin aldehyde binding 2 OS=Bos taurus OX=9913 GN=OTUB2 PE=4 SV=2	OTUB2	0.5	2.02949e-12	124.63	3	T(0.5)S(0.5)HYNILYAADKH	0.14698	0.967	0.798	1.078	1.076	1.289	0.993	0.986	1.159	0.993
binding	F1MZJ2	222	T	OTU deubiquitinase, ubiquitin aldehyde binding 2 OS=Bos taurus OX=9913 GN=OTUB2 PE=4 SV=2	OTUB2	0.5	2.02949e-12	124.63	3	T(0.5)S(0.5)HYNILYAADKH	0.14698	0.967	0.798	1.078	1.076	1.289	0.993	0.986	1.159	0.993
binding	A0A3Q1MKI4	158	S	Neutrophil cytosolic factor 4 OS=Bos taurus OX=9913 GN=NCF4 PE=4 SV=1	NCF4	0.99545	2.66303e-05	85.362	3	VKS(0.995)ES(0.005)PQAAGIDR	0.95424
binding	A0A3Q1MKI4	298	S	Neutrophil cytosolic factor 4 OS=Bos taurus OX=9913 GN=NCF4 PE=4 SV=1	NCF4	1	0.0103465	82.417	2	LLS(1)DEDVK	0.027767
binding	F1MZY2	243	S	Glutamine--fructose-6-phosphate transaminase 1 OS=Bos taurus OX=9913 GN=GFPT1 PE=1 SV=2	GFPT1	0.553223	0.00052078	68.978	3	VDS(0.553)T(0.2)T(0.247)CLFPVEEK	0.44439
binding	Q32KV0	15	T	Phosphoglycerate mutase 2 OS=Bos taurus OX=9913 GN=PGAM2 PE=2 SV=1	PGAM2	0.5	2.4059e-35	189.33	2	HGES(0.5)T(0.5)WNQENR	0.049476
binding	F1MZJ2	114	S	OTU deubiquitinase, ubiquitin aldehyde binding 2 OS=Bos taurus OX=9913 GN=OTUB2 PE=4 SV=2	OTUB2	0.721727	0.00385262	75.819	2	DGS(0.722)VS(0.235)S(0.044)LLK	0.68618	1.004	0.917	1.044	1.102	0.783	1.032	1.242	1.207	0.992
binding	E1BHW8	319	S	UBX domain protein 11 OS=Bos taurus OX=9913 GN=UBXN11 PE=4 SV=3	UBXN11	0.95323	0.000174262	80.738	3	KPLDSIEHS(0.047)GS(0.953)R	0.57634	1.118	0.935	1.026	0.99	1.005	1.118	0.834	1.049	0.965
binding	F1N2S7	257	S	Testis specific serine kinase 6 OS=Bos taurus OX=9913 GN=TSSK6 PE=3 SV=2	TSSK6	0.497338	6.43002e-27	148.1	3	ALIAELLQFS(0.005)PS(0.497)ARPS(0.497)AGQVAR	1.1745
binding	F1N2S7	24	S	Testis specific serine kinase 6 OS=Bos taurus OX=9913 GN=TSSK6 PE=3 SV=2	TSSK6	0.995051	0.000779018	79.889	3	TIGEGS(0.001)Y(0.004)S(0.995)K	0.32036	1.28	1.021	0.921	1.124	0.938	0.95	1.058	0.855	1.017
binding	A0A3Q1MHJ6	240	T	TBC1 domain family member 15 OS=Bos taurus OX=9913 GN=TBC1D15 PE=4 SV=1	TBC1D15	0.973773	0.0120147	41.227	3	REPVS(0.026)LEEWT(0.974)K	1.3586
binding	F1ML72	12	S	Ribosomal protein L34 OS=Bos taurus OX=9913 GN=RPL34 PE=4 SV=2	RPL34	0.980992	0.00187831	73.296	2	RLS(0.981)Y(0.002)NT(0.017)ASNK	-0.27372		0.889			1.247			1.097
binding	F1MPV5	421	S	Nuclear transcription factor, X-box binding like 1 OS=Bos taurus OX=9913 GN=NFXL1 PE=4 SV=3	NFXL1	0.999865	1.44328e-14	107.13	4	FSLPCTEDVPTCGDS(1)CDKVLECGIHR	-0.091007	0.942	1.078		0.969	1.086		0.983	1.138
binding	F1MPV5	514	S	Nuclear transcription factor, X-box binding like 1 OS=Bos taurus OX=9913 GN=NFXL1 PE=4 SV=3	NFXL1	1	0.00106125	71.558	4	NHKCPS(1)VCHR	-0.99946	1.174	1.077		0.761	1.263		1.017	1.11
binding	F1MPV5	360	S	Nuclear transcription factor, X-box binding like 1 OS=Bos taurus OX=9913 GN=NFXL1 PE=4 SV=3	NFXL1	0.874629	6.89371e-25	139.88	3	S(0.125)CAS(0.875)PLWHCDQVCGK	-0.55796	1.057	0.922		1.29	1.089		1.024	1.103
binding	G3MY03	265	S	Uncharacterized protein OS=Bos taurus OX=9913 GN=TSNAX PE=4 SV=1	TSNAX	1	0.0185311	52.247	3	VRGS(1)EIPK	-1.3161	0.863	0.86	0.903	1.106	0.975	1.036	1.279	0.994	0.985
binding	F1N2S7	22	S	Testis specific serine kinase 6 OS=Bos taurus OX=9913 GN=TSSK6 PE=3 SV=2	TSSK6	0.994801	0.00168929	88.021	2	TIGEGS(0.995)YS(0.005)K	-0.56234	0.99	1.055	1.418	1.029	0.86	0.818	1.125	1.054	0.959
binding	G3MY03	79	S	Uncharacterized protein OS=Bos taurus OX=9913 GN=TSNAX PE=4 SV=1	TSNAX	0.886243	4.09361e-71	193.06	3	IT(0.114)S(0.886)APDMEEILTESEVK	-0.10744	0.869	0.831	0.952	1.129	0.978	0.853	1.353	1.079	0.998
binding	F1MWX4	66	S	Histone deacetylase 11 OS=Bos taurus OX=9913 GN=HDAC11 PE=4 SV=3	HDAC11	1	6.83212e-108	239.19	2	EAS(1)DEDLLVVHTR	-1.1016	1.098	0.799	0.895	1.33	0.897	0.848	1.337	1.087	0.957
binding	F1MWX4	57	S	Histone deacetylase 11 OS=Bos taurus OX=9913 GN=HDAC11 PE=4 SV=3	HDAC11	0.91349	1.51988e-07	116.79	2	LLS(0.087)DS(0.913)MLVEAR	-0.29925	1.266	0.909	0.949	1.252	0.942	0.802	1.168	1.022	0.898
binding	F1MWX4	20	S	Histone deacetylase 11 OS=Bos taurus OX=9913 GN=HDAC11 PE=4 SV=3	HDAC11	1	0.00178017	103.26	2	WPIVYS(1)PR	0.92229
binding	F1MWY9	47	S	Enoyl-CoA delta isomerase 2 OS=Bos taurus OX=9913 GN=ECI2 PE=1 SV=3	ECI2	1	0.000971815	85.837	3	DFNNAVS(1)QVK	0.26521	1.279	1.343	1.072	0.914	0.971	1.024	0.816	0.827	0.744
binding	F1N2S7	170	T	Testis specific serine kinase 6 OS=Bos taurus OX=9913 GN=TSSK6 PE=3 SV=2	TSSK6	0.86063	1.28768e-149	230.22	4	QAHGYPDLS(0.018)T(0.122)T(0.861)YCGSAAYASPEVLLGIPYDPK	1.3789	0.943	0.848	1.253	1.235	0.995	0.939	0.954	1.076	0.997
binding	F1N2S7	169	T	Testis specific serine kinase 6 OS=Bos taurus OX=9913 GN=TSSK6 PE=3 SV=2	TSSK6	0.462574	1.28768e-149	230.22	3	QAHGYPDLS(0.075)T(0.463)T(0.463)YCGSAAYASPEVLLGIPYDPK	-1.0115
binding	G3MY03	109	S	Uncharacterized protein OS=Bos taurus OX=9913 GN=TSNAX PE=4 SV=1	TSNAX	1	1.81055e-12	126.91	4	ILQVAQELS(1)VEDMHQFHR	-0.30446	0.839	1.011	0.673	0.933	1.267	0.925	1.359	1.189	0.827
binding	E1BHW8	46	S	UBX domain protein 11 OS=Bos taurus OX=9913 GN=UBXN11 PE=4 SV=3	UBXN11	1	1.26415e-232	287.68	2	IYGNEDEVDMLNGAHGS(1)EER	-0.14563	0.808	1.009	1.203	0.89	1.035	1.005	0.938	1.121	1.077
binding	E1BHW8	208	S	UBX domain protein 11 OS=Bos taurus OX=9913 GN=UBXN11 PE=4 SV=3	UBXN11	0.997574	0	355.05	2	DLSELVEDS(0.998)DT(0.002)QVMPVPDR	-0.26731	0.992	1.003	1.37	0.885	0.96	0.992	0.806	1.073	0.965
binding	E1BD87	141	S	Family with sequence similarity 170 member A OS=Bos taurus OX=9913 GN=FAM170A PE=4 SV=3	FAM170A	1	1.60072e-05	93.876	3	NLLS(1)DS(1)EPS(1)GEEREHEER	-0.12464	1.292		1.503	0.989		0.938	1.023		0.673
binding	A0A3Q1LW52	1383	S	ALMS1 centrosome and basal body associated protein OS=Bos taurus OX=9913 GN=ALMS1 PE=4 SV=1	ALMS1	0.895741	4.15732e-05	91.589	2	TGIPT(0.001)VPS(0.753)T(0.221)S(0.13)YS(0.896)HR	1.4003	1.318	1.268	1.484	1.127	1.087	1.193	0.784	0.602	0.654
binding	A0A3Q1LW52	1851	S	ALMS1 centrosome and basal body associated protein OS=Bos taurus OX=9913 GN=ALMS1 PE=4 SV=1	ALMS1	0.882998	2.57541e-08	107.82	3	TGTSEPS(0.058)GS(0.883)Y(0.002)S(0.058)HR	1.3642	1.714	1.995	1.792	0.872	0.904	1.17	0.447	0.308	0.353
binding	A0A3Q1LW52	1805	S	ALMS1 centrosome and basal body associated protein OS=Bos taurus OX=9913 GN=ALMS1 PE=4 SV=1	ALMS1	0.593069	0.00072729	62.658	3	TGVLLLPAS(0.168)S(0.593)YS(0.239)HR	0.81256	1.257	1.085	2.203	0.884	0.932	1.312	0.805	0.531	0.672
binding	A0A3Q1LW52	1285	S	ALMS1 centrosome and basal body associated protein OS=Bos taurus OX=9913 GN=ALMS1 PE=4 SV=1	ALMS1	0.963642	1.8756e-08	109.48	3	TGVPAVT(0.036)S(0.964)ASYPHK	0.08979	1.155	1.509	1.329	0.919	1.36	1.576	0.512	0.579	0.414
binding	A0A3Q1LW52	3269	S	ALMS1 centrosome and basal body associated protein OS=Bos taurus OX=9913 GN=ALMS1 PE=4 SV=1	ALMS1	0.999775	3.35756e-05	89.468	2	TIPYQNS(1)QIVTSR	-1.3322	1.087	1.27	1.425	0.935	1.11	1.123	0.944	0.812	0.775
binding	A0A3Q1LW52	2127	S	ALMS1 centrosome and basal body associated protein OS=Bos taurus OX=9913 GN=ALMS1 PE=4 SV=1	ALMS1	0.708576	1.1292e-22	128.71	3	VFALPGPADQNAEIPIGPS(0.01)S(0.241)S(0.709)YS(0.041)HK	-0.25845	1.124	1.277	2.15	1.093	1.298	1.244	0.536	0.5	0.448
binding	A0A3Q1LW52	1381	S	ALMS1 centrosome and basal body associated protein OS=Bos taurus OX=9913 GN=ALMS1 PE=4 SV=1	ALMS1	0.686355	0.000428548	66.022	2	T(0.002)GIPT(0.009)VPS(0.831)T(0.335)S(0.686)Y(0.042)S(0.095)HR	3.2654	1.872	1.713	1.315	1.169	0.698	0.74	1.048	0.723	0.335
binding	A0A3Q1LW52	1224	S	ALMS1 centrosome and basal body associated protein OS=Bos taurus OX=9913 GN=ALMS1 PE=4 SV=1	ALMS1	1	0.00254528	65.043	3	VLAS(1)PRPVDQK	0.67999	1.354	1.867	1.335	0.909	1.312	1.021	0.542	0.542	0.557
binding	A0A3Q1LW52	1409	S	ALMS1 centrosome and basal body associated protein OS=Bos taurus OX=9913 GN=ALMS1 PE=4 SV=1	ALMS1	0.5	1.05486e-36	191.48	3	VS(0.5)S(0.5)VPGLAEQK	0.048799	1.494	2.084	1.961	0.813	1.233	1.011	0.32	0.375	0.308
binding	A0A3Q1LW52	1410	S	ALMS1 centrosome and basal body associated protein OS=Bos taurus OX=9913 GN=ALMS1 PE=4 SV=1	ALMS1	0.967598	5.57457e-45	196.48	2	VS(0.032)S(0.968)VPGLAEQK	-0.95531	1.731	2.36	1.863	0.914	1.404	0.386	0.338	0.37	0.333
binding	A0A3Q1LW52	93	T	ALMS1 centrosome and basal body associated protein OS=Bos taurus OX=9913 GN=ALMS1 PE=4 SV=1	ALMS1	0.630133	1.82609e-09	115.26	3	HRYS(0.878)ES(0.122)ELT(0.63)S(0.37)PGK	-0.54661	1.349	1.172	0.926	1.049	1.189	0.767	1.336	0.988	0.717
binding	A0A3Q1LW52	3851	T	ALMS1 centrosome and basal body associated protein OS=Bos taurus OX=9913 GN=ALMS1 PE=4 SV=1	ALMS1	0.334264	0.00493047	62.617	4	KHPGFHYINNT(0.334)S(0.334)S(0.246)DS(0.086)R	0.73288
binding	A0A3Q1LW52	57	T	ALMS1 centrosome and basal body associated protein OS=Bos taurus OX=9913 GN=ALMS1 PE=4 SV=1	ALMS1	1	3.22018e-54	196.3	2	RES(1)T(1)DEEDDEEAK	-0.58392	1.246	1.186	0.93	1.238	0.966	0.828	1.244	1.013	0.816
binding	A7MAZ2	142	S	STX12 protein OS=Bos taurus OX=9913 GN=STX12 PE=2 SV=1	STX12	0.99718	0.00189587	69.92	3	AGS(0.003)RLS(0.997)AEER	-1.2649	0.991		0.839	1.323		1.991	0.908		0.932
binding	A0A3Q1LW52	1792	S	ALMS1 centrosome and basal body associated protein OS=Bos taurus OX=9913 GN=ALMS1 PE=4 SV=1	ALMS1	0.9139	0.000178121	91.969	2	VSPAS(0.086)RPS(0.914)DQK	-1.018	2.065	2.245	2.575	0.635	0.561	0.793	0.366	0.35	0.222
binding	A7YY55	87	S	Very-long-chain (3R)-3-hydroxyacyl-CoA dehydratase 3 OS=Bos taurus OX=9913 GN=HACD3 PE=2 SV=1	HACD3	1	0.0108059	51.135	3	KES(1)QWWER	-1.0305	0.979	0.928	0.931	0.72	1.187	1.085	1.35	0.981	1.008
binding	A0A3Q1LW52	1379	S	ALMS1 centrosome and basal body associated protein OS=Bos taurus OX=9913 GN=ALMS1 PE=4 SV=1	ALMS1	0.830984	4.15732e-05	91.589	2	T(0.002)GIPT(0.009)VPS(0.831)T(0.335)S(0.686)Y(0.042)S(0.095)HR	3.2654	1.404	1.336	1.446	1.142	1.028	1.113	0.835	0.627	0.603
binding	A0A3Q1LW52	3901	S	ALMS1 centrosome and basal body associated protein OS=Bos taurus OX=9913 GN=ALMS1 PE=4 SV=1	ALMS1	0.892473	0.00564332	67.579	2	S(0.001)S(0.001)S(0.011)IS(0.892)T(0.094)IDT(0.001)AR	-0.75762	1.216	1.429	1.36	1.008	1.181	0.824	0.914	0.873	0.719
binding	A0A3Q1LW52	3210	S	ALMS1 centrosome and basal body associated protein OS=Bos taurus OX=9913 GN=ALMS1 PE=4 SV=1	ALMS1	0.577468	5.89537e-05	77.469	2	MNSEFNSDLQT(0.001)IS(0.577)S(0.421)R	1.7706
binding	A0A3Q1LW52	3211	S	ALMS1 centrosome and basal body associated protein OS=Bos taurus OX=9913 GN=ALMS1 PE=4 SV=1	ALMS1	0.485026	5.89537e-05	77.469	3	MNSEFNSDLQT(0.03)IS(0.485)S(0.485)R	-1.1057
binding	A0A3Q1LW52	825	S	ALMS1 centrosome and basal body associated protein OS=Bos taurus OX=9913 GN=ALMS1 PE=4 SV=1	ALMS1	0.809441	0.00014172	84.208	3	QHS(0.001)FEEADS(0.809)S(0.189)NCILGK	-0.36156
binding	A0A3Q1LW52	56	S	ALMS1 centrosome and basal body associated protein OS=Bos taurus OX=9913 GN=ALMS1 PE=4 SV=1	ALMS1	1	3.22018e-54	196.3	2	RES(1)T(1)DEEDDEEAK	-0.58392	1.188	1.196	0.991	1.175	0.999	0.833	1.193	1.05	0.835
binding	A0A3Q1LW52	2765	S	ALMS1 centrosome and basal body associated protein OS=Bos taurus OX=9913 GN=ALMS1 PE=4 SV=1	ALMS1	1	3.76003e-05	99.941	3	SLDQNNS(1)QFK	-0.42026	1.193	1.215	0.994	1.02	0.938	0.896	1.179	1.009	0.981
binding	A0A3Q1LW52	285	S	ALMS1 centrosome and basal body associated protein OS=Bos taurus OX=9913 GN=ALMS1 PE=4 SV=1	ALMS1	0.999984	2.961e-07	105.06	3	S(1)QHPLIGSTAVK	-0.53351	1.105	1.071	1.258	1.135	1.028	0.88	1.006	0.932	1.069
binding	A0A3Q1LW52	1616	S	ALMS1 centrosome and basal body associated protein OS=Bos taurus OX=9913 GN=ALMS1 PE=4 SV=1	ALMS1	0.994634	1.40684e-26	158.45	2	TGIPIITS(0.005)AS(0.995)YS(0.001)YR	-0.87135	1.62	2.241	2.124	0.617	0.905	0.87	0.435	0.482	0.355
binding	A0A3Q1LW52	297	S	ALMS1 centrosome and basal body associated protein OS=Bos taurus OX=9913 GN=ALMS1 PE=4 SV=1	ALMS1	0.987008	0.00209016	68.525	2	S(0.987)QHS(0.012)LLT(0.001)PEQGTK	-2.6021	0.932	1.347	2.013	0.883	0.991	0.869	0.877	0.885	0.851
binding	A0A3Q1LW52	2952	S	ALMS1 centrosome and basal body associated protein OS=Bos taurus OX=9913 GN=ALMS1 PE=4 SV=1	ALMS1	0.812652	9.02336e-05	91.589	4	S(0.003)S(0.003)HPKPS(0.182)AS(0.813)ANDSNFK	0.49092	1.393	1.102	1.139	1.238	0.911	0.834	1.154	0.983	0.773
binding	A0A3Q1LW52	3240	S	ALMS1 centrosome and basal body associated protein OS=Bos taurus OX=9913 GN=ALMS1 PE=4 SV=1	ALMS1	0.680422	5.95411e-06	57.238	3	S(0.68)S(0.68)S(0.637)DFQVVQS(0.002)PLPDSNVITQDLK	4.4861
binding	A0A3Q1LW52	3241	S	ALMS1 centrosome and basal body associated protein OS=Bos taurus OX=9913 GN=ALMS1 PE=4 SV=1	ALMS1	0.680422	5.95411e-06	57.238	3	S(0.68)S(0.68)S(0.637)DFQVVQS(0.002)PLPDSNVITQDLK	4.4861
binding	A0A3Q1LW52	3242	S	ALMS1 centrosome and basal body associated protein OS=Bos taurus OX=9913 GN=ALMS1 PE=4 SV=1	ALMS1	0.377088	4.39099e-11	112.8	4	S(0.311)S(0.311)S(0.377)DFQVVQSPLPDSNVITQDLK	0.3895
binding	A0A3Q1LW52	3898	S	ALMS1 centrosome and basal body associated protein OS=Bos taurus OX=9913 GN=ALMS1 PE=4 SV=1	ALMS1	0.812672	0.0032017	68.179	2	S(0.186)S(0.813)S(0.924)IS(0.054)T(0.022)IDT(0.001)AR	-0.69632
binding	A0A3Q1LW52	3899	S	ALMS1 centrosome and basal body associated protein OS=Bos taurus OX=9913 GN=ALMS1 PE=4 SV=1	ALMS1	0.981709	0.0010503	83.351	2	S(0.001)S(0.013)S(0.982)IS(0.004)TIDTAR	0.81631	1.262	0.849	1.338	1.089	1.019	0.821	1.328	0.956	0.93
binding	A0A3Q1LW52	300	S	ALMS1 centrosome and basal body associated protein OS=Bos taurus OX=9913 GN=ALMS1 PE=4 SV=1	ALMS1	0.584542	0.00761754	48.527	3	S(0.415)QHS(0.585)LLT(0.001)PEQGTK	-1.0779
binding	Q32KV0	189	S	Phosphoglycerate mutase 2 OS=Bos taurus OX=9913 GN=PGAM2 PE=2 SV=1	PGAM2	1	1.324e-12	145	2	VLIAAHGNS(1)LR	-0.63061
binding	A5PJJ5	333	S	Leucine-rich repeat-containing protein 14 OS=Bos taurus OX=9913 GN=LRRC14 PE=2 SV=1	LRRC14	0.579155	0.00336164	76.228	3	S(0.421)S(0.579)HAVHLK	0.90728	1.192	0.988	0.905	1.189	0.954	0.989	1.096	0.921	1.01
binding	A0A3Q1NEN6	30	S	Protein pitchfork OS=Bos taurus OX=9913 GN=PIFO PE=4 SV=1	PIFO	1	5.8148e-05	80.545	3	IFPHIHPQS(1)LLGNK	2.2005
binding	E1BA21	124	S	Transcription factor A, mitochondrial OS=Bos taurus OX=9913 GN=TFAM PE=4 SV=2	TFAM	0.987044	6.66424e-05	84.249	3	IQEQLT(0.013)PS(0.987)QMVSLEK	0.65134			1.397			1.025			1.138
binding	E1BA21	31	S	Transcription factor A, mitochondrial OS=Bos taurus OX=9913 GN=TFAM PE=4 SV=2	TFAM	0.970227	0.00246572	62.813	3	LRS(0.97)PFS(0.029)FAYVPK	0.69046
binding	E1BA21	195	S	Transcription factor A, mitochondrial OS=Bos taurus OX=9913 GN=TFAM PE=4 SV=2	TFAM	0.999987	0.00727606	90.601	3	NLSNS(1)QK	-0.18166			1.261			0.828			1.123
binding	E1BA21	234	S	Transcription factor A, mitochondrial OS=Bos taurus OX=9913 GN=TFAM PE=4 SV=2	TFAM	0.999997	0.00199351	83.045	4	RS(1)IKYPAK	-0.0062748			1.194			1.014			1.066
binding	E1BA21	160	S	Transcription factor A, mitochondrial OS=Bos taurus OX=9913 GN=TFAM PE=4 SV=2	TFAM	0.999917	0.000347994	92.952	2	S(1)AYNIFIAER	0.40912			0.616			0.799			0.601
binding	E1BA21	17	S	Transcription factor A, mitochondrial OS=Bos taurus OX=9913 GN=TFAM PE=4 SV=2	TFAM	1	5.89811e-16	142.06	2	S(1)GADLCAGCGSR	-1.5649			0.922			0.906			0.894
binding	E1BA21	61	S	Transcription factor A, mitochondrial OS=Bos taurus OX=9913 GN=TFAM PE=4 SV=2	TFAM	1	0.0243606	43.305	3	FS(1)KEQLPIFK	-1.349
binding	E1BA21	27	S	Transcription factor A, mitochondrial OS=Bos taurus OX=9913 GN=TFAM PE=4 SV=2	TFAM	1	0.000183248	74.147	2	SGADLCAGCGS(1)R	-0.34351			1.061			0.96			1.021
binding	E1BCR1	1597	S	ATP binding cassette subfamily A member 3 OS=Bos taurus OX=9913 GN=ABCA3 PE=4 SV=1	ABCA3	1	0.000715148	84.297	2	CLGS(1)PQHLK	2.1238	0.98	0.895	1.212	0.864	0.951	0.978	1.115	1.229	1.168
binding	E1BD87	155	S	Family with sequence similarity 170 member A OS=Bos taurus OX=9913 GN=FAM170A PE=4 SV=3	FAM170A	0.999839	2.13207e-82	205.47	2	ADFDS(1)PT(0.071)PGS(0.92)PT(0.009)VEERPR	-0.31341	1.22		1.123	1.193		0.898	1.073		0.76
binding	E1BD87	160	S	Family with sequence similarity 170 member A OS=Bos taurus OX=9913 GN=FAM170A PE=4 SV=3	FAM170A	0.964523	2.13207e-82	205.47	3	ADFDS(0.949)PT(0.053)PGS(0.965)PT(0.033)VEERPR	0.41457	1.186		1.097	1.178		0.9	1.091		0.774
binding	E1BD87	32	S	Family with sequence similarity 170 member A OS=Bos taurus OX=9913 GN=FAM170A PE=4 SV=3	FAM170A	1	0.00224826	69.721	2	LHRDS(1)PQPR	-0.19753	1.23		0.721	1.311		0.8	1.37		0.701
binding	E1BD87	136	S	Family with sequence similarity 170 member A OS=Bos taurus OX=9913 GN=FAM170A PE=4 SV=3	FAM170A	1	1.60072e-05	93.876	3	NLLS(1)DS(1)EPS(1)GEEREHEER	-0.12464	1.292		1.503	0.989		0.938	1.023		0.673
binding	E1BD87	138	S	Family with sequence similarity 170 member A OS=Bos taurus OX=9913 GN=FAM170A PE=4 SV=3	FAM170A	1	1.60072e-05	93.876	3	NLLS(1)DS(1)EPS(1)GEEREHEER	-0.12464	1.292		1.503	0.989		0.938	1.023		0.673
binding	E1BBP0	447	S	Checkpoint with forkhead and ring finger domains OS=Bos taurus OX=9913 GN=CHFR PE=4 SV=2	CHFR	1	0.0133727	55.353	3	RRS(1)EEDLR	0.022742
binding	A7YY55	114	S	Very-long-chain (3R)-3-hydroxyacyl-CoA dehydratase 3 OS=Bos taurus OX=9913 GN=HACD3 PE=2 SV=1	HACD3	1	8.70756e-07	106.3	2	WLDES(1)DAEMELR	0.91118
binding	E1B9F6	414	S	Elongation factor 1-alpha OS=Bos taurus OX=9913 PE=3 SV=3	--	0.997762	9.87109e-165	238.11	3	SGDAAIVDMVPGKPMCVES(0.998)FS(0.002)DYPPLGR	-0.29886
binding	O77780	741	S	Disintegrin and metalloproteinase domain-containing protein 2 OS=Bos taurus OX=9913 GN=ADAM2 PE=2 SV=1	ADAM2	0.994746	4.31099e-25	146.97	3	TEDYTSDEQLES(0.005)ES(0.995)EPKD	1.2779	0.781	0.947	1.926	0.88	0.79	1.331	0.568	0.764	0.947
binding	A0A3Q1NEN6	153	S	Protein pitchfork OS=Bos taurus OX=9913 GN=PIFO PE=4 SV=1	PIFO	1	5.62635e-06	98.281	3	FGS(1)PDWAQVPCLQK	0.81023	1.005	0.91	1.013	1.105	0.943	0.93	1.182	1.101	0.886
binding	A8E658	254	S	PPIG protein OS=Bos taurus OX=9913 GN=PPIG PE=2 SV=1	PPIG	0.499991	0.000905759	48.634	4	KS(0.5)AS(0.5)S(0.5)ES(0.5)EAENLEAQPQSTVR	4.0107
binding	A8E658	256	S	PPIG protein OS=Bos taurus OX=9913 GN=PPIG PE=2 SV=1	PPIG	0.499991	0.000905759	48.634	4	KS(0.5)AS(0.5)S(0.5)ES(0.5)EAENLEAQPQSTVR	4.0107
binding	A8E658	257	S	PPIG protein OS=Bos taurus OX=9913 GN=PPIG PE=2 SV=1	PPIG	0.499991	0.000905759	48.634	4	KS(0.5)AS(0.5)S(0.5)ES(0.5)EAENLEAQPQSTVR	4.0107
binding	Q3T016	30	S	TSSK6-activating co-chaperone protein OS=Bos taurus OX=9913 GN=TSACC PE=2 SV=1	TSACC	0.799615	8.86648e-25	101.66	3	AKPS(0.2)PS(0.8)FINLQASSPPVTLLK	-1.0948
binding	A8E658	259	S	PPIG protein OS=Bos taurus OX=9913 GN=PPIG PE=2 SV=1	PPIG	0.499991	0.000905759	48.634	4	KS(0.5)AS(0.5)S(0.5)ES(0.5)EAENLEAQPQSTVR	4.0107
binding	O77780	733	S	Disintegrin and metalloproteinase domain-containing protein 2 OS=Bos taurus OX=9913 GN=ADAM2 PE=2 SV=1	ADAM2	0.835372	2.27194e-17	132.65	3	T(0.005)EDYT(0.159)S(0.835)DEQLESESEPKD	1.849	0.718	0.864	1.3	0.99	0.958	0.935	0.919	0.903	1.377
binding	E1B7G3	314	S	STIP1 homology and U-box containing protein 1 OS=Bos taurus OX=9913 GN=STUB1 PE=4 SV=3	STUB1	0.641503	0.0184579	63.691	3	S(0.358)PS(0.642)AQELK	-0.38753	0.933	0.834	0.861	0.968	1.075	1.431	0.764	0.534	1.484
binding	A0A3Q1MK64	53	S	Armadillo repeat containing 10 OS=Bos taurus OX=9913 GN=ARMC10 PE=4 SV=1	ARMC10	0.897691	3.26889e-13	121.33	3	S(0.001)AEDLT(0.016)S(0.085)GS(0.898)YDDTLNAEQVQK	-0.51106	0.829	0.768	0.696	1.097	0.779	0.937	1.213	1.4	1.522
binding	A0A3Q1MK64	51	S	Armadillo repeat containing 10 OS=Bos taurus OX=9913 GN=ARMC10 PE=4 SV=1	ARMC10	0.78985	4.77437e-14	106.36	4	LRPS(0.999)RS(0.999)AEDLT(0.054)S(0.79)GS(0.036)Y(0.119)DDT(0.002)LNAEQVQK	-0.85846	1.318	0.84	1.065	0.846	1.095	1.125	0.897	0.801	1.061
binding	A0A3Q1MK64	45	S	Armadillo repeat containing 10 OS=Bos taurus OX=9913 GN=ARMC10 PE=4 SV=1	ARMC10	0.999696	0	327.26	5	LRPS(1)RS(1)AEDLT(0.001)SGSYDDTLNAEQVQK	0.091112	0.909	0.809	1.287	1.027	0.915	1.068	0.92	0.993	1.205
binding	A0A3Q1MK64	43	S	Armadillo repeat containing 10 OS=Bos taurus OX=9913 GN=ARMC10 PE=4 SV=1	ARMC10	0.999696	0	327.26	5	LRPS(1)RS(1)AEDLT(0.001)SGSYDDTLNAEQVQK	0.091112	0.921	0.819	1.326	1.025	0.903	1.093	0.905	0.968	1.17
binding	A0A3Q1MK64	93	S	Armadillo repeat containing 10 OS=Bos taurus OX=9913 GN=ARMC10 PE=4 SV=1	ARMC10	1	8.89076e-128	210.32	2	ALVTLGNNAAFS(1)ANQIVIR	3.5196	0.807	1.265	0.771	0.782	1.038	1.063	1.267	1.104	0.953
binding	O77780	732	T	Disintegrin and metalloproteinase domain-containing protein 2 OS=Bos taurus OX=9913 GN=ADAM2 PE=2 SV=1	ADAM2	0.653903	3.04376e-43	162.32	3	T(0.198)EDYT(0.654)S(0.148)DEQLESESEPKD	0.47386	0.906	0.728	1.391	1.209	0.904	0.878	1.017	0.812	1.177
binding	A0A3Q1MK64	50	T	Armadillo repeat containing 10 OS=Bos taurus OX=9913 GN=ARMC10 PE=4 SV=1	ARMC10	0.940911	0	324.23	3	LRPS(0.682)RS(0.361)AEDLT(0.941)S(0.016)GSYDDTLNAEQVQK	0.15934	0.952	0.828	1.383	0.96	0.823	1.105	0.921	0.971	1.186
binding	A0A3Q1LW52	991	S	ALMS1 centrosome and basal body associated protein OS=Bos taurus OX=9913 GN=ALMS1 PE=4 SV=1	ALMS1	0.996318	0.00391282	61.649	3	MLRVS(0.996)PDT(0.003)VS(0.001)R	-0.076987	1.022	1.255	0.881	0.796	1.303	0.962	1.06	1.087	0.97
binding	A0A3Q1M3C8	99	S	Uncharacterized protein OS=Bos taurus OX=9913 GN=H1-7 PE=4 SV=1	H1-7	1	0.0076096	65.241	3	CGRLS(1)GER	-0.66524	1.347	1.252	0.719	1.29	1.054	0.634	1.525	0.986	0.539
binding	Q32KV0	118	S	Phosphoglycerate mutase 2 OS=Bos taurus OX=9913 GN=PGAM2 PE=2 SV=1	PGAM2	1	0.000496563	74.296	2	S(1)FDIPPPPMDEK	-0.1746
binding	Q2KJG8	33	S	[3-methyl-2-oxobutanoate dehydrogenase [lipoamide]] kinase, mitochondrial OS=Bos taurus OX=9913 GN=BCKDK PE=2 SV=1	BCKDK	0.303178	0.00710358	47.64	3	S(0.303)T(0.303)S(0.303)AT(0.085)DT(0.006)HHVEMAR	0.24051
binding	Q2KJG8	31	S	[3-methyl-2-oxobutanoate dehydrogenase [lipoamide]] kinase, mitochondrial OS=Bos taurus OX=9913 GN=BCKDK PE=2 SV=1	BCKDK	0.303178	0.00710358	47.64	3	S(0.303)T(0.303)S(0.303)AT(0.085)DT(0.006)HHVEMAR	0.24051
binding	Q2KIV8	45	Y	Glutathione S-transferase OS=Bos taurus OX=9913 GN=GSTM3 PE=1 SV=1	GSTM3	0.999988	0.00211075	71.176	2	YTCGEAPDY(1)DK	0.057726	1.009	1.006	1.034	1.08	0.969	0.929	1.081	1.025	1.067
binding	Q2KIV8	37	Y	Glutathione S-transferase OS=Bos taurus OX=9913 GN=GSTM3 PE=1 SV=1	GSTM3	0.804774	2.8609e-07	113.24	2	Y(0.805)T(0.195)CGEAPDYDK	-1.2614	1.04	0.923	1.081	0.993	0.969	0.957	1.13	1.017	1.103
binding	Q2KIV8	38	T	Glutathione S-transferase OS=Bos taurus OX=9913 GN=GSTM3 PE=1 SV=1	GSTM3	0.995853	0.00356616	79.489	3	RY(0.004)T(0.996)CGEAPDYDK	0.0636	1.089	0.806	1.047	1.08	0.899	0.99	1.171	1.09	1.056
binding	Q2KIV8	75	T	Glutathione S-transferase OS=Bos taurus OX=9913 GN=GSTM3 PE=1 SV=1	GSTM3	1	0.000691124	78.191	3	NRLT(1)QS(1)NAILR	-1.8062	1.278	1.016	0.929	1.002	0.915	0.989	1.15	0.975	0.949
binding	A0A3Q1NKQ3	605	T	A-kinase anchoring protein 10 OS=Bos taurus OX=9913 GN=AKAP10 PE=4 SV=1	AKAP10	1	0.00389915	52.172	3	WVQGNT(1)DEAQEELAWK	-3.5934
binding	Q2KIV8	94	T	Glutathione S-transferase OS=Bos taurus OX=9913 GN=GSTM3 PE=1 SV=1	GSTM3	1	9.02542e-07	101.53	2	KHNMCGDT(1)EEER	-0.40054	1.25	0.906	1.012	1.194	0.881	0.767	1.393	1.043	0.855
binding	Q2KIV8	150	S	Glutathione S-transferase OS=Bos taurus OX=9913 GN=GSTM3 PE=1 SV=1	GSTM3	0.998486	0.00924404	110.84	2	Y(0.002)S(0.998)WFAGEK	-0.48075	1.048	0.953	1.009	1.073	1.03	0.919	1.187	1.03	0.971
binding	A4IFK7	129	T	RILP-like protein 2 OS=Bos taurus OX=9913 GN=RILPL2 PE=2 SV=1	RILPL2	1	0.00375148	55.437	3	PRFT(1)LQELRDVLQER	2.224
binding	Q2KIV8	6	S	Glutathione S-transferase OS=Bos taurus OX=9913 GN=GSTM3 PE=1 SV=1	GSTM3	1	2.01948e-13	132.06	2	S(1)MVLGYWDIR	-1.2277	1.027	1.053	1.167	1.009	1.101	0.933	1.052	0.968	0.908
binding	Q2KIV8	48	S	Glutathione S-transferase OS=Bos taurus OX=9913 GN=GSTM3 PE=1 SV=1	GSTM3	1	2.68147e-62	186.62	4	YTCGEAPDYDKS(1)QWLDVK	-1.2227	1.105	1.035	1.01	1.137	1.069	0.878	1.248	0.979	0.782
binding	Q2KIV8	143	S	Glutathione S-transferase OS=Bos taurus OX=9913 GN=GSTM3 PE=1 SV=1	GSTM3	1	0.011011	93.345	2	QFS(1)LFLGK	0.27331	1.043	0.898	0.897	1.226	1.144	0.921	1.263	1.062	0.775
binding	Q2KIV8	77	S	Glutathione S-transferase OS=Bos taurus OX=9913 GN=GSTM3 PE=1 SV=1	GSTM3	1	2.50832e-08	149.02	3	NRLT(1)QS(1)NAILR	-1.8062	1.08	0.99	1.067	1.003	1.09	0.907	1.023	1.085	0.961
binding	Q2KIV8	204	S	Glutathione S-transferase OS=Bos taurus OX=9913 GN=GSTM3 PE=1 SV=1	GSTM3	1	0.00136079	101.89	2	IATYMQS(1)DR	0.50446	1.151	0.917	1.026	1.16	0.934	0.921	1.112	1.058	0.957
binding	F1MHL9	690	T	Uncharacterized protein OS=Bos taurus OX=9913 GN=XPR1 PE=4 SV=2	XPR1	0.999599	0.000126915	71.933	2	VLIEDT(1)DDEANT	0.47985
binding	Q2KIV3	338	S	RNA binding motif protein 4B OS=Bos taurus OX=9913 GN=RBM4B PE=2 SV=1	RBM4B	0.999884	0.01226	77.644	2	NS(1)LYDMAR	-2.1301
binding	A0A3Q1MRF5	560	S	Mdm1 nuclear protein OS=Bos taurus OX=9913 GN=MDM1 PE=4 SV=1	MDM1	0.964819	0.00173174	80.632	2	IS(0.035)S(0.965)QDGLETLK	1.5961
binding	A0A3Q1MRF5	409	S	Mdm1 nuclear protein OS=Bos taurus OX=9913 GN=MDM1 PE=4 SV=1	MDM1	0.963623	0.0124284	61.11	2	CPS(0.964)T(0.036)QLEEK	-1.613		1.007			1.053			1.024
binding	A0A3Q1MRF5	184	S	Mdm1 nuclear protein OS=Bos taurus OX=9913 GN=MDM1 PE=4 SV=1	MDM1	0.999998	1.19428e-07	106.42	3	AGLTVVPS(1)HNVLR	-0.05408		0.988			1.276			1.105
binding	Q17QH5	115	S	BH3-interacting domain death agonist OS=Bos taurus OX=9913 GN=BID PE=2 SV=1	BID	0.951046	0.00233445	94.409	3	S(0.951)LS(0.049)EEDRR	0.68131		0.746	0.871		0.791	0.8		0.907	0.965
binding	Q17QZ0	104	S	Non-specific serine/threonine protein kinase OS=Bos taurus OX=9913 GN=PAK4 PE=2 SV=1	PAK4	1	0.0128504	44.82	3	RDS(1)PPPPAR	0.81891
binding	Q1JQD0	72	S	Estradiol 17-beta-dehydrogenase OS=Bos taurus OX=9913 GN=HSD17B1 PE=2 SV=1	HSD17B1	1	0.000274345	89.992	2	DADS(1)IAAAQAR	-1.5717	0.861	1.083	1.157	0.851	1.046	0.961	0.85	1.118	1.251
binding	Q2KJG8	32	T	[3-methyl-2-oxobutanoate dehydrogenase [lipoamide]] kinase, mitochondrial OS=Bos taurus OX=9913 GN=BCKDK PE=2 SV=1	BCKDK	0.303178	0.00710358	47.64	3	S(0.303)T(0.303)S(0.303)AT(0.085)DT(0.006)HHVEMAR	0.24051
binding	Q1JQD0	52	S	Estradiol 17-beta-dehydrogenase OS=Bos taurus OX=9913 GN=HSD17B1 PE=2 SV=1	HSD17B1	1	2.82976e-24	139.16	2	DLASQGPLLEAAQS(1)R	0.90208	0.677	1.412	1.268	0.806	1.061	0.977	0.768	0.996	1.233
binding	Q1LZ81	65	S	PDCD6 protein OS=Bos taurus OX=9913 GN=PDCD6 PE=2 SV=1	PDCD6	1	0.00440832	123.62	3	S(1)IIS(1)MFDRENK	-1.0128	0.969	1.145	1.116	0.93	1.139	1.003	1.023	1.06	0.915
binding	A0A3Q1MJZ3	276	Y	Adaptor protein, phosphotyrosine interacting with PH domain and leucine zipper 2 OS=Bos taurus OX=9913 GN=APPL2 PE=4 SV=1	APPL2	1	0.0110084	65.672	2	AGY(1)LNLR	-1.3072
binding	Q1LZ81	68	S	PDCD6 protein OS=Bos taurus OX=9913 GN=PDCD6 PE=2 SV=1	PDCD6	1	0.00661129	101.71	3	S(1)IIS(1)MFDRENK	-1.0128	0.984	1.156	1.081	0.903	1.168	1.025	0.945	1.083	0.941
binding	Q1LZ81	105	S	PDCD6 protein OS=Bos taurus OX=9913 GN=PDCD6 PE=2 SV=1	PDCD6	0.997829	0.00169226	57.484	3	T(0.002)YDRDNS(0.998)GMIDKNELK	-1.1943	1.065	0.886	0.986	1.027	1.252	0.939	1.123	0.997	1.092
binding	Q1LZH1	191	S	Mitochondrial amidoxime reducing component 2 OS=Bos taurus OX=9913 GN=MTARC2 PE=2 SV=1	MTARC2	0.999946	0.000829591	68.41	3	ARAS(1)NEIFPSLDK	-0.43021
binding	Q0IIM3	486	T	Heat shock protein 105 kDa OS=Bos taurus OX=9913 GN=HSPH1 PE=2 SV=1	HSPH1	0.998408	0.000113828	74.561	3	VNT(0.998)HGIFT(0.002)ISTASMVEK	-1.5403
binding	Q1LZ81	118	S	PDCD6 protein OS=Bos taurus OX=9913 GN=PDCD6 PE=2 SV=1	PDCD6	0.99998	0.00691851	66.023	2	QALS(1)GFGYR	0.63224	1.152	0.935	1.14	1.02	1.176	0.948	1.04	0.993	0.949
binding	F1MTH3	1062	T	T cell lymphoma invasion and metastasis 2 OS=Bos taurus OX=9913 GN=TIAM2 PE=4 SV=3	TIAM2	0.999528	0.0120583	51.591	2	VIQELMDT(1)EKSYVK	2.0751
binding	A0A3Q1LLR7	981	T	Adhesion G protein-coupled receptor V1 OS=Bos taurus OX=9913 GN=ADGRV1 PE=3 SV=1	ADGRV1	1	0.0302629	62.861	2	IGNIT(1)T(1)AT(1)LRIRR	-0.21693
binding	A0A3Q1LLR7	979	T	Adhesion G protein-coupled receptor V1 OS=Bos taurus OX=9913 GN=ADGRV1 PE=3 SV=1	ADGRV1	1	0.0302629	62.861	2	IGNIT(1)T(1)AT(1)LRIRR	-0.21693
binding	Q2T9Z0	92	S	E3 ubiquitin-protein ligase TRIM17 OS=Bos taurus OX=9913 GN=TRIM17 PE=2 SV=1	TRIM17	0.990231	0.0207805	45.126	3	QHPS(0.99)PQS(0.01)R	2.1763	1.413			1.168			0.833
binding	Q2T9Z0	231	S	E3 ubiquitin-protein ligase TRIM17 OS=Bos taurus OX=9913 GN=TRIM17 PE=2 SV=1	TRIM17	0.801334	0.00248146	84.605	3	QQS(0.199)HS(0.801)LER	1.2526	1.479			0.934			1.151
binding	Q2YDE4	5	S	Proteasome subunit alpha type-6 OS=Bos taurus OX=9913 GN=PSMA6 PE=1 SV=1	PSMA6	0.704885	0.00846853	112.94	2	GS(0.705)S(0.295)AGFDR	2.4071	1.045	0.728	1.127	1.305	0.554	0.995	1.362	1.018	0.998
binding	Q6Q137	19	T	Septin-7 OS=Bos taurus OX=9913 GN=SEPTIN7 PE=2 SV=2	SEPTIN7	0.824411	5.91453e-10	117.2	3	S(0.005)VNS(0.059)S(0.111)T(0.824)MVAQQK	1.3899	1.139	1.234	1.447	0.838	1.078	1.184	0.689	0.77	0.81
binding	Q6Q137	426	T	Septin-7 OS=Bos taurus OX=9913 GN=SEPTIN7 PE=2 SV=2	SEPTIN7	0.992581	2.42104e-10	100.97	3	ILEQQNS(0.922)S(0.085)RT(0.993)LEK	-0.73144	0.995	1.328	1.624	0.769	0.965	1.006	0.591	1.006	0.934
binding	Q6Q137	18	S	Septin-7 OS=Bos taurus OX=9913 GN=SEPTIN7 PE=2 SV=2	SEPTIN7	0.401137	1.52924e-06	99.927	3	S(0.32)VNS(0.227)S(0.401)T(0.052)MVAQQK	0.064338
binding	Q8WNR4	24	S	Histone H2B subacrosomal variant OS=Bos taurus OX=9913 GN=SUBH2BV PE=1 SV=3	SUBH2BV	0.990909	1.5831e-05	91.355	3	KKS(0.991)HS(0.007)S(0.001)S(0.001)ESGLR	-0.68145	1.451	0.75	1.255	1.407	0.828	1.044	0.879	1.1	0.687
binding	F1MQJ0	1306	S	Angiotensin-converting enzyme OS=Bos taurus OX=9913 GN=ACE PE=3 SV=3	ACE	1	1.52576e-18	136.53	3	GPQFGS(1)EVELRHS(1)	0.87185	1.106	1.182	1.381	0.954	1.034	0.917	0.832	0.715	1.013
binding	Q2YDN8	171	S	Inactive serine/threonine-protein kinase VRK3 OS=Bos taurus OX=9913 GN=VRK3 PE=2 SV=1	VRK3	0.827441	4.13914e-72	184.66	3	DDQGILYEAESDSTTGSES(0.172)S(0.827)PQK	0.36871	1.035	0.888	1.052	1.221	0.78	0.997	1.08	1.061	1.165
binding	Q2YDN8	34	S	Inactive serine/threonine-protein kinase VRK3 OS=Bos taurus OX=9913 GN=VRK3 PE=2 SV=1	VRK3	0.997439	7.39165e-08	109.23	3	HEGS(0.003)QS(0.997)FVKPFTSSSQGSR	0.3272	1.09	1.021	1.287	0.919	1.316	1.251	0.609	0.908	0.715
binding	Q2YDN8	125	S	Inactive serine/threonine-protein kinase VRK3 OS=Bos taurus OX=9913 GN=VRK3 PE=2 SV=1	VRK3	0.949788	2.59259e-05	99.343	3	MT(0.05)AS(0.95)LEALPVGTVLTDK	0.21008	1.38	0.868	1.001	0.862	1.079	1.033	1.138	1.062	0.804
binding	Q2YDN8	80	S	Inactive serine/threonine-protein kinase VRK3 OS=Bos taurus OX=9913 GN=VRK3 PE=2 SV=1	VRK3	0.351273	0.000528164	62.94	4	S(0.351)S(0.351)GS(0.296)EDT(0.001)LSTSGKPK	-1.9184
binding	Q2YDN8	81	S	Inactive serine/threonine-protein kinase VRK3 OS=Bos taurus OX=9913 GN=VRK3 PE=2 SV=1	VRK3	0.590658	4.35283e-05	77.871	3	S(0.411)S(0.591)GS(0.99)EDT(0.007)LS(0.001)TSGKPK	1.2771	1.126	0.952	1.184	0.845	0.893	1.116	1.001	1.112	0.995
binding	Q2YDN8	83	S	Inactive serine/threonine-protein kinase VRK3 OS=Bos taurus OX=9913 GN=VRK3 PE=2 SV=1	VRK3	0.997528	5.14166e-62	199.01	2	SS(0.001)GS(0.998)EDT(0.002)LS(0.843)T(0.157)SGKPK	-0.57449	1.201	0.99	1.102	0.974	0.893	1.017	1.06	1.071	0.938
binding	F1MQJ0	1299	S	Angiotensin-converting enzyme OS=Bos taurus OX=9913 GN=ACE PE=3 SV=3	ACE	1	1.52576e-18	136.53	3	GPQFGS(1)EVELRHS(1)	0.87185	1.194	1.039	1.843	0.964	0.923	0.835	0.62	0.54	0.764
binding	A0A3Q1MRF5	545	S	Mdm1 nuclear protein OS=Bos taurus OX=9913 GN=MDM1 PE=4 SV=1	MDM1	0.84015	0.00200054	48.374	4	THHDLTTPAVGGAVLVS(0.16)PS(0.84)K	-0.34318		1.01			1.328			1.104
binding	Q8WNR4	27	S	Histone H2B subacrosomal variant OS=Bos taurus OX=9913 GN=SUBH2BV PE=1 SV=3	SUBH2BV	0.653303	0.00301049	59.975	3	S(0.073)HS(0.151)S(0.653)S(0.116)ES(0.007)GLR	0.056151	0.833	2.293	1.309	0.958	1.402	0.579	0.7	0.718	0.597
binding	Q2T9Z0	263	S	E3 ubiquitin-protein ligase TRIM17 OS=Bos taurus OX=9913 GN=TRIM17 PE=2 SV=1	TRIM17	0.48267	1.65243e-05	101.75	3	KS(0.483)S(0.483)LS(0.035)VQYPEATSIMLK	0.79207
binding	A0A3Q1LLR7	978	T	Adhesion G protein-coupled receptor V1 OS=Bos taurus OX=9913 GN=ADGRV1 PE=3 SV=1	ADGRV1	1	0.0302629	62.861	2	IGNIT(1)T(1)AT(1)LRIRR	-0.21693
binding	Q2T9S4	291	S	Glycerol-3-phosphate phosphatase OS=Bos taurus OX=9913 GN=PGP PE=2 SV=1	PGP	0.990071	1.82993e-05	85.937	3	DVKS(0.99)NQES(0.01)DCMAK	-0.059769	1.007	0.885	0.821	1.114	0.933	0.891	1.053	0.903	0.848
binding	Q2T9S4	311	S	Glycerol-3-phosphate phosphatase OS=Bos taurus OX=9913 GN=PGP PE=2 SV=1	PGP	0.998185	0.000380302	61.276	3	MVPDFY(0.002)VDS(0.998)IADLLPALQG	1.329	0.684	0.55	0.916	0.85	1.469	0.882	0.787	0.868	1.525
binding	Q2T9S4	285	S	Glycerol-3-phosphate phosphatase OS=Bos taurus OX=9913 GN=PGP PE=2 SV=1	PGP	0.795311	1.32509e-10	121.42	3	TILTLTGVS(0.205)S(0.795)LR	-1.3647	0.697	0.858	0.65	1.082	1.024	0.847	1.231	1.094	1.138
binding	F1MU26	605	S	Bardet-Biedl syndrome 2 protein homolog OS=Bos taurus OX=9913 GN=BBS2 PE=4 SV=1	BBS2	0.999099	0.00386646	45.438	2	VLVKVDEY(0.001)HS(0.999)VHQK	-0.8926
binding	F1MU26	47	S	Bardet-Biedl syndrome 2 protein homolog OS=Bos taurus OX=9913 GN=BBS2 PE=4 SV=1	BBS2	1	0.0166038	44.543	3	VFIHNPHS(1)R	0.18571
binding	Q2T9Z0	265	S	E3 ubiquitin-protein ligase TRIM17 OS=Bos taurus OX=9913 GN=TRIM17 PE=2 SV=1	TRIM17	0.405976	0.000215741	70.452	4	KS(0.297)S(0.297)LS(0.406)VQY(0.001)PEATSIMLK	0.21763
binding	A6QNY2	563	T	TACC2 protein OS=Bos taurus OX=9913 GN=TACC2 PE=2 SV=1	TACC2	0.814863	0.00983859	40.278	2	WT(0.185)CMT(0.815)VDLEADK	-0.82273
binding	Q2T9Y6	37	S	Glutamate--cysteine ligase regulatory subunit OS=Bos taurus OX=9913 GN=GCLM PE=2 SV=1	GCLM	0.932554	0.0122228	44.132	3	KCPS(0.933)T(0.027)HS(0.04)EELR	0.22418	1.025	1.07	1.136	1.157	0.943	0.723	1.308	1.152	0.868
binding	Q2T9Y6	102	S	Glutamate--cysteine ligase regulatory subunit OS=Bos taurus OX=9913 GN=GCLM PE=2 SV=1	GCLM	0.381875	0.0050454	56.313	2	LFIVGS(0.08)NS(0.382)S(0.209)S(0.241)S(0.08)T(0.008)R	-0.71215
binding	F1MTN9	244	S	NME/NM23 family member 8 OS=Bos taurus OX=9913 GN=NME8 PE=4 SV=1	NME8	0.995299	6.70365e-235	286.93	4	QPSWDES(0.003)EVNS(0.995)ET(0.002)ESKEPWDEQQEMAKPSR	0.37752	1.136	1.167	0.909	1.374	1.246	0.821	0.972	0.763	0.61
binding	F1MTN9	240	S	NME/NM23 family member 8 OS=Bos taurus OX=9913 GN=NME8 PE=4 SV=1	NME8	0.99458	7.2092e-24	123.66	4	QPS(0.005)WDES(0.995)EVNS(0.78)ET(0.217)ES(0.003)KEPWDEQQEMAKPSR	0.55534	1.346	1.773	1.028	0.995	1.638	0.756	0.461	0.37	0.387
binding	F1MTN9	236	S	NME/NM23 family member 8 OS=Bos taurus OX=9913 GN=NME8 PE=4 SV=1	NME8	0.997771	1.45135e-44	167.1	3	AKQPS(0.998)WDES(0.002)EVNSETESK	0.16322	0.745	0.824	0.807	1.044	1.228	1.003	1.157	1.293	0.919
binding	Q2T9Z0	262	S	E3 ubiquitin-protein ligase TRIM17 OS=Bos taurus OX=9913 GN=TRIM17 PE=2 SV=1	TRIM17	0.48267	1.65243e-05	101.75	3	KS(0.483)S(0.483)LS(0.035)VQYPEATSIMLK	0.79207
binding	Q2T9Y6	16	S	Glutamate--cysteine ligase regulatory subunit OS=Bos taurus OX=9913 GN=GCLM PE=2 SV=1	GCLM	0.878693	2.15893e-132	249.06	2	AS(0.879)T(0.121)LHLQTGNLLNWGR	0.83348	1.009	1.115	1.142	0.965	1.088	1.043	1.073	1.003	0.865
binding	A0A3Q1MRF5	94	S	Mdm1 nuclear protein OS=Bos taurus OX=9913 GN=MDM1 PE=4 SV=1	MDM1	0.819222	0.000154015	85.855	3	T(0.181)PES(0.819)QEAEQTDVNQER	-0.34326		1.113			1.168			1.14
binding	A0A3Q1MRF5	601	S	Mdm1 nuclear protein OS=Bos taurus OX=9913 GN=MDM1 PE=4 SV=1	MDM1	0.999945	0.000412196	65.184	3	TVDPLPLREDS(1)EPNIPK	0.38908		0.992			1.265			1.328
binding	A0A3Q1MRF5	358	S	Mdm1 nuclear protein OS=Bos taurus OX=9913 GN=MDM1 PE=4 SV=1	MDM1	0.851112	3.79841e-07	105.71	4	VQGT(0.149)HFS(0.851)RDHLNQILSENNR	2.4312		1.07			1.203			1.143
binding	F6RLA2	314	S	Testis specific serine kinase 4 OS=Bos taurus OX=9913 GN=TSSK4 PE=3 SV=1	TSSK4	0.716587	8.49766e-08	74.618	2	LLEAMCQPPS(0.717)T(0.217)T(0.067)NR	4.0264
binding	F6RLA2	176	S	Testis specific serine kinase 4 OS=Bos taurus OX=9913 GN=TSSK4 PE=3 SV=1	TSSK4	0.999454	0.00195309	84.605	2	MVPS(0.001)NQS(0.999)VR	0.13246	0.913	0.973	0.877	0.884	0.996	1.216	0.934	1.012	1.185
binding	F6RLA2	182	S	Testis specific serine kinase 4 OS=Bos taurus OX=9913 GN=TSSK4 PE=3 SV=1	TSSK4	0.54341	0.0090353	47.774	3	MVPS(0.009)NQS(0.021)VRNS(0.409)PS(0.543)Y(0.018)R	1.2432	0.792	1.02	1.158	0.701	0.878	1.145	0.933	1.028	1.336
binding	F6RLA2	326	T	Testis specific serine kinase 4 OS=Bos taurus OX=9913 GN=TSSK4 PE=3 SV=1	TSSK4	0.500054	0.0229024	54.343	2	HQS(1)LEIS(0.5)T(0.5)	-0.96613	0.887	0.948	0.882	1.032	0.897	0.979	1.117	1.064	1.274
binding	Q56JV9	236	S	40S ribosomal protein S3a OS=Bos taurus OX=9913 GN=RPS3A PE=2 SV=3	RPS3A	0.988619	4.66815e-09	110.84	3	LMELHGEGS(0.989)S(0.011)SGK	-0.26605	1.042		1.689	0.955		1.3	0.599		1.051
binding	G3N2R1	44	S	60S ribosomal protein L6 OS=Bos taurus OX=9913 PE=3 SV=2	--	1	0.00641037	47.548	4	GKPHCS(1)RNPVLVR	0.44521
binding	F6RLA2	60	S	Testis specific serine kinase 4 OS=Bos taurus OX=9913 GN=TSSK4 PE=3 SV=1	TSSK4	0.992611	0.000515125	78.814	4	KKAS(0.993)EDY(0.007)LNK	1.5745	0.962	0.738	0.722	1.315	0.853	1.012	1.362	1.104	1.095
binding	Q2KIT4	148	S	DnaJ homolog subfamily B member 4 OS=Bos taurus OX=9913 GN=DNAJB4 PE=2 SV=1	DNAJB4	0.999884	0.00647597	65.043	3	DRNS(1)VGPSR	1.0525	1.216	1.253	1.135	0.852	1.08	1.035	0.659	0.804	0.667
binding	F1MYG5	51	S	Lamin A/C OS=Bos taurus OX=9913 GN=LMNA PE=1 SV=1	LMNA	0.999696	0.0112118	50.188	3	VRS(1)LETENAGLR	0.39401
binding	F1MYG5	431	S	Lamin A/C OS=Bos taurus OX=9913 GN=LMNA PE=1 SV=1	LMNA	0.416173	0.00289298	80.688	3	S(0.292)S(0.292)FS(0.416)QHAR	-0.33569
binding	Q76LV2	710	S	Heat shock protein HSP 90-alpha OS=Bos taurus OX=9913 GN=HSP90AA1 PE=1 SV=3	HSP90AA1	0.441945	1.5979e-10	74.08	4	LGLGIDEDDPT(0.009)ADDS(0.442)S(0.442)AAVT(0.107)EEMPPLEGDDDTSR	2.9429
binding	Q76LV2	709	S	Heat shock protein HSP 90-alpha OS=Bos taurus OX=9913 GN=HSP90AA1 PE=1 SV=3	HSP90AA1	0.441945	1.5979e-10	74.08	4	LGLGIDEDDPT(0.009)ADDS(0.442)S(0.442)AAVT(0.107)EEMPPLEGDDDTSR	2.9429
binding	Q76LV2	169	S	Heat shock protein HSP 90-alpha OS=Bos taurus OX=9913 GN=HSP90AA1 PE=1 SV=3	HSP90AA1	0.587843	0.000896627	50.556	3	HNDDEQYAWES(0.026)S(0.058)AGGS(0.588)FT(0.328)VR	-0.22804
binding	Q76LV2	263	S	Heat shock protein HSP 90-alpha OS=Bos taurus OX=9913 GN=HSP90AA1 PE=1 SV=3	HSP90AA1	1	1.09299e-105	217.93	5	ESDDKPEIEDVGS(1)DEEEEEKK	0.20204	0.744	0.701	1.991	0.765	0.662	0.81	0.871	0.806	1.149
binding	P00435	7	S	Glutathione peroxidase 1 OS=Bos taurus OX=9913 GN=GPX1 PE=1 SV=3	GPX1	1	1.43809e-06	106.97	2	S(1)AAALAAAAPR	-0.29347	1.163		0.984	0.852		1.009	0.761		1.357
binding	Q76LV2	231	S	Heat shock protein HSP 90-alpha OS=Bos taurus OX=9913 GN=HSP90AA1 PE=1 SV=3	HSP90AA1	1	1.34487e-08	109.87	4	ERDKEVS(1)DDEAEEK	-0.18243	0.855	0.917	1.287	0.922	0.688	1.015	0.979	1.006	1.169
binding	F6RLA2	325	S	Testis specific serine kinase 4 OS=Bos taurus OX=9913 GN=TSSK4 PE=3 SV=1	TSSK4	0.500054	0.0229024	54.343	2	HQS(1)LEIS(0.5)T(0.5)	-0.96613	0.887	0.948	0.882	1.032	0.897	0.979	1.117	1.064	1.274
binding	P16386	649	S	Hormone-sensitive lipase OS=Bos taurus OX=9913 GN=LIPE PE=1 SV=2	LIPE	1	9.32387e-12	121.56	3	RCS(1)QGAMWMPLYSAPIVK	0.27509
binding	Q32KV0	14	S	Phosphoglycerate mutase 2 OS=Bos taurus OX=9913 GN=PGAM2 PE=2 SV=1	PGAM2	0.954829	2.4059e-35	189.33	3	HGES(0.955)T(0.045)WNQENR	-0.15727
binding	Q32KV0	31	S	Phosphoglycerate mutase 2 OS=Bos taurus OX=9913 GN=PGAM2 PE=2 SV=1	PGAM2	1	7.61083e-22	92.792	3	FCGWFDAELS(1)EKGAEEAK	2.0218
binding	A0A3Q1M2Y0	686	S	Ecotropic viral integration site 5 like OS=Bos taurus OX=9913 GN=EVI5L PE=4 SV=1	EVI5L	0.49308	0.00491377	49.773	3	IQGQLNHS(0.006)DS(0.493)S(0.493)QY(0.008)IR	1.5504
binding	A0A3Q1M2Y0	685	S	Ecotropic viral integration site 5 like OS=Bos taurus OX=9913 GN=EVI5L PE=4 SV=1	EVI5L	0.996354	3.30746e-100	229.48	2	IQGQLNHSDS(0.996)S(0.004)QYIR	0.084709	0.899			1.112			0.989
binding	Q32KV0	155	S	Phosphoglycerate mutase 2 OS=Bos taurus OX=9913 GN=PGAM2 PE=2 SV=1	PGAM2	0.999897	3.13843e-48	164.94	2	AGELPTCES(1)LKDTIAR	-0.24543
binding	Q2NKU2	55	S	Signal recognition particle 9 OS=Bos taurus OX=9913 GN=SRP9 PE=2 SV=1	SRP9	1	0.00845417	63.624	3	LMVAKES(1)R	-0.14666
binding	F6RLA2	321	S	Testis specific serine kinase 4 OS=Bos taurus OX=9913 GN=TSSK4 PE=3 SV=1	TSSK4	0.999984	0.0166319	69.721	2	HQS(1)LEIST	-0.20952	0.738	0.841	0.786	0.794	1.244	1.215	0.819	0.847	1.771
binding	A0A3Q1M632	439	S	RAN binding protein 17 OS=Bos taurus OX=9913 GN=RANBP17 PE=4 SV=1	RANBP17	0.999571	0.0176207	87.639	3	LLHSAS(1)R	0.41528
binding	F1N690	475	S	Acetyltransferase component of pyruvate dehydrogenase complex OS=Bos taurus OX=9913 GN=DLAT PE=1 SV=1	DLAT	0.787645	0.00651971	55.851	3	S(0.212)KIS(0.788)VNDFIIK	-0.52914
binding	Q3T064	106	S	Ropporin-1 OS=Bos taurus OX=9913 GN=ROPN1 PE=2 SV=1	ROPN1	0.999999	2.14873e-17	134.86	2	VLNLPTDLFNS(1)VMNVGR	-0.38319
binding	Q3T064	62	S	Ropporin-1 OS=Bos taurus OX=9913 GN=ROPN1 PE=2 SV=1	ROPN1	1	1.47716e-17	132.62	3	VALS(1)NWAELTPELLK	0.12594
binding	Q3T064	45	S	Ropporin-1 OS=Bos taurus OX=9913 GN=ROPN1 PE=2 SV=1	ROPN1	1	1.95828e-72	191.73	3	SQPQDLIQWAAEYFGAMS(1)R	0.55418
binding	Q3T064	151	S	Ropporin-1 OS=Bos taurus OX=9913 GN=ROPN1 PE=2 SV=1	ROPN1	0.998502	6.376e-29	138.82	3	IVCEVLSS(0.001)DHDS(0.999)GPPR	-0.56196
binding	Q3T064	147	S	Ropporin-1 OS=Bos taurus OX=9913 GN=ROPN1 PE=2 SV=1	ROPN1	0.776432	0.000152265	72.359	3	IVCEVLS(0.221)S(0.776)DHDS(0.003)GPPR	-0.70535
binding	F1N690	409	S	Acetyltransferase component of pyruvate dehydrogenase complex OS=Bos taurus OX=9913 GN=DLAT PE=1 SV=1	DLAT	1	1.28684e-59	160.86	3	AAPTPAAAVPPPS(1)PGVAPVPTGVFTDIPISNIR	-0.35515	1.19	0.822	1.481	1.136	0.772	1.168	1.161	0.382	1.155
binding	A0A3Q1M3C8	117	S	Uncharacterized protein OS=Bos taurus OX=9913 GN=H1-7 PE=4 SV=1	H1-7	0.998602	4.46281e-12	145.52	2	VT(0.001)GS(0.999)EAAGYFR	-0.64392	1.325	0.905	1.021	1.207	1.046	0.825	1.153	0.946	0.935
binding	F1MYG5	458	S	Lamin A/C OS=Bos taurus OX=9913 GN=LMNA PE=1 SV=1	LMNA	0.991077	9.96451e-06	104.35	3	NKS(0.991)NEDQS(0.009)MGNWQIK	-0.78271	0.789	1.242	0.951	1.233	0.954	0.758	0.997	1.211	0.912
binding	F1MYG5	66	S	Lamin A/C OS=Bos taurus OX=9913 GN=LMNA PE=1 SV=1	LMNA	0.99901	1.35484e-07	126.1	2	IT(0.001)ES(0.999)EEVVSR	-0.078201	0.964	1.159	1.26	0.854	1.021	0.833	0.918	1.162	0.799
binding	E1BG62	244	T	Phosphofurin acidic cluster sorting protein 1 OS=Bos taurus OX=9913 GN=PACS1 PE=4 SV=3	PACS1	0.255723	0.0321517	62.035	3	KLT(0.256)S(0.155)T(0.256)S(0.167)AIT(0.166)R	1.3895
binding	Q02337	245	T	D-beta-hydroxybutyrate dehydrogenase, mitochondrial OS=Bos taurus OX=9913 GN=BDH1 PE=1 SV=2	BDH1	0.707382	5.29104e-25	147.03	2	VSVVEPGNFIAAT(0.707)S(0.283)LYGGT(0.009)ER	0.41139	1.229	0.889	0.953	1.071	0.876	0.899	1.18	1.033	1.025
binding	F1MX00	513	S	Cilia and flagella associated protein 157 OS=Bos taurus OX=9913 GN=CFAP157 PE=4 SV=3	CFAP157	0.81699	3.62843e-06	81.643	2	KLS(0.817)LPEVS(0.183)LLSK	3.2594
binding	Q2T9V2	115	S	Dynein regulatory complex protein 9 OS=Bos taurus OX=9913 GN=IQCG PE=2 SV=1	IQCG	0.999877	5.06162e-06	136.27	2	VPLASNPS(1)K	0.36742	1.162	1.316	2.218	0.768	0.92	0.913	0.594	0.59	0.59
binding	Q2T9V2	89	S	Dynein regulatory complex protein 9 OS=Bos taurus OX=9913 GN=IQCG PE=2 SV=1	IQCG	0.999877	0.00997023	63.076	3	RQS(1)ISMK	-0.3293	0.687	0.773	1.242	1.07	1.529	1.546	0.619	0.859	0.71
binding	Q5DPW9	79	S	Cystatin E/M OS=Bos taurus OX=9913 GN=CST6 PE=3 SV=1	CST6	1	0.00106361	87.083	2	AHS(1)QLVAGIK	-0.62292
binding	E1BG62	246	T	Phosphofurin acidic cluster sorting protein 1 OS=Bos taurus OX=9913 GN=PACS1 PE=4 SV=3	PACS1	0.255723	0.0321517	62.035	3	KLT(0.256)S(0.155)T(0.256)S(0.167)AIT(0.166)R	1.3895
binding	Q2T9V2	119	S	Dynein regulatory complex protein 9 OS=Bos taurus OX=9913 GN=IQCG PE=2 SV=1	IQCG	0.941956	8.40782e-13	128.06	2	IS(0.058)S(0.942)PLVHK	-0.71301	0.727	0.619	1.157	0.871	0.879	1.15	0.862	1.426	1.418
binding	Q2T9V2	104	S	Dynein regulatory complex protein 9 OS=Bos taurus OX=9913 GN=IQCG PE=2 SV=1	IQCG	0.983898	2.35111e-44	185.85	2	S(0.984)S(0.016)EKVPLASNPSK	-1.474	0.855	0.764	0.897	0.994	1.011	1.092	1.112	1.194	1.201
binding	Q0P5I8	32	S	Golgi to ER traffic protein 4 homolog OS=Bos taurus OX=9913 GN=GET4 PE=2 SV=1	GET4	1	0.0238955	55.064	3	LRAS(1)VEK	-0.38348	1.462	0.609	0.725	1.565	0.53	0.939	1.519	0.881	1.051
binding	P26444	171	S	Beta-crystallin A2 OS=Bos taurus OX=9913 GN=CRYBA2 PE=1 SV=2	CRYBA2	1	0.00418166	70.808	2	DHHS(1)GEFR	1.1251
binding	Q0VC97	241	S	Carbonyl reductase 3 OS=Bos taurus OX=9913 GN=CBR3 PE=2 SV=1	CBR3	0.999993	0.0107125	55.899	2	TDLGGAHAS(1)R	2.3655
binding	F1MR86	67	S	Four and a half LIM domains 1 OS=Bos taurus OX=9913 GN=FHL1 PE=1 SV=3	FHL1	0.999299	4.53009e-06	89.859	5	KPIGADS(0.999)KEVHY(0.001)K	0.25728	0.951	0.623	0.526	1.501	0.796	0.905	1.412	1.025	0.844
binding	Q0VCM1	521	S	Chondroitin sulfate proteoglycan 5 OS=Bos taurus OX=9913 GN=CSPG5 PE=2 SV=1	CSPG5	0.780434	5.53286e-05	58.952	3	SCLKEEEPFNIQNS(0.22)MS(0.78)PK	-1.9417
binding	Q2T9V2	118	S	Dynein regulatory complex protein 9 OS=Bos taurus OX=9913 GN=IQCG PE=2 SV=1	IQCG	0.862439	8.40782e-13	128.06	4	VPLASNPS(0.992)KIS(0.862)S(0.146)PLVHK	0.60221	1.145	1.23	1.693	0.882	1.029	0.903	0.748	0.723	0.723
binding	F1MYG5	390	S	Lamin A/C OS=Bos taurus OX=9913 GN=LMNA PE=1 SV=1	LMNA	0.998082	4.14207e-07	109.65	3	LRLS(0.998)PS(0.002)PTSQR	-0.50381	0.921	0.919	1.059	0.865	1.239	0.848	1.006	1.255	0.868
binding	Q02337	246	S	D-beta-hydroxybutyrate dehydrogenase, mitochondrial OS=Bos taurus OX=9913 GN=BDH1 PE=1 SV=2	BDH1	0.675128	2.51401e-05	71.794	3	VSVVEPGNFIAAT(0.323)S(0.675)LY(0.001)GGT(0.002)ER	-0.71529	1.071	1.103	1.073	0.688	0.931	1.088	0.902	0.851	1.338
binding	P33097	312	S	Aspartate aminotransferase, cytoplasmic OS=Bos taurus OX=9913 GN=GOT1 PE=1 SV=3	GOT1	0.787755	4.29301e-05	98.169	3	T(0.212)LS(0.788)DPELFNEWTGNVK	-0.17377
binding	P15103	6	S	Glutamine synthetase OS=Bos taurus OX=9913 GN=GLUL PE=2 SV=4	GLUL	0.419523	0.00187387	59.418	3	AT(0.08)S(0.08)AS(0.42)S(0.42)HLNK	-0.54105
binding	P15103	7	S	Glutamine synthetase OS=Bos taurus OX=9913 GN=GLUL PE=2 SV=4	GLUL	0.419523	0.00187387	59.418	3	AT(0.08)S(0.08)AS(0.42)S(0.42)HLNK	-0.54105
binding	P15103	343	S	Glutamine synthetase OS=Bos taurus OX=9913 GN=GLUL PE=2 SV=4	GLUL	0.999946	0.00376787	49.125	3	RPS(1)ANCDPFAVTEALIR	0.59478	0.991	0.926	0.879	0.992	1.016	1.125	1.078	1.053	1.021
binding	P20000	357	S	Aldehyde dehydrogenase, mitochondrial OS=Bos taurus OX=9913 GN=ALDH2 PE=1 SV=2	ALDH2	0.9968	1.72213e-19	135.84	3	VVGNPFDS(0.997)RT(0.003)EQGPQVDETQFK	0.65486	1.126	0.922	1.005	1.128	0.875	1.008	1.119	0.896	1.076
binding	P20456	37	S	Inositol monophosphatase 1 OS=Bos taurus OX=9913 GN=IMPA1 PE=1 SV=1	IMPA1	0.499999	1.02702e-06	101.75	3	S(0.5)S(0.5)PADLVTATDQK	0.026561	0.697	0.955	1.01	0.767	1.011	0.918	0.72	1.176	0.843
binding	P20456	38	S	Inositol monophosphatase 1 OS=Bos taurus OX=9913 GN=IMPA1 PE=1 SV=1	IMPA1	0.583692	1.02702e-06	101.75	2	S(0.416)S(0.584)PADLVTATDQK	0.70854	0.697	0.955	1.01	0.767	1.011	0.918	0.72	1.176	0.843
binding	A0A3S5ZPE0	60	S	Importin subunit alpha OS=Bos taurus OX=9913 GN=KPNA4 PE=3 SV=1	KPNA4	1	9.27252e-106	206.94	2	NVPHEDICEDS(1)DIDGDYR	0.21524
binding	P26884	100	S	Peptidyl-prolyl cis-trans isomerase FKBP3 OS=Bos taurus OX=9913 GN=FKBP3 PE=1 SV=2	FKBP3	0.832765	2.65561e-18	129.46	3	ET(0.167)KS(0.833)EETLDEGPPK	0.90866
binding	P26884	98	T	Peptidyl-prolyl cis-trans isomerase FKBP3 OS=Bos taurus OX=9913 GN=FKBP3 PE=1 SV=2	FKBP3	0.554132	1.05414e-09	117.37	3	ET(0.554)KS(0.446)EET(1)LDEGPPK	0.96379
binding	P26884	103	T	Peptidyl-prolyl cis-trans isomerase FKBP3 OS=Bos taurus OX=9913 GN=FKBP3 PE=1 SV=2	FKBP3	0.999985	1.06926e-11	119.46	3	ET(0.554)KS(0.446)EET(1)LDEGPPK	0.96379
binding	A0A3Q1M8H4	483	S	Poly(A)-specific ribonuclease PARN OS=Bos taurus OX=9913 GN=PARN PE=4 SV=1	PARN	0.499924	0.00648302	43.164	4	T(0.5)S(0.5)DLY(0.553)QLFS(0.447)AFAVNTSK	-2.8965
binding	A0A3Q1M8H4	490	S	Poly(A)-specific ribonuclease PARN OS=Bos taurus OX=9913 GN=PARN PE=4 SV=1	PARN	0.447066	0.00648302	43.164	4	T(0.5)S(0.5)DLY(0.553)QLFS(0.447)AFAVNTSK	-2.8965
binding	A0A3Q1M8H4	482	T	Poly(A)-specific ribonuclease PARN OS=Bos taurus OX=9913 GN=PARN PE=4 SV=1	PARN	0.499924	0.00648302	43.164	4	T(0.5)S(0.5)DLY(0.553)QLFS(0.447)AFAVNTSK	-2.8965
binding	A0A3Q1M8H4	486	Y	Poly(A)-specific ribonuclease PARN OS=Bos taurus OX=9913 GN=PARN PE=4 SV=1	PARN	0.552782	0.00648302	43.164	4	T(0.5)S(0.5)DLY(0.553)QLFS(0.447)AFAVNTSK	-2.8965
binding	P26884	34	S	Peptidyl-prolyl cis-trans isomerase FKBP3 OS=Bos taurus OX=9913 GN=FKBP3 PE=1 SV=2	FKBP3	0.987804	8.43919e-39	162.65	4	FLQDHGS(0.988)DS(0.012)FLAEHK	-0.63664
binding	A0A3Q1LW52	3929	S	ALMS1 centrosome and basal body associated protein OS=Bos taurus OX=9913 GN=ALMS1 PE=4 SV=1	ALMS1	0.976798	2.64033e-05	104.24	2	LYS(0.017)S(0.977)IT(0.006)DHQR	0.45045	1.116	1.024	0.968	1.308	0.955	0.755	1.175	1.198	0.964
binding	A0A3Q1LW52	3928	S	ALMS1 centrosome and basal body associated protein OS=Bos taurus OX=9913 GN=ALMS1 PE=4 SV=1	ALMS1	0.628617	0.0173633	42.843	3	LY(0.003)S(0.629)S(0.364)IT(0.004)DHQR	1.4582
binding	A0A3Q1LW52	3771	S	ALMS1 centrosome and basal body associated protein OS=Bos taurus OX=9913 GN=ALMS1 PE=4 SV=1	ALMS1	0.993597	2.75061e-39	153.48	4	LLQHPITHSLQPS(0.002)ES(0.002)T(0.002)QDDS(0.994)RGEQDAK	0.95213	1.163	1.143	0.841	1.196	1.066	0.888	1.243	1.025	0.856
binding	F1MEI0	224	T	Fibrous sheath CABYR-binding protein OS=Bos taurus OX=9913 GN=FSCB PE=4 SV=1	FSCB	0.70246	2.65205e-61	175.24	5	RKS(1)S(1)GNIFLSEHPEFQPT(0.049)T(0.702)S(0.072)S(0.176)NEEIR	1.1722
binding	F1MEI0	238	T	Fibrous sheath CABYR-binding protein OS=Bos taurus OX=9913 GN=FSCB PE=4 SV=1	FSCB	0.999997	2.42642e-05	86.748	3	T(1)VS(1)IS(0.978)PT(0.022)KK	0.41318
binding	F1MEI0	244	T	Fibrous sheath CABYR-binding protein OS=Bos taurus OX=9913 GN=FSCB PE=4 SV=1	FSCB	0.520309	0.000621827	61.039	3	RPS(0.633)IS(0.407)RT(0.96)VS(0.96)IS(0.52)PT(0.52)K	-3.1943
binding	F1MEI0	366	T	Fibrous sheath CABYR-binding protein OS=Bos taurus OX=9913 GN=FSCB PE=4 SV=1	FSCB	0.999998	1.1529e-18	151.18	2	VEATS(0.008)S(0.992)EET(1)LLK	1.0865
binding	F1MEI0	68	Y	Fibrous sheath CABYR-binding protein OS=Bos taurus OX=9913 GN=FSCB PE=4 SV=1	FSCB	1	0.00522733	84.368	3	LNY(1)ECHR	0.50726
binding	A0A3Q1MRG1	699	S	Cullin 3 OS=Bos taurus OX=9913 GN=CUL3 PE=3 SV=1	CUL3	1	0.00393989	75.416	2	FLPS(1)PVVIK	-1.0839			1.673			1.029			1.053
binding	A0A3Q1MRG1	535	S	Cullin 3 OS=Bos taurus OX=9913 GN=CUL3 PE=3 SV=1	CUL3	1	2.06752e-167	256.5	3	KEDGS(1)EVGVGGAQVTGSNTR	0.76736			1.061			0.961			0.672
binding	F1MGI5	315	S	Zinc finger protein 382 OS=Bos taurus OX=9913 GN=ZNF382 PE=4 SV=2	ZNF382	0.999927	5.42498e-06	103.83	4	RKS(1)YLIEHQR	1.4139
binding	A0A3Q1N3Q6	406	S	Eukaryotic translation initiation factor 4B OS=Bos taurus OX=9913 GN=EIF4B PE=1 SV=1	EIF4B	1	0.00997588	57.785	3	ERHPS(1)WR	-1.7505
binding	A0A3Q1MPM9	94	S	Sperm-tail PG-rich repeat containing 4 OS=Bos taurus OX=9913 GN=STPG4 PE=4 SV=1	STPG4	0.917117	0.00168861	88.155	2	S(0.007)S(0.076)PS(0.917)MLVYR	-1.7237	0.938	1.1	1.458	0.858	1.041	1.043	0.889	0.988	0.855
binding	A0A3Q1MPM9	92	S	Sperm-tail PG-rich repeat containing 4 OS=Bos taurus OX=9913 GN=STPG4 PE=4 SV=1	STPG4	0.53883	0.000272993	115.57	2	S(0.461)S(0.539)PSMLVYR	-0.46606	0.919	1.145	1.41	0.909	0.976	0.945	0.857	1.105	0.928
binding	A0A3Q1MPM9	91	S	Sperm-tail PG-rich repeat containing 4 OS=Bos taurus OX=9913 GN=STPG4 PE=4 SV=1	STPG4	0.543159	1.48719e-05	130.63	2	S(0.543)S(0.457)PSMLVYR	-2.3992	0.939	1.053	1.242	0.94	1.004	1.026	0.926	1.013	1.031
binding	F1MMU3	263	S	Bromodomain containing 3 OS=Bos taurus OX=9913 GN=BRD3 PE=4 SV=1	BRD3	0.805033	0.00152134	67.095	3	S(0.195)ES(0.805)PPPLSDPK	0.37723
binding	Q5E9Z7	2	S	DNA-directed RNA polymerase III subunit RPC4 OS=Bos taurus OX=9913 GN=POLR3D PE=2 SV=1	POLR3D	0.999624	0.0116542	41.53	2	MS(1)EGNAAGEPSAPGGPR	0.38671
binding	O18870	21	T	Survival motor neuron protein OS=Bos taurus OX=9913 GN=SMN1 PE=2 SV=2	SMN1	1	6.39274e-12	118.44	3	RGT(1)GES(1)DDS(1)DVWDDTALIK	1.5179
binding	O18870	27	S	Survival motor neuron protein OS=Bos taurus OX=9913 GN=SMN1 PE=2 SV=2	SMN1	1	6.39274e-12	118.44	3	RGT(1)GES(1)DDS(1)DVWDDTALIK	1.5179
binding	O18870	24	S	Survival motor neuron protein OS=Bos taurus OX=9913 GN=SMN1 PE=2 SV=2	SMN1	1	6.39274e-12	118.44	3	RGT(1)GES(1)DDS(1)DVWDDTALIK	1.5179
binding	Q56JY1	81	S	60S ribosomal protein L35a OS=Bos taurus OX=9913 GN=RPL35A PE=3 SV=1	RPL35A	1	0.00396626	59.265	3	AHGNS(1)GMVR	-0.48273
binding	A0A3Q1MLP3	168	S	Isocitrate dehydrogenase [NAD] subunit, mitochondrial OS=Bos taurus OX=9913 GN=IDH3A PE=3 SV=1	IDH3A	0.512221	0.00177785	61.622	4	NNHRS(0.512)NVT(0.488)AVHK	2.0845	1.435	1.142	0.936	0.923	0.813	0.957	0.987	0.946	0.939
binding	A6QLU3	401	S	GRB2-associated-binding protein 1 OS=Bos taurus OX=9913 GN=GAB1 PE=2 SV=1	GAB1	0.801193	4.40238e-11	125.98	2	DAS(0.801)S(0.199)QDCYDTPR	-1.2936
binding	A6QLU3	264	S	GRB2-associated-binding protein 1 OS=Bos taurus OX=9913 GN=GAB1 PE=2 SV=1	GAB1	0.562161	0.00316723	61.344	3	S(0.562)YS(0.438)HDVLPK	-0.20217
binding	E1B9Q1	276	S	F-box and WD repeat domain containing 5 OS=Bos taurus OX=9913 GN=FBXW5 PE=4 SV=1	FBXW5	0.403889	0.00114787	55.051	3	FDSPDLLLDAGAPGT(0.192)DS(0.404)S(0.404)R	1.4788
binding	E1B9Q1	277	S	F-box and WD repeat domain containing 5 OS=Bos taurus OX=9913 GN=FBXW5 PE=4 SV=1	FBXW5	0.403889	0.00114787	55.051	3	FDSPDLLLDAGAPGT(0.192)DS(0.404)S(0.404)R	1.4788
binding	F1MEI0	223	T	Fibrous sheath CABYR-binding protein OS=Bos taurus OX=9913 GN=FSCB PE=4 SV=1	FSCB	0.478067	5.61746e-18	119.98	4	KS(0.853)S(0.138)GNIFLS(0.008)EHPEFQPT(0.478)T(0.273)S(0.157)S(0.092)NEEIR	-1.0903
binding	E1B9Q1	284	S	F-box and WD repeat domain containing 5 OS=Bos taurus OX=9913 GN=FBXW5 PE=4 SV=1	FBXW5	0.999973	8.54591e-82	200.23	2	VFDLGS(1)DGEDEESDPGPAR	-1.529
binding	Q3T148	366	S	Eukaryotic translation initiation factor 3 subunit M OS=Bos taurus OX=9913 GN=EIF3M PE=2 SV=2	EIF3M	0.962774	0.000194202	90.931	2	VKNS(0.963)LLS(0.11)LS(0.615)DT(0.312)	-0.28586
binding	Q3T148	369	S	Eukaryotic translation initiation factor 3 subunit M OS=Bos taurus OX=9913 GN=EIF3M PE=2 SV=2	EIF3M	0.998909	1.54299e-08	124.47	2	NSLLS(0.999)LS(0.922)DT(0.079)	-0.32874	1.404	1.009	1.002	0.922	1.119	0.941	0.876	1.144	1.025
binding	Q3T148	371	S	Eukaryotic translation initiation factor 3 subunit M OS=Bos taurus OX=9913 GN=EIF3M PE=2 SV=2	EIF3M	0.921786	0.000194202	90.931	2	NSLLS(0.999)LS(0.922)DT(0.079)	-0.32874	1.766	1.025	1.353	1.003	0.981	0.811	0.75	1.097	0.846
binding	Q3T148	336	S	Eukaryotic translation initiation factor 3 subunit M OS=Bos taurus OX=9913 GN=EIF3M PE=2 SV=2	EIF3M	0.758334	0.00115255	73.9	3	VVVS(0.008)HS(0.758)T(0.234)HR	0.64523	1.35	0.961	1.119	1.478	1.375	1.061	0.671	0.904	0.605
binding	Q3SZX2	124	S	Protein phosphatase inhibitor 2 OS=Bos taurus OX=9913 GN=PPP1R2 PE=2 SV=1	PPP1R2	0.999896	8.96109e-82	204.17	3	VREQES(1)S(1)GDEDSDLSPEER	-0.55923
binding	Q3SZX2	123	S	Protein phosphatase inhibitor 2 OS=Bos taurus OX=9913 GN=PPP1R2 PE=2 SV=1	PPP1R2	0.999968	5.75392e-25	144.44	3	VREQES(1)S(1)GDEDSDLSPEER	-0.55923
binding	Q3T148	152	S	Eukaryotic translation initiation factor 3 subunit M OS=Bos taurus OX=9913 GN=EIF3M PE=2 SV=2	EIF3M	1	7.91706e-10	113.47	3	KWIS(1)DWNLTTEK	1.3796	1.172	1.104	1.062	0.899	1.157	0.897	1.059	1.054	0.99
binding	F1MEI0	159	T	Fibrous sheath CABYR-binding protein OS=Bos taurus OX=9913 GN=FSCB PE=4 SV=1	FSCB	0.263513	0.0111224	51.301	4	IDRS(0.208)QQT(0.264)T(0.264)CT(0.264)GDWT(0.002)MMNFPQK	0.32586
binding	F1MEI0	157	T	Fibrous sheath CABYR-binding protein OS=Bos taurus OX=9913 GN=FSCB PE=4 SV=1	FSCB	0.263513	0.0111224	51.301	4	IDRS(0.208)QQT(0.264)T(0.264)CT(0.264)GDWT(0.002)MMNFPQK	0.32586
binding	F1MEI0	156	T	Fibrous sheath CABYR-binding protein OS=Bos taurus OX=9913 GN=FSCB PE=4 SV=1	FSCB	0.533089	0.00119935	51.301	4	IDRS(0.134)QQT(0.533)T(0.163)CT(0.163)GDWT(0.006)MMNFPQK	-0.67053
binding	F1MEI0	153	S	Fibrous sheath CABYR-binding protein OS=Bos taurus OX=9913 GN=FSCB PE=4 SV=1	FSCB	0.999309	4.93949e-259	301.15	4	IDRS(0.999)QQT(0.001)TCTGDWTMMNFPQK	-1.3311
binding	F1MEI0	798	S	Fibrous sheath CABYR-binding protein OS=Bos taurus OX=9913 GN=FSCB PE=4 SV=1	FSCB	0.856357	3.71176e-17	128.38	3	DS(0.136)S(0.856)GT(0.007)KNEGVSFEIK	-0.37822
binding	F1MEI0	797	S	Fibrous sheath CABYR-binding protein OS=Bos taurus OX=9913 GN=FSCB PE=4 SV=1	FSCB	0.519978	2.62726e-06	105.9	4	DS(0.52)S(0.412)GT(0.069)KNEGVSFEIK	-0.082696
binding	F1MEI0	195	S	Fibrous sheath CABYR-binding protein OS=Bos taurus OX=9913 GN=FSCB PE=4 SV=1	FSCB	0.926235	3.33456e-125	214.17	4	DKLDKEQQTYFSESEIVVIGWPT(0.019)NS(0.926)FS(0.055)K	-1.1359
binding	F1MEI0	184	S	Fibrous sheath CABYR-binding protein OS=Bos taurus OX=9913 GN=FSCB PE=4 SV=1	FSCB	0.953084	1.1988e-23	125.26	4	DKLDKEQQT(0.001)YFS(0.046)ES(0.953)EIVVIGWPTNSFSK	2.058
binding	F1MEI0	182	S	Fibrous sheath CABYR-binding protein OS=Bos taurus OX=9913 GN=FSCB PE=4 SV=1	FSCB	0.951307	3.33456e-125	214.17	3	EQQT(0.006)YFS(0.951)ES(0.043)EIVVIGWPTNSFSK	-0.068811
binding	F1MEI0	248	S	Fibrous sheath CABYR-binding protein OS=Bos taurus OX=9913 GN=FSCB PE=4 SV=1	FSCB	1	1.88776e-44	160.16	2	KDS(1)PVPLEDEK	0.0963
binding	F1MEI0	10	S	Fibrous sheath CABYR-binding protein OS=Bos taurus OX=9913 GN=FSCB PE=4 SV=1	FSCB	0.998259	1.30526e-06	107.69	2	DESEQS(0.998)IS(0.002)AGR	0.32771
binding	A0A3Q1MS04	154	S	Eukaryotic translation initiation factor 5B OS=Bos taurus OX=9913 GN=EIF5B PE=1 SV=1	EIF5B	0.999543	0.00525404	51.03	3	DAS(1)EEDEDNSKR	3.6901
binding	A0A3Q1MS04	204	S	Eukaryotic translation initiation factor 5B OS=Bos taurus OX=9913 GN=EIF5B PE=1 SV=1	EIF5B	0.99995	2.53382e-33	150.03	3	NKPGPTVES(1)GNEDDDSSFK	-0.34996
binding	A0A3Q1MS04	103	S	Eukaryotic translation initiation factor 5B OS=Bos taurus OX=9913 GN=EIF5B PE=1 SV=1	EIF5B	0.999111	8.53447e-05	94.389	3	QS(0.001)FEDNDS(0.999)EELEEKDSK	0.4856
binding	A6QLU1	609	S	Glycerol-3-phosphate dehydrogenase, mitochondrial OS=Bos taurus OX=9913 GN=GPD2 PE=2 SV=1	GPD2	0.98121	0.000657071	90.614	3	S(0.019)RS(0.981)EQLTDR	0.28568	1.309	1.15	1.074	0.984	0.889	0.642	1.295	1.051	0.908
binding	A0A3Q1NIL1	134	S	E3 ubiquitin-protein ligase OS=Bos taurus OX=9913 GN=WWP2 PE=4 SV=1	WWP2	0.887514	4.27185e-05	102.5	2	PATAAGEQS(0.888)PGT(0.109)S(0.003)S(0.001)R	0.33218		0.896	2.288		0.911	1.229		0.519	0.706
binding	Q58DD3	15	S	DnaJ (Hsp40) homolog, subfamily B, member 2 OS=Bos taurus OX=9913 GN=DNAJB2 PE=2 SV=1	DNAJB2	0.942561	0.00951616	48.568	3	S(0.057)AS(0.943)ADDIKK	-0.41155	1.39	0.748	1.238	1.003	0.434	0.774	0.957	0.83	1.119
binding	F1MEI0	57	S	Fibrous sheath CABYR-binding protein OS=Bos taurus OX=9913 GN=FSCB PE=4 SV=1	FSCB	1	2.65935e-13	128.74	2	AALS(1)IGNIPGSK	-0.99203
binding	A0A3Q1MLA7	398	S	Decaprenyl diphosphate synthase subunit 1 OS=Bos taurus OX=9913 GN=PDSS1 PE=3 SV=1	PDSS1	1	0.0219215	41.513	2	AVS(1)EIS(1)KLRPS(1)PER	-2.3876
binding	F1MEI0	45	S	Fibrous sheath CABYR-binding protein OS=Bos taurus OX=9913 GN=FSCB PE=4 SV=1	FSCB	0.999442	9.41135e-05	94.487	3	KQLS(0.999)IPQSSGPK	-1.1239
binding	F1MEI0	50	S	Fibrous sheath CABYR-binding protein OS=Bos taurus OX=9913 GN=FSCB PE=4 SV=1	FSCB	0.801703	0.00150912	67.234	3	QLSIPQS(0.198)S(0.802)GPK	0.073223
binding	F1MEI0	75	S	Fibrous sheath CABYR-binding protein OS=Bos taurus OX=9913 GN=FSCB PE=4 SV=1	FSCB	0.999005	2.32602e-45	200	2	VS(0.001)S(0.999)QLQQTWIK	-0.37268
binding	F1MEI0	74	S	Fibrous sheath CABYR-binding protein OS=Bos taurus OX=9913 GN=FSCB PE=4 SV=1	FSCB	0.581127	1.57199e-07	113.25	3	VS(0.581)S(0.419)QLQQTWIK	0.37333
binding	F1MEI0	94	S	Fibrous sheath CABYR-binding protein OS=Bos taurus OX=9913 GN=FSCB PE=4 SV=1	FSCB	0.957247	1.12427e-34	159.66	3	VQDMADKS(0.957)LQT(0.043)ETIAEEK	0.59197
binding	F1MEI0	363	S	Fibrous sheath CABYR-binding protein OS=Bos taurus OX=9913 GN=FSCB PE=4 SV=1	FSCB	0.999675	6.56655e-207	297.72	2	VEAT(0.303)S(0.697)S(1)EETLLK	-0.8116
binding	F1MEI0	362	S	Fibrous sheath CABYR-binding protein OS=Bos taurus OX=9913 GN=FSCB PE=4 SV=1	FSCB	0.697322	4.61706e-20	159.18	2	VEAT(0.303)S(0.697)S(1)EETLLK	-0.8116
binding	F1MEI0	25	S	Fibrous sheath CABYR-binding protein OS=Bos taurus OX=9913 GN=FSCB PE=4 SV=1	FSCB	1	1.56905e-05	97.69	3	RRPS(1)QPMVDK	-0.031322
binding	F1MEI0	49	S	Fibrous sheath CABYR-binding protein OS=Bos taurus OX=9913 GN=FSCB PE=4 SV=1	FSCB	0.802965	0.00384449	58.172	4	KQLS(0.033)IPQS(0.803)S(0.164)GPK	-0.50237
binding	F1MEI0	242	S	Fibrous sheath CABYR-binding protein OS=Bos taurus OX=9913 GN=FSCB PE=4 SV=1	FSCB	0.999043	1.88776e-44	160.16	2	T(0.005)VS(0.995)IS(0.999)PT(0.001)K	0.61766
binding	F1MEI0	234	S	Fibrous sheath CABYR-binding protein OS=Bos taurus OX=9913 GN=FSCB PE=4 SV=1	FSCB	0.709474	0.000621827	61.039	3	RPS(0.709)IS(0.435)RT(0.793)VS(0.78)IS(0.266)PT(0.017)K	-0.72214
binding	F1MEI0	226	S	Fibrous sheath CABYR-binding protein OS=Bos taurus OX=9913 GN=FSCB PE=4 SV=1	FSCB	0.705048	9.90197e-10	83.25	3	RKS(0.737)S(0.3)GNIFLS(0.122)EHPEFQPT(0.41)T(0.409)S(0.316)S(0.705)NEEIR	-0.91815
binding	F1MEI0	225	S	Fibrous sheath CABYR-binding protein OS=Bos taurus OX=9913 GN=FSCB PE=4 SV=1	FSCB	0.89423	5.77581e-212	268.84	4	KS(0.441)S(0.556)GNIFLS(0.002)EHPEFQPT(0.001)T(0.019)S(0.894)S(0.086)NEEIR	1.6412
binding	F1MEI0	215	S	Fibrous sheath CABYR-binding protein OS=Bos taurus OX=9913 GN=FSCB PE=4 SV=1	FSCB	0.762024	1.05032e-140	224.38	3	KS(0.573)S(0.665)GNIFLS(0.762)EHPEFQPT(0.039)T(0.015)S(0.642)S(0.304)NEEIR	0.1518
binding	F1MEI0	209	S	Fibrous sheath CABYR-binding protein OS=Bos taurus OX=9913 GN=FSCB PE=4 SV=1	FSCB	1	5.77581e-212	268.84	4	KS(1)S(1)GNIFLSEHPEFQPT(0.002)T(0.016)S(0.681)S(0.301)NEEIR	0.55297
binding	F1MEI0	208	S	Fibrous sheath CABYR-binding protein OS=Bos taurus OX=9913 GN=FSCB PE=4 SV=1	FSCB	1	5.92902e-175	245.64	4	KS(1)S(1)GNIFLSEHPEFQPT(0.002)T(0.016)S(0.681)S(0.301)NEEIR	0.55297
binding	F1MEI0	240	S	Fibrous sheath CABYR-binding protein OS=Bos taurus OX=9913 GN=FSCB PE=4 SV=1	FSCB	0.999671	7.02496e-09	154.66	3	T(1)VS(1)IS(0.978)PT(0.022)KK	0.41318
binding	A0A3Q1MLA7	393	S	Decaprenyl diphosphate synthase subunit 1 OS=Bos taurus OX=9913 GN=PDSS1 PE=3 SV=1	PDSS1	1	0.0219215	41.513	2	AVS(1)EIS(1)KLRPS(1)PER	-2.3876
binding	A0A3Q1MLA7	390	S	Decaprenyl diphosphate synthase subunit 1 OS=Bos taurus OX=9913 GN=PDSS1 PE=3 SV=1	PDSS1	1	0.0219215	41.513	2	AVS(1)EIS(1)KLRPS(1)PER	-2.3876
binding	A0A3Q1ML45	243	S	RBR-type E3 ubiquitin transferase OS=Bos taurus OX=9913 GN=RNF144A PE=3 SV=1	RNF144A	1	0.0166386	100.02	3	AS(1)VIWHR	0.95736
binding	A0A3Q1M6K7	45	T	ATP-dependent 6-phosphofructokinase OS=Bos taurus OX=9913 GN=PFKM PE=1 SV=1	PFKM	0.588021	1.37749e-11	115.45	5	TAEEASTSSMLMQKPPS(0.412)RT(0.588)DVLK	-0.87033	1.028	0.924	1.16	1.034	1.07	1.141	0.839	0.883	1.106
binding	A0A3Q1M7H7	28	S	Aspartyl aminopeptidase OS=Bos taurus OX=9913 GN=DNPEP PE=3 SV=1	DNPEP	0.5	0.00681537	50.874	3	S(0.5)PS(0.5)PFHAVAECR	-1.1684
binding	A0A3Q1M7H7	30	S	Aspartyl aminopeptidase OS=Bos taurus OX=9913 GN=DNPEP PE=3 SV=1	DNPEP	0.603046	0.00238339	72.47	2	S(0.397)PS(0.603)PFHAVAECR	0.13651	1.038	0.929	0.618	1.161	1.074	0.998	0.949	1.13	1.157
binding	A0A3Q1M7H7	361	S	Aspartyl aminopeptidase OS=Bos taurus OX=9913 GN=DNPEP PE=3 SV=1	DNPEP	0.999985	1.01344e-10	123.02	2	YASNAVS(1)EALIR	-0.28708	1.222	1	0.625	0.984	1.074	0.916	1.062	1.151	1.013
binding	P23004	247	S	Cytochrome b-c1 complex subunit 2, mitochondrial OS=Bos taurus OX=9913 GN=UQCRC2 PE=1 SV=2	UQCRC2	1	0.00158615	97.734	2	GGLGLS(1)GAK	-1.1786	1.075	0.82	1.079	1.178	0.811	0.973	1.243	0.907	1.034
binding	A0A3Q1M5E2	214	S	Ras-related protein Rab-28 OS=Bos taurus OX=9913 GN=RAB28 PE=4 SV=1	RAB28	0.531627	0.000423554	64.26	3	YSEEDNQHT(0.026)S(0.08)S(0.362)AQS(0.532)R	0.98017			0.59			0.716			0.656
binding	A0A3Q1M6K7	33	T	ATP-dependent 6-phosphofructokinase OS=Bos taurus OX=9913 GN=PFKM PE=1 SV=1	PFKM	0.515538	9.06807e-05	59.748	3	T(0.004)AEEAS(0.47)T(0.516)S(0.508)S(0.508)MLMQKPPS(0.906)RT(0.087)DVLK	-1.1311	1.113	0.893	0.914	1.401	1.026	1.102	1.034	0.915	0.838
binding	A0A3Q1M5E2	118	S	Ras-related protein Rab-28 OS=Bos taurus OX=9913 GN=RAB28 PE=4 SV=1	RAB28	0.999229	1.148e-24	140.07	4	KVS(1)EES(0.999)ET(0.001)QPLVALVGNK	-0.47936			0.941			0.853			0.925
binding	A0A3Q1ML02	456	S	Stress-induced-phosphoprotein 1 OS=Bos taurus OX=9913 GN=STIP1 PE=4 SV=1	STIP1	1	0.0251111	42.336	3	HDS(1)PEDVK	0.8768		1.012	0.721		1.319	0.989		0.669	0.726
binding	A0A3Q1LNM8	302	T	Protein transport protein Sec61 subunit alpha isoform 2 OS=Bos taurus OX=9913 GN=SEC61A2 PE=3 SV=1	SEC61A2	0.581192	0.00304814	61.932	3	DT(0.581)S(0.419)MVHELNR	0.50671	1.027		1.422	0.875		1.222	0.83		1.026
binding	A0A3Q1LNM8	303	S	Protein transport protein Sec61 subunit alpha isoform 2 OS=Bos taurus OX=9913 GN=SEC61A2 PE=3 SV=1	SEC61A2	0.991085	0.000450699	69.485	2	DT(0.009)S(0.991)MVHELNR	-0.762	1.137		1.377	0.991		1.153	0.919		0.943
binding	Q5E9A1	119	T	Nascent polypeptide-associated complex subunit alpha OS=Bos taurus OX=9913 GN=NACA PE=1 SV=1	NACA	0.33327	0.0011049	59.728	3	S(0.333)PAS(0.333)DT(0.333)YIVFGEAK	-0.86425
binding	Q5E9A1	117	S	Nascent polypeptide-associated complex subunit alpha OS=Bos taurus OX=9913 GN=NACA PE=1 SV=1	NACA	0.33327	0.0011049	59.728	3	S(0.333)PAS(0.333)DT(0.333)YIVFGEAK	-0.86425
binding	Q5E9A1	114	S	Nascent polypeptide-associated complex subunit alpha OS=Bos taurus OX=9913 GN=NACA PE=1 SV=1	NACA	0.33327	0.0011049	59.728	3	S(0.333)PAS(0.333)DT(0.333)YIVFGEAK	-0.86425
binding	A0A3Q1M5E2	115	S	Ras-related protein Rab-28 OS=Bos taurus OX=9913 GN=RAB28 PE=4 SV=1	RAB28	0.999929	2.61155e-72	200.27	4	KVS(1)EES(0.999)ET(0.001)QPLVALVGNK	-0.47936			0.947			0.824			0.896
binding	Q3ZBU2	41	S	CDGSH iron-sulfur domain-containing protein 1 OS=Bos taurus OX=9913 GN=CISD1 PE=1 SV=1	CISD1	1	0.000710637	75.764	3	NKS(1)MVNPHIQK	-0.5224	1.07	0.912	1.159	1.154	0.932	0.956	1.141	0.823	0.955
binding	A0A3Q1M6K7	43	S	ATP-dependent 6-phosphofructokinase OS=Bos taurus OX=9913 GN=PFKM PE=1 SV=1	PFKM	1	3.15852e-140	245.36	3	TAEEASTSSMLMQKPPS(1)R	-0.51131	1.008	1.018	1.243	0.964	1.06	1.074	0.898	0.955	0.947
binding	A0A3Q1M6K7	34	S	ATP-dependent 6-phosphofructokinase OS=Bos taurus OX=9913 GN=PFKM PE=1 SV=1	PFKM	0.808767	1.13094e-19	129.48	3	TAEEAS(0.001)T(0.025)S(0.809)S(0.165)MLMQKPPS(0.943)RT(0.057)DVLK	0.15459	1.06	1.097	1.197	1.032	1.099	1.139	0.823	0.856	0.838
binding	O77797	408	S	A-kinase anchor protein 3 OS=Bos taurus OX=9913 GN=AKAP3 PE=2 SV=2	AKAP3	0.982415	4.22021e-24	163.91	3	T(0.017)KDKS(0.982)ES(0.99)YS(0.009)LVS(0.001)MK	0.020231	1.124	1.054	0.756	1.135	0.98	1.052	1.173	1.03	1.037
binding	O77797	179	S	A-kinase anchor protein 3 OS=Bos taurus OX=9913 GN=AKAP3 PE=2 SV=2	AKAP3	1	5.47738e-141	231.28	3	S(1)LS(1)KVAS(1)ELVNETVTACSK	-0.071522	1.122	1.072	0.958	1.118	0.977	1.145	0.964	0.951	0.996
binding	O77797	177	S	A-kinase anchor protein 3 OS=Bos taurus OX=9913 GN=AKAP3 PE=2 SV=2	AKAP3	1	2.29118e-82	197.48	3	S(1)LS(1)KVAS(1)ELVNETVTACSK	-0.071522	1.118	0.878	0.788	1.219	0.88	1.065	1.237	1.141	1.057
binding	O77797	165	S	A-kinase anchor protein 3 OS=Bos taurus OX=9913 GN=AKAP3 PE=2 SV=2	AKAP3	0.99998	3.67976e-08	116.39	3	CVHQS(1)VYMGDEPPPNK	-0.84272	1.03	1.038	0.904	1.04	0.933	1.246	1.046	1.046	1.018
binding	O77797	641	S	A-kinase anchor protein 3 OS=Bos taurus OX=9913 GN=AKAP3 PE=2 SV=2	AKAP3	1	8.39775e-150	224.61	4	EDNS(1)PQCERPVT(1)PS(1)PAKLNECDETGGAFAGLTK	-0.57459	1.062	0.881	0.848	1.102	0.904	1.226	1.053	1.023	1.243
binding	O77797	631	S	A-kinase anchor protein 3 OS=Bos taurus OX=9913 GN=AKAP3 PE=2 SV=2	AKAP3	1	2.57073e-71	186.33	5	EDNS(1)PQCERPVT(1)PS(1)PAKLNECDETGGAFAGLTK	1.2777	1.175	0.88	0.757	1.332	0.891	1.046	1.197	1.051	1.07
binding	A0A3Q1M6K7	35	S	ATP-dependent 6-phosphofructokinase OS=Bos taurus OX=9913 GN=PFKM PE=1 SV=1	PFKM	0.933899	3.51978e-72	182.91	5	T(0.003)AEEAS(0.771)T(0.226)S(0.066)S(0.934)MLMQKPPS(0.562)RT(0.438)DVLK	0.25025	1.024	0.981	1.049	1.107	1.137	1.152	0.894	0.93	0.893
binding	O77797	215	S	A-kinase anchor protein 3 OS=Bos taurus OX=9913 GN=AKAP3 PE=2 SV=2	AKAP3	1	1.18132e-166	232.27	3	APGS(1)GDRAS(1)GT(1)LQS(1)PPNLK	-1.2903	1.038	0.943	0.79	1.133	1.026	1.134	1.076	1.112	1.076
binding	O77797	205	S	A-kinase anchor protein 3 OS=Bos taurus OX=9913 GN=AKAP3 PE=2 SV=2	AKAP3	1	8.50957e-119	226.84	3	APGS(1)GDRAS(1)GT(1)LQS(1)PPNLK	-1.2903	1.084	0.855	0.708	1.219	0.94	1.139	1.173	1.11	1.151
binding	A0A3Q1M4Z6	315	S	Casein kinase II subunit alpha' OS=Bos taurus OX=9913 GN=CSNK2A2 PE=4 SV=1	CSNK2A2	0.719108	2.23315e-05	72.499	3	EQSQPCADNAVLS(0.719)S(0.249)GLT(0.032)AAR	-1.7757
binding	A0A3Q1M4Z6	21	S	Casein kinase II subunit alpha' OS=Bos taurus OX=9913 GN=CSNK2A2 PE=4 SV=1	CSNK2A2	0.999957	0.000268265	89.506	2	VYAEVNSLRS(1)R	-1.706
binding	A0A3Q1M6K7	17	S	ATP-dependent 6-phosphofructokinase OS=Bos taurus OX=9913 GN=PFKM PE=1 SV=1	PFKM	0.979129	0.00628612	67.999	2	FFMCVT(0.021)QS(0.979)R	-0.027471
binding	A0A3Q1M6K7	737	S	ATP-dependent 6-phosphofructokinase OS=Bos taurus OX=9913 GN=PFKM PE=1 SV=1	PFKM	0.986641	0.000154234	67.76	4	KNVLGHMQQGGS(0.987)PT(0.013)PFDR	-0.48449
binding	A0A3Q1M6K7	32	S	ATP-dependent 6-phosphofructokinase OS=Bos taurus OX=9913 GN=PFKM PE=1 SV=1	PFKM	0.932987	8.07156e-09	100.94	3	T(0.001)AEEAS(0.933)T(0.07)S(0.161)S(0.835)MLMQKPPS(1)R	-1.6379	0.988	1.035	1.143	1.056	0.974	1.072	0.924	1.018	0.975
binding	O77797	210	S	A-kinase anchor protein 3 OS=Bos taurus OX=9913 GN=AKAP3 PE=2 SV=2	AKAP3	1	7.07098e-209	281.04	3	APGS(1)GDRAS(1)GT(1)LQS(1)PPNLK	-1.2903	1.011	0.854	0.653	1.143	1.122	1.215	1.103	1.112	1.124
binding	E1BKI9	227	S	ADP ribosylation factor guanine nucleotide exchange factor 2 OS=Bos taurus OX=9913 GN=ARFGEF2 PE=4 SV=3	ARFGEF2	0.975744	3.2088e-11	117.61	3	ERGPS(0.976)LS(0.019)GT(0.006)EDGAQEVVK	0.57748			0.844			0.998			1.068
binding	Q3ZBU2	84	S	CDGSH iron-sulfur domain-containing protein 1 OS=Bos taurus OX=9913 GN=CISD1 PE=1 SV=1	CISD1	0.842092	3.09367e-05	94.717	4	KFPLCDGS(0.842)HT(0.158)K	-0.31898	1.161	1.002	1.012	1.335	0.692	0.896	1.203	0.883	0.954
binding	Q2NKU4	41	S	Calcium regulated heat stable protein 1, 24kDa OS=Bos taurus OX=9913 GN=CARHSP1 PE=1 SV=1	CARHSP1	0.998704	0.000844315	84.173	3	GNVVPS(0.999)PLPT(0.001)R	0.32438	1.139	1.378	1.398	0.778	1.55	0.962	0.636	0.683	0.402
binding	Q58DR2	122	S	DnaJ homolog subfamily B member 12 OS=Bos taurus OX=9913 GN=DNAJB12 PE=2 SV=1	DNAJB12	1	0.00271106	69.815	2	GAS(1)DEDLKK	-0.0915
binding	A0A3Q1MH19	153	S	Serine/threonine-protein phosphatase OS=Bos taurus OX=9913 GN=PPP4C PE=3 SV=1	PPP4C	0.905483	1.33812e-17	134.86	3	IFCVHGGLS(0.095)PS(0.905)IQTLDQIR	-0.34069		1.044			0.974			1.09
binding	A0A3Q1MH45	192	S	Tr-type G domain-containing protein OS=Bos taurus OX=9913 GN=GSPT2 PE=4 SV=1	GSPT2	0.571012	0.0102593	50.831	3	S(0.571)KS(0.424)VVVPS(0.005)GAPK	-1.1296			1.228			0.905			0.796
binding	Q0VCU1	711	S	Cytoplasmic aconitate hydratase OS=Bos taurus OX=9913 GN=ACO1 PE=2 SV=1	ACO1	0.945459	0.00376209	57.175	3	EFNS(0.042)Y(0.012)GS(0.945)RR	0.58383	0.862	0.985	0.866	1.038	0.87	0.775	0.979	1.011	1.028
binding	A0A3Q1MID4	52	S	40S ribosomal protein S5 OS=Bos taurus OX=9913 GN=RPS5 PE=3 SV=1	RPS5	0.999347	0.00395518	72.2	3	Y(0.001)LPHS(0.999)AGR	-0.050992
binding	A0A3Q1MLW0	129	S	Serine/threonine-protein phosphatase OS=Bos taurus OX=9913 GN=PPP1CC PE=3 SV=1	PPP1CC	1	1.5278e-07	118.76	3	GNHECAS(1)INR	0.78397	0.993	0.899	0.821	1.114	0.988	1.055	1.263	1.164	0.913
binding	Q32KR9	101	S	Charged multivesicular body protein 1A OS=Bos taurus OX=9913 GN=CHMP1A PE=2 SV=1	CHMP1A	0.797933	0.00357062	77.124	2	ALS(0.798)T(0.202)MDLQK	-0.084858
binding	A0A3Q1MLW0	177	S	Serine/threonine-protein phosphatase OS=Bos taurus OX=9913 GN=PPP1CC PE=3 SV=1	PPP1CC	1	5.05805e-45	168.75	3	IFCCHGGLS(1)PDLQS(1)MEQIR	0.56063	0.91	0.852	0.899	1.24	0.922	1.042	1.126	1.219	1.018
binding	A0A3Q1MLW0	11	S	Serine/threonine-protein phosphatase OS=Bos taurus OX=9913 GN=PPP1CC PE=3 SV=1	PPP1CC	1	0.00169543	86.803	2	LNIDS(1)IIQR	-2.7306	0.983	0.867	1.093	1.295	0.902	0.994	1.132	1	0.966
binding	A0A3Q1MLW0	317	S	Serine/threonine-protein phosphatase OS=Bos taurus OX=9913 GN=PPP1CC PE=3 SV=1	PPP1CC	0.872262	6.74843e-05	90.412	3	VT(0.128)S(0.872)GLNPSIQK	-0.37803	0.909	0.919	0.782	1.103	1.391	1.505	0.857	0.798	0.828
binding	A0A3Q1MLW0	322	S	Serine/threonine-protein phosphatase OS=Bos taurus OX=9913 GN=PPP1CC PE=3 SV=1	PPP1CC	0.998997	1.16906e-05	100.4	2	VTS(0.001)GLNPS(0.999)IQK	-0.036962	1.324	1.21	1.06	0.929	1.061	1.033	0.898	0.816	0.693
binding	A0A3Q1MLW0	311	T	Serine/threonine-protein phosphatase OS=Bos taurus OX=9913 GN=PPP1CC PE=3 SV=1	PPP1CC	0.998983	8.60524e-05	86.214	4	KPNAT(0.001)RPVT(0.999)PPR	0.44526	1.333	0.841	0.861	1.42	0.798	0.917	1.285	0.945	0.862
binding	A0A3Q1MLW0	336	Y	Serine/threonine-protein phosphatase OS=Bos taurus OX=9913 GN=PPP1CC PE=3 SV=1	PPP1CC	1	1.25936e-08	154.35	2	NNTVLY(1)E	0.47983	0.815	1.222	0.821	0.826	1.671	1.027	0.724	1.044	0.839
binding	A0A3Q1MK68	355	S	Vacuolar protein sorting-associated protein 4B OS=Bos taurus OX=9913 GN=VPS4B PE=3 SV=1	VPS4B	0.956077	0.0251111	42.336	3	VQS(0.956)AT(0.044)HFK	0.067701
binding	A0A3Q1MLW0	182	S	Serine/threonine-protein phosphatase OS=Bos taurus OX=9913 GN=PPP1CC PE=3 SV=1	PPP1CC	1	9.59202e-36	159.98	3	IFCCHGGLS(1)PDLQS(1)MEQIR	0.56063	0.916	0.838	0.856	1.121	0.966	1.145	1.012	1.314	1.027
binding	Q2NKU4	141	S	Calcium regulated heat stable protein 1, 24kDa OS=Bos taurus OX=9913 GN=CARHSP1 PE=1 SV=1	CARHSP1	0.84522	0.00649307	65.043	2	HET(0.005)WS(0.845)GHVVS(0.089)S(0.061)	-1.0954	1.004	1.035	1.07	1.109	1.186	0.975	0.85	0.977	0.717
binding	Q3SYW6	753	S	Eukaryotic translation initiation factor 3 subunit C OS=Bos taurus OX=9913 GN=EIF3C PE=2 SV=1	EIF3C	0.919961	0.00204648	63.181	3	T(0.08)CHS(0.92)FIINEK	1.5653	1.116	1.134	1.001	1.043	1.052	1.07	0.997	1.099	0.817
binding	A5D989	133	S	Elongation factor 1-delta OS=Bos taurus OX=9913 GN=EEF1D PE=2 SV=2	EEF1D	0.999984	7.3004e-09	107.03	3	ATTPQTQHVS(1)PMR	-0.41303
binding	Q2NKU4	32	S	Calcium regulated heat stable protein 1, 24kDa OS=Bos taurus OX=9913 GN=CARHSP1 PE=1 SV=1	CARHSP1	1	0.00222957	76.927	3	DRS(1)PS(1)PLR	0.43915	1.252	1.307	1.099	0.756	1.625	0.902	0.806	0.748	0.399
binding	Q2NKU4	30	S	Calcium regulated heat stable protein 1, 24kDa OS=Bos taurus OX=9913 GN=CARHSP1 PE=1 SV=1	CARHSP1	1	0.00222957	63.624	3	DRS(1)PS(1)PLR	0.43915	1.238	1.31	1.095	0.695	1.654	0.903	0.791	0.774	0.419
binding	A0A3Q1M7J2	31	S	Aspartyl/asparaginyl beta-hydroxylase OS=Bos taurus OX=9913 GN=ASPH PE=4 SV=1	ASPH	0.481961	1.75294e-23	124.95	3	GGGGNSSSSSSGSPTGCT(0.002)S(0.005)GGS(0.029)S(0.482)S(0.482)PGAR	-0.12213
binding	A0A3Q1M7J2	32	S	Aspartyl/asparaginyl beta-hydroxylase OS=Bos taurus OX=9913 GN=ASPH PE=4 SV=1	ASPH	0.481961	1.75294e-23	124.95	3	GGGGNSSSSSSGSPTGCT(0.002)S(0.005)GGS(0.029)S(0.482)S(0.482)PGAR	-0.12213
binding	A0A3Q1M7J2	26	T	Aspartyl/asparaginyl beta-hydroxylase OS=Bos taurus OX=9913 GN=ASPH PE=4 SV=1	ASPH	0.549805	1.64396e-43	158.89	3	GGGGNSSSSSSGS(0.011)PT(0.031)GCT(0.55)S(0.343)GGS(0.046)S(0.016)S(0.003)PGAR	-1.1707			1.267			0.631			0.708
binding	A0A3Q1M7N2	1096	S	ATP-dependent RNA helicase DHX30 OS=Bos taurus OX=9913 GN=DHX30 PE=4 SV=1	DHX30	0.70751	0.00416173	66.387	2	AT(0.001)IS(0.28)LS(0.708)DS(0.011)DLLR	-2.1929
binding	Q3SYW6	39	S	Eukaryotic translation initiation factor 3 subunit C OS=Bos taurus OX=9913 GN=EIF3C PE=2 SV=1	EIF3C	1	1.87308e-45	188.04	3	QPLLLS(1)EDEEDTKR	-0.39981	1.115	0.899	1.276	0.991	1.02	0.953	1.145	0.969	1.042
binding	A0A3Q1M7N2	470	S	ATP-dependent RNA helicase DHX30 OS=Bos taurus OX=9913 GN=DHX30 PE=4 SV=1	DHX30	0.998865	0.00550078	51.939	3	RIS(0.999)AVS(0.001)VAQR	0.52679
binding	P10096	264	S	Glyceraldehyde-3-phosphate dehydrogenase OS=Bos taurus OX=9913 GN=GAPDH PE=1 SV=4	GAPDH	1	0.0166319	69.721	2	QAS(1)EGPLK	-0.3665	1.064	0.962	1.142	1.009	0.777	1.086	1.165	0.902	1.082
binding	P10096	239	S	Glyceraldehyde-3-phosphate dehydrogenase OS=Bos taurus OX=9913 GN=GAPDH PE=1 SV=4	GAPDH	0.999977	3.41018e-26	156.15	2	VPT(1)PNVS(1)VVDLTCR	-1.1435	0.906	1.098	1.228	0.934	1.031	0.997	0.954	0.958	1.043
binding	P10096	235	T	Glyceraldehyde-3-phosphate dehydrogenase OS=Bos taurus OX=9913 GN=GAPDH PE=1 SV=4	GAPDH	1	3.7619e-05	96.633	2	VPT(1)PNVS(1)VVDLTCR	-1.1435	0.859	1.082	1.22	0.908	1.007	1.053	0.894	0.994	1.118
binding	A0A3Q1M910	615	S	Rac/Cdc42 guanine nucleotide exchange factor 6 OS=Bos taurus OX=9913 GN=ARHGEF6 PE=4 SV=1	ARHGEF6	0.999997	0.00139527	64.104	3	KPS(1)EEEYVIR	-0.19691
binding	Q8WN55	433	S	Polypyrimidine tract-binding protein 1 OS=Bos taurus OX=9913 GN=PTBP1 PE=2 SV=1	PTBP1	0.999965	0.00320902	65.173	3	DYGNS(1)PLHR	-0.77262	1.055			0.988			0.951
binding	Q8WN55	413	S	Polypyrimidine tract-binding protein 1 OS=Bos taurus OX=9913 GN=PTBP1 PE=2 SV=1	PTBP1	1	0.00666857	91.549	3	HQS(1)VQLPR	1.2535
binding	A5D9H5	82	S	Heterogeneous nuclear ribonucleoprotein D OS=Bos taurus OX=9913 GN=HNRNPD PE=1 SV=1	HNRNPD	0.477867	0.00220153	56.746	3	NEEDEGHS(0.195)NS(0.478)S(0.327)PR	0.10799
binding	E1BKI9	4	S	ADP ribosylation factor guanine nucleotide exchange factor 2 OS=Bos taurus OX=9913 GN=ARFGEF2 PE=4 SV=3	ARFGEF2	0.999715	0.0104037	50.127	3	MQES(1)QTK	0.08539			0.75			1.185			1.284
binding	A0A3Q1N9S1	1611	S	GCN1 activator of EIF2AK4 OS=Bos taurus OX=9913 GN=GCN1 PE=4 SV=1	GCN1	1	0.000156177	92.939	2	AS(1)LLDPVPEVR	1.1752		0.963			1.174			0.873
binding	A0A3Q1N9S1	1437	S	GCN1 activator of EIF2AK4 OS=Bos taurus OX=9913 GN=GCN1 PE=4 SV=1	GCN1	0.713587	0.00945022	48.216	3	AVMS(0.286)NLS(0.714)AHGVK	-0.28079
binding	A5PJI3	299	S	Nucleoporin NUP53 OS=Bos taurus OX=9913 GN=NUP35 PE=1 SV=1	NUP35	0.44839	0.00393603	60.861	3	AS(0.102)T(0.448)S(0.448)DY(0.001)QVISDR	2.9849
binding	A5PJI3	280	S	Nucleoporin NUP53 OS=Bos taurus OX=9913 GN=NUP35 PE=1 SV=1	NUP35	0.997993	3.51576e-05	84.046	3	TLGTPT(0.002)QPGS(0.998)APR	0.72924	0.882	0.946	0.958	0.862	0.969	0.967	0.625	0.942	1.814
binding	A5PJI3	298	T	Nucleoporin NUP53 OS=Bos taurus OX=9913 GN=NUP35 PE=1 SV=1	NUP35	0.44839	0.00393603	60.861	3	AS(0.102)T(0.448)S(0.448)DY(0.001)QVISDR	2.9849
binding	A6QLG5	146	S	40S ribosomal protein S9 OS=Bos taurus OX=9913 GN=RPS9 PE=2 SV=1	RPS9	1	1.10043e-06	97.797	2	QVVNIPS(1)FIVR	1.509	0.933			1.063			1.382
binding	A6QLG5	163	S	40S ribosomal protein S9 OS=Bos taurus OX=9913 GN=RPS9 PE=2 SV=1	RPS9	0.993099	0.0186782	46.819	3	S(0.993)PY(0.007)GGGRPGR	0.24086	1.089			1.109			0.875
binding	A6QR70	61	S	Werner helicase interacting protein 1 OS=Bos taurus OX=9913 GN=WRNIP1 PE=2 SV=1	WRNIP1	0.85365	0.0140461	73.887	2	PS(0.854)ES(0.145)S(0.001)ALK	-0.42741
binding	A5PJI3	297	S	Nucleoporin NUP53 OS=Bos taurus OX=9913 GN=NUP35 PE=1 SV=1	NUP35	0.975423	8.42493e-17	148.41	2	AS(0.975)T(0.024)SDYQVISDR	-1.4942	0.916	0.982	1.301	0.837	1.176	1.154	0.69	0.768	1.104
binding	A7E371	82	S	Protein PROCA1 OS=Bos taurus OX=9913 GN=PROCA1 PE=2 SV=2	PROCA1	0.999993	1.19659e-06	59.755	5	CAGHIVRPFS(1)PDCVHHDVHLHS(0.132)LS(0.866)HCDCDS(0.002)R	1.0931
binding	A7E371	113	S	Protein PROCA1 OS=Bos taurus OX=9913 GN=PROCA1 PE=2 SV=2	PROCA1	0.976305	3.41294e-08	113.73	3	LKDCS(0.002)EKT(0.022)NS(0.976)S(0.936)S(0.064)GDVGPTCSR	-0.71249
binding	A7E371	114	S	Protein PROCA1 OS=Bos taurus OX=9913 GN=PROCA1 PE=2 SV=2	PROCA1	0.953077	5.28352e-13	120.13	3	LKDCS(0.003)EKT(0.03)NS(0.355)S(0.953)S(0.658)GDVGPTCSR	0.042908
binding	A7E371	115	S	Protein PROCA1 OS=Bos taurus OX=9913 GN=PROCA1 PE=2 SV=2	PROCA1	0.978984	1.89615e-23	147.64	2	T(0.001)NS(0.358)S(0.662)S(0.979)GDVGPTCSR	-1.227
binding	A7E371	23	S	Protein PROCA1 OS=Bos taurus OX=9913 GN=PROCA1 PE=2 SV=2	PROCA1	0.979143	5.67647e-82	198.64	3	EKTEDDTS(0.02)S(0.979)WDESSTDINR	0.058792
binding	A7E371	281	S	Protein PROCA1 OS=Bos taurus OX=9913 GN=PROCA1 PE=2 SV=2	PROCA1	0.999378	0.000721603	60.133	3	KS(0.999)PVKS(0.335)ES(0.666)PPDLS(0.001)R	2.2514
binding	A7E371	287	S	Protein PROCA1 OS=Bos taurus OX=9913 GN=PROCA1 PE=2 SV=2	PROCA1	0.996664	4.26054e-13	125.23	2	S(0.003)ES(0.997)PPDLS(1)R	0.01727
binding	A7E371	96	S	Protein PROCA1 OS=Bos taurus OX=9913 GN=PROCA1 PE=2 SV=2	PROCA1	0.866136	1.19659e-06	59.755	5	CAGHIVRPFS(1)PDCVHHDVHLHS(0.132)LS(0.866)HCDCDS(0.002)R	1.0931
binding	A7E371	292	S	Protein PROCA1 OS=Bos taurus OX=9913 GN=PROCA1 PE=2 SV=2	PROCA1	1	0.00203442	77.644	2	S(0.003)ES(0.997)PPDLS(1)R	0.01727
binding	A5D977	10	S	RALB protein OS=Bos taurus OX=9913 GN=RALB PE=2 SV=1	RALB	0.722776	0.00169396	67.415	4	S(0.531)KS(0.513)QS(0.723)S(0.233)LALHK	-0.26803	1.252	0.989		1.033	0.926		0.934	0.781
binding	A5D977	6	S	RALB protein OS=Bos taurus OX=9913 GN=RALB PE=2 SV=1	RALB	0.530655	0.000775145	79.652	4	S(0.531)KS(0.513)QS(0.723)S(0.233)LALHK	-0.26803	1.154	1.014		1.05	1.019		0.878	0.743
binding	A2VDZ0	475	S	Serine/threonine-protein phosphatase 2A 56 kDa regulatory subunit OS=Bos taurus OX=9913 GN=PPP2R5A PE=2 SV=1	PPP2R5A	0.999244	6.05168e-54	177.91	3	QNS(0.999)AYNMHS(0.001)ILSNTNDG	-0.015691	1.049	1.014	0.938	0.873	1.08	1.115	0.851	1.001	1.043
binding	A2VDZ9	146	S	Vesicle-associated membrane protein-associated protein B OS=Bos taurus OX=9913 GN=VAPB PE=2 SV=1	VAPB	0.990479	5.74469e-17	131.82	3	IIPTT(0.008)AS(0.99)KT(0.001)ETPTVSK	0.28894	1.347	1.038	1.943	1.044	0.993	1.09	0.671	0.466	0.59
binding	A2VDZ9	144	T	Vesicle-associated membrane protein-associated protein B OS=Bos taurus OX=9913 GN=VAPB PE=2 SV=1	VAPB	0.458283	0.000241913	101.28	4	IIPT(0.082)T(0.458)AS(0.458)KT(0.001)ETPTVSK	0.76425
binding	A2VEA3	512	S	E3 ubiquitin-protein ligase ARIH1 OS=Bos taurus OX=9913 GN=ARIH1 PE=2 SV=1	ARIH1	0.963966	2.76832e-07	115.8	2	DIS(0.964)QDS(0.036)LQDIK	-1.9592		0.898			0.854			1.143
binding	G5E5P9	1499	S	DNA excision repair protein ERCC-6-like 2 OS=Bos taurus OX=9913 GN=ERCC6L2 PE=4 SV=2	ERCC6L2	0.954571	0.0252602	47.485	2	DFWDILNDQNDDS(0.955)LS(0.045)K	-1.2968
binding	Q3T054	135	S	GTP-binding nuclear protein Ran OS=Bos taurus OX=9913 GN=RAN PE=2 SV=3	RAN	1	0.0122034	58.511	3	AKS(1)IVFHR	0.56755	1.003	1.016	1.67	0.886	1.12	0.801	1.057	1.009	0.844
binding	A5D977	8	S	RALB protein OS=Bos taurus OX=9913 GN=RALB PE=2 SV=1	RALB	0.751908	0.000386999	81.128	4	S(0.197)KS(0.752)QS(0.039)S(0.012)LALHK	-0.045089	1.019	1.092		0.876	1.189		0.674	0.575
binding	A3KN48	28	S	EEFSEC protein OS=Bos taurus OX=9913 GN=EEFSEC PE=2 SV=1	EEFSEC	0.790638	8.70034e-08	106.35	3	ALS(0.791)T(0.173)T(0.046)AS(0.956)T(0.035)AAFDK	0.11427	1.056	1.091	1.406	0.957	1.058	1.104	0.819	0.801	0.997
binding	A3KN48	302	S	EEFSEC protein OS=Bos taurus OX=9913 GN=EEFSEC PE=2 SV=1	EEFSEC	0.999891	5.23647e-35	154.95	4	GLVCAPES(1)LHTVHAALISVEK	-0.24394	0.987	0.936	1.162	1.05	1.006	0.885	1.07	1.104	1.1
binding	A3KN48	505	S	EEFSEC protein OS=Bos taurus OX=9913 GN=EEFSEC PE=2 SV=1	EEFSEC	0.821717	4.97724e-25	144.26	3	VQLS(0.822)T(0.178)GELGVIDSAFGQSGK	-0.24488	0.777	1.142	0.706	1.129	1.325	0.633	1.379	1.26	0.877
binding	A3KN48	29	T	EEFSEC protein OS=Bos taurus OX=9913 GN=EEFSEC PE=2 SV=1	EEFSEC	0.816875	8.7267e-79	219.85	2	ALS(0.113)T(0.817)T(0.081)AS(0.764)T(0.225)AAFDK	0.32597	1.18	1.057	1.461	0.927	1.068	1.029	0.844	0.805	0.946
binding	A4FV54	181	S	Ras-related protein Rab-8A OS=Bos taurus OX=9913 GN=RAB8A PE=2 SV=1	RAB8A	1	1.24348e-30	161.04	2	LEGNS(1)PQGS(1)NQGVK	-0.4145	0.823	0.975	1.041	0.9	0.962	1.181	1.012	1	0.93
binding	A4FV54	185	S	Ras-related protein Rab-8A OS=Bos taurus OX=9913 GN=RAB8A PE=2 SV=1	RAB8A	1	8.13823e-33	161.04	2	LEGNS(1)PQGS(1)NQGVK	-0.4145	0.936	0.937	0.956	0.99	1.019	1.102	1.075	0.933	0.895
binding	A4IFE6	328	S	ABCE1 protein OS=Bos taurus OX=9913 GN=ABCE1 PE=2 SV=1	ABCE1	1	0.00124891	78.903	3	FRDAS(1)LVFK	0.49489	1.061	1.208	0.766	0.852	1.11	1.024	0.931	1.045	1.05
binding	A3KN48	32	S	EEFSEC protein OS=Bos taurus OX=9913 GN=EEFSEC PE=2 SV=1	EEFSEC	0.955561	8.7267e-79	219.85	3	ALS(0.791)T(0.173)T(0.046)AS(0.956)T(0.035)AAFDK	0.11427	1.123	1.063	1.412	0.964	1.056	1.028	0.836	0.855	0.968
binding	E1BJE9	489	S	SMCR8-C9orf72 complex subunit OS=Bos taurus OX=9913 GN=SMCR8 PE=4 SV=3	SMCR8	0.765756	0.00199362	59.55	2	S(0.217)ES(0.766)QS(0.306)S(0.691)LT(0.02)VPLSPQVVR	0.73521
binding	A7E371	306	S	Protein PROCA1 OS=Bos taurus OX=9913 GN=PROCA1 PE=2 SV=2	PROCA1	0.566059	0.00361311	76.927	2	MS(0.034)ES(0.566)S(0.4)PDSR	-0.72219
binding	A7E371	367	S	Protein PROCA1 OS=Bos taurus OX=9913 GN=PROCA1 PE=2 SV=2	PROCA1	1	5.96918e-09	110.04	2	RS(1)PPAS(1)NPNLS(1)	-0.56138
binding	A0A3Q1LW52	94	S	ALMS1 centrosome and basal body associated protein OS=Bos taurus OX=9913 GN=ALMS1 PE=4 SV=1	ALMS1	0.857772	0.000139787	93.348	2	YSESELT(0.142)S(0.858)PGK	2.1732	1.089	1.14	1.05	1.135	1.164	0.866	1.179	1.042	0.806
binding	A0A3Q1LW52	3628	S	ALMS1 centrosome and basal body associated protein OS=Bos taurus OX=9913 GN=ALMS1 PE=4 SV=1	ALMS1	1	1.46421e-07	105.9	4	HS(1)WKDFFQHHPDK	0.13724	0.836	1.019	0.884	0.826	0.99	0.883	1.813	1.242	0.954
binding	A0A3Q1LW52	2035	S	ALMS1 centrosome and basal body associated protein OS=Bos taurus OX=9913 GN=ALMS1 PE=4 SV=1	ALMS1	0.696371	2.57402e-50	155.93	4	IGIPPVT(0.138)S(0.696)AS(0.076)YS(0.09)YGEKPIISYQQELPDANENALR	2.1202	1.202	1.445	1.546	0.791	1.157	1.091	0.86	0.732	0.683
binding	A0A3Q1LW52	783	S	ALMS1 centrosome and basal body associated protein OS=Bos taurus OX=9913 GN=ALMS1 PE=4 SV=1	ALMS1	1	1.65106e-11	126.07	2	IKS(1)VS(1)ALDLAEK	0.94155	1.232	1.5	1	1.002	1.302	0.82	0.976	0.831	0.769
binding	A0A3Q1LW52	785	S	ALMS1 centrosome and basal body associated protein OS=Bos taurus OX=9913 GN=ALMS1 PE=4 SV=1	ALMS1	1	1.2844e-09	116.06	2	IKS(1)VS(1)ALDLAEK	0.94155	1.541	1.867	1.277	0.984	1.498	0.686	0.792	0.57	0.342
binding	A0A3Q1LW52	3817	S	ALMS1 centrosome and basal body associated protein OS=Bos taurus OX=9913 GN=ALMS1 PE=4 SV=1	ALMS1	1	0.00710015	46.892	4	ILS(1)AHQAGRPNQIK	0.21908
binding	A0A3Q1LW52	88	S	ALMS1 centrosome and basal body associated protein OS=Bos taurus OX=9913 GN=ALMS1 PE=4 SV=1	ALMS1	0.995141	1.82609e-09	115.26	3	HRYS(0.995)ES(0.005)ELTSPGK	0.70101	1.211	1.118	1.017	1.026	1.173	0.822	1.212	1.049	0.844
binding	A0A3Q1LW52	1567	S	ALMS1 centrosome and basal body associated protein OS=Bos taurus OX=9913 GN=ALMS1 PE=4 SV=1	ALMS1	0.713225	0.0060621	63.062	3	IPVIPS(0.713)T(0.244)T(0.169)Y(0.014)S(0.86)HR	0.39295	1.204	1.396	1.623	0.797	1.196	1.066	0.83	0.736	0.685
binding	A0A3Q1LW52	1708	S	ALMS1 centrosome and basal body associated protein OS=Bos taurus OX=9913 GN=ALMS1 PE=4 SV=1	ALMS1	0.754426	6.59321e-18	123.07	3	ISAIPGPVDQNTGIQT(0.031)APS(0.754)S(0.169)S(0.041)YS(0.005)YR	2.4724	1.592	1.232	1.557	0.813	1.02	1.12	0.714	0.847	0.627
binding	A0A3Q1LW52	3741	S	ALMS1 centrosome and basal body associated protein OS=Bos taurus OX=9913 GN=ALMS1 PE=4 SV=1	ALMS1	1	0.00257232	77.185	3	KELS(1)LVER	-0.26168	1.279	0.924	0.808	1.381	0.868	0.87	1.333	1.136	0.856
binding	A0A3Q1LW52	3852	S	ALMS1 centrosome and basal body associated protein OS=Bos taurus OX=9913 GN=ALMS1 PE=4 SV=1	ALMS1	0.334264	0.00493047	62.617	4	KHPGFHYINNT(0.334)S(0.334)S(0.246)DS(0.086)R	0.73288
binding	A0A3Q1LW52	3103	S	ALMS1 centrosome and basal body associated protein OS=Bos taurus OX=9913 GN=ALMS1 PE=4 SV=1	ALMS1	0.99923	1.24675e-25	148.52	4	KLHS(0.999)PLPQS(0.001)QDSVVEK	2.3601	1.264	0.832	1.092	1.618	0.835	0.822	1.297	1.009	0.805
binding	A0A3Q1LW52	3180	S	ALMS1 centrosome and basal body associated protein OS=Bos taurus OX=9913 GN=ALMS1 PE=4 SV=1	ALMS1	1	0.0034821	58.098	3	LDS(1)GNLDKR	0.33495	1.197	0.957	0.794	1.421	1.041	0.887	1.362	0.926	0.877
binding	A0A3Q1LW52	2726	S	ALMS1 centrosome and basal body associated protein OS=Bos taurus OX=9913 GN=ALMS1 PE=4 SV=1	ALMS1	1	0.00141183	70.808	3	LDS(1)HPCVFR	-0.4405	0.791	1.106	1.124	1.261	1.145	0.724	1.224	1.032	1.085
binding	A0A3Q1LW52	1571	S	ALMS1 centrosome and basal body associated protein OS=Bos taurus OX=9913 GN=ALMS1 PE=4 SV=1	ALMS1	0.859883	0.0102814	42.708	3	IPVIPS(0.713)T(0.244)T(0.169)Y(0.014)S(0.86)HR	0.39295	1.137	0.97	1.85	0.922	0.839	1.375	0.844	1.018	0.6
binding	A7E371	307	S	Protein PROCA1 OS=Bos taurus OX=9913 GN=PROCA1 PE=2 SV=2	PROCA1	0.438205	0.014689	45.653	2	MS(0.124)ES(0.438)S(0.438)PDSR	0.34008
binding	A0A3Q1LW52	2202	S	ALMS1 centrosome and basal body associated protein OS=Bos taurus OX=9913 GN=ALMS1 PE=4 SV=1	ALMS1	1	0.0078214	61.344	3	HQS(1)GDILK	-0.20359	1.303	1.584	2.077	0.921	0.991	1.075	0.656	0.546	0.505
binding	A0A3Q1LW52	3781	S	ALMS1 centrosome and basal body associated protein OS=Bos taurus OX=9913 GN=ALMS1 PE=4 SV=1	ALMS1	1	0.0007028	69.92	3	EWS(1)DKQQQQK	-1.2803
binding	A7E371	371	S	Protein PROCA1 OS=Bos taurus OX=9913 GN=PROCA1 PE=2 SV=2	PROCA1	1	1.15338e-06	102.69	2	RS(1)PPAS(1)NPNLS(1)	-0.56138
binding	A7E371	376	S	Protein PROCA1 OS=Bos taurus OX=9913 GN=PROCA1 PE=2 SV=2	PROCA1	1	5.96918e-09	110.04	2	S(0.974)PPAS(0.026)NPNLS(1)	0.18891
binding	A7E371	294	S	Protein PROCA1 OS=Bos taurus OX=9913 GN=PROCA1 PE=2 SV=2	PROCA1	0.986743	4.26054e-13	123.17	3	S(0.022)ES(0.978)PPDLS(0.013)RS(0.987)LS(1)PR	0.028205
binding	A7E371	296	S	Protein PROCA1 OS=Bos taurus OX=9913 GN=PROCA1 PE=2 SV=2	PROCA1	0.999963	4.26054e-13	123.17	3	S(0.022)ES(0.978)PPDLS(0.013)RS(0.987)LS(1)PR	0.028205
binding	A7E371	259	T	Protein PROCA1 OS=Bos taurus OX=9913 GN=PROCA1 PE=2 SV=2	PROCA1	1	0.0249646	46.88	4	DKEEET(1)DEKEK	0.61544
binding	A0A3Q1LW52	937	S	ALMS1 centrosome and basal body associated protein OS=Bos taurus OX=9913 GN=ALMS1 PE=4 SV=1	ALMS1	0.999583	4.97879e-39	157.82	3	AESDICTLDDDTECCS(1)VDENAVVCSK	1.0847	1.032	1.104	0.747	1.205	1.145	0.906	1.13	1.046	1.042
binding	A0A3Q1LW52	2702	S	ALMS1 centrosome and basal body associated protein OS=Bos taurus OX=9913 GN=ALMS1 PE=4 SV=1	ALMS1	0.999858	3.31081e-06	94.594	4	GIGYKPEAVCS(1)HIIIESHEK	2.2896	1.071	0.98	0.919	1.143	1.257	0.819	1.191	1.126	0.933
binding	A0A3Q1LW52	3958	S	ALMS1 centrosome and basal body associated protein OS=Bos taurus OX=9913 GN=ALMS1 PE=4 SV=1	ALMS1	0.706377	5.46945e-05	91.414	3	ALNTGYPQIT(0.281)S(0.706)EHT(0.013)R	0.62954	1.226	0.767	1.03	1.409	1.318	0.679	1.165	1.097	0.858
binding	A0A3Q1LW52	1826	S	ALMS1 centrosome and basal body associated protein OS=Bos taurus OX=9913 GN=ALMS1 PE=4 SV=1	ALMS1	0.861169	0.000599343	54.003	4	EKPGIFYPQALPS(0.055)S(0.046)HLS(0.861)EET(0.038)LK	0.93643	1.174	1.361	2	1.335	1.158	1.104	0.647	0.541	0.368
binding	A0A3Q1LW52	2007	S	ALMS1 centrosome and basal body associated protein OS=Bos taurus OX=9913 GN=ALMS1 PE=4 SV=1	ALMS1	0.762056	0.00304694	45.579	4	EKPIIS(0.003)Y(0.002)QQES(0.762)PDLT(0.233)QVALK	1.0013
binding	A0A3Q1LW52	1397	S	ALMS1 centrosome and basal body associated protein OS=Bos taurus OX=9913 GN=ALMS1 PE=4 SV=1	ALMS1	0.999982	7.47003e-199	267.93	3	EKPSIVYQQELS(1)DSQLIEQSQK	0.0020122	1.333	1.582	1.817	0.935	1.176	1.132	0.55	0.509	0.536
binding	A0A3Q1LW52	1436	S	ALMS1 centrosome and basal body associated protein OS=Bos taurus OX=9913 GN=ALMS1 PE=4 SV=1	ALMS1	0.560109	6.19102e-20	94.389	5	EKS(0.44)S(0.56)IFYQQELPDSHLTQEVQQVSTAAGPLEQK	-0.90331
binding	A0A3Q1LW52	2446	S	ALMS1 centrosome and basal body associated protein OS=Bos taurus OX=9913 GN=ALMS1 PE=4 SV=1	ALMS1	0.999987	3.35311e-168	258.27	3	EPLTTDES(1)NDDLSQR	0.14572	1.053	0.878	0.825	1.494	1.039	0.898	1.32	1.008	0.943
binding	A0A3Q1LW52	428	S	ALMS1 centrosome and basal body associated protein OS=Bos taurus OX=9913 GN=ALMS1 PE=4 SV=1	ALMS1	0.96987	0.000426803	66.068	3	ES(0.025)DNFS(0.97)FS(0.005)NMPWSK	-0.79749	1.213	1.277	1.076	0.988	1.322	0.864	1.142	0.824	0.772
binding	A0A3Q1LW52	3493	S	ALMS1 centrosome and basal body associated protein OS=Bos taurus OX=9913 GN=ALMS1 PE=4 SV=1	ALMS1	1	3.57116e-74	184.43	4	DNADAHVQVLITGDEDLS(1)DKNQEK	-0.27587	1.24	1.064	1.053	1.186	0.926	0.873	1.181	1.053	0.899
binding	Q2YDN8	88	S	Inactive serine/threonine-protein kinase VRK3 OS=Bos taurus OX=9913 GN=VRK3 PE=2 SV=1	VRK3	0.962557	4.24048e-38	160.67	4	SSGSEDT(0.01)LS(0.963)T(0.021)S(0.006)GKPK	-0.052185	1.418	1.053	1.202	1.035	0.844	1.014	1.055	0.921	0.736
binding	E1BJE9	492	S	SMCR8-C9orf72 complex subunit OS=Bos taurus OX=9913 GN=SMCR8 PE=4 SV=3	SMCR8	0.691366	0.00199362	59.55	2	S(0.217)ES(0.766)QS(0.306)S(0.691)LT(0.02)VPLSPQVVR	0.73521
binding	A0JNI4	134	S	Serine racemase OS=Bos taurus OX=9913 GN=SRR PE=2 SV=1	SRR	0.984141	1.44894e-74	187.45	3	LAIQAYGASIVYSEQS(0.016)EES(0.984)RENITK	-0.5209	0.841	0.849	0.61	0.953	0.853	0.914	1.215	1.095	1.198
binding	Q3SZW1	348	S	Testis-specific serine/threonine-protein kinase 1 OS=Bos taurus OX=9913 GN=TSSK1B PE=2 SV=1	TSSK1B	0.999994	2.81234e-53	162.1	3	QSEAVGLPS(1)EQPS(0.992)KT(0.008)EEGAPPQPSETHA	1.3498	1.155	1.951	1.455	0.8	1.381	0.767	0.374	0.334	0.302
binding	Q3SZW1	281	S	Testis-specific serine/threonine-protein kinase 1 OS=Bos taurus OX=9913 GN=TSSK1B PE=2 SV=1	TSSK1B	0.776652	0.000501903	113.38	2	GLS(0.223)S(0.777)AAVNK	-0.58513	1.106	1.113	1.471	0.82	1.147	1.228	0.528	0.533	0.675
binding	Q3SZW1	280	S	Testis-specific serine/threonine-protein kinase 1 OS=Bos taurus OX=9913 GN=TSSK1B PE=2 SV=1	TSSK1B	0.914706	0.000324849	105.4	3	GLS(0.915)S(0.085)AAVNKEGESSR	0.78345	1.03	1.124	1.841	0.799	1.393	1.128	0.388	0.445	0.436
binding	Q3SZW1	338	S	Testis-specific serine/threonine-protein kinase 1 OS=Bos taurus OX=9913 GN=TSSK1B PE=2 SV=1	TSSK1B	1	1.39493e-74	209.45	3	AEPSPEEEMATVQVS(1)R	-0.1035	0.989	1.198	1.246	0.877	1.137	0.957	0.759	0.711	0.823
binding	Q3SZW1	327	S	Testis-specific serine/threonine-protein kinase 1 OS=Bos taurus OX=9913 GN=TSSK1B PE=2 SV=1	TSSK1B	1	5.06448e-74	207.16	3	AEPS(1)PEEEMATVQVSR	0.5677	0.937	0.995	1.044	0.841	0.996	0.918	0.945	1.015	1.076
binding	Q3SZW1	308	S	Testis-specific serine/threonine-protein kinase 1 OS=Bos taurus OX=9913 GN=TSSK1B PE=2 SV=1	TSSK1B	0.989279	2.63085e-34	158.94	3	S(0.989)AT(0.011)KLEPR	0.3744	1.099	1.3	1.134	0.709	1.699	1.1	0.462	0.508	0.567
binding	Q3SZW1	352	S	Testis-specific serine/threonine-protein kinase 1 OS=Bos taurus OX=9913 GN=TSSK1B PE=2 SV=1	TSSK1B	0.998732	5.5853e-165	241.09	3	QSEAVGLPSEQPS(0.999)KT(0.001)EEGAPPQPSETHA	-0.23695	1.104	1.426	1.674	0.768	1.144	0.927	0.568	0.529	0.458
binding	Q3SZW1	304	S	Testis-specific serine/threonine-protein kinase 1 OS=Bos taurus OX=9913 GN=TSSK1B PE=2 SV=1	TSSK1B	0.561127	4.87896e-06	96.052	4	AAEPPWT(1)PEPS(0.886)S(0.561)DKKS(0.439)AT(0.114)K	-0.3648	0.953	1.138	1.122	0.885	1.326	1.147	0.651	0.739	0.698
binding	Q3SZW1	178	S	Testis-specific serine/threonine-protein kinase 1 OS=Bos taurus OX=9913 GN=TSSK1B PE=2 SV=1	TSSK1B	0.999867	9.05598e-176	249.27	3	LT(0.002)LS(0.054)KT(0.944)FCGS(1)AAYAAPEVLQGIPYQPK	0.12971	0.846	0.884	1.135	0.925	1.039	0.951	0.969	1.032	1.006
binding	Q3SZW1	172	S	Testis-specific serine/threonine-protein kinase 1 OS=Bos taurus OX=9913 GN=TSSK1B PE=2 SV=1	TSSK1B	0.476555	6.68097e-32	149.16	4	LT(0.134)LS(0.477)KT(0.394)FCGS(0.995)AAYAAPEVLQGIPYQPK	-0.56924
binding	Q3SZW1	158	S	Testis-specific serine/threonine-protein kinase 1 OS=Bos taurus OX=9913 GN=TSSK1B PE=2 SV=1	TSSK1B	1	0.000284248	102.4	3	LSDFGFS(1)KR	-1.6764	0.864	0.931	0.649	1.072	1.069	0.891	1.161	1.182	1.022
binding	Q3SZW1	153	S	Testis-specific serine/threonine-protein kinase 1 OS=Bos taurus OX=9913 GN=TSSK1B PE=2 SV=1	TSSK1B	0.99758	0.0112774	101.35	2	LS(0.998)DFGFS(0.002)K	-0.46809	0.679	0.867	0.823	1.076	0.763	1.02	1.012	1.257	1.344
binding	A0A452DIU2	333	S	cAMP-dependent protein kinase catalytic subunit alpha OS=Bos taurus OX=9913 GN=PRKACA PE=3 SV=1	PRKACA	1	6.25675e-280	302.3	4	GPGDTSNFDDYEEEEIRVS(1)INEK	-1.8383	0.651	0.842	1.151	0.803	1.069	0.946	0.956	1.145	1.247
binding	A0A452DIU2	134	S	cAMP-dependent protein kinase catalytic subunit alpha OS=Bos taurus OX=9913 GN=PRKACA PE=3 SV=1	PRKACA	1	6.0578e-06	109.16	3	IGRFS(1)EPHAR	-1.0103	1.251	0.724	0.622	1.597	0.667	0.723	1.493	1.108	0.818
binding	Q3SZW1	303	S	Testis-specific serine/threonine-protein kinase 1 OS=Bos taurus OX=9913 GN=TSSK1B PE=2 SV=1	TSSK1B	0.886258	9.51559e-08	109.04	4	AAEPPWT(1)PEPS(0.886)S(0.561)DKKS(0.439)AT(0.114)K	-0.3648	0.826	1.003	0.974	0.909	1.229	1.077	0.821	0.983	0.911
binding	A0A452DIU2	190	T	cAMP-dependent protein kinase catalytic subunit alpha OS=Bos taurus OX=9913 GN=PRKACA PE=3 SV=1	PRKACA	0.553602	9.48573e-12	123.12	3	T(0.554)WT(0.446)LCGT(0.001)PEYLAPEIILSK	-2.2594	0.597	0.966	1.289	0.715	1.133	0.909	0.714	1.018	1.4
binding	Q3SZW1	363	S	Testis-specific serine/threonine-protein kinase 1 OS=Bos taurus OX=9913 GN=TSSK1B PE=2 SV=1	TSSK1B	0.999512	2.87176e-108	207.57	2	TEEGAPPQPS(1)ETHA	-1.4252	0.935	0.995	1.226	1.183	1.146	1.307	0.74	0.552	0.623
binding	Q3SZW1	299	T	Testis-specific serine/threonine-protein kinase 1 OS=Bos taurus OX=9913 GN=TSSK1B PE=2 SV=1	TSSK1B	1	4.12083e-08	111.65	4	AAEPPWT(1)PEPS(0.886)S(0.561)DKKS(0.439)AT(0.114)K	-0.3648	1.079	1.22	1.198	0.908	1.236	1.006	0.653	0.719	0.64
binding	A0A3Q1N9S1	2607	S	GCN1 activator of EIF2AK4 OS=Bos taurus OX=9913 GN=GCN1 PE=4 SV=1	GCN1	0.809064	9.72666e-17	134.32	2	LAGQADS(0.809)T(0.191)EQVDDTILT	0.32303		1.157			1.06			1.229
binding	A0A3Q1N9S1	1850	S	GCN1 activator of EIF2AK4 OS=Bos taurus OX=9913 GN=GCN1 PE=4 SV=1	GCN1	1	0.0204193	45.433	3	QAS(1)LHVWK	-1.0165		0.913			0.948			1.169
binding	A0A3Q1N9S1	1264	S	GCN1 activator of EIF2AK4 OS=Bos taurus OX=9913 GN=GCN1 PE=4 SV=1	GCN1	1	0.0102942	41.695	3	QS(1)VVVLMGS(1)LAK	1.2385		1.088			0.787			0.871
binding	A0A3Q1N9S1	1271	S	GCN1 activator of EIF2AK4 OS=Bos taurus OX=9913 GN=GCN1 PE=4 SV=1	GCN1	1	0.0102942	41.695	3	QS(1)VVVLMGS(1)LAK	1.2385		1.088			0.787			0.871
binding	A0A3Q1N9S1	2019	S	GCN1 activator of EIF2AK4 OS=Bos taurus OX=9913 GN=GCN1 PE=4 SV=1	GCN1	1	0.00844086	60.598	3	QVMAIKS(1)R	1.0733
binding	A0A3Q1N9S1	1840	S	GCN1 activator of EIF2AK4 OS=Bos taurus OX=9913 GN=GCN1 PE=4 SV=1	GCN1	0.919674	0.0133788	74.962	2	S(0.92)DT(0.08)QLVVR	0.80465		0.828			0.899			0.947
binding	Q3SZW1	174	T	Testis-specific serine/threonine-protein kinase 1 OS=Bos taurus OX=9913 GN=TSSK1B PE=2 SV=1	TSSK1B	0.984347	1.21129e-192	256.03	3	T(0.984)FCGS(0.016)AAYAAPEVLQGIPYQPK	-0.66519	0.866	0.97	0.937	0.875	1.206	0.923	0.973	1.121	0.899
binding	A0A3Q1N9S1	1941	S	GCN1 activator of EIF2AK4 OS=Bos taurus OX=9913 GN=GCN1 PE=4 SV=1	GCN1	0.642439	2.06126e-44	165.42	3	S(0.179)T(0.179)S(0.642)RDAVLYFSESLVPTAR	-0.83683		1.189			1.11			0.722
binding	A0A3Q1N9S1	244	S	GCN1 activator of EIF2AK4 OS=Bos taurus OX=9913 GN=GCN1 PE=4 SV=1	GCN1	0.997977	0.00289298	80.688	3	YVS(0.998)HS(0.002)EFK	2.5141		0.875			0.991			0.908
binding	A6H7B1	135	S	Mitochondrial import receptor subunit TOM20 homolog OS=Bos taurus OX=9913 GN=TOMM20 PE=2 SV=1	TOMM20	1	2.36319e-18	133.86	2	IVS(1)AQS(1)LAEDDVE	-0.84885
binding	A6H7B1	138	S	Mitochondrial import receptor subunit TOM20 homolog OS=Bos taurus OX=9913 GN=TOMM20 PE=2 SV=1	TOMM20	1	2.36319e-18	133.86	2	IVS(1)AQS(1)LAEDDVE	-0.84885
binding	G3X800	399	S	Uncharacterized protein OS=Bos taurus OX=9913 PE=4 SV=2	--	0.929441	0.0111533	50.897	3	RRS(0.929)CLY(0.069)NT(0.001)PK	0.64235	0.983	0.908	1.173	0.873	0.855	0.786	0.902	1.054	1.067
binding	G5E622	680	S	Uncharacterized protein OS=Bos taurus OX=9913 PE=4 SV=2	--	0.999243	0.000584367	82.651	3	GGS(0.999)VDS(0.001)GPAPER	0.53178	0.984	1.13	0.803	0.889	0.936	0.86	1.028	1.003	0.931
binding	G5E622	636	S	Uncharacterized protein OS=Bos taurus OX=9913 PE=4 SV=2	--	0.991517	0.00167267	91.313	2	CVS(0.992)YS(0.007)T(0.002)VPR	0.60595	0.906	0.873	0.712	0.942	0.967	1.007	0.988	1.03	1.168
binding	A0A3Q1N9S1	552	S	GCN1 activator of EIF2AK4 OS=Bos taurus OX=9913 GN=GCN1 PE=4 SV=1	GCN1	0.923393	0.0115711	66.299	3	TVLS(0.923)S(0.076)HK	-0.29258		0.854			0.88			0.98
binding	A1A4L7	210	S	Glutathione S-transferase Mu 1 OS=Bos taurus OX=9913 GN=GSTM4 PE=2 SV=1	GSTM4	0.997824	0.000600214	83.045	3	FLPHPVY(0.002)S(0.998)K	0.18285	0.738	0.885	1.726	0.853	1.025	0.871	0.712	0.9	1.091
binding	A0A452DIU2	192	T	cAMP-dependent protein kinase catalytic subunit alpha OS=Bos taurus OX=9913 GN=PRKACA PE=3 SV=1	PRKACA	0.996526	9.77371e-257	304.43	2	T(0.003)WT(0.997)LCGTPEYLAPEIILSK	-1.1163	0.717	0.957	1.364	0.764	1.06	0.881	0.829	1.088	1.052
binding	F6PVT1	363	S	Serine/threonine kinase 39 OS=Bos taurus OX=9913 GN=STK39 PE=4 SV=1	STK39	1	0.0126214	50.088	4	RVPGS(1)S(1)GHLHK	-0.16087
binding	E1BP31	29	S	Ankyrin repeat domain 42 OS=Bos taurus OX=9913 GN=ANKRD42 PE=4 SV=3	ANKRD42	1	9.51976e-08	115.12	3	VHFGS(1)IHDAVR	-0.63408
binding	E1BP31	509	S	Ankyrin repeat domain 42 OS=Bos taurus OX=9913 GN=ANKRD42 PE=4 SV=3	ANKRD42	0.945037	0.000702785	83.633	2	KVS(0.945)S(0.055)GGVFVK	-0.3111
binding	A0A452DIU3	81	S	Prostaglandin E synthase 3 OS=Bos taurus OX=9913 GN=PTGES3 PE=4 SV=1	PTGES3	0.997105	0.000696274	83.692	2	KGES(0.997)GQS(0.003)WPR	-0.032486	1.29	1.042	0.93	1.027	0.891	1.008	1.439	1.163	0.754
binding	A0A452DIU3	84	S	Prostaglandin E synthase 3 OS=Bos taurus OX=9913 GN=PTGES3 PE=4 SV=1	PTGES3	0.98955	0.00290491	65.043	2	KGES(0.01)GQS(0.99)WPR	0.84559
binding	A0A452DIU3	43	S	Prostaglandin E synthase 3 OS=Bos taurus OX=9913 GN=PTGES3 PE=4 SV=1	PTGES3	0.999989	3.34514e-05	89.502	2	LTFSCLGGS(1)DNFK	1.282
binding	A0A452DIU3	71	S	Prostaglandin E synthase 3 OS=Bos taurus OX=9913 GN=PTGES3 PE=4 SV=1	PTGES3	0.970233	0.0139986	49.724	3	T(0.03)DRS(0.97)ILCCLR	-0.5088	1.105	0.898	1.349	0.852	1.108	1.075	1.039	1.043	1.049
binding	P00829	528	S	ATP synthase subunit beta, mitochondrial OS=Bos taurus OX=9913 GN=ATP5F1B PE=1 SV=2	ATP5F1B	1	0.00268146	66.267	3	ADKLAEEHS(1)	-0.56951	1.369	0.739	0.705	1.359	0.629	1.043	1.303	1.054	1.03
binding	G3N136	358	T	Testis specific serine kinase 2 OS=Bos taurus OX=9913 GN=TSSK2 PE=3 SV=1	TSSK2	0.858372	2.67028e-07	110.03	3	AKDPHVSGAEVGKAS(0.142)T(0.858)	0.025187	1.74	1.253	1.125	1.026	1.03	0.834	0.909	0.742	0.645
binding	G3N136	284	S	Testis specific serine kinase 2 OS=Bos taurus OX=9913 GN=TSSK2 PE=3 SV=1	TSSK2	1	0.00164814	82.261	2	AMPS(1)AS(1)FKR	-0.72801	1.037	1.189	1.392	0.938	1.329	1.103	0.738	0.825	0.73
binding	G3N136	282	S	Testis specific serine kinase 2 OS=Bos taurus OX=9913 GN=TSSK2 PE=3 SV=1	TSSK2	1	0.00301512	64.73	2	AMPS(1)AS(1)FKR	-0.72801	1.133	1.317	1.483	0.86	1.182	1.064	0.778	0.758	0.714
binding	G3N136	357	S	Testis specific serine kinase 2 OS=Bos taurus OX=9913 GN=TSSK2 PE=3 SV=1	TSSK2	0.5	9.57388e-05	88.627	4	AKDPHVSGAEVGKAS(0.5)T(0.5)	0.131	1.686	1.181	0.96	1.105	0.776	0.788	1.24	1.137	0.448
binding	G3N136	349	S	Testis specific serine kinase 2 OS=Bos taurus OX=9913 GN=TSSK2 PE=3 SV=1	TSSK2	1	2.67028e-07	110.03	4	AKDPHVS(1)GAEVGKAS(0.191)T(0.809)	-0.31002	1.525	1.342	1.421	0.927	1.147	0.974	0.713	0.637	0.614
binding	A0A452DKK1	22	S	Exosome complex component RRP4 OS=Bos taurus OX=9913 GN=EXOSC2 PE=4 SV=1	EXOSC2	0.999433	0.000944666	64.454	4	KPLSES(0.001)LGRES(0.999)K	1.6797
binding	A0JNI4	84	S	Serine racemase OS=Bos taurus OX=9913 GN=SRR PE=2 SV=1	SRR	0.751429	0.0010874	55.588	3	AVVAHS(0.249)S(0.751)GNHGQALSFAAR	-0.18515	0.74	0.811	0.456	0.927	0.905	0.968	0.996	1.332	1.489
binding	G3N136	305	S	Testis specific serine kinase 2 OS=Bos taurus OX=9913 GN=TSSK2 PE=3 SV=1	TSSK2	1	2.67567e-10	115.68	3	PGS(1)RPEHRPDHK	-1.1212	1.094	1.451	2.466	0.734	0.981	1.195	0.649	0.483	0.398
binding	F1MLG3	1030	S	Trafficking protein particle complex 8 OS=Bos taurus OX=9913 GN=TRAPPC8 PE=4 SV=2	TRAPPC8	0.961945	0.00297741	77.24	2	S(0.038)NS(0.962)LEDEEGR	-0.85154
binding	Q58DA0	266	S	26S proteasome non-ATPase regulatory subunit 4 OS=Bos taurus OX=9913 GN=PSMD4 PE=2 SV=1	PSMD4	0.999393	6.47231e-07	117.7	2	MT(0.001)IS(0.999)QQEFGR	0.65487	0.938	1.255	1.831	0.822	1.06	1.031	0.415	0.418	0.611
binding	Q2NL31	142	S	Methylthioribose-1-phosphate isomerase OS=Bos taurus OX=9913 GN=MRI1 PE=2 SV=1	MRI1	1	1.53925e-11	125.22	2	S(1)IGDLGAHHLLK	-0.50483	0.983	1.123	1.076	0.904	0.976	1.114	1.046	0.963	0.943
binding	F6PVT1	364	S	Serine/threonine kinase 39 OS=Bos taurus OX=9913 GN=STK39 PE=4 SV=1	STK39	1	0.0126916	40.477	4	RVPGS(1)S(1)GHLHK	-0.16087
binding	F6PVT1	378	S	Serine/threonine kinase 39 OS=Bos taurus OX=9913 GN=STK39 PE=4 SV=1	STK39	1	4.1518e-107	220.69	3	TEDGDWEWS(1)DDEMDEKSEEGK	-1.6298
binding	A0A3Q1NJ70	505	S	ATP-dependent 6-phosphofructokinase OS=Bos taurus OX=9913 GN=PFKP PE=3 SV=1	PFKP	0.999999	4.23062e-05	93.226	3	GRS(1)FENNLNTYK	1.632
binding	A0A3Q1NLT3	341	S	Phosphoribosyl pyrophosphate synthase-associated protein 1 OS=Bos taurus OX=9913 GN=PRPSAP1 PE=4 SV=1	PRPSAP1	1	8.28878e-17	145.49	3	IHNGES(1)MAYLFR	-0.69144	1.164			0.97			1.087
binding	A0A3Q1NLT3	212	S	Phosphoribosyl pyrophosphate synthase-associated protein 1 OS=Bos taurus OX=9913 GN=PRPSAP1 PE=4 SV=1	PRPSAP1	1	2.65198e-43	154.7	5	LGLAVIHGEAQCAEMDMDDGRHS(1)PPMVK	0.30797	1.1			1.071			1.142
binding	A0A3S5ZPI7	19	S	Cytochrome b5 type B OS=Bos taurus OX=9913 GN=CYB5B PE=3 SV=1	CYB5B	0.745229	4.56412e-09	112.63	2	EQGVET(0.255)S(0.745)VTYYR	0.99592	1.096	1.136	1.541	1.043	1.177	1.139	0.797	0.57	0.668
binding	Q2NL31	187	S	Methylthioribose-1-phosphate isomerase OS=Bos taurus OX=9913 GN=MRI1 PE=2 SV=1	MRI1	1	0.00850075	100.02	3	S(1)LHNLGR	0.38272	0.999	1.198	1.066	0.772	0.72	0.877	1.387	0.963	1.257
binding	Q5I597	211	S	Betaine--homocysteine S-methyltransferase 1 OS=Bos taurus OX=9913 GN=BHMT PE=2 SV=1	BHMT	1	2.54376e-14	124.82	3	AGAS(1)IVGVNCHFDPTISLQTVK	2.6829
binding	Q5I597	95	S	Betaine--homocysteine S-methyltransferase 1 OS=Bos taurus OX=9913 GN=BHMT PE=2 SV=1	BHMT	1	4.66448e-09	112.01	2	GNYVAEKIS(1)GQK	-1.9923	1.098	0.929	0.639	1.073	0.961	0.886	1.253	1.137	0.861
binding	Q5I597	127	S	Betaine--homocysteine S-methyltransferase 1 OS=Bos taurus OX=9913 GN=BHMT PE=2 SV=1	BHMT	0.988089	2.6645e-88	195.39	3	QVADEGDALVAGGVSQT(0.003)PS(0.988)YLS(0.009)CK	0.68652	0.952	0.871	0.687	1.252	0.93	0.926	1.262	1.062	0.941
binding	Q2NL31	12	S	Methylthioribose-1-phosphate isomerase OS=Bos taurus OX=9913 GN=MRI1 PE=2 SV=1	MRI1	1	0.000162462	69.248	3	GS(1)LQILDQLLLPQQS(1)R	1.1673	0.862	0.873	0.902	1.352	1.074	0.877	1.562	0.83	0.957
binding	Q2NL31	25	S	Methylthioribose-1-phosphate isomerase OS=Bos taurus OX=9913 GN=MRI1 PE=2 SV=1	MRI1	1	0.000162462	69.248	3	GS(1)LQILDQLLLPQQS(1)R	1.1673	0.862	0.873	0.902	1.352	1.074	0.877	1.562	0.83	0.957
binding	Q2NL31	283	S	Methylthioribose-1-phosphate isomerase OS=Bos taurus OX=9913 GN=MRI1 PE=2 SV=1	MRI1	0.82301	2.49655e-62	189.98	3	HHGIPFYVAAPS(0.237)S(0.823)S(0.94)CDLR	-0.71155	0.879	1.061	0.68	1.005	0.987	1.07	1.21	1.143	1.159
binding	Q2NL31	284	S	Methylthioribose-1-phosphate isomerase OS=Bos taurus OX=9913 GN=MRI1 PE=2 SV=1	MRI1	0.940191	8.4674e-06	99.93	3	HHGIPFYVAAPS(0.237)S(0.823)S(0.94)CDLR	-0.71155	0.961	1.243	0.549	0.777	1.153	0.846	1.342	1.271	1.075
binding	Q5I597	79	S	Betaine--homocysteine S-methyltransferase 1 OS=Bos taurus OX=9913 GN=BHMT PE=2 SV=1	BHMT	0.989682	6.34907e-05	65.801	4	AGSNVMQTFT(0.01)FYAS(0.99)EDKLENR	0.17963	0.931	0.868	0.905	0.931	0.893	0.899	1.215	1.078	1.111
binding	O77797	410	S	A-kinase anchor protein 3 OS=Bos taurus OX=9913 GN=AKAP3 PE=2 SV=2	AKAP3	0.998142	4.42486e-30	172.93	3	TKDKS(0.001)ES(0.998)YS(0.001)LVSMK	-0.083229	1.03	1.013	0.779	1.17	1.024	1.131	1.114	1.054	1.012
binding	Q2YDN8	86	T	Inactive serine/threonine-protein kinase VRK3 OS=Bos taurus OX=9913 GN=VRK3 PE=2 SV=1	VRK3	0.999816	3.85609e-09	117.37	3	S(0.028)S(0.028)GS(0.944)EDT(1)LSTSGKPK	0.7364	1.279	0.93	1.321	0.936	0.795	0.858	1.1	0.935	1.168
binding	Q6Q137	17	S	Septin-7 OS=Bos taurus OX=9913 GN=SEPTIN7 PE=2 SV=2	SEPTIN7	0.960263	2.07667e-06	102.28	3	S(0.001)AAAEERS(0.999)VNS(0.96)S(0.022)T(0.018)MVAQQK	1.1481	1.238	1.232	1.308	0.984	0.954	1.063	0.837	0.807	0.804
binding	F1MYH5	423	S	A-kinase anchoring protein 4 OS=Bos taurus OX=9913 GN=AKAP4 PE=4 SV=1	AKAP4	1	0.000643254	112.02	3	RLVS(1)ALLGEK	-1.0025	0.896	0.97	1.301	0.932	0.995	0.926	1.036	1.129	1.083
binding	F1MYH5	511	S	A-kinase anchoring protein 4 OS=Bos taurus OX=9913 GN=AKAP4 PE=4 SV=1	AKAP4	0.999014	0.000429785	70.197	2	MPS(0.999)KT(0.001)CPHK	0.94623	1.021	0.835	1.131	1.217	1.1	0.899	1.037	0.952	1.094
binding	F1MYH5	392	S	A-kinase anchoring protein 4 OS=Bos taurus OX=9913 GN=AKAP4 PE=4 SV=1	AKAP4	0.997256	1.21966e-284	314.57	3	NLHNITGVLMT(0.003)DS(0.997)DFVSAVK	1.6843	0.933	0.952	1.151	0.999	1.041	0.967	1.061	1.083	1.049
binding	F1MYH5	396	S	A-kinase anchoring protein 4 OS=Bos taurus OX=9913 GN=AKAP4 PE=4 SV=1	AKAP4	0.998279	1.24953e-34	158.67	3	NLHNITGVLMTDS(0.002)DFVS(0.998)AVK	2.3092	1.052	1.09	1.272	0.978	1.1	0.914	1.019	0.888	0.963
binding	F1MYH5	100	S	A-kinase anchoring protein 4 OS=Bos taurus OX=9913 GN=AKAP4 PE=4 SV=1	AKAP4	0.870433	0.000505408	49.765	3	QAPS(0.13)DPLS(0.87)VFNWLLNDLQK	3.3334
binding	F1MYH5	480	S	A-kinase anchoring protein 4 OS=Bos taurus OX=9913 GN=AKAP4 PE=4 SV=1	AKAP4	0.999198	3.96937e-94	231.77	3	QEECKS(0.999)LT(0.001)SAEKVS(1)EHILK	0.23273	1.008	0.878	1.08	1.133	1.006	0.865	1.163	1.132	1.014
binding	F1MYH5	483	S	A-kinase anchoring protein 4 OS=Bos taurus OX=9913 GN=AKAP4 PE=4 SV=1	AKAP4	0.996382	1.28669e-199	269.55	2	SLT(0.004)S(0.996)AEK	-0.062388	0.992	0.865	1.098	1.11	1.052	0.972	1.085	1.078	1.004
binding	F1MXN1	44	S	Cilia and flagella associated protein 221 OS=Bos taurus OX=9913 GN=CFAP221 PE=4 SV=3	CFAP221	0.789491	0.000195092	68.705	4	QDS(0.789)S(0.21)PQLPGETSVLSIK	0.32158	0.962			0.992			1.106
binding	F1MXN1	45	S	Cilia and flagella associated protein 221 OS=Bos taurus OX=9913 GN=CFAP221 PE=4 SV=3	CFAP221	0.710037	7.84611e-24	139.51	2	QDS(0.29)S(0.71)PQLPGETSVLSIK	0.37076	1.046			0.865			0.975
binding	F1MYH5	488	S	A-kinase anchoring protein 4 OS=Bos taurus OX=9913 GN=AKAP4 PE=4 SV=1	AKAP4	1	0	321.97	4	VS(1)EHILKES(1)LTMWNQK	-0.59397	1.023	0.985	0.789	0.984	0.751	1.163	0.836	1.356	1.181
binding	F1MYH5	694	S	A-kinase anchoring protein 4 OS=Bos taurus OX=9913 GN=AKAP4 PE=4 SV=1	AKAP4	1	5.99381e-29	145.69	2	QFIDQLVES(1)VMK	-0.8218	0.938	0.962	1.225	0.88	1.045	1.007	1.031	1.115	1.032
binding	F1MYH5	2	S	A-kinase anchoring protein 4 OS=Bos taurus OX=9913 GN=AKAP4 PE=4 SV=1	AKAP4	1	3.13805e-05	102.33	2	S(1)DDIDWLHSR	-0.41754	0.926	1.07	1.197	0.938	1.232	0.912	0.974	1.041	0.943
binding	F1MYH5	735	S	A-kinase anchoring protein 4 OS=Bos taurus OX=9913 GN=AKAP4 PE=4 SV=1	AKAP4	0.766171	0	323.05	3	S(0.766)S(0.222)Y(0.001)EAGMS(0.004)QS(0.005)Y(0.001)QDSHGPEVIVNNQCS(0.032)T(0.148)S(0.213)S(0.606)LQK	-0.42662	0.925	0.708	0.925	1.184	1.19	1.026	0.808	1.352	1.056
binding	F1MYH5	736	S	A-kinase anchoring protein 4 OS=Bos taurus OX=9913 GN=AKAP4 PE=4 SV=1	AKAP4	0.893765	0	356.01	3	S(0.104)S(0.894)YEAGMSQS(0.002)YQDSHGPEVIVNNQCSTSSLQK	-2.6014	1.01	0.789	0.987	1.18	1.216	1.001	0.839	1.173	1.009
binding	F1MYH5	742	S	A-kinase anchoring protein 4 OS=Bos taurus OX=9913 GN=AKAP4 PE=4 SV=1	AKAP4	0.748239	2.15678e-50	158.12	5	S(0.462)S(0.538)YEAGMS(0.748)QS(0.229)Y(0.011)QDS(0.012)HGPEVIVNNQCS(0.776)T(0.176)S(0.041)S(0.007)LQK	-0.78967	1.038	0.894	1.129	1.075	1.156	0.947	0.921	1.109	0.976
binding	F1MYH5	744	S	A-kinase anchoring protein 4 OS=Bos taurus OX=9913 GN=AKAP4 PE=4 SV=1	AKAP4	0.994124	0	368.76	3	SSYEAGMS(0.006)QS(0.994)YQDSHGPEVIVNNQCS(0.975)T(0.021)S(0.003)S(0.001)LQK	-0.62152	1.123	0.978	1.112	1.065	1.099	0.96	0.918	1.098	0.889
binding	F1MYH5	748	S	A-kinase anchoring protein 4 OS=Bos taurus OX=9913 GN=AKAP4 PE=4 SV=1	AKAP4	0.999959	1.59669e-285	294.85	3	SSYEAGMS(0.023)QS(0.977)YQDS(1)HGPEVIVNNQCSTSSLQK	-0.036684	1.043	0.807	0.985	1.148	1.183	0.972	0.909	1.186	0.985
binding	F1MYH5	125	S	A-kinase anchoring protein 4 OS=Bos taurus OX=9913 GN=AKAP4 PE=4 SV=1	AKAP4	0.999948	1.49449e-158	261.83	4	YALGFQHALS(1)PS(1)AS(1)S(1)CKHK	-1.6136	0.966	0.911	1.147	0.911	1.098	1.057	0.906	1.145	1.058
binding	F1MYH5	123	S	A-kinase anchoring protein 4 OS=Bos taurus OX=9913 GN=AKAP4 PE=4 SV=1	AKAP4	0.999772	4.328e-34	156.08	4	YALGFQHALS(1)PS(1)AS(1)S(1)CKHK	-1.6136	0.976	0.88	1.105	0.954	1.137	1.045	0.867	1.169	1.059
binding	F1MYH5	121	S	A-kinase anchoring protein 4 OS=Bos taurus OX=9913 GN=AKAP4 PE=4 SV=1	AKAP4	0.999957	1.49449e-158	261.83	3	YALGFQHALS(1)PSASSCK	-2.2891	0.941	0.892	1.17	0.939	1.12	1.037	0.886	1.16	1.065
binding	O46469	442	S	Regulator of G-protein signaling 9 OS=Bos taurus OX=9913 GN=RGS9 PE=1 SV=1	RGS9	0.916473	0.0245229	53.567	2	S(0.042)S(0.042)PS(0.916)PVILR	-0.24235
binding	F1MYH5	348	S	A-kinase anchoring protein 4 OS=Bos taurus OX=9913 GN=AKAP4 PE=4 SV=1	AKAP4	1	2.20761e-62	199.01	3	VHS(1)S(1)GKPIPACVVLKR	-1.0562	1.109	1.044	1.036	1.24	1.08	0.754	1.14	1.082	0.81
binding	F1MYH5	347	S	A-kinase anchoring protein 4 OS=Bos taurus OX=9913 GN=AKAP4 PE=4 SV=1	AKAP4	1	1.79876e-71	177.4	3	VHS(1)S(1)GKPIPACVVLKR	-1.0562	1.16	0.95	1.076	1.355	1.06	0.731	1.161	1.046	0.806
binding	F1MYH5	217	S	A-kinase anchoring protein 4 OS=Bos taurus OX=9913 GN=AKAP4 PE=4 SV=1	AKAP4	1	1.71398e-83	225.1	2	LS(1)S(1)LVIQMAR	-0.6357	0.965	0.966	1.138	0.996	1.07	0.925	1.051	1.109	1.021
binding	F1MYH5	763	S	A-kinase anchoring protein 4 OS=Bos taurus OX=9913 GN=AKAP4 PE=4 SV=1	AKAP4	0.916455	0	406.53	3	SSYEAGMSQSYQDSHGPEVIVNNQCS(0.011)T(0.047)S(0.026)S(0.916)LQK	-0.30016	1.104	0.893	1.165	1.233	1.179	0.921	0.714	1.228	0.826
binding	F1MY24	252	S	Chaperonin containing TCP1 subunit 8 like 2 OS=Bos taurus OX=9913 GN=CCT8L2 PE=3 SV=3	CCT8L2	0.866567	4.38037e-07	141.71	2	LS(0.867)S(0.133)PDDLIR	-0.19087	0.85	0.933	0.894	0.869	0.962	1.021	1.011	1.304	1.27
binding	F1MY24	515	S	Chaperonin containing TCP1 subunit 8 like 2 OS=Bos taurus OX=9913 GN=CCT8L2 PE=3 SV=3	CCT8L2	1	1.66703e-08	108.45	4	KS(1)PACPQDPNPEPK	1.4692	1.212	0.865	1.105	1.246	0.901	0.911	1.236	0.834	0.905
binding	F1MY24	266	S	Chaperonin containing TCP1 subunit 8 like 2 OS=Bos taurus OX=9913 GN=CCT8L2 PE=3 SV=3	CCT8L2	0.993238	0.0242943	62.166	2	GS(0.007)ES(0.993)LIEK	0.82669	0.96	0.866	1.07	1.05	0.961	1.081	1.001	1.067	1.082
binding	F1MY24	264	S	Chaperonin containing TCP1 subunit 8 like 2 OS=Bos taurus OX=9913 GN=CCT8L2 PE=3 SV=3	CCT8L2	0.992387	0.000444543	83.692	3	KGS(0.992)ES(0.008)LIEK	0.69343	0.869	0.654	0.666	1.103	0.86	1.072	1.411	1.408	1.153
binding	F1MYH5	762	S	A-kinase anchoring protein 4 OS=Bos taurus OX=9913 GN=AKAP4 PE=4 SV=1	AKAP4	0.637828	0	300.5	4	SSYEAGMSQSYQDSHGPEVIVNNQCS(0.942)T(0.068)S(0.638)S(0.352)LQK	0.61964	1.25	0.868	1.14	1.22	1.07	0.854	0.836	1.187	0.876
binding	F1MYH5	760	S	A-kinase anchoring protein 4 OS=Bos taurus OX=9913 GN=AKAP4 PE=4 SV=1	AKAP4	0.997612	0	402.18	3	SSYEAGMSQSYQDSHGPEVIVNNQCS(0.998)T(0.01)S(0.175)S(0.817)LQK	0.21926	1.054	0.862	1.102	1.16	1.173	0.964	0.813	1.161	0.949
binding	F1MY24	253	S	Chaperonin containing TCP1 subunit 8 like 2 OS=Bos taurus OX=9913 GN=CCT8L2 PE=3 SV=3	CCT8L2	0.912443	5.05651e-12	152.64	2	LS(0.088)S(0.912)PDDLIR	-0.38529	0.919	0.947	1.055	0.945	0.908	0.993	1.025	1.186	1.167
binding	F1MWF0	409	T	Huntingtin interacting protein 1 OS=Bos taurus OX=9913 GN=HIP1 PE=4 SV=2	HIP1	0.632718	1.3703e-70	193.77	3	GRT(0.633)S(0.367)ELEAELAEQQHLR	0.9696	1.072	1.3	0.931	1.099	1.056	0.72	0.974	1.095	0.909
binding	F1MWF0	666	S	Huntingtin interacting protein 1 OS=Bos taurus OX=9913 GN=HIP1 PE=4 SV=2	HIP1	0.952503	2.06375e-54	197.05	2	VNS(0.542)T(0.38)S(0.126)S(0.953)CIEQLEK	0.18108	1.241	0.859	1.347	1.164	0.9	0.858	1.168	0.806	0.813
binding	F1MWF0	663	S	Huntingtin interacting protein 1 OS=Bos taurus OX=9913 GN=HIP1 PE=4 SV=2	HIP1	0.879709	2.06375e-54	197.05	2	VNS(0.88)T(0.112)S(0.008)S(0.001)CIEQLEK	2.3456	1.199	0.858	1.262	1.206	0.876	0.868	1.204	0.891	0.825
binding	F1MYH5	274	S	A-kinase anchoring protein 4 OS=Bos taurus OX=9913 GN=AKAP4 PE=4 SV=1	AKAP4	0.998398	1.54743e-276	314	2	IASEMAHDAVEVT(0.002)S(0.998)AEMR	0.073746	1.061	1.044	1.258	0.885	1.146	0.998	0.88	1.011	0.95
binding	F1MYH5	263	S	A-kinase anchoring protein 4 OS=Bos taurus OX=9913 GN=AKAP4 PE=4 SV=1	AKAP4	1	1.54743e-276	314	3	S(1)AVS(1)KIAS(1)EMAHDAVEVTSAEMR	0.29387	1.064	1.04	1.241	0.901	1.123	0.968	0.93	1.014	0.962
binding	F1MYH5	656	S	A-kinase anchoring protein 4 OS=Bos taurus OX=9913 GN=AKAP4 PE=4 SV=1	AKAP4	0.975118	2.9958e-11	140.96	3	T(0.007)NKS(0.118)T(0.901)S(0.975)IFK	0.65224	1.038	0.97	1.049	0.934	1.134	1.005	1.06	1.109	0.911
binding	F1MYH5	654	S	A-kinase anchoring protein 4 OS=Bos taurus OX=9913 GN=AKAP4 PE=4 SV=1	AKAP4	0.99806	5.03426e-37	171.13	4	HS(0.12)EIRT(0.88)NKS(0.998)T(0.895)S(0.107)IFK	0.89522	1.166	1.242	0.699	0.751	1.406	1.26	0.901	0.61	0.969
binding	F1MYH5	647	S	A-kinase anchoring protein 4 OS=Bos taurus OX=9913 GN=AKAP4 PE=4 SV=1	AKAP4	1	0	339.53	4	LLNESPFNCEDLCEGENKHS(1)EIRT(1)NK	-1.2686	1.038	1.073	1.218	0.972	1.111	0.977	0.933	0.929	0.985
binding	F1MYH5	21	S	A-kinase anchoring protein 4 OS=Bos taurus OX=9913 GN=AKAP4 PE=4 SV=1	AKAP4	1	5.67251e-12	143.97	2	GVCKVDLYS(1)PR	0.53719	0.964	0.734	0.948	0.762	1.042	1.167	1.212	1.083	1.245
binding	F1MYH5	661	S	A-kinase anchoring protein 4 OS=Bos taurus OX=9913 GN=AKAP4 PE=4 SV=1	AKAP4	1	5.45302e-06	96.673	2	S(1)DREEEQGQDNR	-0.67348	1.171	0.559	1.272	1.003	0.643	0.938	1.504	1.207	1.104
binding	F1MYH5	333	S	A-kinase anchoring protein 4 OS=Bos taurus OX=9913 GN=AKAP4 PE=4 SV=1	AKAP4	1	3.49829e-119	229.99	3	GLMVYANQVAS(1)DMMVSVMK	-1.0353	0.964	0.978	1.022	0.92	1.091	0.935	1.128	1.096	1.073
binding	F1MYH5	256	S	A-kinase anchoring protein 4 OS=Bos taurus OX=9913 GN=AKAP4 PE=4 SV=1	AKAP4	1	1.62362e-27	148.14	3	S(1)AVS(1)KIAS(1)EMAHDAVEVTSAEMR	1.4995	1.123	0.884	1.146	1.045	0.882	0.959	1.156	1.107	0.981
binding	F1MYH5	603	S	A-kinase anchoring protein 4 OS=Bos taurus OX=9913 GN=AKAP4 PE=4 SV=1	AKAP4	0.971949	1.96393e-45	170.18	3	GAPGPS(0.004)T(0.024)S(0.972)MKDNQHLDSQK	-1.0205	1.133	0.874	1.014	1.121	1.129	1.05	0.939	1.021	0.934
binding	F1MYH5	601	S	A-kinase anchoring protein 4 OS=Bos taurus OX=9913 GN=AKAP4 PE=4 SV=1	AKAP4	0.987117	1.18071e-30	143.54	3	GAPGPS(0.987)T(0.075)S(0.938)MKDNQHLDSQK	0.15203	1.095	0.867	1.005	1.122	1.168	1.009	0.906	0.929	1.105
binding	F1MYH5	441	S	A-kinase anchoring protein 4 OS=Bos taurus OX=9913 GN=AKAP4 PE=4 SV=1	AKAP4	0.987471	4.02784e-140	251.55	4	S(0.01)QCLS(0.909)YT(0.094)S(0.987)LKAGS(1)HDAK	-0.34975	0.96	0.996	1.02	0.931	1.376	0.926	0.992	1.124	0.871
binding	F1MYH5	438	S	A-kinase anchoring protein 4 OS=Bos taurus OX=9913 GN=AKAP4 PE=4 SV=1	AKAP4	0.998545	5.95983e-66	210.12	3	SQCLS(0.999)YT(0.501)S(0.501)LKAGS(1)HDAK	-0.74067	0.956	1.02	1.16	1.023	1.086	0.884	1.088	1.105	0.936
binding	F1MYH5	434	S	A-kinase anchoring protein 4 OS=Bos taurus OX=9913 GN=AKAP4 PE=4 SV=1	AKAP4	0.999994	5.95983e-66	210.12	2	S(1)QCLS(0.998)Y(0.003)T(0.939)S(0.061)LK	-2.2499	0.968	0.976	1.1	1.005	1.107	0.897	1.095	1.135	0.961
binding	F1MYH5	259	S	A-kinase anchoring protein 4 OS=Bos taurus OX=9913 GN=AKAP4 PE=4 SV=1	AKAP4	1	2.87475e-72	183.81	3	S(1)AVS(1)KIAS(1)EMAHDAVEVTSAEMR	1.4995	1.178	1.114	1.338	0.875	1.064	0.959	0.894	0.945	0.905
binding	F1MYH5	126	S	A-kinase anchoring protein 4 OS=Bos taurus OX=9913 GN=AKAP4 PE=4 SV=1	AKAP4	0.999968	7.93271e-109	226.49	4	YALGFQHALS(1)PS(1)AS(1)S(1)CKHK	-1.6136	0.951	0.888	1.189	0.883	1.1	1.091	0.892	1.102	1.105
binding	F1MYH5	181	S	A-kinase anchoring protein 4 OS=Bos taurus OX=9913 GN=AKAP4 PE=4 SV=1	AKAP4	0.999959	9.52924e-24	138.61	2	NTNNNQS(1)PS(0.994)T(0.006)PPGK	-0.58138	1.079	0.936	0.937	0.961	0.893	1.027	1.138	1.198	1.019
binding	F1MYH5	189	S	A-kinase anchoring protein 4 OS=Bos taurus OX=9913 GN=AKAP4 PE=4 SV=1	AKAP4	0.995743	2.13972e-119	227.39	2	NTNNNQS(0.032)PS(0.003)T(0.964)PPGKS(0.996)PS(0.004)NQR	3.8083	1.062	0.943	0.91	0.902	1.108	1.036	1.037	1.144	1.017
binding	F1MWF0	611	S	Huntingtin interacting protein 1 OS=Bos taurus OX=9913 GN=HIP1 PE=4 SV=2	HIP1	0.999942	0.0043237	71.879	2	LS(0.066)S(0.934)AQES(1)ICR	-0.74178	1.161	0.894	1.062	1.334	0.862	0.963	1.013	0.853	1.087
binding	F1MWF0	607	S	Huntingtin interacting protein 1 OS=Bos taurus OX=9913 GN=HIP1 PE=4 SV=2	HIP1	0.953233	0.00616035	60.861	2	LS(0.044)S(0.953)AQES(0.003)ICR	1.2464	1.192	0.806	0.962	1.32	0.957	0.938	1.135	0.893	1.075
binding	F1MWF0	653	S	Huntingtin interacting protein 1 OS=Bos taurus OX=9913 GN=HIP1 PE=4 SV=2	HIP1	1	3.70106e-134	238.03	3	LFEEPTLSSCAGS(1)ADHLLSK	0.92528	1.056	0.812	0.895	1.276	1.108	0.979	0.934	1.135	1.057
binding	F1MWF0	648	S	Huntingtin interacting protein 1 OS=Bos taurus OX=9913 GN=HIP1 PE=4 SV=2	HIP1	0.733988	0.00037789	59.372	3	LFEEPT(0.051)LS(0.734)S(0.237)CAGS(0.978)ADHLLSK	1.968	1.091	0.915	0.806	1.158	1.072	0.889	1.016	1.114	1.218
binding	F1MWF0	764	S	Huntingtin interacting protein 1 OS=Bos taurus OX=9913 GN=HIP1 PE=4 SV=2	HIP1	0.999856	8.38052e-06	102.52	2	ITAIS(1)EDLLPR	0.083925
binding	F1MWF0	720	S	Huntingtin interacting protein 1 OS=Bos taurus OX=9913 GN=HIP1 PE=4 SV=2	HIP1	1	2.3437e-26	155.49	2	APPES(1)ADS(1)LIDACK	-0.25791	1.158	0.905	1.111	1.205	0.912	0.899	1.14	0.911	0.973
binding	F1MYH5	183	S	A-kinase anchoring protein 4 OS=Bos taurus OX=9913 GN=AKAP4 PE=4 SV=1	AKAP4	0.993958	2.09205e-29	160.27	2	NTNNNQS(1)PS(0.994)T(0.006)PPGK	-0.58138	1.073	0.872	1.051	1.006	0.74	1.029	1.136	1.209	1.114
binding	F1MWF0	717	S	Huntingtin interacting protein 1 OS=Bos taurus OX=9913 GN=HIP1 PE=4 SV=2	HIP1	1	2.3437e-26	155.49	2	APPES(1)ADS(1)LIDACK	-0.25791	1.101	0.891	0.671	1.05	0.982	0.9	1.218	1.288	1.237
binding	F1MYH5	165	S	A-kinase anchoring protein 4 OS=Bos taurus OX=9913 GN=AKAP4 PE=4 SV=1	AKAP4	1	0	309.13	4	LSSGNCYSIYANHLNMDCVNNEPQS(1)LR	-0.13612	1.136	0.873	1.069	1.104	1.039	0.983	0.865	1.183	0.978
binding	F1MYH5	148	S	A-kinase anchoring protein 4 OS=Bos taurus OX=9913 GN=AKAP4 PE=4 SV=1	AKAP4	0.999754	9.74384e-176	247.94	3	LSSGNCYS(1)IYANHLNMDCVNNEPQSLR	-0.75643	1.03	0.897	1.22	1.085	1.1	1.023	0.912	1.103	0.889
binding	F1MYH5	143	S	A-kinase anchoring protein 4 OS=Bos taurus OX=9913 GN=AKAP4 PE=4 SV=1	AKAP4	0.953425	0	314.23	3	LS(0.047)S(0.953)GNCYSIYANHLNMDCVNNEPQSLR	-0.61018	0.941	0.883	1.317	0.939	1.093	1.065	0.762	1.16	1.071
binding	F1MYH5	142	S	A-kinase anchoring protein 4 OS=Bos taurus OX=9913 GN=AKAP4 PE=4 SV=1	AKAP4	0.815692	0	311.57	3	LS(0.816)S(0.184)GNCYSIYANHLNMDCVNNEPQSLR	0.7143	0.908	0.875	1.316	0.968	1.072	1.057	0.755	1.191	1.088
binding	F1MYH5	632	S	A-kinase anchoring protein 4 OS=Bos taurus OX=9913 GN=AKAP4 PE=4 SV=1	AKAP4	1	0	326.32	4	LLNES(1)PFNCEDLCEGENKHS(1)EIR	-1.0793	1.055	0.91	1.041	1.165	1.11	0.816	1.135	1.174	0.879
binding	F1MYH5	191	S	A-kinase anchoring protein 4 OS=Bos taurus OX=9913 GN=AKAP4 PE=4 SV=1	AKAP4	0.984295	4.08452e-258	306.02	2	NTNNNQSPS(0.001)T(0.999)PPGKS(0.016)PS(0.984)NQR	1.1153	0.979	0.918	0.878	0.898	1.196	1.073	0.973	1.2	1.015
binding	F1MYH5	216	S	A-kinase anchoring protein 4 OS=Bos taurus OX=9913 GN=AKAP4 PE=4 SV=1	AKAP4	1	2.90209e-14	156.08	2	LS(1)S(1)LVIQMAR	-0.6357	0.959	1.061	1.26	1.022	1.046	0.928	1.083	1.028	0.89
binding	F1MYH5	720	S	A-kinase anchoring protein 4 OS=Bos taurus OX=9913 GN=AKAP4 PE=4 SV=1	AKAP4	0.999774	1.32049e-247	284.21	3	YSNNEAALTDLEEQAS(1)S(1)S(1)NNS(1)NFY(0.001)QTSGPR	4.0059	1.008	1.014	1.214	0.947	1.054	0.901	1.045	1.04	1.039
binding	F1MYH5	721	S	A-kinase anchoring protein 4 OS=Bos taurus OX=9913 GN=AKAP4 PE=4 SV=1	AKAP4	0.999774	1.01742e-125	213.15	3	YSNNEAALTDLEEQAS(1)S(1)S(1)NNS(1)NFY(0.001)QTSGPR	4.0059	1.017	0.982	1.206	0.911	1.021	0.942	1.063	1.041	1.072
binding	F1MYH5	722	S	A-kinase anchoring protein 4 OS=Bos taurus OX=9913 GN=AKAP4 PE=4 SV=1	AKAP4	0.999774	2.18118e-93	191.53	3	YSNNEAALTDLEEQAS(1)S(1)S(1)NNS(1)NFY(0.001)QTSGPR	4.0059	0.997	0.959	1.129	0.899	1.018	0.942	1.12	1.046	1.124
binding	A0A3S5ZPV0	341	T	Stabilizer of axonemal microtubules 1 OS=Bos taurus OX=9913 GN=SAXO1 PE=4 SV=1	SAXO1	0.557486	0.00576475	62.104	2	FEGS(0.384)T(0.557)T(0.042)T(0.016)KEDYK	3.6108	1.057	0.845	1.061	1.046	1.066	0.833	1.134	1.163	0.974
binding	A0A3Q1MTL6	210	S	T-complex protein 1 subunit theta OS=Bos taurus OX=9913 GN=CCT8 PE=1 SV=1	CCT8	1	8.63936e-14	153.09	2	S(1)AEELMNFSK	-0.069443
binding	A0A3S5ZPV0	188	T	Stabilizer of axonemal microtubules 1 OS=Bos taurus OX=9913 GN=SAXO1 PE=4 SV=1	SAXO1	1	0.0147648	42.123	4	GLVNT(1)RS(1)CKPPAVPK	-0.84141	1.065	1.024	1.323	0.984	1.054	0.917	0.953	0.921	0.928
binding	F1N4X0	477	S	Tetratricopeptide repeat domain 8 OS=Bos taurus OX=9913 GN=TTC8 PE=4 SV=2	TTC8	1	3.62589e-05	100.44	4	KS(1)EAAFPDHVDTQHLIK	0.14218
binding	A0A3S5ZPV0	452	T	Stabilizer of axonemal microtubules 1 OS=Bos taurus OX=9913 GN=SAXO1 PE=4 SV=1	SAXO1	0.498693	0.00686618	55.335	4	IYRPVS(0.003)QT(0.499)GS(0.499)RR	-0.69485
binding	A0A3S5ZPV0	308	T	Stabilizer of axonemal microtubules 1 OS=Bos taurus OX=9913 GN=SAXO1 PE=4 SV=1	SAXO1	0.746523	2.68436e-05	92.01	3	MDLLT(0.747)T(0.254)VQT(1)HY(0.002)T(0.997)Y(0.002)PK	-0.51344	1.117	0.987	1.19	0.958	0.875	0.761	1.356	0.986	1.005
binding	A0A3S5ZPV0	168	T	Stabilizer of axonemal microtubules 1 OS=Bos taurus OX=9913 GN=SAXO1 PE=4 SV=1	SAXO1	0.85441	2.132e-06	105.46	5	ELLRPPHHYRPAS(0.146)T(0.854)K	-0.35895	0.945	0.78	1.29	1.107	0.889	0.971	1.042	1.062	1.129
binding	A0A3S5ZPV0	312	T	Stabilizer of axonemal microtubules 1 OS=Bos taurus OX=9913 GN=SAXO1 PE=4 SV=1	SAXO1	0.999853	2.68436e-05	92.01	3	MDLLT(0.747)T(0.254)VQT(1)HY(0.002)T(0.997)Y(0.002)PK	-0.51344	1.117	0.987	1.19	0.958	0.875	0.761	1.356	0.986	1.005
binding	A0A3S5ZPV0	416	T	Stabilizer of axonemal microtubules 1 OS=Bos taurus OX=9913 GN=SAXO1 PE=4 SV=1	SAXO1	0.99709	1.4203e-29	145.07	3	PVWSGPQGNIPVEGQTTYTIS(0.003)FT(0.997)PK	-0.12557	0.956	0.926	1.321	1.069	0.994	0.969	1.066	0.942	0.958
binding	A0A3Q1MPR0	39	S	A-kinase anchoring protein 4 OS=Bos taurus OX=9913 GN=AKAP4 PE=4 SV=1	AKAP4	1	0	411.91	4	KVDAAGCS(1)S(1)EGDLNLENLEEK	2.0855	0.774	1.017	1.407	0.807	0.991	1.144	0.828	1.191	1.165
binding	A0A3Q1MPR0	38	S	A-kinase anchoring protein 4 OS=Bos taurus OX=9913 GN=AKAP4 PE=4 SV=1	AKAP4	1	1.19538e-71	183.48	4	KVDAAGCS(1)S(1)EGDLNLENLEEK	2.0855	0.779	0.933	1.379	0.678	1.077	1.205	0.761	1.245	1.253
binding	A0A3S5ZPV0	269	T	Stabilizer of axonemal microtubules 1 OS=Bos taurus OX=9913 GN=SAXO1 PE=4 SV=1	SAXO1	0.999968	7.53038e-52	189.56	3	SLKPPARPYGLDT(1)PFS(0.694)NT(0.251)T(0.055)EFR	0.055471	0.909	0.924	1.037	1.029	0.96	1.024	1.2	1.01	1.067
binding	Q148J6	42	S	Actin-related protein 2/3 complex subunit 4 OS=Bos taurus OX=9913 GN=ARPC4 PE=1 SV=3	ARPC4	0.556087	7.36751e-55	197.28	2	S(0.556)S(0.444)KELLLQPVTISR	-0.48851	0.938	0.785	0.974	1.168	0.899	1.045	1.114	1.021	1.165
binding	Q148J6	43	S	Actin-related protein 2/3 complex subunit 4 OS=Bos taurus OX=9913 GN=ARPC4 PE=1 SV=3	ARPC4	0.828091	1.86379e-12	119.38	3	S(0.172)S(0.828)KELLLQPVTISR	-0.65974	1.046	0.748	0.955	1.175	0.931	0.945	1.201	0.964	1.173
binding	A0A3S5ZPV0	315	T	Stabilizer of axonemal microtubules 1 OS=Bos taurus OX=9913 GN=SAXO1 PE=4 SV=1	SAXO1	0.99671	2.68436e-05	92.01	3	MDLLT(0.747)T(0.254)VQT(1)HY(0.002)T(0.997)Y(0.002)PK	-0.51344	1.117	0.987	1.19	0.958	0.875	0.761	1.356	0.986	1.005
binding	F1MYH5	810	Y	A-kinase anchoring protein 4 OS=Bos taurus OX=9913 GN=AKAP4 PE=4 SV=1	AKAP4	1	4.67255e-17	131.77	3	AAEKGY(1)S(1)VGDLLQEVMK	-0.030012	1.158	0.921	1.264	1.066	0.957	0.861	1.127	1.095	0.892
binding	A0A3S5ZPV0	73	T	Stabilizer of axonemal microtubules 1 OS=Bos taurus OX=9913 GN=SAXO1 PE=4 SV=1	SAXO1	0.407095	0.0101493	40.693	3	ACT(0.926)PMEGLT(0.407)T(0.355)S(0.312)RR	0.3728
binding	A0A3S5ZPV0	458	S	Stabilizer of axonemal microtubules 1 OS=Bos taurus OX=9913 GN=SAXO1 PE=4 SV=1	SAXO1	0.986156	4.19333e-45	160.88	3	RS(0.981)S(0.986)RFS(0.965)VGDS(0.068)ENPNQQELTVSA	0.55405	0.988	1.042	1.139	0.937	0.881	1.051	1.022	0.989	1.086
binding	A0A3Q1MLN7	98	S	Septin 4 OS=Bos taurus OX=9913 GN=SEPTIN4 PE=3 SV=1	SEPTIN4	1	9.02601e-122	214.46	3	LDPYDS(1)S(1)EDDKEYVGFATLPNQVHR	1.0748	0.992	0.908	1.095	0.964	0.953	0.984	1.177	1.188	0.968
binding	A0A3Q1MLN7	305	S	Septin 4 OS=Bos taurus OX=9913 GN=SEPTIN4 PE=3 SV=1	SEPTIN4	1	0	326.5	4	VYQFPDCDS(1)DEDEDFKSQDLALK	-0.0025409	1.221	1.163	0.861	1.012	1.118	0.825	1.226	0.331	1.361
binding	A0A3Q1MLN7	313	S	Septin 4 OS=Bos taurus OX=9913 GN=SEPTIN4 PE=3 SV=1	SEPTIN4	1	5.08545e-09	93.542	3	VYQFPDCDS(1)DEDEDFKS(1)QDLALK	0.81783	1.043	1.028	1.039	1.098	1.071	0.782	1.2	1.149	0.836
binding	A0A3S5ZPV0	324	S	Stabilizer of axonemal microtubules 1 OS=Bos taurus OX=9913 GN=SAXO1 PE=4 SV=1	SAXO1	1	5.12855e-05	81.807	2	GAPAES(1)CRPALS(1)VK	1.4618	1.108	0.879	1.166	1.089	0.866	0.904	1.076	1.084	1.027
binding	A0A3S5ZPV0	330	S	Stabilizer of axonemal microtubules 1 OS=Bos taurus OX=9913 GN=SAXO1 PE=4 SV=1	SAXO1	1	2.41854e-19	137.45	2	GAPAES(1)CRPALS(1)VK	1.4618	0.985	0.863	1.184	1.005	1.035	0.944	1.077	1.027	1.055
binding	A0A3S5ZPV0	190	S	Stabilizer of axonemal microtubules 1 OS=Bos taurus OX=9913 GN=SAXO1 PE=4 SV=1	SAXO1	1	0.00281784	65.179	3	S(1)CKPPAVPK	1.0379	0.876	0.977	1.406	0.932	0.943	0.887	0.922	1.042	1.211
binding	A0A3S5ZPV0	67	T	Stabilizer of axonemal microtubules 1 OS=Bos taurus OX=9913 GN=SAXO1 PE=4 SV=1	SAXO1	0.999997	0.00112061	72.523	3	ACT(1)PMEGLTTSR	-0.14758	0.976	0.972	1.153	1.054	0.916	0.923	1.077	1.027	1.083
binding	A0A3S5ZPV0	98	S	Stabilizer of axonemal microtubules 1 OS=Bos taurus OX=9913 GN=SAXO1 PE=4 SV=1	SAXO1	0.999999	6.40621e-08	104.38	3	IHQPNPFVPS(1)EENMDLQTTYK	-0.83683	0.971	0.871	1.247	0.925	0.958	0.979	1.055	1.004	1.167
binding	A0A3S5ZPV0	454	S	Stabilizer of axonemal microtubules 1 OS=Bos taurus OX=9913 GN=SAXO1 PE=4 SV=1	SAXO1	0.99997	1.56976e-13	132.03	2	IYRPVS(0.8)QT(0.2)GS(1)RR	0.026523	1.077	0.967	1.067	1.083	1.021	0.978	1.16	0.911	0.899
binding	A0A3S5ZPV0	213	S	Stabilizer of axonemal microtubules 1 OS=Bos taurus OX=9913 GN=SAXO1 PE=4 SV=1	SAXO1	0.999258	0.00102871	85.554	2	MS(0.999)Y(0.001)VAHPLEK	0.54608	0.93	0.87	1.25	1.037	0.974	0.923	1.029	1.036	1.143
binding	A0A3S5ZPV0	397	S	Stabilizer of axonemal microtubules 1 OS=Bos taurus OX=9913 GN=SAXO1 PE=4 SV=1	SAXO1	0.984319	2.12145e-14	93.339	4	S(0.016)CKPVWS(0.984)GPQGNIPVEGQT(0.169)T(0.035)Y(0.045)T(0.014)IS(0.094)FT(0.643)PK	-0.48241	0.829	1.033	0.925	0.977	1.01	0.975	1.062	1.119	1.183
binding	A0A3S5ZPV0	414	S	Stabilizer of axonemal microtubules 1 OS=Bos taurus OX=9913 GN=SAXO1 PE=4 SV=1	SAXO1	0.816211	5.83753e-144	224.51	4	SCKPVWSGPQGNIPVEGQT(0.001)T(0.012)Y(0.006)T(0.185)IS(0.816)FT(0.98)PK	-0.35623	1.021	1.003	1.094	1.035	1.054	0.952	1.148	1.002	0.848
binding	A0A3S5ZPV0	272	S	Stabilizer of axonemal microtubules 1 OS=Bos taurus OX=9913 GN=SAXO1 PE=4 SV=1	SAXO1	0.99599	3.53322e-26	141.38	4	SLKPPARPYGLDTPFS(0.996)NT(0.003)T(0.001)EFR	0.33071	0.937	0.855	1.023	0.982	0.995	1.037	1.115	1.054	1.143
binding	A0A3S5ZPV0	457	S	Stabilizer of axonemal microtubules 1 OS=Bos taurus OX=9913 GN=SAXO1 PE=4 SV=1	SAXO1	0.980751	4.19333e-45	160.88	3	RS(0.981)S(0.986)RFS(0.965)VGDS(0.068)ENPNQQELTVSA	0.55405	0.988	1.042	1.139	0.937	0.881	1.051	1.022	0.989	1.086
binding	A0A3S5ZPV0	450	S	Stabilizer of axonemal microtubules 1 OS=Bos taurus OX=9913 GN=SAXO1 PE=4 SV=1	SAXO1	0.999851	6.45856e-46	201.76	3	IYRPVS(1)QTGSR	-0.72272	1.064	0.997	1.067	1.098	0.975	0.895	1.181	0.956	0.948
binding	F1MYH5	495	S	A-kinase anchoring protein 4 OS=Bos taurus OX=9913 GN=AKAP4 PE=4 SV=1	AKAP4	0.999895	0	321.97	4	VS(1)EHILKES(1)LTMWNQK	-0.59397	1.031	0.885	1.173	1.103	1.135	1.011	0.963	1.029	0.927
binding	F1MYH5	728	Y	A-kinase anchoring protein 4 OS=Bos taurus OX=9913 GN=AKAP4 PE=4 SV=1	AKAP4	0.862771	1.56353e-92	198.03	3	YSNNEAALTDLEEQASSS(0.001)NNS(0.134)NFY(0.863)QT(0.002)SGPR	-1.4117	1.053	1.035	1.317	0.958	1.03	0.838	1.183	0.925	0.986
binding	F1MYH5	737	Y	A-kinase anchoring protein 4 OS=Bos taurus OX=9913 GN=AKAP4 PE=4 SV=1	AKAP4	0.319276	3.22435e-19	87.091	5	S(0.259)S(0.279)Y(0.319)EAGMS(0.027)QS(0.03)Y(0.039)QDS(0.044)HGPEVIVNNQCS(0.058)T(0.044)S(0.285)S(0.613)LQK	-0.66762
binding	F1MYH5	432	T	A-kinase anchoring protein 4 OS=Bos taurus OX=9913 GN=AKAP4 PE=4 SV=1	AKAP4	0.502118	0.0108108	40.137	4	KET(0.502)KS(0.497)QCLS(0.903)Y(0.088)T(0.618)S(0.392)LK	0.3981	1.097	0.997	1.11	1.006	0.973	1.003	1.043	1.141	0.868
binding	F1MYH5	497	T	A-kinase anchoring protein 4 OS=Bos taurus OX=9913 GN=AKAP4 PE=4 SV=1	AKAP4	0.994455	7.74233e-05	130.36	3	ES(0.006)LT(0.994)MWNQK	-0.38269	1.062	0.954	1.165	1.151	1.017	0.905	1.117	0.988	0.933
binding	F1MYH5	528	T	A-kinase anchoring protein 4 OS=Bos taurus OX=9913 GN=AKAP4 PE=4 SV=1	AKAP4	0.943061	8.29362e-34	185.57	3	EKIS(0.001)PS(0.059)T(0.943)DS(0.997)LAK	-0.7384	1.101	0.953	0.843	1.09	1.072	0.882	1.191	1.136	0.944
binding	F1MYH5	570	T	A-kinase anchoring protein 4 OS=Bos taurus OX=9913 GN=AKAP4 PE=4 SV=1	AKAP4	0.998405	2.43494e-60	172.36	3	GKEACEDDCPPGT(0.095)T(0.765)S(0.141)YMT(0.998)QS(0.001)AQYEK	-0.14905	1.653	1.161	0.317	1.662	1.147	0.366	1.577	1.192	0.253
binding	F1MYH5	566	T	A-kinase anchoring protein 4 OS=Bos taurus OX=9913 GN=AKAP4 PE=4 SV=1	AKAP4	0.80226	2.43494e-60	172.36	3	EACEDDCPPGT(0.135)T(0.802)S(0.05)Y(0.013)MTQSAQYEK	2.3033	1.421	1.121	0.511	1.617	1.299	0.454	1.43	1.054	0.414
binding	F1MYH5	565	T	A-kinase anchoring protein 4 OS=Bos taurus OX=9913 GN=AKAP4 PE=4 SV=1	AKAP4	0.793669	3.25859e-60	178.7	4	GKEACEDDCPPGT(0.794)T(0.17)S(0.037)YMTQSAQYEK	-0.40868	1.324	1.168	0.558	1.447	1.095	0.448	1.477	1.341	0.445
binding	F1MYH5	440	T	A-kinase anchoring protein 4 OS=Bos taurus OX=9913 GN=AKAP4 PE=4 SV=1	AKAP4	0.977917	4.02784e-140	251.55	4	KET(0.083)KS(0.861)QCLS(0.054)YT(0.978)S(0.023)LK	0.62855	0.967	0.982	0.911	0.93	1.402	0.91	1.035	1.153	0.887
binding	F1MYH5	84	T	A-kinase anchoring protein 4 OS=Bos taurus OX=9913 GN=AKAP4 PE=4 SV=1	AKAP4	0.744569	4.13176e-66	204.51	3	QDQS(0.256)KT(0.745)EGS(1)VCLFK	1.2652	0.985	0.938	1.274	1.013	0.994	0.972	1.037	1.124	0.942
binding	F1MYH5	42	S	A-kinase anchoring protein 4 OS=Bos taurus OX=9913 GN=AKAP4 PE=4 SV=1	AKAP4	0.999856	3.4584e-134	240.18	3	VICFVDVS(0.974)T(0.026)LS(1)MEDKDSK	0.053829	0.916	0.974	1.423	0.974	0.974	0.952	0.975	1.078	1.036
binding	F1MYH5	39	S	A-kinase anchoring protein 4 OS=Bos taurus OX=9913 GN=AKAP4 PE=4 SV=1	AKAP4	0.991449	3.4584e-134	240.18	3	VICFVDVS(0.991)T(0.024)LS(0.984)MEDKDSK	-2.0563	0.933	1.026	1.385	0.96	1.037	0.956	0.936	1.062	0.986
binding	F1MYH5	56	S	A-kinase anchoring protein 4 OS=Bos taurus OX=9913 GN=AKAP4 PE=4 SV=1	AKAP4	1	0	391.59	4	DAAGCS(1)S(1)EGDLNLENLEEKEIIVIK	-0.75029	0.874	0.916	1.227	0.966	1.056	0.958	0.992	1.139	1.114
binding	F1MYH5	55	S	A-kinase anchoring protein 4 OS=Bos taurus OX=9913 GN=AKAP4 PE=4 SV=1	AKAP4	1	0	359.9	4	DAAGCS(1)S(1)EGDLNLENLEEKEIIVIK	-0.75029	0.886	0.911	1.345	0.944	0.927	0.996	0.957	1.138	1.159
binding	F1MYH5	811	S	A-kinase anchoring protein 4 OS=Bos taurus OX=9913 GN=AKAP4 PE=4 SV=1	AKAP4	1	9.44622e-91	194.05	2	GYS(1)VGDLLQEVMK	1.0524	0.996	1.002	1.104	0.976	1.119	0.899	1.092	1.099	0.956
binding	F1MYH5	725	S	A-kinase anchoring protein 4 OS=Bos taurus OX=9913 GN=AKAP4 PE=4 SV=1	AKAP4	0.999565	6.22979e-85	180.21	3	YSNNEAALTDLEEQAS(1)S(1)S(1)NNS(1)NFY(0.001)QTSGPR	4.0059	1.082	1.016	0.985	0.947	1.04	0.893	1.078	1.172	0.996
binding	F1MYH5	291	T	A-kinase anchoring protein 4 OS=Bos taurus OX=9913 GN=AKAP4 PE=4 SV=1	AKAP4	1	2.68135e-86	213.93	4	DGGRKT(1)FLYSELSNK	-1.005	1.09	0.926	0.944	1.237	1.023	1.057	1.199	0.954	0.804
binding	F1MYH5	745	Y	A-kinase anchoring protein 4 OS=Bos taurus OX=9913 GN=AKAP4 PE=4 SV=1	AKAP4	0.645313	4.05661e-36	138.08	4	S(0.476)S(0.501)Y(0.022)EAGMS(0.185)QS(0.137)Y(0.645)QDS(0.034)HGPEVIVNNQCSTSSLQK	-1.7386	1.211	0.737	0.939	1.066	1.197	0.996	1.031	1.051	1.005
binding	F1MYH5	602	T	A-kinase anchoring protein 4 OS=Bos taurus OX=9913 GN=AKAP4 PE=4 SV=1	AKAP4	0.681283	7.94594e-34	134.66	4	GAPGPS(0.637)T(0.681)S(0.681)MKDNQHLDSQK	0.89159	1.126	0.9	1.095	1.128	0.821	1.129	1.096	0.984	0.961
binding	F1MYH5	651	T	A-kinase anchoring protein 4 OS=Bos taurus OX=9913 GN=AKAP4 PE=4 SV=1	AKAP4	1	7.17407e-212	266.49	4	LLNESPFNCEDLCEGENKHS(1)EIRT(1)NK	-1.2686	1.139	0.921	1.052	1.042	0.97	0.947	1.124	1.062	0.994
binding	F1MYH5	20	Y	A-kinase anchoring protein 4 OS=Bos taurus OX=9913 GN=AKAP4 PE=4 SV=1	AKAP4	0.999298	0.0145548	95.741	2	VDLY(0.999)S(0.001)PR	-0.0086419	0.911	0.931	1.185	1.022	1.026	0.922	1.172	1.154	0.95
binding	F1MYH5	439	Y	A-kinase anchoring protein 4 OS=Bos taurus OX=9913 GN=AKAP4 PE=4 SV=1	AKAP4	0.7482	0.00719048	73.834	2	SQCLS(0.982)Y(0.748)T(0.22)S(0.05)LK	-0.5645
binding	F1MYH5	575	Y	A-kinase anchoring protein 4 OS=Bos taurus OX=9913 GN=AKAP4 PE=4 SV=1	AKAP4	0.999985	5.9854e-233	280.91	3	EACEDDCPPGTTSYMTQSAQY(1)EK	-0.18763	1.378	1.166	0.379	1.582	1.197	0.337	1.614	1.388	0.273
binding	F1MYH5	568	Y	A-kinase anchoring protein 4 OS=Bos taurus OX=9913 GN=AKAP4 PE=4 SV=1	AKAP4	0.998111	1.99397e-45	165.53	3	EACEDDCPPGTTS(0.001)Y(0.998)MTQSAQYEK	-0.42611
binding	F1MYH5	294	Y	A-kinase anchoring protein 4 OS=Bos taurus OX=9913 GN=AKAP4 PE=4 SV=1	AKAP4	0.996868	1.82358e-13	150.81	3	TFLY(0.997)S(0.003)ELSNK	-0.096864	1.197	0.81	1.104	1.156	0.99	0.853	1.216	0.96	1.039
binding	F1MYH5	243	Y	A-kinase anchoring protein 4 OS=Bos taurus OX=9913 GN=AKAP4 PE=4 SV=1	AKAP4	0.999764	2.38898e-13	121.02	4	CLHHSIY(1)PPSGDK	0.38468	1.132	0.898	1.138	1.081	0.865	0.951	1.153	1.099	0.971
binding	F1MYH5	280	T	A-kinase anchoring protein 4 OS=Bos taurus OX=9913 GN=AKAP4 PE=4 SV=1	AKAP4	1	1.74395e-121	213.83	2	GT(1)GEECRDGGR	0.081093	0.928	0.942	0.94	1.042	0.982	0.872	1.059	1.31	1.121
binding	F1MYH5	40	T	A-kinase anchoring protein 4 OS=Bos taurus OX=9913 GN=AKAP4 PE=4 SV=1	AKAP4	0.977389	1.08336e-56	173.89	3	VICFVDVS(0.021)T(0.977)LS(0.001)MEDK	-1.371	0.892	1.009	1.381	0.974	1.004	0.958	0.98	1.053	1.031
binding	F1MYH5	761	T	A-kinase anchoring protein 4 OS=Bos taurus OX=9913 GN=AKAP4 PE=4 SV=1	AKAP4	0.915292	7.76888e-114	205.58	4	S(0.319)S(0.322)Y(0.305)EAGMS(0.019)QS(0.021)Y(0.013)QDS(0.002)HGPEVIVNNQCS(0.909)T(0.915)S(0.112)S(0.063)LQK	0.17003	1.031	0.921	1.157	1.087	1.193	0.895	0.867	1.136	0.967
binding	F1MYH5	482	T	A-kinase anchoring protein 4 OS=Bos taurus OX=9913 GN=AKAP4 PE=4 SV=1	AKAP4	0.928534	1.37243e-108	240.13	2	QEECKS(0.075)LT(0.929)S(0.996)AEK	-0.80435	1.074	0.817	0.881	1.099	0.874	0.905	1.323	1.323	0.95
binding	F1MYH5	184	T	A-kinase anchoring protein 4 OS=Bos taurus OX=9913 GN=AKAP4 PE=4 SV=1	AKAP4	0.998958	4.08452e-258	306.02	2	NTNNNQSPS(0.001)T(0.999)PPGKS(0.016)PS(0.984)NQR	1.1153	1.038	0.921	0.928	0.932	1.04	1.059	1.018	1.172	1.05
binding	F1MYH5	176	T	A-kinase anchoring protein 4 OS=Bos taurus OX=9913 GN=AKAP4 PE=4 SV=1	AKAP4	0.695127	5.25175e-09	84.903	3	LEMT(0.441)AAKNT(0.695)NNNQS(0.782)PS(0.104)T(0.977)PPGKS(0.361)PS(0.64)NQR	-2.8245	0.967	1.147	0.725	0.607	1.655	0.998	0.915	1.32	0.712
binding	F1MYH5	273	T	A-kinase anchoring protein 4 OS=Bos taurus OX=9913 GN=AKAP4 PE=4 SV=1	AKAP4	0.861082	1.21827e-54	177.6	3	IASEMAHDAVEVT(0.861)S(0.139)AEMR	0.16349	1.049	1.087	1.362	0.859	1.092	0.964	0.907	0.991	0.953
binding	F1MYH5	655	T	A-kinase anchoring protein 4 OS=Bos taurus OX=9913 GN=AKAP4 PE=4 SV=1	AKAP4	0.900691	9.30678e-08	147.66	3	T(0.007)NKS(0.118)T(0.901)S(0.975)IFK	0.65224	1.055	0.997	1.126	0.927	1.082	1.033	1.03	1.072	0.899
binding	F1MYH5	713	T	A-kinase anchoring protein 4 OS=Bos taurus OX=9913 GN=AKAP4 PE=4 SV=1	AKAP4	0.391135	0.00731369	40.067	4	Y(0.001)S(0.001)NNEAALT(0.391)DLEEQAS(0.391)S(0.391)S(0.391)NNS(0.391)NFY(0.031)QT(0.008)S(0.004)GPR	-0.11161
binding	A0A3Q1MLN7	97	S	Septin 4 OS=Bos taurus OX=9913 GN=SEPTIN4 PE=3 SV=1	SEPTIN4	1	9.02601e-122	214.46	3	LDPYDS(1)S(1)EDDKEYVGFATLPNQVHR	1.0748	0.942	0.946	1.144	0.943	1.12	1.016	1.039	1.113	0.927
binding	F1MYH5	235	S	A-kinase anchoring protein 4 OS=Bos taurus OX=9913 GN=AKAP4 PE=4 SV=1	AKAP4	1	1.02195e-34	122.84	2	EKLENGS(1)K	0.31622	1.294	0.886	1.138	1.119	1.043	0.941	1.042	0.955	0.882
binding	F1MYH5	527	S	A-kinase anchoring protein 4 OS=Bos taurus OX=9913 GN=AKAP4 PE=4 SV=1	AKAP4	0.994624	3.85109e-75	193.28	2	IS(0.001)PS(0.995)T(0.006)DS(0.998)LAK	2.7506	1.095	0.954	0.886	1.116	1.056	0.847	1.227	1.17	0.888
binding	G3N309	136	S	Dynein axonemal heavy chain 8 OS=Bos taurus OX=9913 GN=DNAH8 PE=4 SV=2	DNAH8	1	4.59957e-37	180.31	2	S(1)MS(1)GIPNLQETLK	-0.13146
binding	G3N309	1178	S	Dynein axonemal heavy chain 8 OS=Bos taurus OX=9913 GN=DNAH8 PE=4 SV=2	DNAH8	0.902617	1.82377e-05	84.214	3	VIS(0.581)S(0.648)T(0.828)S(0.903)RT(0.028)T(0.011)MDVAHS(0.001)SPGK	0.32167
binding	G3N309	1176	S	Dynein axonemal heavy chain 8 OS=Bos taurus OX=9913 GN=DNAH8 PE=4 SV=2	DNAH8	0.781615	1.82377e-05	96.311	2	VIS(0.218)S(0.782)T(0.001)SR	0.021059
binding	G3N309	1175	S	Dynein axonemal heavy chain 8 OS=Bos taurus OX=9913 GN=DNAH8 PE=4 SV=2	DNAH8	0.875569	1.82377e-05	59.302	3	RVIS(0.876)S(0.092)T(0.03)S(0.003)R	0.48947
binding	G3N309	767	S	Dynein axonemal heavy chain 8 OS=Bos taurus OX=9913 GN=DNAH8 PE=4 SV=2	DNAH8	1	1.75505e-05	94.717	3	RIS(1)EPINYFFK	0.026604
binding	G3N309	120	S	Dynein axonemal heavy chain 8 OS=Bos taurus OX=9913 GN=DNAH8 PE=4 SV=2	DNAH8	0.99939	4.20342e-05	96.848	3	MVQS(0.001)MLS(0.999)DVLSQSSHR	0.21955
binding	G3N309	1109	S	Dynein axonemal heavy chain 8 OS=Bos taurus OX=9913 GN=DNAH8 PE=4 SV=2	DNAH8	0.997763	0.00674665	66.56	2	IFVAS(0.998)PY(0.002)GR	0.20842
binding	G3N309	1167	S	Dynein axonemal heavy chain 8 OS=Bos taurus OX=9913 GN=DNAH8 PE=4 SV=2	DNAH8	1	0.0210963	50.914	2	GVAHWGQQS(1)R	-2.4221
binding	G3N309	1199	S	Dynein axonemal heavy chain 8 OS=Bos taurus OX=9913 GN=DNAH8 PE=4 SV=2	DNAH8	1	2.20753e-16	142.39	2	S(1)FEEMIPAR	-0.15871
binding	G3N309	448	S	Dynein axonemal heavy chain 8 OS=Bos taurus OX=9913 GN=DNAH8 PE=4 SV=2	DNAH8	1	2.29892e-09	107.82	3	AVINVLNVAHS(1)K	0.95596
binding	E1BMU6	68	S	A-kinase anchoring protein 1 OS=Bos taurus OX=9913 GN=AKAP1 PE=4 SV=1	AKAP1	0.999686	6.83366e-30	146.83	3	AGPEAQEVLPVEDSRPGAAS(1)PPPER	-0.8409
binding	E1BMU6	35	S	A-kinase anchoring protein 1 OS=Bos taurus OX=9913 GN=AKAP1 PE=4 SV=1	AKAP1	1	0.00408781	53.377	4	KKEPLDS(1)HDR	1.5754
binding	E1BMU6	100	S	A-kinase anchoring protein 1 OS=Bos taurus OX=9913 GN=AKAP1 PE=4 SV=1	AKAP1	0.851451	6.68399e-34	153.58	2	RS(0.073)ES(0.851)S(0.089)GS(0.986)LPNPADTR	0.10308
binding	E1BMU6	103	S	A-kinase anchoring protein 1 OS=Bos taurus OX=9913 GN=AKAP1 PE=4 SV=1	AKAP1	0.986456	6.68399e-34	153.58	2	RS(0.073)ES(0.851)S(0.089)GS(0.986)LPNPADTR	0.10308
binding	G3N309	89	S	Dynein axonemal heavy chain 8 OS=Bos taurus OX=9913 GN=DNAH8 PE=4 SV=2	DNAH8	1	1.31728e-158	259.52	2	APTSSLSDYLNLLPS(1)DER	2.6141
binding	E1B715	445	T	Kinesin-like protein OS=Bos taurus OX=9913 GN=KIF9 PE=3 SV=1	KIF9	0.999929	0.0116037	69.721	2	KYT(1)LIDK	-0.14755	0.578	0.582	0.83	1.278	1.652	1.729	0.85	0.801	0.856
binding	E1B715	550	T	Kinesin-like protein OS=Bos taurus OX=9913 GN=KIF9 PE=3 SV=1	KIF9	0.478855	0.000346061	78.708	3	DRET(0.479)S(0.479)NT(0.042)EPLASDSPK	1.1353
binding	E1B715	527	S	Kinesin-like protein OS=Bos taurus OX=9913 GN=KIF9 PE=3 SV=1	KIF9	0.949617	3.93979e-39	166.93	2	DLDVST(0.049)S(0.95)KT(0.001)QLTPSSK	-1.5551	0.989	1.143	1.604	0.764	1.028	0.949	0.769	0.842	1.07
binding	E1B715	534	S	Kinesin-like protein OS=Bos taurus OX=9913 GN=KIF9 PE=3 SV=1	KIF9	0.498015	0.000970829	66.826	3	TQLT(0.004)PS(0.498)S(0.498)KDGDVK	0.67571
binding	E1B715	535	S	Kinesin-like protein OS=Bos taurus OX=9913 GN=KIF9 PE=3 SV=1	KIF9	0.498015	0.000970829	66.826	3	TQLT(0.004)PS(0.498)S(0.498)KDGDVK	0.67571
binding	E1B715	551	S	Kinesin-like protein OS=Bos taurus OX=9913 GN=KIF9 PE=3 SV=1	KIF9	0.478855	0.000346061	78.708	3	DRET(0.479)S(0.479)NT(0.042)EPLASDSPK	1.1353
binding	E1B715	558	S	Kinesin-like protein OS=Bos taurus OX=9913 GN=KIF9 PE=3 SV=1	KIF9	0.499623	0.00651228	46.877	4	DRETSNTEPLAS(0.5)DS(0.5)PK	1.2624
binding	E1B715	560	S	Kinesin-like protein OS=Bos taurus OX=9913 GN=KIF9 PE=3 SV=1	KIF9	0.993433	1.54707e-30	163.62	2	ETSNTEPLAS(0.007)DS(0.993)PK	0.21506	0.981	0.897	1.471	0.96	0.707	0.94	1.145	0.867	1.33
binding	G3N309	138	S	Dynein axonemal heavy chain 8 OS=Bos taurus OX=9913 GN=DNAH8 PE=4 SV=2	DNAH8	1	4.44623e-30	165.82	2	S(1)MS(1)GIPNLQETLK	-0.82711
binding	E1B715	737	S	Kinesin-like protein OS=Bos taurus OX=9913 GN=KIF9 PE=3 SV=1	KIF9	1	0.00146334	81.703	2	IVS(1)LGEDDQDR	3.6726	1.018	0.917	1.247	0.948	0.923	1.063	0.988	0.868	1.255
binding	E1B715	514	S	Kinesin-like protein OS=Bos taurus OX=9913 GN=KIF9 PE=3 SV=1	KIF9	0.8444	7.77307e-06	85.881	4	KEGAS(0.844)S(0.155)PLS(0.001)GK	0.72363	0.872	0.621	0.726	1.045	0.839	1.06	1.457	1.341	1.361
binding	E1B715	515	S	Kinesin-like protein OS=Bos taurus OX=9913 GN=KIF9 PE=3 SV=1	KIF9	0.945279	2.11976e-08	112.6	2	KEGAS(0.052)S(0.945)PLS(0.003)GK	1.842	1.095	0.966	1.309	0.914	0.838	1.12	0.954	0.976	1.027
binding	E1B715	518	S	Kinesin-like protein OS=Bos taurus OX=9913 GN=KIF9 PE=3 SV=1	KIF9	0.99928	2.11976e-08	112.6	4	KEGAS(0.136)S(0.865)PLS(0.999)GKDLDVSTSK	1.2418	1.05	0.864	1.134	0.938	0.845	1.064	1.141	1.088	1.12
binding	E1B715	526	T	Kinesin-like protein OS=Bos taurus OX=9913 GN=KIF9 PE=3 SV=1	KIF9	0.523295	6.39557e-11	122.53	3	KEGAS(0.382)S(0.619)PLS(0.999)GKDLDVS(0.155)T(0.523)S(0.322)K	1.9937	1.187	1.103	1.547	0.847	0.855	1.14	0.738	0.775	0.957
binding	E1BN01	34	S	Dynein axonemal light intermediate chain 1 OS=Bos taurus OX=9913 GN=DNALI1 PE=4 SV=3	DNALI1	0.999937	0.000221241	67.56	4	VS(1)PQQPGPSGPVPQPPK	-0.88681	0.875	1.019	1.354	0.855	0.954	1.111	1.061	0.896	1.035
binding	E1BN01	54	S	Dynein axonemal light intermediate chain 1 OS=Bos taurus OX=9913 GN=DNALI1 PE=4 SV=3	DNALI1	0.692707	9.33151e-05	79.676	3	T(0.074)KLPS(0.693)T(0.184)S(0.05)CVPDPTK	-0.48296	0.517	1.091	1.392	0.517	1.416	1.142	0.831	0.826	1.324
binding	E1B715	747	S	Kinesin-like protein OS=Bos taurus OX=9913 GN=KIF9 PE=3 SV=1	KIF9	0.999963	1.0232e-71	177.85	4	IVSLGEDDQDRFS(1)QLQQTTLPEGPDSVSFYNAK	-1.3771	1.049	1.106	1.443	0.905	1.132	1.078	0.739	0.808	0.881
binding	G3N309	1187	S	Dynein axonemal heavy chain 8 OS=Bos taurus OX=9913 GN=DNAH8 PE=4 SV=2	DNAH8	0.553145	6.1948e-05	92.593	3	TTMDVAHS(0.553)S(0.447)PGK	0.90543
binding	E1BJV9	711	S	Actin filament associated protein 1 OS=Bos taurus OX=9913 GN=AFAP1 PE=4 SV=3	AFAP1	0.994627	0.00522271	47.082	4	S(0.005)RPAPGNS(0.995)PCRGHVLR	0.71599	1.112		1.004	0.788		0.927	1.303		0.864
binding	E1BJV9	668	S	Actin filament associated protein 1 OS=Bos taurus OX=9913 GN=AFAP1 PE=4 SV=3	AFAP1	0.961048	0.0213244	52.112	2	S(0.002)GT(0.002)S(0.004)S(0.031)PQS(0.961)PVFR	0.70963	1.067		1.364	0.902		0.998	0.831		0.887
binding	E1BHZ3	319	S	FAM161 centrosomal protein A OS=Bos taurus OX=9913 GN=FAM161A PE=4 SV=2	FAM161A	0.999949	4.09389e-05	103.75	2	TQDFLQNPS(1)PRPYS(1)PAR	0.84589	1.083	1.238	1.089	1.086	1.052	0.991	0.869	0.956	0.809
binding	E1BHZ3	314	S	FAM161 centrosomal protein A OS=Bos taurus OX=9913 GN=FAM161A PE=4 SV=2	FAM161A	0.999993	4.09389e-05	103.75	3	TQDFLQNPS(1)PR	1.0251	1.028	1.205	1.07	1.081	1.031	1.005	0.923	0.991	0.845
binding	E1BHZ3	285	S	FAM161 centrosomal protein A OS=Bos taurus OX=9913 GN=FAM161A PE=4 SV=2	FAM161A	0.953571	2.73395e-05	83.312	3	S(0.016)T(0.016)YS(0.966)S(0.954)T(0.049)INDKLTEEELYK	-2.3761	0.983	1.058	1.006	1.174	1.262	1.101	0.946	0.816	0.84
binding	E1BHZ3	284	S	FAM161 centrosomal protein A OS=Bos taurus OX=9913 GN=FAM161A PE=4 SV=2	FAM161A	0.966199	2.73395e-05	83.312	3	S(0.016)T(0.016)YS(0.966)S(0.954)T(0.049)INDKLTEEELYK	-2.3761	1.013	1.079	1.026	1.188	1.261	1.092	0.926	0.797	0.811
binding	E1BHZ3	176	S	FAM161 centrosomal protein A OS=Bos taurus OX=9913 GN=FAM161A PE=4 SV=2	FAM161A	0.602062	5.69336e-05	95.264	3	S(0.602)KS(0.398)DIEMVHK	-0.43554	1.232	1.097	0.984	1.205	1.101	0.886	1.039	0.92	0.753
binding	E1BHZ3	178	S	FAM161 centrosomal protein A OS=Bos taurus OX=9913 GN=FAM161A PE=4 SV=2	FAM161A	1	5.69336e-05	95.264	3	S(1)DIEMVHK	-0.45838	1.187	1.17	0.997	1.272	1.173	0.905	0.992	0.841	0.678
binding	E1BHZ3	436	T	FAM161 centrosomal protein A OS=Bos taurus OX=9913 GN=FAM161A PE=4 SV=2	FAM161A	0.838097	7.31827e-07	98.491	3	AANTKPAPCSCNPPT(0.838)PT(0.152)VS(0.008)S(0.002)R	0.54771	1.516	0.961	0.543	1.316	1.072	0.882	1.148	0.795	0.948
binding	E1BHZ3	107	S	FAM161 centrosomal protein A OS=Bos taurus OX=9913 GN=FAM161A PE=4 SV=2	FAM161A	0.998703	0.000412899	70.114	3	KY(0.004)S(0.996)EKS(0.999)GMMT(0.001)YAK	0.085991	1.131	1.029	1.051	1.331	0.981	0.858	1.286	0.878	0.758
binding	E1BHZ3	386	S	FAM161 centrosomal protein A OS=Bos taurus OX=9913 GN=FAM161A PE=4 SV=2	FAM161A	0.996242	4.85364e-168	257.51	3	FLTVCEPCDLQAAS(1)HS(0.996)AT(0.004)KR	-0.47122	1.118	0.843	0.867	1.374	1.206	0.929	1.204	0.887	0.843
binding	E1BHZ3	384	S	FAM161 centrosomal protein A OS=Bos taurus OX=9913 GN=FAM161A PE=4 SV=2	FAM161A	0.99994	1.16433e-57	177.12	3	FLTVCEPCDLQAAS(1)HS(0.996)AT(0.004)KR	-0.47122	1.115	0.774	0.843	1.459	1.27	0.937	1.241	0.842	0.811
binding	E1BHZ3	60	S	FAM161 centrosomal protein A OS=Bos taurus OX=9913 GN=FAM161A PE=4 SV=2	FAM161A	0.990443	1.64262e-93	229.62	2	EEAAS(0.886)VS(0.161)S(0.961)GS(0.99)LS(0.002)EK	-0.24799	0.936	0.828	0.826	1.138	1.052	0.854	1.367	1.144	1.121
binding	E1BHZ3	58	S	FAM161 centrosomal protein A OS=Bos taurus OX=9913 GN=FAM161A PE=4 SV=2	FAM161A	0.976565	1.50715e-54	192.72	2	EEAASVS(0.023)S(0.977)GSLSEK	0.09985	1.079	0.955	0.919	1.208	0.937	0.845	1.332	1.038	0.966
binding	E1BHZ3	57	S	FAM161 centrosomal protein A OS=Bos taurus OX=9913 GN=FAM161A PE=4 SV=2	FAM161A	0.956522	6.3408e-45	181.34	2	EEAASVS(0.957)S(0.062)GS(0.982)LSEK	-0.65496	0.866	0.91	0.89	1.239	1.165	0.913	1.118	1.049	1.099
binding	E1BHZ3	55	S	FAM161 centrosomal protein A OS=Bos taurus OX=9913 GN=FAM161A PE=4 SV=2	FAM161A	0.885631	5.76136e-05	91.889	2	EEAAS(0.886)VS(0.161)S(0.961)GS(0.99)LS(0.002)EK	-0.24799	1.198	0.932	0.959	1.173	0.942	0.839	1.179	1.022	1.016
binding	E1BHZ3	104	S	FAM161 centrosomal protein A OS=Bos taurus OX=9913 GN=FAM161A PE=4 SV=2	FAM161A	0.99972	0.000412899	70.114	4	KYS(1)EKS(0.982)GMMT(0.016)Y(0.001)AK	1.7461	1.131	1.029	1.051	1.331	0.981	0.858	1.286	0.878	0.758
binding	E1BNC7	80	S	DnaJ heat shock protein family (Hsp40) member B8 OS=Bos taurus OX=9913 GN=DNAJB8 PE=4 SV=2	DNAJB8	0.894764	1.77356e-09	73.711	3	LGGT(0.089)GS(0.895)PHGS(0.015)PFGGGY(0.001)T(0.001)FR	-1.7733	1.129	1.094	0.839	0.857	1.093	0.823	1.096	1.079	1.023
binding	E1BHZ3	388	T	FAM161 centrosomal protein A OS=Bos taurus OX=9913 GN=FAM161A PE=4 SV=2	FAM161A	0.532437	1.35286e-16	128.98	4	FLTVCEPCDLQAAS(0.117)HS(0.351)AT(0.532)KR	-0.19145	1.085	0.822	0.892	0.981	1.215	1.112	0.892	1.01	1.144
binding	E1BGY2	58	S	Potassium calcium-activated channel subfamily N member 1 OS=Bos taurus OX=9913 GN=KCNN1 PE=4 SV=3	KCNN1	0.823333	0.000399061	65.528	2	S(0.009)EPAQPS(0.168)PGS(0.823)PR	-3.1305
binding	E1BJV9	664	S	Actin filament associated protein 1 OS=Bos taurus OX=9913 GN=AFAP1 PE=4 SV=3	AFAP1	0.73621	0.00168678	74.853	2	S(0.008)GT(0.158)S(0.736)S(0.097)PQSPVFR	0.2715	0.902		1.011	0.945		1.176	0.996		0.972
binding	E1BJV9	548	S	Actin filament associated protein 1 OS=Bos taurus OX=9913 GN=AFAP1 PE=4 SV=3	AFAP1	0.999669	2.98798e-10	137.93	2	RTPS(1)NADQYK	-0.81187	1.141		1.204	0.929		1.154	0.94		0.838
binding	E1BJV9	343	S	Actin filament associated protein 1 OS=Bos taurus OX=9913 GN=AFAP1 PE=4 SV=3	AFAP1	0.973299	2.04438e-11	76.734	4	KKPS(0.005)T(0.005)DEQT(0.088)S(0.929)S(0.973)AEEDVPTCGYLNVLSNSR	3.5473
binding	E1BJV9	342	S	Actin filament associated protein 1 OS=Bos taurus OX=9913 GN=AFAP1 PE=4 SV=3	AFAP1	0.928996	2.04438e-11	76.734	4	KKPS(0.005)T(0.005)DEQT(0.088)S(0.929)S(0.973)AEEDVPTCGYLNVLSNSR	3.5473
binding	G3N309	1188	S	Dynein axonemal heavy chain 8 OS=Bos taurus OX=9913 GN=DNAH8 PE=4 SV=2	DNAH8	0.975115	6.96212e-24	166.3	2	TTMDVAHS(0.025)S(0.975)PGK	0.014192
binding	G3N309	1177	T	Dynein axonemal heavy chain 8 OS=Bos taurus OX=9913 GN=DNAH8 PE=4 SV=2	DNAH8	0.82782	2.71051e-05	84.214	3	VIS(0.581)S(0.648)T(0.828)S(0.903)RT(0.028)T(0.011)MDVAHS(0.001)SPGK	0.32167
binding	E1BHZ3	282	T	FAM161 centrosomal protein A OS=Bos taurus OX=9913 GN=FAM161A PE=4 SV=2	FAM161A	0.484991	0.0288834	53.377	2	S(0.129)T(0.485)Y(0.001)S(0.325)S(0.028)T(0.032)INDK	-0.29122
binding	G3N309	1181	T	Dynein axonemal heavy chain 8 OS=Bos taurus OX=9913 GN=DNAH8 PE=4 SV=2	DNAH8	0.37105	0.00430988	45.489	3	VIS(0.427)S(0.427)T(0.187)S(0.28)RT(0.306)T(0.371)MDVAHS(0.001)S(0.001)PGK	-0.89216
binding	E1BDW9	431	S	Exocyst complex component 2 OS=Bos taurus OX=9913 GN=EXOC2 PE=3 SV=1	EXOC2	0.920073	0.00219677	62.338	3	RGS(0.92)S(0.08)FQPGR	1.1399	1.022			0.993			1.504
binding	E1BDW9	905	S	Exocyst complex component 2 OS=Bos taurus OX=9913 GN=EXOC2 PE=3 SV=1	EXOC2	1	0.00084518	54.167	4	VKS(1)GMHLQLACFQAAPPPAVK	-1.4817	1.029			0.967			1.123
binding	E1BGD1	8	S	Translocase of outer mitochondrial membrane 34 OS=Bos taurus OX=9913 GN=TOMM34 PE=4 SV=2	TOMM34	1	1.08538e-06	105.14	2	APIPPAS(1)VEELR	-0.085272	1.045	0.941	1.32	1.064	1.23	1.244	0.851	0.931	0.719
binding	E1BGD1	154	S	Translocase of outer mitochondrial membrane 34 OS=Bos taurus OX=9913 GN=TOMM34 PE=4 SV=2	TOMM34	0.788987	1.83709e-08	107.51	3	LPSIPLVPVS(0.211)S(0.789)QKR	-0.59531	0.887	1.037	1.222	1.093	0.956	1.013	0.955	1.214	0.907
binding	E1BGD1	93	S	Translocase of outer mitochondrial membrane 34 OS=Bos taurus OX=9913 GN=TOMM34 PE=4 SV=2	TOMM34	0.999999	5.71453e-06	103.77	3	RAS(1)AYEALEK	-0.46319	1.075	0.95	1.203	1.102	1.065	0.989	1.016	1.06	0.879
binding	E1BGD1	186	S	Translocase of outer mitochondrial membrane 34 OS=Bos taurus OX=9913 GN=TOMM34 PE=4 SV=2	TOMM34	1	0.00167308	91.233	2	VPS(1)AGDVER	1.0901	0.825	0.889	0.995	0.837	1.264	1.094	0.738	0.82	1.679
binding	E1BCI5	166	S	Centriole, cilia and spindle associated protein OS=Bos taurus OX=9913 GN=CCSAP PE=4 SV=2	CCSAP	0.571969	0.00621768	46.971	3	S(0.183)AS(0.572)S(0.183)T(0.061)DPQQPPSALAAR	1.8378
binding	E1BNC7	57	S	DnaJ heat shock protein family (Hsp40) member B8 OS=Bos taurus OX=9913 GN=DNAJB8 PE=4 SV=2	DNAJB8	0.986736	7.48952e-13	123.55	2	QVSEAYEVLS(0.987)DS(0.013)K	0.54231	0.974	1.012	1.108	0.929	0.962	1.034	0.922	1.066	1.009
binding	E1BNC7	183	S	DnaJ heat shock protein family (Hsp40) member B8 OS=Bos taurus OX=9913 GN=DNAJB8 PE=4 SV=2	DNAJB8	0.867734	2.87127e-06	96.673	2	S(0.034)VMS(0.868)S(0.045)T(0.053)EIVNGHK	-1.2473	1.124	0.969	0.965	0.927	0.935	1.008	0.985	1.091	1.045
binding	E1BNC7	184	S	DnaJ heat shock protein family (Hsp40) member B8 OS=Bos taurus OX=9913 GN=DNAJB8 PE=4 SV=2	DNAJB8	0.67992	7.31675e-06	93.237	3	S(0.006)VMS(0.135)S(0.68)T(0.179)EIVNGHK	-0.37699	0.937	0.868	0.997	1.004	0.919	1.059	0.968	1.295	0.989
binding	F1MYH5	204	S	A-kinase anchoring protein 4 OS=Bos taurus OX=9913 GN=AKAP4 PE=4 SV=1	AKAP4	1	0	370.65	2	AVIS(1)PDGECS(1)MDDLS(1)FYVNR	-1.5892	0.94	0.995	1.132	0.98	1.092	0.921	1.056	1.136	0.987
binding	F1MRW8	398	S	E3 ubiquitin-protein ligase RNF169 OS=Bos taurus OX=9913 GN=RNF169 PE=3 SV=3	RNF169	1	0.0186871	51.346	3	NLNRS(1)LQK	2.8593
binding	F1MYH5	198	S	A-kinase anchoring protein 4 OS=Bos taurus OX=9913 GN=AKAP4 PE=4 SV=1	AKAP4	1	0	374.01	2	AVIS(1)PDGECS(1)MDDLS(1)FYVNR	-1.5892	0.951	0.999	1.165	0.97	1.104	0.901	1.03	1.149	0.977
binding	F1MYH5	446	S	A-kinase anchoring protein 4 OS=Bos taurus OX=9913 GN=AKAP4 PE=4 SV=1	AKAP4	1	2.41279e-43	149.07	3	AGS(1)HDAK	-0.14513	1.087	0.926	1.025	1.067	1.112	0.96	1.06	1.119	0.878
binding	G3MW01	34	S	Rho GDP-dissociation inhibitor 1 OS=Bos taurus OX=9913 GN=ARHGDIA PE=4 SV=1	ARHGDIA	1	9.60927e-96	219.27	3	S(1)IQEIQELDKDDES(1)LRK	1.0243
binding	G3MW01	47	S	Rho GDP-dissociation inhibitor 1 OS=Bos taurus OX=9913 GN=ARHGDIA PE=4 SV=1	ARHGDIA	1	9.60927e-96	219.27	3	S(1)IQEIQELDKDDES(1)LRK	1.0243
binding	F1MYH5	209	S	A-kinase anchoring protein 4 OS=Bos taurus OX=9913 GN=AKAP4 PE=4 SV=1	AKAP4	1	0	352.87	2	AVIS(1)PDGECS(1)MDDLS(1)FYVNR	-1.5892	1.003	1.006	1.093	1.005	1.05	0.833	1.153	1.132	0.986
binding	F1MQ89	576	S	Component of oligomeric golgi complex 2 OS=Bos taurus OX=9913 GN=COG2 PE=4 SV=1	COG2	0.901997	0.00179723	54.355	3	IT(0.028)QDLS(0.902)ES(0.07)CFSHLK	0.68468
binding	A0JNJ3	365	S	Spartin OS=Bos taurus OX=9913 GN=SPART PE=2 SV=1	SPART	0.967626	0.0181134	67.334	2	EAS(0.968)GT(0.032)DVR	0.46809	1.515	1.578	1.05	0.904	0.872	0.832	0.961	0.874	0.453
binding	F1MLG1	199	S	SRP receptor subunit beta OS=Bos taurus OX=9913 GN=SRPRB PE=1 SV=3	SRPRB	0.964774	7.3677e-07	112.17	2	NT(0.035)PS(0.965)FLIACNK	1.2062	0.827		1.096	1.087		0.877	1.118		0.978
binding	A0JNJ3	393	S	Spartin OS=Bos taurus OX=9913 GN=SPART PE=2 SV=1	SPART	0.397992	5.22705e-05	71.794	4	GT(0.398)S(0.398)S(0.201)EEVNLS(0.003)HIVPCEPVSEEK	0.5495
binding	A0JNJ3	392	T	Spartin OS=Bos taurus OX=9913 GN=SPART PE=2 SV=1	SPART	0.397992	5.22705e-05	71.794	4	GT(0.398)S(0.398)S(0.201)EEVNLS(0.003)HIVPCEPVSEEK	0.5495
binding	F1MJ69	851	S	WD repeat domain 63 OS=Bos taurus OX=9913 GN=WDR63 PE=4 SV=3	WDR63	1	0.000160021	92.265	2	S(1)KEQLEAELK	-0.64149	1.358	0.822	1.233	1.085	0.897	1.198	0.975	0.787	0.909
binding	F1MJ69	190	S	WD repeat domain 63 OS=Bos taurus OX=9913 GN=WDR63 PE=4 SV=3	WDR63	1	8.84635e-05	91.812	4	KRS(1)EFGAPIK	0.12124	1.224	1.168	1.384	1.012	1.074	1.057	0.85	0.818	0.656
binding	A0JNJ3	354	S	Spartin OS=Bos taurus OX=9913 GN=SPART PE=2 SV=1	SPART	0.490335	2.07588e-07	98.267	3	AEGENEFQIPGIS(0.49)GS(0.475)AS(0.034)DQLK	0.63523
binding	F1MJ69	887	S	WD repeat domain 63 OS=Bos taurus OX=9913 GN=WDR63 PE=4 SV=3	WDR63	0.747132	0.0224663	52.527	2	EKES(0.25)MS(0.747)Y(0.003)VELV	-1.3689	1.44	1.521	1.639	0.724	1.35	1.103	0.599	0.442	0.372
binding	F1MYH5	241	S	A-kinase anchoring protein 4 OS=Bos taurus OX=9913 GN=AKAP4 PE=4 SV=1	AKAP4	0.999714	5.93753e-66	210.67	3	CLHHS(1)IYPPS(1)GDKGK	0.41981	1.307	0.926	0.98	1.169	1.029	0.972	1.173	0.928	0.788
binding	F1MYH5	253	S	A-kinase anchoring protein 4 OS=Bos taurus OX=9913 GN=AKAP4 PE=4 SV=1	AKAP4	1	5.15413e-57	173.43	4	GKNS(1)PRS(1)AVS(1)K	1.4042	1.152	0.846	0.97	1.107	0.888	0.975	1.224	1.182	0.912
binding	F1MYH5	525	S	A-kinase anchoring protein 4 OS=Bos taurus OX=9913 GN=AKAP4 PE=4 SV=1	AKAP4	0.998039	1.99218e-38	184.83	4	REKIS(0.998)PS(0.935)T(0.067)DSLAK	-0.049834	1.104	0.939	0.975	1.083	1.042	0.815	1.206	1.179	0.924
binding	F1MVX2	189	S	Glutathione S-transferase LANCL1 OS=Bos taurus OX=9913 GN=LANCL1 PE=1 SV=2	LANCL1	0.676227	5.75352e-27	147.64	3	IPQSHIQQICETVLT(0.324)S(0.676)GEDLAR	-0.41217	1.011	0.83	1.157	0.973	0.978	1.233	0.666	0.823	1.173
binding	F1MYH5	572	S	A-kinase anchoring protein 4 OS=Bos taurus OX=9913 GN=AKAP4 PE=4 SV=1	AKAP4	0.999968	0	312.18	3	EACEDDCPPGTTSYMTQS(1)AQYEK	0.46065	1.556	1.042	0.443	1.58	1.192	0.349	1.714	1.234	0.269
binding	F1MYH5	567	S	A-kinase anchoring protein 4 OS=Bos taurus OX=9913 GN=AKAP4 PE=4 SV=1	AKAP4	0.985656	9.53824e-212	270.93	3	EACEDDCPPGTT(0.014)S(0.986)YMTQSAQYEK	0.24283	1.569	1.098	0.429	1.611	1.243	0.385	1.522	1.206	0.279
binding	F1MYH5	87	S	A-kinase anchoring protein 4 OS=Bos taurus OX=9913 GN=AKAP4 PE=4 SV=1	AKAP4	0.999997	1.44127e-62	185.7	2	TEGS(1)VCLFK	-0.7185	0.945	1.034	1.227	0.924	1.028	1.012	0.974	1.1	0.98
binding	F1MYH5	82	S	A-kinase anchoring protein 4 OS=Bos taurus OX=9913 GN=AKAP4 PE=4 SV=1	AKAP4	0.999749	1.44127e-62	187.95	3	DTEKQDQS(1)KT(0.008)EGS(0.992)VCLFK	0.26422	1.016	1.034	1.138	0.914	1.045	1.043	0.979	1.11	0.927
binding	F1MYH5	246	S	A-kinase anchoring protein 4 OS=Bos taurus OX=9913 GN=AKAP4 PE=4 SV=1	AKAP4	1	9.34788e-45	165.47	5	CLHHSIYPPS(1)GDKGKNS(1)PR	0.60961	1.155	0.965	1.217	1.052	0.94	0.979	1.106	1.033	0.848
binding	F1MYH5	313	S	A-kinase anchoring protein 4 OS=Bos taurus OX=9913 GN=AKAP4 PE=4 SV=1	AKAP4	1	3.06716e-178	270.95	4	QMCQRDS(1)KDFADSISK	0.55901	0.995	1.007	1.036	1.011	0.921	0.932	1.028	1.114	1.158
binding	F1MYH5	618	S	A-kinase anchoring protein 4 OS=Bos taurus OX=9913 GN=AKAP4 PE=4 SV=1	AKAP4	1	4.49167e-44	181.34	3	LDMS(1)NMVLS(1)LIQK	0.78823	0.992	0.951	1.189	0.896	1.092	0.97	1.002	1.082	1.061
binding	F1MYH5	612	S	A-kinase anchoring protein 4 OS=Bos taurus OX=9913 GN=AKAP4 PE=4 SV=1	AKAP4	1	2.55619e-243	289.76	3	GAPGPS(0.509)T(0.415)S(0.076)MKDNQHLDS(1)QK	0.18402	1.207	0.871	1.01	1.219	1.114	0.866	1.085	0.907	1.002
binding	F1MYH5	298	S	A-kinase anchoring protein 4 OS=Bos taurus OX=9913 GN=AKAP4 PE=4 SV=1	AKAP4	1	5.30322e-73	215.15	3	TFLYS(1)ELS(1)NKNK	1.5256	1.097	1.055	1.227	1.004	1.026	0.913	1.077	1.025	0.861
binding	F1MYH5	295	S	A-kinase anchoring protein 4 OS=Bos taurus OX=9913 GN=AKAP4 PE=4 SV=1	AKAP4	0.999995	1.40337e-48	195.38	3	KTFLYS(1)ELS(1)NKNK	1.9192	1.105	1.082	1.208	0.972	0.991	0.961	1.046	1.019	0.874
binding	F1MYH5	321	S	A-kinase anchoring protein 4 OS=Bos taurus OX=9913 GN=AKAP4 PE=4 SV=1	AKAP4	0.999832	3.47244e-151	263.32	4	DS(0.834)KDFADS(0.166)IS(1)K	1.8461	1.036	0.973	1.151	1.037	1.048	0.914	1.066	1.047	0.991
binding	F1MYH5	319	S	A-kinase anchoring protein 4 OS=Bos taurus OX=9913 GN=AKAP4 PE=4 SV=1	AKAP4	0.999833	3.06716e-178	260.18	2	DS(1)KDFADS(1)ISK	1.6037	1.067	0.948	1.098	1.067	1.038	0.894	1.101	1.09	0.963
binding	F1MYH5	623	S	A-kinase anchoring protein 4 OS=Bos taurus OX=9913 GN=AKAP4 PE=4 SV=1	AKAP4	1	7.62537e-06	86.539	3	LDMS(1)NMVLS(1)LIQK	0.78823	1.124	1.043	1.28	0.996	1.044	0.887	1.008	0.971	0.944
binding	F1MYH5	530	S	A-kinase anchoring protein 4 OS=Bos taurus OX=9913 GN=AKAP4 PE=4 SV=1	AKAP4	0.999675	1.07142e-38	188.1	3	EKIS(0.003)PS(0.217)T(0.78)DS(1)LAK	-0.97287	1.124	0.948	0.852	1.104	1.119	0.832	1.241	1.176	0.843
binding	A5D7M3	291	S	Dynein regulatory complex subunit 4 OS=Bos taurus OX=9913 GN=GAS8 PE=2 SV=1	GAS8	1	0.022396	44.511	3	AREEMS(1)DMQK	1.4628
binding	A5D7M3	112	S	Dynein regulatory complex subunit 4 OS=Bos taurus OX=9913 GN=GAS8 PE=2 SV=1	GAS8	0.801586	3.93172e-05	84.41	3	HLLYEHQS(0.197)S(0.802)LT(0.001)EMK	0.087105
binding	A7Z024	15	S	Protein XRP2 OS=Bos taurus OX=9913 GN=RP2 PE=2 SV=1	RP2	1	8.77614e-25	141.31	3	KAEKES(1)QPEDEEVQPK	-0.64401
binding	F1ME99	496	S	Centrosomal protein 135 OS=Bos taurus OX=9913 GN=CEP135 PE=4 SV=3	CEP135	0.999812	0.000155408	79.69	3	TLEKGDYDS(1)DIHLITR	0.23768	1.172	0.902	0.696	1.237	1.054	0.907	1.254	0.991	1.028
binding	F1ME99	439	S	Centrosomal protein 135 OS=Bos taurus OX=9913 GN=CEP135 PE=4 SV=3	CEP135	0.957162	0.00198288	63.682	3	DKS(0.957)PS(0.041)RLDT(0.001)FLK	0.059959
binding	F1ME99	905	S	Centrosomal protein 135 OS=Bos taurus OX=9913 GN=CEP135 PE=4 SV=3	CEP135	0.879055	1.38188e-10	121.13	2	AHQAEGES(0.114)S(0.879)S(0.007)VR	0.89092	1.528	0.888	0.795	1.718	0.598	0.961	1.119	0.932	0.808
binding	F1ME79	240	S	Centrosomal protein 70 OS=Bos taurus OX=9913 GN=CEP70 PE=4 SV=3	CEP70	1	4.63233e-25	139.11	3	LYKEDES(1)QS(1)EEEDYR	0.70508	1.086	0.883	0.959	1.23	0.952	1.013	1.373	1.009	1.01
binding	F1ME79	238	S	Centrosomal protein 70 OS=Bos taurus OX=9913 GN=CEP70 PE=4 SV=3	CEP70	1	4.63233e-25	139.11	3	LYKEDES(1)QS(1)EEEDYR	0.70508	1.195	0.852	0.989	1.219	0.945	0.978	1.386	0.948	1.03
binding	A7YY24	291	S	IGBP1 protein OS=Bos taurus OX=9913 GN=IGBP1 PE=1 SV=1	IGBP1	0.877456	0.00744763	74.464	3	T(0.018)T(0.105)S(0.877)EFKR	0.31581	1.312	1.414	1.871	0.673	0.766	1.039	0.429	0.464	0.433
binding	F1ME79	470	S	Centrosomal protein 70 OS=Bos taurus OX=9913 GN=CEP70 PE=4 SV=3	CEP70	1	0.00275815	104.05	3	AIVS(1)HFQK	0.28086	1.121	0.82	1.161	1.305	0.839	0.985	1.426	0.957	0.964
binding	E1BPM9	56	S	Dynein axonemal intermediate chain 2 OS=Bos taurus OX=9913 GN=DNAI2 PE=4 SV=1	DNAI2	0.722573	8.95653e-08	79.512	3	NPVDTGIQCS(0.004)T(0.2)S(0.723)MS(0.073)EHEANTER	-0.177	0.893	1.018	0.838	1.077	1.205	1.035	0.905	0.931	1.314
binding	E1BNC7	166	T	DnaJ heat shock protein family (Hsp40) member B8 OS=Bos taurus OX=9913 GN=DNAJB8 PE=4 SV=2	DNAJB8	0.657932	2.82952e-70	190.64	2	TTFSS(0.003)T(0.658)S(0.339)FGGSGSGGSGFK	-0.31615	1.002	0.886	0.919	0.862	1.025	0.943	1.138	1.236	1.037
binding	E1BNC7	185	T	DnaJ heat shock protein family (Hsp40) member B8 OS=Bos taurus OX=9913 GN=DNAJB8 PE=4 SV=2	DNAJB8	0.439074	6.05982e-44	181.69	2	SVMS(0.28)S(0.28)T(0.439)EIVNGHK	0.1177
binding	E1BNC7	167	S	DnaJ heat shock protein family (Hsp40) member B8 OS=Bos taurus OX=9913 GN=DNAJB8 PE=4 SV=2	DNAJB8	0.699752	3.60273e-70	183.75	3	T(0.002)T(0.002)FS(0.028)S(0.134)T(0.134)S(0.7)FGGSGSGGSGFK	-0.71216	0.957	0.877	1.087	0.815	0.85	0.939	1.242	1.27	1.059
binding	E1BNC7	165	S	DnaJ heat shock protein family (Hsp40) member B8 OS=Bos taurus OX=9913 GN=DNAJB8 PE=4 SV=2	DNAJB8	0.249887	3.60273e-70	183.75	2	TTFS(0.25)S(0.25)T(0.25)S(0.25)FGGSGSGGSGFK	-0.72361
binding	E1BNC7	164	S	DnaJ heat shock protein family (Hsp40) member B8 OS=Bos taurus OX=9913 GN=DNAJB8 PE=4 SV=2	DNAJB8	0.612335	3.60273e-70	183.75	2	T(0.04)T(0.04)FS(0.612)S(0.311)T(0.335)S(0.635)FGGS(0.019)GS(0.007)GGS(0.001)GFK	-0.042164
binding	E1BPM9	58	S	Dynein axonemal intermediate chain 2 OS=Bos taurus OX=9913 GN=DNAI2 PE=4 SV=1	DNAI2	0.998721	6.23533e-102	206.03	3	NPVDTGIQCSTS(0.001)MS(0.999)EHEANTER	0.12158	1.195	1.026	1.448	1.323	0.938	0.941	0.754	0.737	0.903
binding	A5D7M3	27	S	Dynein regulatory complex subunit 4 OS=Bos taurus OX=9913 GN=GAS8 PE=2 SV=1	GAS8	1	9.63426e-23	134.91	3	GTPIVDGLAPEDMS(1)KEQVEEHIGR	-1.5763	0.995	0.801	1.119	1.102	0.855	0.974	1.14	1.029	1.22
binding	A7YY24	178	S	IGBP1 protein OS=Bos taurus OX=9913 GN=IGBP1 PE=1 SV=1	IGBP1	0.999761	2.17282e-05	98.175	2	S(1)AVESGQADDEHVR	1.709	0.726	0.814	1.43	0.838	0.847	1.082	0.812	0.952	1.29
binding	A6QPG6	288	S	LANCL2 protein OS=Bos taurus OX=9913 GN=LANCL2 PE=2 SV=1	LANCL2	0.996185	6.90076e-19	137.89	2	SGNYPSS(0.002)LS(0.996)NET(0.002)DR	1.4234	0.943	1.017	1.097	0.904	0.718	1.127	0.879	0.93	1.427
binding	A5D7M3	15	T	Dynein regulatory complex subunit 4 OS=Bos taurus OX=9913 GN=GAS8 PE=2 SV=1	GAS8	1	2.2326e-71	200.9	2	GKGT(1)PIVDGLAPEDMSK	1.2489	1.118	0.862	1.204	1.058	0.874	0.917	1.156	0.964	1.086
binding	A5PK60	155	S	C2H2orf33 protein OS=Bos taurus OX=9913 GN=C2H2orf33 PE=2 SV=1	C2H2orf33	1	0.00142845	74.475	2	ERS(1)MS(1)ENAVR	-1.456	1.19		1.158	1.063		0.909	0.993		0.814
binding	A5PK60	157	S	C2H2orf33 protein OS=Bos taurus OX=9913 GN=C2H2orf33 PE=2 SV=1	C2H2orf33	1	0.0130781	51.03	2	ERS(1)MS(1)ENAVR	-1.456	1.079		0.848	1.173		1.109	1.339		0.984
binding	A5PK60	180	S	C2H2orf33 protein OS=Bos taurus OX=9913 GN=C2H2orf33 PE=2 SV=1	C2H2orf33	0.999708	1.21085e-45	180.08	3	GGS(1)AAATSNPHHDNVR	0.13612	1.386		1.068	1.359		1.163	0.792		0.691
binding	A5PK60	6	S	C2H2orf33 protein OS=Bos taurus OX=9913 GN=C2H2orf33 PE=2 SV=1	C2H2orf33	0.760282	0.000130025	89.747	3	RT(0.24)S(0.76)NDTSLGR	0.78103	0.777		0.911	0.977		1.197	1.136		0.854
binding	A5PK60	172	S	C2H2orf33 protein OS=Bos taurus OX=9913 GN=C2H2orf33 PE=2 SV=1	C2H2orf33	0.952641	0.00994178	89.317	2	T(0.047)DS(0.953)IPVLR	-0.54718	1.603		1.123	1.019		0.938	1.061		0.842
binding	A6QPG6	32	S	LANCL2 protein OS=Bos taurus OX=9913 GN=LANCL2 PE=2 SV=1	LANCL2	0.990874	3.71166e-62	188.19	3	T(0.009)PLS(0.991)PEELGLPFHSDGK	-0.24926	1.009	0.745	0.993	1.225	0.684	0.803	1.205	1.303	1.237
binding	A5PK60	5	T	C2H2orf33 protein OS=Bos taurus OX=9913 GN=C2H2orf33 PE=2 SV=1	C2H2orf33	0.498969	0.00766336	50.532	2	RT(0.499)S(0.499)NDT(0.001)S(0.001)LGR	0.33285
binding	A6H7F3	44	S	Apoptosis facilitator Bcl-2-like protein 14 OS=Bos taurus OX=9913 GN=BCL2L14 PE=2 SV=1	BCL2L14	0.953516	0.000130735	73.928	3	HHVFQNT(0.01)S(0.036)AILS(0.954)PK	1.4286
binding	A6H7F3	224	S	Apoptosis facilitator Bcl-2-like protein 14 OS=Bos taurus OX=9913 GN=BCL2L14 PE=2 SV=1	BCL2L14	0.75981	1.79114e-104	210.36	4	RFS(0.76)S(0.24)HGGALQPQNQTEGEDQIIAR	3.045
binding	A6H7F3	225	S	Apoptosis facilitator Bcl-2-like protein 14 OS=Bos taurus OX=9913 GN=BCL2L14 PE=2 SV=1	BCL2L14	0.5	1.79114e-104	210.36	3	RFS(0.5)S(0.5)HGGALQPQNQTEGEDQIIAR	0.057177
binding	A6H7F3	135	S	Apoptosis facilitator Bcl-2-like protein 14 OS=Bos taurus OX=9913 GN=BCL2L14 PE=2 SV=1	BCL2L14	0.653595	0.00382214	88.596	3	S(0.654)RS(0.344)S(0.002)MDQR	1.0302
binding	A6QLF9	252	S	Bardet-Biedl syndrome 5 protein homolog OS=Bos taurus OX=9913 GN=BBS5 PE=2 SV=1	BBS5	1	0.0144614	58.699	3	EINS(1)LHK	0.69614
binding	A6QPG6	148	S	LANCL2 protein OS=Bos taurus OX=9913 GN=LANCL2 PE=2 SV=1	LANCL2	0.998843	1.44755e-05	88.565	3	LKS(0.001)DCES(0.999)QECITK	1.3529	1.046	0.799	0.957	0.959	0.939	1.066	1.171	1.074	1.079
binding	F1N5H3	201	S	Peroxisomal biogenesis factor 3 OS=Bos taurus OX=9913 GN=PEX3 PE=4 SV=1	PEX3	0.992718	6.267e-06	103.88	2	HS(0.007)LS(0.993)LLDLEQK	-1.8961		1.011	0.971		1.006	0.902		1.225	1.214
binding	A0A3Q1MLN7	24	S	Septin 4 OS=Bos taurus OX=9913 GN=SEPTIN4 PE=3 SV=1	SEPTIN4	0.967525	3.50067e-05	98.175	3	FVTDFPGS(0.968)ET(0.032)YHPPEAK	1.9751	0.935	1.12	1.265	0.847	1.203	1.097	0.722	0.984	0.948
binding	A0A3Q1MLN7	329	S	Septin 4 OS=Bos taurus OX=9913 GN=SEPTIN4 PE=3 SV=1	SEPTIN4	0.957131	1.82491e-05	102.43	3	ESIPFAVIGS(0.957)NT(0.043)VVEAR	0.54531	1.011	0.85	1.657	1.234	0.71	1.092	0.82	0.925	1.049
binding	A0A3Q1MLN7	394	S	Septin 4 OS=Bos taurus OX=9913 GN=SEPTIN4 PE=3 SV=1	SEPTIN4	0.999556	0.00376167	81.565	2	AQCIQS(1)MTR	2.0614	0.995	0.869	1.411	1.039	0.977	0.946	0.975	1.134	0.944
binding	Q32KS2	269	T	Dynein intermediate chain 1, axonemal OS=Bos taurus OX=9913 GN=DNAI1 PE=2 SV=1	DNAI1	0.645913	0.000642238	68.413	3	MT(0.646)S(0.354)MESQSDDITK	-1.7567	0.847	1.386	0.998	0.865	1.102	0.856	0.995	0.988	1.05
binding	P14100	77	T	Calcium/calmodulin-dependent 3',5'-cyclic nucleotide phosphodiesterase 1A OS=Bos taurus OX=9913 GN=PDE1A PE=1 SV=3	PDE1A	0.999799	1.90174e-10	117.21	3	LLDT(1)DDELSDIQSDSVPSEVR	-0.7119	0.813	1.173	0.824	1.078	1.091	0.881	1.184	1.036	1.229
binding	Q3SZV3	46	T	Elongation factor 1-gamma OS=Bos taurus OX=9913 GN=EEF1G PE=2 SV=1	EEF1G	0.787033	2.25326e-44	161.58	4	VLSAPPHFHFGQT(0.213)NRT(0.787)PEFLR	2.8839	0.776	0.908	1.321	1.287	0.976	1.031	0.728	1.181	1.311
binding	F1MBQ2	167	S	Ubiquitin conjugating enzyme E2 J1 OS=Bos taurus OX=9913 GN=UBE2J1 PE=4 SV=3	UBE2J1	0.874315	0.000998421	56.234	4	DILLPLKS(0.111)GS(0.874)DS(0.567)S(0.447)QADQEAK	0.56846	1.064	1.178	0.876	0.948	1.339	0.993	1.008	1.066	0.812
binding	F1MBQ2	169	S	Ubiquitin conjugating enzyme E2 J1 OS=Bos taurus OX=9913 GN=UBE2J1 PE=4 SV=3	UBE2J1	0.567193	0.000998421	56.234	4	DILLPLKS(0.111)GS(0.874)DS(0.567)S(0.447)QADQEAK	0.56846	1.064	1.178	0.876	0.948	1.339	0.993	1.008	1.066	0.812
binding	F1MBQ2	144	S	Ubiquitin conjugating enzyme E2 J1 OS=Bos taurus OX=9913 GN=UBE2J1 PE=4 SV=3	UBE2J1	1	3.40396e-12	125.11	3	KS(1)QDFCCEGCGFAMK	-0.54851
binding	F1MBQ2	265	S	Ubiquitin conjugating enzyme E2 J1 OS=Bos taurus OX=9913 GN=UBE2J1 PE=4 SV=3	UBE2J1	0.904071	0.00114639	65.149	3	RS(0.904)S(0.744)T(0.318)S(0.034)PDVTQGQQPR	-1.3421	0.942	1.03	1.252	1.081	0.964	1.079	0.943	1.084	1.025
binding	F1MBQ2	266	S	Ubiquitin conjugating enzyme E2 J1 OS=Bos taurus OX=9913 GN=UBE2J1 PE=4 SV=3	UBE2J1	0.994167	5.34293e-26	153.92	2	RS(0.003)S(0.994)T(0.003)SPDVTQGQQPR	-1.0967	1.076	0.933	1.161	1.133	1.1	0.998	1.122	1.079	0.812
binding	F1MBQ2	268	S	Ubiquitin conjugating enzyme E2 J1 OS=Bos taurus OX=9913 GN=UBE2J1 PE=4 SV=3	UBE2J1	0.920771	1.20002e-11	122.19	2	RS(0.118)S(0.859)T(0.1)S(0.921)PDVT(0.003)QGQQPR	0.052589	1.077	0.8	1.143	1.028	1.032	0.971	1.311	1.222	0.864
binding	F1MBQ2	251	S	Ubiquitin conjugating enzyme E2 J1 OS=Bos taurus OX=9913 GN=UBE2J1 PE=4 SV=3	UBE2J1	0.968407	0.0187831	51.346	2	S(0.004)T(0.004)S(0.024)MS(0.968)PR	0.75726	0.885	1.146	1.136	0.903	0.996	1.028	1.269	0.947	1.056
binding	F1MBQ2	267	T	Ubiquitin conjugating enzyme E2 J1 OS=Bos taurus OX=9913 GN=UBE2J1 PE=4 SV=3	UBE2J1	0.68688	6.28244e-25	141.6	2	RS(0.007)S(0.222)T(0.687)S(0.083)PDVTQGQQPR	-0.68364	1.046	1.083	1.316	1.256	1.226	0.92	0.914	0.911	0.733
binding	E1BPV9	2452	T	Zinc finger homeobox 3 OS=Bos taurus OX=9913 GN=ZFHX3 PE=4 SV=3	ZFHX3	0.997622	0.00588605	44.577	2	QAEPPS(0.002)AQPNQT(0.998)QDK	-3.1502
binding	F1N772	654	T	AF4/FMR2 family member 3 OS=Bos taurus OX=9913 GN=AFF3 PE=4 SV=3	AFF3	0.995963	0.0161156	56.434	2	T(0.999)T(0.996)S(0.006)DIAK	1.8756
binding	F1N772	653	T	AF4/FMR2 family member 3 OS=Bos taurus OX=9913 GN=AFF3 PE=4 SV=3	AFF3	0.998503	0.0161156	56.434	2	T(0.999)T(0.996)S(0.006)DIAK	1.8756
binding	A4FUY2	504	T	ATF6B protein OS=Bos taurus OX=9913 GN=ATF6B PE=2 SV=1	ATF6B	0.99997	0.0186655	54.259	2	HFNRT(1)ESLR	2.6528
binding	A0A3S5ZPM3	111	T	6-phosphogluconate dehydrogenase, decarboxylating OS=Bos taurus OX=9913 GN=PGD PE=1 SV=1	PGD	0.547387	0.000145049	84.249	3	T(0.547)VS(0.453)KVDDFLANEAK	-0.09825	0.805	0.901	0.886	0.824	1.034	0.996	0.856	0.918	1.014
binding	P09867	124	Y	Heterogeneous nuclear ribonucleoprotein A1 OS=Bos taurus OX=9913 GN=HNRNPA1 PE=1 SV=2	HNRNPA1	0.999207	0.00722653	41.695	4	DY(0.999)FEQY(0.399)GKIEVIEIMT(0.602)DR	-2.3457
binding	Q32LM6	42	S	Protein lin-7 homolog A OS=Bos taurus OX=9913 GN=LIN7A PE=2 SV=1	LIN7A	1	0.00294616	60.55	3	LQES(1)GEVPVHK	0.44541	1.021	1.019	1.248	0.984	0.85	1.358	0.965	0.864	0.843
binding	Q5E9A6	47	S	Vacuolar protein-sorting-associated protein 25 OS=Bos taurus OX=9913 GN=VPS25 PE=2 SV=1	VPS25	0.58027	4.65812e-06	99.078	3	QS(0.58)S(0.39)MT(0.03)VMEAQESPLFNNVK	2.0868	1.139	0.932	1.369	0.827	1.164	0.98	0.888	0.837	1.128
binding	Q9BGI1	106	S	Peroxiredoxin-5, mitochondrial OS=Bos taurus OX=9913 GN=PRDX5 PE=2 SV=2	PRDX5	1	1.49444e-73	206.11	2	GVLFGLPGAFT(1)PGCS(1)K	-1.4173	0.833	0.798	0.742	1.354	0.938	0.943	1.167	0.921	1.046
binding	Q9BGI1	187	S	Peroxiredoxin-5, mitochondrial OS=Bos taurus OX=9913 GN=PRDX5 PE=2 SV=2	PRDX5	1	3.24178e-16	140.89	2	RFS(1)MVIEDGIVK	0.95707	0.368	0.347	0.359	1.094	1.85	1.53	0.902	1.092	1.084
binding	Q9BGI1	69	S	Peroxiredoxin-5, mitochondrial OS=Bos taurus OX=9913 GN=PRDX5 PE=2 SV=2	PRDX5	1	9.40315e-25	147.09	3	VGDAIPS(1)VEVFEKEPGNK	0.42945	0.742	0.674	0.714	1.01	1.004	1.301	1.087	0.998	1.124
binding	Q9BGI1	102	T	Peroxiredoxin-5, mitochondrial OS=Bos taurus OX=9913 GN=PRDX5 PE=2 SV=2	PRDX5	1	1.49444e-73	206.11	2	GVLFGLPGAFT(1)PGCS(1)K	-1.4173	0.866	0.839	0.803	1.473	0.8	0.861	1.261	0.937	0.934
binding	Q32KS2	163	T	Dynein intermediate chain 1, axonemal OS=Bos taurus OX=9913 GN=DNAI1 PE=2 SV=1	DNAI1	0.5	1.01611e-123	234.53	2	EVEAGS(0.5)QT(0.5)DVPIVEASEK	1.0796	1.074	0.974	2.127	1.003	0.917	1.176	0.768	0.528	0.737
binding	Q9N0P9	8	S	Serine/threonine-protein kinase pim-1 OS=Bos taurus OX=9913 GN=PIM1 PE=2 SV=1	PIM1	1	0.0150368	72.29	2	INS(1)LAHLR	0.59997
binding	A0A3Q1N3Z3	130	T	Lipin 1 OS=Bos taurus OX=9913 GN=LPIN1 PE=4 SV=1	LPIN1	0.5	0.0360553	46.406	3	RNS(0.5)T(0.5)DRIR	0.61922
binding	Q3T0R1	60	T	40S ribosomal protein S18 OS=Bos taurus OX=9913 GN=RPS18 PE=2 SV=3	RPS18	1	6.80588e-06	107.35	2	AGELT(1)EDEVER	-1.7114			0.99			0.816			1.056
binding	P67827	321	T	Casein kinase I isoform alpha OS=Bos taurus OX=9913 GN=CSNK1A1 PE=1 SV=1	CSNK1A1	0.709558	0.00450035	43.244	3	AAQQAAS(0.01)S(0.03)S(0.102)GQGQQAQT(0.71)PT(0.149)GF	-1.9468
binding	A0A3Q1MJE6	310	T	Serine/threonine-protein phosphatase OS=Bos taurus OX=9913 GN=PPP1CB PE=3 SV=1	PPP1CB	0.998764	9.35619e-05	100.95	2	YQYGGLNS(0.001)GRPVT(0.999)PPR	-0.089288	1.139	0.943	1.155	0.953	1.202	0.933	0.908	1.031	0.9
binding	A0A3Q1MNJ4	191	T	Signal peptidase complex subunit 1 OS=Bos taurus OX=9913 GN=SPCS1 PE=4 SV=1	SPCS1	0.999987	0.000416424	76.158	2	RPT(1)ANCESTGPR	-1.8808	0.717	0.866	0.949	1.008	1.316	0.827	1.214	1.205	1.091
binding	P09867	138	T	Heterogeneous nuclear ribonucleoprotein A1 OS=Bos taurus OX=9913 GN=HNRNPA1 PE=1 SV=2	HNRNPA1	0.601646	0.00722653	41.695	4	DY(0.999)FEQY(0.399)GKIEVIEIMT(0.602)DR	-2.3457
binding	A0A3Q1LGV4	182	T	Vesicle transport through interaction with t-SNAREs 1A OS=Bos taurus OX=9913 GN=VTI1A PE=4 SV=1	VTI1A	1	0.00467669	70.056	3	VLT(1)GMLRR	-4.2471
binding	Q32KS2	42	T	Dynein intermediate chain 1, axonemal OS=Bos taurus OX=9913 GN=DNAI1 PE=2 SV=1	DNAI1	0.997403	0.0010945	54.003	4	KRDEDS(0.501)GT(0.501)EVGEGT(0.997)DEWVQSK	-3.1099
binding	Q32KS2	36	T	Dynein intermediate chain 1, axonemal OS=Bos taurus OX=9913 GN=DNAI1 PE=2 SV=1	DNAI1	0.999992	8.09053e-106	214.47	4	KRDEDS(1)GT(1)EVGEGTDEWVQSK	0.3844	1.321	1.336	1.841	0.884	1.155	1.016	0.555	0.52	0.571
binding	Q32KS2	143	S	Dynein intermediate chain 1, axonemal OS=Bos taurus OX=9913 GN=DNAI1 PE=2 SV=1	DNAI1	0.769338	3.08797e-39	160.43	3	VVIS(0.769)ET(0.231)EILEEEEEPK	0.25207	0.93	1.072	2.375	0.913	0.846	1.028	0.687	0.737	0.746
binding	P00514	111	S	cAMP-dependent protein kinase type I-alpha regulatory subunit OS=Bos taurus OX=9913 GN=PRKAR1A PE=1 SV=2	PRKAR1A	0.999989	2.04956e-05	95.996	3	GAISAEVYTEEDAAS(1)YVR	-0.52815
binding	P00514	374	S	cAMP-dependent protein kinase type I-alpha regulatory subunit OS=Bos taurus OX=9913 GN=PRKAR1A PE=1 SV=2	PRKAR1A	0.99987	4.32719e-06	101.2	2	NIQQYNS(1)FVSLSV	-1.16	0.786	0.952	1.002	0.919	1.031	1.039	0.864	1.15	0.927
binding	P00514	306	S	cAMP-dependent protein kinase type I-alpha regulatory subunit OS=Bos taurus OX=9913 GN=PRKAR1A PE=1 SV=2	PRKAR1A	1	0.00175355	80.545	2	S(1)ENEEFVEVGR	-1.1525	0.77	1.021	0.748	0.854	1.008	0.902	1.16	1.169	1.143
binding	P00514	238	T	cAMP-dependent protein kinase type I-alpha regulatory subunit OS=Bos taurus OX=9913 GN=PRKAR1A PE=1 SV=2	PRKAR1A	0.5	0.00968869	88.364	2	ILMGS(0.5)T(0.5)LR	-0.0075493	0.957	1.192	1.017	0.957	1.119	0.809	0.891	0.941	0.709
binding	E1BNV4	242	S	SRSF protein kinase 1 OS=Bos taurus OX=9913 GN=SRPK1 PE=4 SV=3	SRPK1	0.692288	0.000782835	55.846	3	S(0.001)GAPPPS(0.217)GS(0.77)AVS(0.692)T(0.32)APQPK	2.7181	1.063			1.045			0.895
binding	E1BNV4	239	S	SRSF protein kinase 1 OS=Bos taurus OX=9913 GN=SRPK1 PE=4 SV=3	SRPK1	0.913733	0.000782835	55.846	3	S(0.001)GAPPPS(0.072)GS(0.914)AVS(0.006)T(0.007)APQPK	-0.70182	1.095			1.027			0.855
binding	P00514	72	S	cAMP-dependent protein kinase type I-alpha regulatory subunit OS=Bos taurus OX=9913 GN=PRKAR1A PE=1 SV=2	PRKAR1A	0.999977	1.39018e-26	146.28	5	AGS(1)RADS(1)REDEISPPPPNPVVK	-0.45835	0.959	1.088	0.963	0.858	1.352	1.115	0.651	0.81	0.732
binding	E1BNV4	41	S	SRSF protein kinase 1 OS=Bos taurus OX=9913 GN=SRPK1 PE=4 SV=3	SRPK1	0.999999	1.51768e-30	119.64	4	GSAPHSESDPPEQEEEILGS(1)DDDEQEDPNDYCK	0.12789	1.259			1.31			0.921
binding	Q29RU8	306	S	Protein CASC1 OS=Bos taurus OX=9913 GN=CASC1 PE=2 SV=1	CASC1	0.999593	0.00607353	40.849	4	DLQEENKQENES(1)NS(1)VHEEET(0.001)K	-0.77439	1.047	0.647	0.781	0.899	0.73	0.643	1.102	1.367	2.097
binding	Q29RU8	308	S	Protein CASC1 OS=Bos taurus OX=9913 GN=CASC1 PE=2 SV=1	CASC1	0.999593	2.29107e-94	209.68	4	DLQEENKQENES(1)NS(1)VHEEET(0.001)K	-0.77439	0.814	0.616	1.112	1.142	0.792	0.961	1.132	1.254	1.521
binding	Q29RU8	293	S	Protein CASC1 OS=Bos taurus OX=9913 GN=CASC1 PE=2 SV=1	CASC1	0.99976	2.94827e-28	130.53	4	SVQTAVS(1)KDLQEENK	-0.7359	1.049	0.808	1.574	1.103	0.894	0.969	0.873	0.926	1.161
binding	A0A3Q1M2N9	1290	S	ATPase copper transporting beta OS=Bos taurus OX=9913 GN=ATP7B PE=3 SV=1	ATP7B	0.942052	0.00120698	58.024	4	S(0.058)DKLS(0.942)RHS(1)GAADDR	1.8532
binding	A0A3Q1M2N9	1293	S	ATPase copper transporting beta OS=Bos taurus OX=9913 GN=ATP7B PE=3 SV=1	ATP7B	0.999591	0.00120698	58.024	4	S(0.058)DKLS(0.942)RHS(1)GAADDR	1.8532
binding	A0A3Q1LJY5	738	S	Glutamate ionotropic receptor AMPA type subunit 3 OS=Bos taurus OX=9913 GN=GRIA3 PE=3 SV=1	GRIA3	0.984484	0.00356478	50.752	3	FAFLLES(0.984)T(0.984)MNEY(0.031)IEQRK	-1.5094
binding	E1BMZ9	781	S	Structural maintenance of chromosomes protein OS=Bos taurus OX=9913 GN=SMC4 PE=3 SV=2	SMC4	1	0.0230732	47.706	2	MES(1)QLQR	-0.59463
binding	Q32PB1	26	S	Profilin-3 OS=Bos taurus OX=9913 GN=PFN3 PE=2 SV=1	PFN3	1	9.62617e-07	102.08	2	IDDVAIVGHS(1)DNR	2.2869	1.078	0.809	0.996	0.974	1.013	0.961	1.23	1.052	1.036
binding	P00514	82	S	cAMP-dependent protein kinase type I-alpha regulatory subunit OS=Bos taurus OX=9913 GN=PRKAR1A PE=1 SV=2	PRKAR1A	1	2.87454e-24	140.73	3	EDEIS(1)PPPPNPVVK	1.3219	0.785	1.009	0.767	0.935	0.996	0.86	1.238	1.099	1.103
binding	P00514	250	S	cAMP-dependent protein kinase type I-alpha regulatory subunit OS=Bos taurus OX=9913 GN=PRKAR1A PE=1 SV=2	PRKAR1A	0.999999	0.0109078	81.017	2	MYEEFLS(1)K	2.1544	0.874	1.066	0.764	0.923	1.016	0.934	1.051	1.123	0.97
binding	Q32KS2	273	S	Dynein intermediate chain 1, axonemal OS=Bos taurus OX=9913 GN=DNAI1 PE=2 SV=1	DNAI1	0.823542	0.00161304	59.585	2	MTS(0.003)MES(0.824)QS(0.173)DDITK	-0.13348	1.032	1.093	1.271	0.836	0.945	0.917	1.082	1.029	0.963
binding	Q32KS2	20	S	Dynein intermediate chain 1, axonemal OS=Bos taurus OX=9913 GN=DNAI1 PE=2 SV=1	DNAI1	0.998432	0.00358999	68.536	3	KQS(0.998)IS(0.002)MGR	1.0221	1.163	1.228	1.745	0.79	1.036	0.915	0.744	0.895	0.688
binding	Q3T0Z7	55	T	Dihydropteridine reductase OS=Bos taurus OX=9913 GN=QDPR PE=2 SV=1	QDPR	0.532911	8.21382e-05	83.395	3	MT(0.533)DS(0.447)FT(0.02)EQADQVTAEVGK	-0.91973	0.919		0.971	0.956		1.085	0.868		1.233
binding	Q3ZCF3	131	T	S-phase kinase-associated protein 1 OS=Bos taurus OX=9913 GN=SKP1 PE=2 SV=1	SKP1	1	0.00243212	73.082	4	GKT(1)PEEIRK	0.99945	0.95	0.871	1.528	0.889	0.794	0.999	0.896	0.964	0.98
binding	Q8SQ19	189	T	Cyclic AMP-responsive element-binding protein 3 OS=Bos taurus OX=9913 GN=CREB3 PE=1 SV=2	CREB3	0.990525	0.0148798	40.477	2	Y(0.009)T(0.991)AQNLELQNK	-3.5635
binding	Q2KIG0	449	Y	Electron transfer flavoprotein-ubiquinone oxidoreductase, mitochondrial OS=Bos taurus OX=9913 GN=ETFDH PE=2 SV=1	ETFDH	1	0.00203472	59.35	3	ELY(1)AVRNIR	-3.9786		4.106	0.112		2.098	0.044	0.084	0.224	0.022
binding	P00514	76	S	cAMP-dependent protein kinase type I-alpha regulatory subunit OS=Bos taurus OX=9913 GN=PRKAR1A PE=1 SV=2	PRKAR1A	1	1.98122e-109	230.63	3	ADS(1)REDEIS(1)PPPPNPVVK	-0.61075	0.757	0.874	0.996	0.839	0.951	0.949	1.076	1.087	1.221
binding	Q32KS2	161	S	Dynein intermediate chain 1, axonemal OS=Bos taurus OX=9913 GN=DNAI1 PE=2 SV=1	DNAI1	0.932052	1.01611e-123	234.53	3	EVEAGS(0.932)QT(0.068)DVPIVEASEK	0.12485	1.071	0.97	1.958	0.969	0.92	1.115	0.834	0.631	0.812
binding	Q32KS2	134	S	Dynein intermediate chain 1, axonemal OS=Bos taurus OX=9913 GN=DNAI1 PE=2 SV=1	DNAI1	0.996597	8.91614e-151	258.31	2	DELAAS(0.003)S(0.997)QES(1)AK	0.49925	0.818	0.707	1.047	0.92	0.847	0.859	1.266	1.351	1.371
binding	Q32KS2	133	S	Dynein intermediate chain 1, axonemal OS=Bos taurus OX=9913 GN=DNAI1 PE=2 SV=1	DNAI1	0.899954	0.000100271	87.554	3	QHYRDELAAS(0.9)S(0.726)QES(0.374)AK	0.5071	0.704	0.668	0.846	0.899	0.88	0.853	1.45	1.519	1.34
binding	Q32KS2	34	S	Dynein intermediate chain 1, axonemal OS=Bos taurus OX=9913 GN=DNAI1 PE=2 SV=1	DNAI1	0.999998	9.85695e-95	210.19	4	KRDEDS(1)GT(1)EVGEGTDEWVQSK	0.3844	1.159	1.134	1.449	0.905	1.146	1.004	0.763	0.818	0.777
binding	A0A3Q1LFQ9	263	S	SH3 domain containing GRB2 like 3, endophilin A3 OS=Bos taurus OX=9913 GN=SH3GL3 PE=4 SV=1	SH3GL3	0.899849	7.69688e-05	88.57	2	S(0.9)PS(0.1)ELNGVSTASSAK	-0.68677	1.099	1.105	1.118	0.941	1.004	0.887	0.963	0.93	0.904
binding	A0A3Q1LFQ9	265	S	SH3 domain containing GRB2 like 3, endophilin A3 OS=Bos taurus OX=9913 GN=SH3GL3 PE=4 SV=1	SH3GL3	0.997438	1.13069e-38	166.91	2	S(0.003)PS(0.997)ELNGVSTASSAK	0.21844	1.123	1.021	1.285	0.981	1.002	0.999	0.899	0.858	0.761
binding	P00514	237	S	cAMP-dependent protein kinase type I-alpha regulatory subunit OS=Bos taurus OX=9913 GN=PRKAR1A PE=1 SV=2	PRKAR1A	0.5	0.00968869	88.364	2	ILMGS(0.5)T(0.5)LR	-0.0075493	0.957	1.192	1.017	0.957	1.119	0.809	0.891	0.941	0.709
binding	Q32KS2	137	S	Dynein intermediate chain 1, axonemal OS=Bos taurus OX=9913 GN=DNAI1 PE=2 SV=1	DNAI1	1	8.91614e-151	258.31	2	QHYRDELAAS(0.012)S(0.988)QES(1)AK	1.2834	0.907	0.82	1.29	0.877	0.813	0.945	1.137	1.141	1.272
binding	Q58DU5	250	S	Proteasome subunit alpha type-3 OS=Bos taurus OX=9913 GN=PSMA3 PE=1 SV=3	PSMA3	1	1.68437e-18	134.32	2	ESLKEEDES(1)DDDNM	-0.31881	0.986	0.897	1.367	0.993	0.918	0.92	1.003	0.862	1.055
binding	F1MEV4	184	S	Amphiregulin OS=Bos taurus OX=9913 GN=AREG PE=4 SV=1	AREG	0.568728	0.00764006	41.422	4	S(0.451)MKT(0.576)QS(0.569)MVDS(0.404)DLS(0.001)K	-0.52606
binding	F1MEV4	182	T	Amphiregulin OS=Bos taurus OX=9913 GN=AREG PE=4 SV=1	AREG	0.575964	0.00764006	41.422	4	S(0.451)MKT(0.576)QS(0.569)MVDS(0.404)DLS(0.001)K	-0.52606
binding	Q32PA4	105	S	14 kDa phosphohistidine phosphatase OS=Bos taurus OX=9913 GN=PHPT1 PE=2 SV=1	PHPT1	0.894297	0.0250439	40.373	3	AQHS(0.023)VS(0.894)T(0.083)EK	-1.0286
binding	Q5E9D3	58	S	MICOS complex subunit MIC19 OS=Bos taurus OX=9913 GN=CHCHD3 PE=2 SV=1	CHCHD3	0.994817	3.13283e-17	135.38	2	YSGTYGAS(0.005)VS(0.995)DEELK	1.4371	0.992	1.072	1.277	0.86	1.122	0.984	0.794	1.018	0.963
binding	Q5E9D3	203	S	MICOS complex subunit MIC19 OS=Bos taurus OX=9913 GN=CHCHD3 PE=2 SV=1	CHCHD3	0.989532	3.26228e-17	131.82	3	QNTQQT(0.001)LS(0.99)CS(0.01)ALASQYMR	-3.034	0.91	0.974	1.055	1.122	0.97	0.903	1.065	1.073	1.109
binding	Q3MIC0	59	S	60S ribosomal protein L37a OS=Bos taurus OX=9913 GN=RPL37A PE=3 SV=3	RPL37A	1	2.91985e-05	89.231	3	AVGIWHCGS(1)CMK	0.20925
binding	Q3MIC0	40	S	60S ribosomal protein L37a OS=Bos taurus OX=9913 GN=RPL37A PE=3 SV=3	RPL37A	0.996044	0.0115785	95.483	2	YT(0.004)CS(0.996)FCGK	0.031209
binding	Q3MIC0	74	T	60S ribosomal protein L37a OS=Bos taurus OX=9913 GN=RPL37A PE=3 SV=3	RPL37A	0.566722	5.54645e-05	78.078	3	TVAGGAWTYNT(0.029)T(0.567)S(0.383)AVT(0.021)VK	1.372
binding	Q5E9L4	108	S	Apoptosis facilitator Bcl-2-like protein 14 OS=Bos taurus OX=9913 GN=BCL2L14 PE=2 SV=1	BCL2L14	0.584305	1.3135e-14	112.39	4	TLFGVAEKEEDS(0.001)QS(0.584)S(0.415)PPEICAQAQR	-0.83874
binding	Q3SX42	199	S	Charged multivesicular body protein 2b OS=Bos taurus OX=9913 GN=CHMP2B PE=2 SV=1	CHMP2B	0.836668	0.00378749	73.927	2	S(0.028)T(0.135)IS(0.837)DEEIER	-0.085847
binding	Q58D56	314	S	Developmentally-regulated GTP-binding protein 2 OS=Bos taurus OX=9913 GN=DRG2 PE=2 SV=1	DRG2	1	4.23788e-05	98.105	4	KGAS(1)VEHVCHR	0.24142
binding	Q3SZ54	78	S	Eukaryotic initiation factor 4A-I OS=Bos taurus OX=9913 GN=EIF4A1 PE=2 SV=1	EIF4A1	0.937665	0.00106177	60.062	3	GYDVIAQAQS(0.938)GT(0.062)GK	0.2468	0.913	0.906	1.095	0.899	1.032	0.947	1.066	1.103	1.264
binding	Q3SZ54	130	S	Eukaryotic initiation factor 4A-I OS=Bos taurus OX=9913 GN=EIF4A1 PE=2 SV=1	EIF4A1	1	1.38934e-35	154.14	3	VVMALGDYMGAS(1)CHACIGGTNVR	0.61042	1.246	1.116	1.254	0.982	0.904	0.846	0.995	0.9	1.03
binding	Q3SZ54	158	T	Eukaryotic initiation factor 4A-I OS=Bos taurus OX=9913 GN=EIF4A1 PE=2 SV=1	EIF4A1	1	0.000456662	69.259	3	LQMEAPHIIVGT(1)PGR	1.66
binding	Q3T0M9	143	S	ADP-ribosylation factor-like protein 4A OS=Bos taurus OX=9913 GN=ARL4A PE=2 SV=1	ARL4A	0.901809	0.00085761	83.633	2	NS(0.085)LS(0.902)LS(0.013)EIEK	1.0719
binding	Q3SZB7	208	S	Fructose-1,6-bisphosphatase 1 OS=Bos taurus OX=9913 GN=FBP1 PE=2 SV=3	FBP1	0.999977	9.47636e-09	112.16	3	KKGS(1)IYS(1)LNEGYAK	-1.4245	0.639	0.893	0.747	0.927	0.845	0.904	1.163	1.14	1.116
binding	Q5E9C3	88	S	Sjoegren syndrome nuclear autoantigen 1 homolog OS=Bos taurus OX=9913 GN=SSNA1 PE=3 SV=1	SSNA1	0.825957	0.00329552	53.924	3	ILES(0.826)S(0.164)QT(0.01)LLSVLK	-0.86259
binding	Q3SZB7	211	S	Fructose-1,6-bisphosphatase 1 OS=Bos taurus OX=9913 GN=FBP1 PE=2 SV=3	FBP1	0.999971	1.38149e-06	103.9	3	KKGS(1)IYS(1)LNEGYAK	-1.4245	0.624	0.915	0.637	0.975	0.819	0.906	1.19	1.225	1.146
binding	Q32LN1	65	S	Ubiquitin-conjugating enzyme E2 H OS=Bos taurus OX=9913 GN=UBE2H PE=2 SV=1	UBE2H	0.656613	0.0203361	55.718	2	S(0.657)PS(0.343)IGFMNK	1.8119
binding	Q32LM0	187	T	Endophilin-B1 OS=Bos taurus OX=9913 GN=SH3GLB1 PE=2 SV=1	SH3GLB1	0.985848	0.00125221	72.21	2	AAET(0.986)RAS(0.085)S(0.929)EQELR	-0.67097	1.13	1.163	0.808	0.793	1.04	0.961	1.249	1.283	0.949
binding	Q6Q137	14	S	Septin-7 OS=Bos taurus OX=9913 GN=SEPTIN7 PE=2 SV=2	SEPTIN7	0.999151	2.07667e-06	102.28	3	S(0.001)AAAEERS(0.999)VNS(0.96)S(0.022)T(0.018)MVAQQK	1.1481	1.183	1.036	1.197	1.044	1.091	0.975	0.941	1.018	0.759
binding	Q6Q137	424	S	Septin-7 OS=Bos taurus OX=9913 GN=SEPTIN7 PE=2 SV=2	SEPTIN7	0.996635	0.00028831	69.935	3	ILEQQNS(1)S(0.997)RT(0.004)LEK	1.4844	0.728	1.015	1.1	1.134	1.818	1.552	0.532	0.544	0.651
binding	Q6Q137	423	S	Septin-7 OS=Bos taurus OX=9913 GN=SEPTIN7 PE=2 SV=2	SEPTIN7	0.999657	2.42104e-10	114.24	3	ILEQQNS(1)S(0.997)RT(0.004)LEK	1.4844	0.849	1.065	1.322	1.052	1.613	1.431	0.544	0.59	0.654
binding	Q32LI4	311	S	CSNK1A1 protein OS=Bos taurus OX=9913 GN=CSNK1A1 PE=2 SV=1	CSNK1A1	0.813336	3.15282e-17	118.42	3	AAQQAAS(0.813)S(0.402)S(0.785)GQGQQAQT(0.946)PT(0.054)GLKDEK	0.70164	1.019	0.928	1.436	1.032	0.909	1.017	0.928	0.74	0.8
binding	A0A3Q1M928	105	S	Uncharacterized protein OS=Bos taurus OX=9913 PE=4 SV=1	--	0.707796	0.00941589	84.738	2	T(0.292)S(0.708)EDGLVR	-1.1169	0.946	1.083	1.014	1.023	0.926	1.02	1.324	0.932	0.985
binding	Q32LI4	312	S	CSNK1A1 protein OS=Bos taurus OX=9913 GN=CSNK1A1 PE=2 SV=1	CSNK1A1	0.976501	1.90846e-102	210.96	3	AAQQAAS(0.031)S(0.977)S(0.992)GQGQQAQTPTGLKDEK	-0.21238	0.982	0.931	1.29	0.93	0.924	0.991	0.944	0.832	0.914
binding	Q32LM2	84	S	Small glutamine-rich tetratricopeptide repeat-containing protein alpha OS=Bos taurus OX=9913 GN=SGTA PE=2 SV=1	SGTA	0.893774	0.0047768	49.125	3	S(0.001)PQET(0.004)PPS(0.894)EEDS(0.101)AEAER	3.5073
binding	Q32LI4	313	S	CSNK1A1 protein OS=Bos taurus OX=9913 GN=CSNK1A1 PE=2 SV=1	CSNK1A1	0.992014	1.39635e-255	294.72	3	AAQQAAS(0.031)S(0.977)S(0.992)GQGQQAQTPTGLKDEK	-0.21238	1.115	1.016	1.381	0.9	0.901	1.096	0.868	0.737	0.763
binding	Q32LI4	321	T	CSNK1A1 protein OS=Bos taurus OX=9913 GN=CSNK1A1 PE=2 SV=1	CSNK1A1	1	2.70021e-89	201.58	4	AAQQAASSSGQGQQAQT(1)PT(1)GLKDEK	0.31032	1.305	1.105	1.412	0.98	0.907	1.007	0.851	0.656	0.617
binding	Q32LI4	323	T	CSNK1A1 protein OS=Bos taurus OX=9913 GN=CSNK1A1 PE=2 SV=1	CSNK1A1	1	1.32388e-23	136.65	4	AAQQAASSSGQGQQAQT(1)PT(1)GLKDEK	0.31032	1.565	1.038	1.941	0.886	0.782	0.997	0.668	0.536	0.533
binding	A0A3Q1M9D3	281	S	Cyclic nucleotide binding domain containing 2 OS=Bos taurus OX=9913 GN=CNBD2 PE=4 SV=1	CNBD2	0.803153	0.0131518	58.885	2	AQEQEGS(0.186)S(0.803)FS(0.011)R	1.2997
binding	Q32LM0	190	S	Endophilin-B1 OS=Bos taurus OX=9913 GN=SH3GLB1 PE=2 SV=1	SH3GLB1	0.991503	3.0842e-05	88.385	3	AAET(0.011)RAS(0.992)S(0.998)EQELR	0.58003	0.924	1.051	0.933	1.017	1.326	0.98	0.983	1.252	0.911
binding	Q32LM0	191	S	Endophilin-B1 OS=Bos taurus OX=9913 GN=SH3GLB1 PE=2 SV=1	SH3GLB1	0.997642	3.0842e-05	105.2	3	AAET(0.011)RAS(0.992)S(0.998)EQELR	0.58003	1.052	1.108	0.88	0.951	1.162	0.949	1.15	1.206	0.93
binding	Q32LM0	200	S	Endophilin-B1 OS=Bos taurus OX=9913 GN=SH3GLB1 PE=2 SV=1	SH3GLB1	0.998886	0.0117946	96.604	2	IT(0.001)QS(0.999)EFDR	-0.071756	1.001	1.097	1.008	1.078	1.071	0.856	1.246	1.121	0.951
binding	Q32LI4	334	S	CSNK1A1 protein OS=Bos taurus OX=9913 GN=CSNK1A1 PE=2 SV=1	CSNK1A1	1	1.70872e-54	169.35	2	DEKLDPLS(1)	0.54449	1.071	0.912	0.971	0.748	1.166	1.092	0.996	0.843	0.862
binding	A0A3Q1LJY5	739	T	Glutamate ionotropic receptor AMPA type subunit 3 OS=Bos taurus OX=9913 GN=GRIA3 PE=3 SV=1	GRIA3	0.984484	0.00356478	50.752	3	FAFLLES(0.984)T(0.984)MNEY(0.031)IEQRK	-1.5094
binding	Q3T000	112	T	Synaptobrevin homolog YKT6 OS=Bos taurus OX=9913 GN=YKT6 PE=2 SV=1	YKT6	0.999424	0.0103588	40.941	2	IDWPT(0.999)GS(0.999)PDT(0.001)IR	-1.177
binding	Q3SZC4	319	S	NSFL1 cofactor p47 OS=Bos taurus OX=9913 GN=NSFL1C PE=2 SV=1	NSFL1C	0.999701	3.58849e-06	98.337	4	FNHSHRIS(1)DIR	0.20791	0.967	1.05	0.713	1.038	0.988	0.767	1.116	0.964	0.96
binding	Q3SZB8	32	S	Histone H3.3C-like OS=Bos taurus OX=9913 PE=2 SV=3	--	0.809616	1.18561e-06	100.4	4	S(0.021)APS(0.81)T(0.168)S(0.002)GMTKPHR	-0.39688	1.62		0.715	1.368		0.793	1.343		0.686
binding	Q3T003	123	S	60S ribosomal protein L18a OS=Bos taurus OX=9913 GN=RPL18A PE=2 SV=1	RPL18A	1	0.00734659	60.167	3	AHS(1)IQIMK	-0.089065	0.939			1.142			1.04
binding	Q3T003	71	S	60S ribosomal protein L18a OS=Bos taurus OX=9913 GN=RPL18A PE=2 SV=1	RPL18A	1	2.01535e-11	120.63	3	SSGEIVYCGQVFEKS(1)PLR	0.18354	1.072			1.177			1.217
binding	Q3T018	134	S	Chromosome 14 open reading frame 1 ortholog OS=Bos taurus OX=9913 GN=ERG28 PE=2 SV=1	ERG28	1	0.000441047	89.266	3	HLEAEPGS(1)R	-0.33861	1.373		0.741	1.03		0.896	1.261		0.793
binding	Q3T0S6	130	S	60S ribosomal protein L8 OS=Bos taurus OX=9913 GN=RPL8 PE=2 SV=3	RPL8	0.995577	2.8017e-07	108.28	3	AS(0.996)GNY(0.001)AT(0.004)VISHNPETK	-0.99944	0.943		1.263	0.82		1.48	0.855		0.928
binding	F1MH18	9	S	Meiosis-specific nuclear structural protein 1 OS=Bos taurus OX=9913 GN=MNS1 PE=4 SV=1	MNS1	0.95837	0.00343796	114.19	3	RT(0.035)LS(0.958)FS(0.007)ER	-0.47801
binding	Q3SZB8	122	S	Histone H3.3C-like OS=Bos taurus OX=9913 PE=2 SV=3	--	1	0.01008	83.081	2	S(1)FPWLEGK	0.79907	1.318		0.679	1.819		0.811	1.831		0.813
binding	Q3T0W9	59	S	60S ribosomal protein L19 OS=Bos taurus OX=9913 GN=RPL19 PE=2 SV=1	RPL19	0.998496	0.0203465	42.031	3	KPVT(0.002)VHS(0.998)R	-0.70432
binding	Q3T0Y1	253	S	Ubiquitin thioesterase OS=Bos taurus OX=9913 GN=OTUB1 PE=1 SV=1	OTUB1	1	6.9462e-08	112.47	3	GEGGTTNPHVFPEGS(1)EPK	0.48146	1.213	0.902	1.091	1.059	0.847	0.9	1.231	1.191	0.748
binding	Q3ZCH9	52	S	Haloacid dehalogenase-like hydrolase domain-containing protein 2 OS=Bos taurus OX=9913 GN=HDHD2 PE=2 SV=1	HDHD2	0.997959	5.3587e-05	82.406	3	FVTNTT(0.001)KES(0.998)KQDLLER	0.52338	1.032		0.686	1.004		0.888	1.474		1.092
binding	Q3ZCK1	98	S	Eukaryotic translation initiation factor 3 subunit L OS=Bos taurus OX=9913 GN=EIF3L PE=2 SV=1	EIF3L	0.995815	8.16051e-23	141.6	2	VYEIQDIYENS(0.996)WT(0.004)K	0.84805	0.91		1.031	0.919		1.165	0.971		1.158
binding	Q58D08	46	S	Pyrroline-5-carboxylate reductase 3 OS=Bos taurus OX=9913 GN=PYCR3 PE=2 SV=1	PYCR3	0.995687	0.000201468	81.643	2	VEAEHVLAS(0.004)APS(0.996)DR	0.45334	0.878	1.127	0.895	0.918	1.007	0.919	0.946	1.231	1.303
binding	Q3MI00	16	S	DnaJ homolog subfamily B member 1 OS=Bos taurus OX=9913 GN=DNAJB1 PE=2 SV=3	DNAJB1	1	0.00169675	77.124	2	GAS(1)DEEIKR	-1.2794	1.042	0.936	1.002	0.905	0.871	1.087	1.019	1.196	0.984
binding	Q58DN4	243	S	Protein phosphatase methylesterase 1 OS=Bos taurus OX=9913 GN=PPME1 PE=2 SV=3	PPME1	0.899038	4.53542e-09	112.67	2	QCEGIT(0.101)S(0.899)PEGSK	0.039415	0.603	1.014	0.584	0.881	1.114	0.801	0.906	1.675	1.064
binding	F1MG29	166	S	Testis specific serine kinase 3 OS=Bos taurus OX=9913 GN=TSSK3 PE=4 SV=3	TSSK3	0.901894	1.72282e-18	125.77	3	ELS(0.902)QT(0.098)FCGSTAYAAPEVLQGIPHDSR	-1.7106	1.169	0.982	1.244	0.948	1.125	1.003	0.879	0.953	0.885
binding	Q3T000	114	S	Synaptobrevin homolog YKT6 OS=Bos taurus OX=9913 GN=YKT6 PE=2 SV=1	YKT6	0.999483	0.0103588	40.941	2	IDWPT(0.999)GS(0.999)PDT(0.001)IR	-1.177
binding	Q3SZB8	58	S	Histone H3.3C-like OS=Bos taurus OX=9913 PE=2 SV=3	--	0.999176	0.00683415	129.42	2	S(0.999)T(0.001)HFLIR	-0.21928	1.565		0.664	1.621		0.868	1.77		0.844
binding	E1B7M8	175	S	Oxysterol-binding protein OS=Bos taurus OX=9913 GN=OSBP2 PE=3 SV=1	OSBP2	0.992659	1.38567e-178	269.98	2	S(0.004)S(0.004)S(0.993)PGVVPMVSLPLDNFK	0.58381	0.819	1.067	1.529	0.826	1.066	0.948	0.7	0.9	0.726
binding	Q3SZC4	176	S	NSFL1 cofactor p47 OS=Bos taurus OX=9913 GN=NSFL1C PE=2 SV=1	NSFL1C	1	9.59696e-09	107.51	3	RRHS(1)GQDVHVVLK	1.4268	0.81	0.97	1.496	0.811	1.083	0.895	0.678	0.791	0.793
binding	Q3SZC4	114	S	NSFL1 cofactor p47 OS=Bos taurus OX=9913 GN=NSFL1C PE=2 SV=1	NSFL1C	1	1.34983e-21	144.4	2	KRS(1)PNELVDDLFK	-0.86472	0.692	0.932	1.593	0.75	1.023	0.849	0.718	0.855	0.96
binding	F1MJR8	602	S	Inactive serine/threonine-protein kinase TEX14 OS=Bos taurus OX=9913 GN=TEX14 PE=3 SV=2	TEX14	1	4.03578e-34	157.56	2	QDAAS(1)PACS(1)VAEEAR	-0.69202
binding	F1MJR8	598	S	Inactive serine/threonine-protein kinase TEX14 OS=Bos taurus OX=9913 GN=TEX14 PE=3 SV=2	TEX14	1	4.03578e-34	157.56	2	QDAAS(1)PACS(1)VAEEAR	-0.69202
binding	F1MJR8	564	S	Inactive serine/threonine-protein kinase TEX14 OS=Bos taurus OX=9913 GN=TEX14 PE=3 SV=2	TEX14	0.995922	0.00594768	52.891	3	ET(0.001)GS(0.003)QFHS(0.996)PR	1.503
binding	F1MJR8	277	S	Inactive serine/threonine-protein kinase TEX14 OS=Bos taurus OX=9913 GN=TEX14 PE=3 SV=2	TEX14	0.985406	0.000561339	73.296	3	ELHLS(0.003)T(0.012)HPHCS(0.985)R	0.68347
binding	Q3SZB8	46	T	Histone H3.3C-like OS=Bos taurus OX=9913 PE=2 SV=3	--	0.999543	0.0112662	61.48	3	YRPGT(1)VALR	-0.45362	1.33		0.974	1.259		1.026	1.584		0.768
binding	E1B7M8	435	S	Oxysterol-binding protein OS=Bos taurus OX=9913 GN=OSBP2 PE=3 SV=1	OSBP2	0.999621	3.53826e-34	158.37	3	AANPSKS(1)FS(1)EGSLFTSK	0.23301	0.616	0.788	1.094	0.676	0.91	0.935	0.948	1.436	1.312
binding	E1B7M8	440	S	Oxysterol-binding protein OS=Bos taurus OX=9913 GN=OSBP2 PE=3 SV=1	OSBP2	0.995921	7.61087e-05	71.678	3	AANPS(0.227)KS(0.79)FS(0.983)EGS(0.996)LFT(0.003)S(0.001)K	1.6377	0.873	0.971	1.368	0.918	0.896	0.959	0.739	0.882	1.034
binding	E1B7M8	768	S	Oxysterol-binding protein OS=Bos taurus OX=9913 GN=OSBP2 PE=3 SV=1	OSBP2	0.608795	1.82127e-30	162.37	2	IVQSS(0.028)PS(0.36)S(0.609)PS(0.003)SDGK	-0.41612	1.023	1.005	0.893	0.834	0.954	0.828	0.922	1.169	1.049
binding	E1B7M8	88	S	Oxysterol-binding protein OS=Bos taurus OX=9913 GN=OSBP2 PE=3 SV=1	OSBP2	1	0.0172446	40.475	4	KMS(1)EPRPGFR	-0.16034
binding	E1B7M8	108	S	Oxysterol-binding protein OS=Bos taurus OX=9913 GN=OSBP2 PE=3 SV=1	OSBP2	0.793842	4.10609e-24	125.65	4	QELELLPALGT(0.205)GS(0.794)GPREEWGS(0.001)NPGPGPPTK	0.7867	0.82	0.87	0.927	0.989	1.176	0.995	0.937	1.168	0.793
binding	E1B7M8	173	S	Oxysterol-binding protein OS=Bos taurus OX=9913 GN=OSBP2 PE=3 SV=1	OSBP2	0.366847	2.94017e-17	132.52	3	S(0.367)S(0.367)S(0.266)PGVVPMVSLPLDNFK	-0.98777
binding	E1B7M8	174	S	Oxysterol-binding protein OS=Bos taurus OX=9913 GN=OSBP2 PE=3 SV=1	OSBP2	0.366847	2.94017e-17	132.52	3	S(0.367)S(0.367)S(0.266)PGVVPMVSLPLDNFK	-0.98777
binding	E1B7M8	437	S	Oxysterol-binding protein OS=Bos taurus OX=9913 GN=OSBP2 PE=3 SV=1	OSBP2	0.99997	1.77318e-26	149.32	3	AANPSKS(1)FS(1)EGSLFTSK	0.23301	0.753	0.941	1.295	0.738	0.932	1.008	0.845	1.058	1.072
binding	A0A3Q1LK13	556	S	Dysferlin OS=Bos taurus OX=9913 GN=DYSF PE=4 SV=1	DYSF	1	0.0252718	48.423	3	LVERS(1)EQK	1.3048
binding	A0A3Q1N4W6	601	S	Uncharacterized protein OS=Bos taurus OX=9913 GN=ABCB1 PE=4 SV=1	ABCB1	0.997785	1.00304e-07	116.74	2	GNELELENTPGES(0.998)LS(0.002)K	-0.6065	1.33			0.88			0.576
binding	A0A3Q1N4W6	1233	S	Uncharacterized protein OS=Bos taurus OX=9913 GN=ABCB1 PE=4 SV=1	ABCB1	0.873026	0.0155516	55.467	2	RQS(0.873)T(0.128)VT(0.999)I	-0.75407	1.103			0.791			0.835
binding	A0A3Q1MGT1	32	S	Two pore segment channel 2 OS=Bos taurus OX=9913 GN=TPCN2 PE=4 SV=1	TPCN2	0.932636	1.84302e-33	156.61	2	GVLTCS(0.067)S(0.933)VQESPGAAAR	-1.1786	0.99		1.335	0.978		0.901	0.848		0.845
binding	A0A3Q1MGT1	36	S	Two pore segment channel 2 OS=Bos taurus OX=9913 GN=TPCN2 PE=4 SV=1	TPCN2	0.999398	2.43239e-22	110.18	2	GVLTCSSVQES(0.999)PGAAAR	-3.4629
binding	A7E3Q2	631	T	Heat shock 70kDa protein 1A OS=Bos taurus OX=9913 GN=HSPA2 PE=2 SV=1	HSPA2	0.999974	7.15117e-13	102.72	2	LYQGGPGGGGGS(0.011)GAS(0.989)GGPT(1)IEEVD	-2.2826	1.099	0.942	1.27	0.912	0.94	0.944	0.962	1.053	1.284
binding	A7E3Q2	224	S	Heat shock 70kDa protein 1A OS=Bos taurus OX=9913 GN=HSPA2 PE=2 SV=1	HSPA2	0.949039	9.43925e-07	109.37	2	S(0.949)T(0.05)AGDT(0.001)HLGGEDFDNR	1.6196	1.154	0.919	0.996	1.256	0.985	0.93	1.149	1.009	1.061
binding	H7BWV5	249	S	CutC copper transporter OS=Bos taurus OX=9913 GN=CUTC PE=3 SV=1	CUTC	0.996466	8.92972e-18	136.92	3	NSSVAMGASLS(0.003)NS(0.996)EYSLK	-0.058175
binding	A7E3Q2	627	S	Heat shock 70kDa protein 1A OS=Bos taurus OX=9913 GN=HSPA2 PE=2 SV=1	HSPA2	0.99009	7.15117e-13	102.72	3	LYQGGPGGGGGS(0.011)GAS(0.99)GGPT(0.999)IEEVD	0.1958	1.086	0.95	1.252	0.912	0.952	0.944	0.963	1.053	1.295
binding	O18728	399	S	Fascin-2 OS=Bos taurus OX=9913 GN=FSCN2 PE=2 SV=1	FSCN2	0.999823	0.00314162	64.224	2	RGS(1)NQLDTNR	1.3475
binding	A7E3Q2	624	S	Heat shock 70kDa protein 1A OS=Bos taurus OX=9913 GN=HSPA2 PE=2 SV=1	HSPA2	0.979654	0.001107	45.349	3	LYQGGPGGGGGS(0.98)GAS(0.963)GGPT(0.057)IEEVD	2.7061	0.882	1.057	1.001	0.911	1.124	0.943	0.981	1.055	1.452
binding	Q32L40	374	S	T-complex protein 1 subunit alpha OS=Bos taurus OX=9913 GN=TCP1 PE=1 SV=1	TCP1	0.90035	0.0159569	70.808	2	T(0.018)S(0.082)AS(0.9)VILR	-0.53537	1.088	1.129	0.868	1.208	0.889	0.84	1.173	1.099	0.906
binding	Q32L40	372	S	T-complex protein 1 subunit alpha OS=Bos taurus OX=9913 GN=TCP1 PE=1 SV=1	TCP1	0.750849	0.0120625	78.136	2	T(0.248)S(0.751)AS(0.001)VILR	0.94293	1.06	1.03	0.908	1.191	0.97	0.954	0.978	1.128	0.943
binding	Q32L40	27	S	T-complex protein 1 subunit alpha OS=Bos taurus OX=9913 GN=TCP1 PE=1 SV=1	TCP1	1	2.73335e-24	139.51	2	SQNVMAAAS(1)IANIVK	0.53616	1.037	1.117	1.177	0.874	1.052	1.095	0.873	0.906	0.924
binding	Q32L40	268	S	T-complex protein 1 subunit alpha OS=Bos taurus OX=9913 GN=TCP1 PE=1 SV=1	TCP1	0.996007	0.0144119	71.085	3	QRES(0.996)DIT(0.004)K	0.17349	1.279	0.718	1.024	1.313	0.598	0.971	1.393	0.891	1.112
binding	Q32L40	551	S	T-complex protein 1 subunit alpha OS=Bos taurus OX=9913 GN=TCP1 PE=1 SV=1	TCP1	1	5.00904e-05	94.454	2	HGGYEDAVHS(1)GALDA	-3.439	1.031	0.93	0.76	0.933	0.946	1.267	1.064	1.031	1.214
binding	A0A3Q1ML30	24	S	Destrin OS=Bos taurus OX=9913 GN=DSTN PE=1 SV=1	DSTN	0.959724	0.0015231	78.814	2	KCS(0.96)T(0.04)PEEIK	1.2242	0.689	0.638	0.752	1.026	1.379	1.043	1.045	1.203	1.279
binding	A7E3Q2	514	S	Heat shock 70kDa protein 1A OS=Bos taurus OX=9913 GN=HSPA2 PE=2 SV=1	HSPA2	1	0.0120179	50.314	3	GRLS(1)KDDIDR	-2.0446	1.092	0.788	0.995	0.883	0.82	1.023	1.414	1.277	1.186
binding	A0A3Q1ML30	120	S	Destrin OS=Bos taurus OX=9913 GN=DSTN PE=1 SV=1	DSTN	0.970762	4.90002e-35	186.16	2	MIYAS(0.029)S(0.971)KDAIK	-1.4948	0.868	0.843	1.217	0.883	0.929	1.045	0.919	1.001	1.418
binding	A0A3Q1MGT1	31	S	Two pore segment channel 2 OS=Bos taurus OX=9913 GN=TPCN2 PE=4 SV=1	TPCN2	0.535694	9.37806e-05	73.138	3	GVLT(0.017)CS(0.536)S(0.448)VQESPGAAAR	-0.937	0.984		1.024	0.931		0.82	1.095		1.199
binding	A0A3Q1MHK2	617	S	Solute carrier family 26 member 6 OS=Bos taurus OX=9913 GN=SLC26A6 PE=3 SV=1	SLC26A6	1	7.4553e-45	165.96	3	EAS(1)AGT(1)ELEDTGAWAPEDAK	0.3861	1.103	1.454	1.506	0.746	1.415	0.863	0.573	0.542	0.671
binding	A0A3Q1M7D1	76	S	Dynein heavy chain 12, axonemal OS=Bos taurus OX=9913 GN=DNAH12 PE=4 SV=1	DNAH12	0.999839	2.27421e-201	286.81	2	TPSS(1)PEPDYPPTMTSEIK	-0.15611	1.026	0.873	1.148	1.036	0.973	1.008	1.006	0.99	1.107
binding	A0A3Q1M7D1	73	T	Dynein heavy chain 12, axonemal OS=Bos taurus OX=9913 GN=DNAH12 PE=4 SV=1	DNAH12	0.972784	2.6804e-19	129.68	3	T(0.973)PS(0.852)S(0.175)PEPDYPPTMTSEIK	-1.1376	1.061	0.922	0.908	1	1.128	1.033	1.016	1.028	1.028
binding	P21856	270	S	Rab GDP dissociation inhibitor alpha OS=Bos taurus OX=9913 GN=GDI1 PE=1 SV=1	GDI1	1	0.000458355	78.326	3	VVGVKS(1)EGEVAR	0.25244	1.065	0.823	0.576	1.192	0.74	0.802	1.389	1.001	0.955
binding	P00515	101	T	cAMP-dependent protein kinase type II-alpha regulatory subunit OS=Bos taurus OX=9913 GN=PRKAR2A PE=1 SV=2	PRKAR2A	0.99981	1.03933e-12	121.11	3	RVS(1)VCAET(1)YNPDEEEEDTDPR	-0.18918	0.963	0.967	1.027	0.945	1.105	1.078	0.966	0.969	0.91
binding	P00515	96	S	cAMP-dependent protein kinase type II-alpha regulatory subunit OS=Bos taurus OX=9913 GN=PRKAR2A PE=1 SV=2	PRKAR2A	1	0	346.52	3	RVS(1)VCAET(1)YNPDEEEEDTDPR	-0.18918	0.858	0.912	1.262	0.762	0.99	1.03	0.862	1.147	1.116
binding	P00515	380	S	cAMP-dependent protein kinase type II-alpha regulatory subunit OS=Bos taurus OX=9913 GN=PRKAR2A PE=1 SV=2	PRKAR2A	0.999512	2.51203e-05	96.208	2	NIS(1)HYEEQLVK	-1.4451	0.923	0.896	0.903	1.098	0.923	0.987	1.112	1.153	1.036
binding	A0A3Q1MHK2	620	T	Solute carrier family 26 member 6 OS=Bos taurus OX=9913 GN=SLC26A6 PE=3 SV=1	SLC26A6	1	7.4553e-45	165.96	3	EAS(1)AGT(1)ELEDTGAWAPEDAK	0.3861	1.103	1.454	1.506	0.746	1.415	0.863	0.573	0.542	0.671
binding	P00515	393	S	cAMP-dependent protein kinase type II-alpha regulatory subunit OS=Bos taurus OX=9913 GN=PRKAR2A PE=1 SV=2	PRKAR2A	0.892624	3.25877e-25	151.08	2	MFGS(0.107)S(0.893)MDLIDPGQ	-0.50063	0.787	1.323	0.881	0.891	0.874	0.836	0.865	1.283	1.231
binding	Q32P71	18	S	Tctex1 domain-containing protein 2 OS=Bos taurus OX=9913 GN=TCTEX1D2 PE=2 SV=2	TCTEX1D2	1	8.80109e-170	237.69	4	AS(1)FAAADGLPETENNAGEPENTYILRPVFQQR	-0.59238	1.127	1.184	1.306	0.951	1.382	1.199	0.748	0.55	0.693
binding	Q32P71	12	S	Tctex1 domain-containing protein 2 OS=Bos taurus OX=9913 GN=TCTEX1D2 PE=2 SV=2	TCTEX1D2	0.895419	0.00943623	74.486	3	HT(0.104)S(0.895)FTMR	-0.064603	1.118	1.338	1.848	0.546	1.033	0.952	0.36
binding	A0A3Q1M9D1	54	S	Stathmin 4 OS=Bos taurus OX=9913 GN=STMN4 PE=4 SV=1	STMN4	1	0.0239745	61.679	2	RDS(1)ADWR	-2.2299
binding	A0A3Q1MA03	586	S	Importin 4 OS=Bos taurus OX=9913 GN=IPO4 PE=4 SV=1	IPO4	0.999721	0.000293127	72.797	3	STEGIVPQYDGS(1)R	0.19238			1.444			0.9			0.989
binding	Q4GZT4	353	S	Broad substrate specificity ATP-binding cassette transporter ABCG2 OS=Bos taurus OX=9913 GN=ABCG2 PE=3 SV=2	ABCG2	1	0.00170236	80.102	2	VELDKFS(1)GDQR	-1.1837	0.933	1.033	0.744	1.046	1.058	1.122	0.955	1.412	1.156
binding	A0A3Q1MHK2	639	S	Solute carrier family 26 member 6 OS=Bos taurus OX=9913 GN=SLC26A6 PE=3 SV=1	SLC26A6	0.926636	0.0117001	97.472	2	AS(0.002)DIS(0.927)S(0.071)LK	0.21607	1.103	1.045	1.024	1.044	0.964	0.899	1.089	1.037	0.868
binding	P00515	392	S	cAMP-dependent protein kinase type II-alpha regulatory subunit OS=Bos taurus OX=9913 GN=PRKAR2A PE=1 SV=2	PRKAR2A	0.879297	3.3439e-22	141.73	2	MFGS(0.879)S(0.121)MDLIDPGQ	0.49956	0.825	1.034	0.966	0.881	0.913	1.041	0.811	1.268	1.242
binding	A0A3Q1M7D1	75	S	Dynein heavy chain 12, axonemal OS=Bos taurus OX=9913 GN=DNAH12 PE=4 SV=1	DNAH12	0.852381	1.29165e-33	153.06	3	T(0.973)PS(0.852)S(0.175)PEPDYPPTMTSEIK	-1.1376	1.046	0.889	1.052	0.984	1.062	1.065	0.925	0.997	1.114
binding	E1BKZ9	870	S	Sortilin OS=Bos taurus OX=9913 GN=SORT1 PE=4 SV=2	SORT1	0.993466	4.48558e-09	115.91	2	S(0.007)GYHDDS(0.993)DEDLLE	-0.34716	1.172	1.354	0.874	0.723	1.196	0.771	1.079	1.069	1.177
binding	A0A3Q1MLW4	150	S	Uncharacterized protein OS=Bos taurus OX=9913 GN=DNAH3 PE=4 SV=1	DNAH3	0.73937	0.000659726	76.326	3	S(0.035)AS(0.739)T(0.179)S(0.046)LPMK	0.6442	1.006	1.092	1.33	0.907	1.173	1.453	0.581	0.851	0.698
binding	P55206	69	S	C-type natriuretic peptide OS=Bos taurus OX=9913 GN=NPPC PE=2 SV=1	NPPC	1	6.37618e-05	86.189	4	TPGGGGANLKDDRS(1)R	0.53271
binding	P55206	120	S	C-type natriuretic peptide OS=Bos taurus OX=9913 GN=NPPC PE=2 SV=1	NPPC	0.841718	2.78023e-05	125.97	2	IGS(0.842)MS(0.158)GLGC	-0.33187	0.817	0.821	1.256	1.449	2.093	2.396	1.093	1.91	1.367
binding	F6QJJ8	235	T	Progesterone receptor membrane component 2 OS=Bos taurus OX=9913 GN=PGRMC2 PE=1 SV=1	PGRMC2	0.915654	5.85742e-06	73.072	5	LLKPGEEPS(0.002)EY(0.082)T(0.916)DEEDTKDHNK	-0.14058	0.782	1.264	1.088	0.907	1.108	0.969	0.858	0.984	1.086
binding	A0A3S5ZPV0	75	S	Stabilizer of axonemal microtubules 1 OS=Bos taurus OX=9913 GN=SAXO1 PE=4 SV=1	SAXO1	0.7667	9.99558e-09	109.62	2	ACTPMEGLT(0.011)T(0.222)S(0.767)RR	-0.21912	1.069	0.863	1.054	1.21	0.906	0.997	1.072	0.977	1.031
binding	A0A3S5ZPV0	167	S	Stabilizer of axonemal microtubules 1 OS=Bos taurus OX=9913 GN=SAXO1 PE=4 SV=1	SAXO1	0.98611	3.95448e-05	87.654	4	ELLRPPHHYRPAS(0.986)T(0.014)K	-0.40572	0.955	0.903	1.157	1.133	0.913	0.923	1.2	0.953	1.075
binding	A0A3S5ZPV0	172	S	Stabilizer of axonemal microtubules 1 OS=Bos taurus OX=9913 GN=SAXO1 PE=4 SV=1	SAXO1	0.518207	7.10868e-05	74.364	3	FDS(0.518)RT(0.442)T(0.04)QQDDY(0.009)S(0.991)MK	-2.6716	1.071	0.971	1.202	1.001	0.993	0.96	0.994	1.024	0.941
binding	P55206	36	S	C-type natriuretic peptide OS=Bos taurus OX=9913 GN=NPPC PE=2 SV=1	NPPC	0.511234	1.67246e-109	231.49	2	T(0.489)PS(0.511)GEEVAEPQAAGGGQK	0.2263	0.881	1.402	1.775	1.081	1.971	1.727	0.803	1.085	1.169
binding	A0A3S5ZPV0	181	S	Stabilizer of axonemal microtubules 1 OS=Bos taurus OX=9913 GN=SAXO1 PE=4 SV=1	SAXO1	0.999999	7.14128e-07	116.36	2	TTQQDDYS(1)MK	0.16705	1.065	0.849	1.112	1	0.881	1.015	1.138	1.032	1.078
binding	A0A3S5ZPV0	340	S	Stabilizer of axonemal microtubules 1 OS=Bos taurus OX=9913 GN=SAXO1 PE=4 SV=1	SAXO1	0.946668	0.00109362	71.08	3	FEGS(0.947)T(0.04)T(0.011)T(0.003)KEDYK	-0.38533	0.947	0.891	0.983	0.885	1.113	1.01	1.045	1.194	1.033
binding	A0A3Q1MVC3	294	S	Proteasome activator complex subunit 4 OS=Bos taurus OX=9913 GN=PSME4 PE=4 SV=1	PSME4	0.999997	1.16752e-61	195.25	3	SLNLPVGS(1)S(1)QVLVPR	-2.2329
binding	A0A3Q1MVC3	293	S	Proteasome activator complex subunit 4 OS=Bos taurus OX=9913 GN=PSME4 PE=4 SV=1	PSME4	0.999997	7.95993e-05	73.294	3	SLNLPVGS(1)S(1)QVLVPR	-2.2329
binding	A0A3S5ZPV0	461	S	Stabilizer of axonemal microtubules 1 OS=Bos taurus OX=9913 GN=SAXO1 PE=4 SV=1	SAXO1	0.99835	3.06928e-71	187.75	3	FS(0.998)VGDS(0.002)ENPNQQELTVSA	1.035	0.857	1.236	0.989	0.79	1.142	0.918	0.953	1.042	1.144
binding	A0A3S5ZPV0	476	S	Stabilizer of axonemal microtubules 1 OS=Bos taurus OX=9913 GN=SAXO1 PE=4 SV=1	SAXO1	0.999885	7.65874e-55	180.04	2	FSVGDSENPNQQELTVS(1)A	0.54808	0.783	1.449	0.951	0.869	1.407	0.755	0.925	0.971	0.948
binding	A0A3S5ZPV0	227	S	Stabilizer of axonemal microtubules 1 OS=Bos taurus OX=9913 GN=SAXO1 PE=4 SV=1	SAXO1	1	0.00840103	115.71	3	FVHES(1)EK	-0.53431	0.944	0.75	1.387	1.147	0.627	0.963	1.224	1.107	1.134
binding	F6QJJ8	128	S	Progesterone receptor membrane component 2 OS=Bos taurus OX=9913 GN=PGRMC2 PE=1 SV=1	PGRMC2	1	0.0106411	107.06	2	DFS(1)LEQLR	0.20636	0.957	1.055	1.635	0.756	1.05	1.168	0.776	0.839	0.754
binding	A0A3Q1MHV3	58	S	EF-hand domain containing 1 OS=Bos taurus OX=9913 GN=EFHC1 PE=4 SV=1	EFHC1	1	1.20354e-44	163.85	3	LQVNQLS(1)QADLDELASK	-0.81177
binding	P55206	34	T	C-type natriuretic peptide OS=Bos taurus OX=9913 GN=NPPC PE=2 SV=1	NPPC	0.5	6.12044e-09	117.37	4	T(0.5)PS(0.5)GEEVAEPQAAGGGQK	0.67617	0.868	1.57	1.572	1.125	2.251	1.601	0.552	1.395	1.257
binding	A1L5A6	223	S	Proteasomal ubiquitin receptor ADRM1 OS=Bos taurus OX=9913 GN=ADRM1 PE=2 SV=1	ADRM1	0.338862	0.00021568	81.144	3	SQSAAVTPS(0.01)S(0.029)T(0.084)T(0.339)S(0.339)S(0.084)T(0.116)R	-1.1769
binding	A0A3Q1MLW4	151	T	Uncharacterized protein OS=Bos taurus OX=9913 GN=DNAH3 PE=4 SV=1	DNAH3	0.745221	0.00499788	108.7	2	SAS(0.247)T(0.745)S(0.007)LPMK	2.7573	1.208	1.153	1.677	0.778	1.025	1.301	0.649	0.615	0.738
binding	F6R0C0	218	S	Target of myb1 like 2 membrane trafficking protein OS=Bos taurus OX=9913 GN=TOM1L2 PE=3 SV=1	TOM1L2	1	0.00150889	95.273	2	LRS(1)ELDVVR	-1.1414			1.648			1.138			0.824
binding	A0A3Q1MLE6	206	S	Uncharacterized protein OS=Bos taurus OX=9913 PE=4 SV=1	--	0.991529	1.68488e-05	90.422	3	RNEPSEQPST(0.002)S(0.006)ES(0.992)K	1.6155	1.313	1.196	1.673	1.008	0.711	1.087	0.492	0.475	0.242
binding	A0A3Q1MLE6	107	S	Uncharacterized protein OS=Bos taurus OX=9913 PE=4 SV=1	--	0.999995	8.99346e-11	107.75	4	STLHQEFHVPQESAPQLS(1)PPIQR	-0.77245	0.83	0.787	0.697	1.113	1.277	0.877	0.935	1.203	1.013
binding	A0A3Q1MRZ4	14	S	Uncharacterized protein OS=Bos taurus OX=9913 PE=4 SV=1	--	0.959557	2.58709e-33	150.61	2	LAAS(0.04)S(0.96)LQTPVNPNTR	0.50825	1.02	1.243	0.905	1.03	1.026	0.951	0.749	0.834	0.77
binding	Q32P77	7	T	PARK2 co-regulated OS=Bos taurus OX=9913 GN=PACRG PE=2 SV=1	PACRG	1	1.4697e-07	108.71	3	VAEKET(1)LS(1)LNKCPAK	-0.538
binding	G3X7D3	100	S	RAB39A, member RAS oncogene family OS=Bos taurus OX=9913 GN=RAB39A PE=4 SV=1	RAB39A	1	1.66774e-32	170.61	4	S(1)FEHVKDWLEEAK	1.0372
binding	Q32P77	19	T	PARK2 co-regulated OS=Bos taurus OX=9913 GN=PACRG PE=2 SV=1	PACRG	0.996047	0.0264769	46.069	4	CPAKLPT(0.996)RT(0.004)K	0.82679
binding	Q32P77	9	S	PARK2 co-regulated OS=Bos taurus OX=9913 GN=PACRG PE=2 SV=1	PACRG	1	3.72732e-12	145.86	3	VAEKET(1)LS(1)LNKCPAK	-0.538
binding	F1N1T2	350	S	Uncharacterized protein OS=Bos taurus OX=9913 GN=PALM2 PE=1 SV=3	PALM2	1	4.76059e-05	95.409	3	AELVLIDEDDEKS(1)LR	0.56827
binding	A0A3Q1N8M7	661	S	Exocyst complex component 5 OS=Bos taurus OX=9913 GN=EXOC5 PE=4 SV=1	EXOC5	1	3.18737e-09	116.4	2	QVCS(1)GEQLANLDK	4.4373	1.012		0.923	1.182		0.971	0.996		0.967
binding	A0A3Q1NDY6	202	S	Sorting nexin 6 OS=Bos taurus OX=9913 GN=SNX6 PE=4 SV=1	SNX6	0.975032	0.000742864	74.141	3	RS(0.975)RS(0.967)LVDY(0.057)ENANK	-1.4091
binding	A0A3Q1NDY6	204	S	Sorting nexin 6 OS=Bos taurus OX=9913 GN=SNX6 PE=4 SV=1	SNX6	0.967477	0.000742864	74.141	3	RS(0.975)RS(0.967)LVDY(0.057)ENANK	-1.4091
binding	A1L5A6	222	T	Proteasomal ubiquitin receptor ADRM1 OS=Bos taurus OX=9913 GN=ADRM1 PE=2 SV=1	ADRM1	0.412496	0.00021568	87.319	2	SQSAAVTPS(0.034)S(0.14)T(0.1)T(0.412)S(0.291)S(0.018)T(0.005)R	-0.20798
binding	Q32P77	58	S	PARK2 co-regulated OS=Bos taurus OX=9913 GN=PACRG PE=2 SV=1	PACRG	1	0.00259743	81.625	2	GPPS(1)AGAFK	-1.2226
binding	F1MQ35	395	S	T-complex protein 1 subunit zeta-2 OS=Bos taurus OX=9913 GN=CCT6B PE=3 SV=1	CCT6B	0.999999	6.80344e-193	277.84	3	VLAQNS(1)GYDLQETLVK	0.66569	0.955			1.178			1.165
binding	A0A3Q1M7D1	753	S	Dynein heavy chain 12, axonemal OS=Bos taurus OX=9913 GN=DNAH12 PE=4 SV=1	DNAH12	1	2.75716e-207	260.65	4	S(1)LEEEKLEEEPKENPTITMCTTVMEQIK	1.0934	0.771	0.698	0.883	1.092	1.001	1.085	1.151	1.186	1.289
binding	A6QLG6	239	S	FXR1 protein OS=Bos taurus OX=9913 GN=FXR1 PE=2 SV=1	FXR1	0.998524	8.94517e-12	119.28	3	EDLMGLAIGT(0.001)HGS(0.999)NIQQAR	2.3208
binding	P62157	80	T	Calmodulin OS=Bos taurus OX=9913 GN=CALM PE=1 SV=2	CALM	1	2.26285e-26	170.78	2	MKDT(1)DS(1)EEEIR	-0.42626	1.404	0.84	0.714	1.31	0.864	0.808	1.431	0.843	0.78
binding	P62157	100	Y	Calmodulin OS=Bos taurus OX=9913 GN=CALM PE=1 SV=2	CALM	0.960201	2.02613e-12	127.32	3	VFDKDGNGY(0.96)IS(0.04)AAELR	-0.17724	0.757	0.828	1.33	0.816	0.958	1.022	0.825	1.026	1.299
binding	A0A3Q1LTW9	894	S	VPS18 core subunit of CORVET and HOPS complexes OS=Bos taurus OX=9913 GN=VPS18 PE=4 SV=1	VPS18	0.999525	0.0012523	59.975	3	EAEGGTAAGGPS(1)REQLK	0.81207
binding	A0A3Q1N346	208	S	Sodium/potassium-transporting ATPase subunit alpha OS=Bos taurus OX=9913 GN=ATP1A3 PE=3 SV=1	ATP1A3	0.957092	9.54764e-17	128.29	2	VDNS(0.042)S(0.957)LT(0.001)GESEPQTR	0.88596
binding	P61420	121	S	V-type proton ATPase subunit d 1 OS=Bos taurus OX=9913 GN=ATP6V0D1 PE=1 SV=1	ATP6V0D1	1	0.0117458	96.113	2	S(1)IAELVPK	-0.8993	0.872	0.747	1.189	0.85	1.1	1.107	0.911	1.233	1.188
binding	F1MPE5	723	S	Importin 5 OS=Bos taurus OX=9913 GN=IPO5 PE=1 SV=3	IPO5	1	2.10229e-11	124.25	3	VAAAES(1)MPLLLECAR	-1.226
binding	P62157	82	S	Calmodulin OS=Bos taurus OX=9913 GN=CALM PE=1 SV=2	CALM	1	1.48963e-30	170.78	2	MKDT(1)DS(1)EEEIR	-0.42626	1.226	0.856	0.905	1.141	0.831	0.892	1.314	0.862	0.934
binding	Q2TA08	182	S	BAG family molecular chaperone regulator 5 OS=Bos taurus OX=9913 GN=BAG5 PE=2 SV=1	BAG5	0.99988	0.000215741	70.452	4	KQPSLPLSEDAHPS(1)VAK	-0.40782
binding	E1BKB3	323	T	Zinc finger protein OS=Bos taurus OX=9913 GN=ZNF568 PE=4 SV=3	ZNF568	0.999196	0.0115666	43.208	3	MS(0.001)S(0.001)VNLHMRS(0.999)HT(0.999)GEK	1.2378
binding	E1BKB3	321	S	Zinc finger protein OS=Bos taurus OX=9913 GN=ZNF568 PE=4 SV=3	ZNF568	0.999196	0.0115666	43.208	3	MS(0.001)S(0.001)VNLHMRS(0.999)HT(0.999)GEK	1.2378
binding	A0A3Q1N8S4	605	S	Calcium-transporting ATPase OS=Bos taurus OX=9913 GN=ATP2A2 PE=1 SV=1	ATP2A2	0.924142	1.18307e-05	100.31	2	EFDELS(0.924)PS(0.076)AQR	-1.3058	1.162	0.877	1.05	1.256	0.982	0.987	1.079	0.965	0.903
binding	A0A3Q1N8S4	607	S	Calcium-transporting ATPase OS=Bos taurus OX=9913 GN=ATP2A2 PE=1 SV=1	ATP2A2	0.991127	0.00125975	82.515	2	EFDELS(0.009)PS(0.991)AQR	-0.84401	0.867	1.196	1.286	0.823	0.927	1.01	1.068	0.923	1.081
binding	A0A3Q1N8S4	282	S	Calcium-transporting ATPase OS=Bos taurus OX=9913 GN=ATP2A2 PE=1 SV=1	ATP2A2	0.976072	8.20112e-12	123.6	3	S(0.023)LPS(0.976)VET(0.001)LGCTSVICSDK	1.1864	1.121	0.716	0.913	1.027	0.974	1.096	1.276	1.01	1.125
binding	A0A3Q1MAM0	32	S	Cardiotrophin 1 OS=Bos taurus OX=9913 GN=CTF1 PE=4 SV=1	CTF1	0.992542	0.000458052	85.554	2	IQQT(0.007)HS(0.993)LAR	2.735
binding	A0A3Q1N7B0	4119	S	Ryanodine receptor 2 OS=Bos taurus OX=9913 GN=RYR2 PE=4 SV=1	RYR2	1	0.0221035	40.493	2	EES(1)EKEKPEEQGPR	-0.99918
binding	E1BFC2	1089	Y	Lysine demethylase 3A OS=Bos taurus OX=9913 GN=KDM3A PE=4 SV=1	KDM3A	1	0.00923524	45.084	2	LNLAS(1)RLPNY(1)FVR	-0.75124
binding	P62157	102	S	Calmodulin OS=Bos taurus OX=9913 GN=CALM PE=1 SV=2	CALM	1	2.58737e-74	211.17	2	VFDKDGNGYIS(1)AAELR	-0.47142	0.677	0.759	1.16	0.811	1.186	1.035	0.878	1.222	1.118
binding	F1MZU2	437	S	N-ethylmaleimide sensitive factor, vesicle fusing ATPase OS=Bos taurus OX=9913 GN=NSF PE=4 SV=2	NSF	1	0.00254158	71.929	2	NFS(1)GAELEGLVR	0.18224
binding	A0A3Q1N4W6	1236	T	Uncharacterized protein OS=Bos taurus OX=9913 GN=ABCB1 PE=4 SV=1	ABCB1	0.999356	0.0155516	55.467	2	RQS(0.873)T(0.128)VT(0.999)I	-0.75407	1.103			0.791			0.835
binding	A0A3Q1ME85	248	S	ADP ribosylation factor interacting protein 1 OS=Bos taurus OX=9913 GN=ARFIP1 PE=4 SV=1	ARFIP1	1	4.63323e-39	185.27	4	IEQS(1)QHLFQAHK	-0.15445
binding	A0A3Q1ME85	161	S	ADP ribosylation factor interacting protein 1 OS=Bos taurus OX=9913 GN=ARFIP1 PE=4 SV=1	ARFIP1	0.999911	0.00281052	81.92	2	KWS(1)LNTYK	-1.0234
binding	A0A3Q1M7C5	3545	S	Dynein axonemal heavy chain 10 OS=Bos taurus OX=9913 GN=DNAH10 PE=4 SV=1	DNAH10	0.974284	0.00991252	83.499	2	YS(0.026)PS(0.974)VFGK	0.70362
binding	A0A3Q1MKK7	166	S	Thymopoietin OS=Bos taurus OX=9913 GN=TMPO PE=1 SV=1	TMPO	0.363699	8.16828e-05	77.037	3	SSTPLPT(0.001)IS(0.364)S(0.364)S(0.239)VENT(0.033)R	-1.6201
binding	Q32KR5	431	S	Intraflagellar transport 52 OS=Bos taurus OX=9913 GN=IFT52 PE=2 SV=1	IFT52	0.744488	0.000796353	56.817	5	KLNQEHDIDT(0.256)RHS(0.744)R	1.8257
binding	F1MZU2	298	S	N-ethylmaleimide sensitive factor, vesicle fusing ATPase OS=Bos taurus OX=9913 GN=NSF PE=4 SV=2	NSF	0.998883	0.0202812	53.479	2	Y(0.001)VGES(0.999)EANIR	-0.20706
binding	A0A3Q1MKK7	167	S	Thymopoietin OS=Bos taurus OX=9913 GN=TMPO PE=1 SV=1	TMPO	0.363699	8.16828e-05	77.037	3	SSTPLPT(0.001)IS(0.364)S(0.364)S(0.239)VENT(0.033)R	-1.6201
binding	A0A3Q1LPZ4	197	S	F-actin-capping protein subunit beta OS=Bos taurus OX=9913 GN=CAPZB PE=3 SV=1	CAPZB	0.939588	0.0139005	51.786	2	SGSGTMNLGGS(0.94)LT(0.06)R	-1.0849
binding	A0A3Q1LPZ4	28	S	F-actin-capping protein subunit beta OS=Bos taurus OX=9913 GN=CAPZB PE=3 SV=1	CAPZB	0.99823	8.80672e-30	144.4	3	VGTADYGGAS(0.998)DQS(0.002)DQQLDCALDLMR	1.0538
binding	A0A3Q1LPZ4	21	T	F-actin-capping protein subunit beta OS=Bos taurus OX=9913 GN=CAPZB PE=3 SV=1	CAPZB	1	1.9532e-174	246.31	3	VGT(1)ADYGGASDQSDQQLDCALDLMR	-0.65472
binding	A0A3Q1LQ62	197	S	A-kinase anchoring protein 11 OS=Bos taurus OX=9913 GN=AKAP11 PE=4 SV=1	AKAP11	1	0.00657765	46.89	2	VLVGS(1)EQQKS(1)LAK	-4.1637
binding	A0A3Q1LQ62	202	S	A-kinase anchoring protein 11 OS=Bos taurus OX=9913 GN=AKAP11 PE=4 SV=1	AKAP11	1	0.00657765	46.89	2	VLVGS(1)EQQKS(1)LAK	-4.1637
binding	A0A3Q1LWM5	120	S	Prefoldin subunit 4 OS=Bos taurus OX=9913 GN=PFDN4 PE=3 SV=1	PFDN4	0.991609	0.0179156	53.255	2	FGS(0.992)NINLEADES(0.008)	0.77166
binding	Q2TBU3	173	S	Golgi SNAP receptor complex member 1 OS=Bos taurus OX=9913 GN=GOSR1 PE=2 SV=1	GOSR1	1	0.0121098	50.897	3	EHDHLRNS(1)DR	-0.60674
binding	A6QLG6	60	S	FXR1 protein OS=Bos taurus OX=9913 GN=FXR1 PE=2 SV=1	FXR1	0.999995	0.000759892	60.826	3	KEIS(1)EGDEVEVYSR	1.3554	0.974	1.204	1.013	1.411	1.232	0.935	0.685	1.019	0.84
binding	E1BFC2	1084	S	Lysine demethylase 3A OS=Bos taurus OX=9913 GN=KDM3A PE=4 SV=1	KDM3A	1	0.00923524	45.084	2	LNLAS(1)RLPNY(1)FVR	-0.75124
binding	Q2KIV2	49	S	Mitochondrial import inner membrane translocase subunit Tim9 OS=Bos taurus OX=9913 GN=TIMM9 PE=3 SV=1	TIMM9	0.995173	1.53654e-17	136.96	3	EVKPEET(0.001)T(0.004)CS(0.995)EHCLQK	1.5605			0.889			0.87			0.88
binding	E1B830	466	T	Spermatogenesis-associated protein 6 OS=Bos taurus OX=9913 GN=SPATA6 PE=4 SV=3	SPATA6	0.889734	6.62212e-23	144.08	3	KACS(0.006)S(0.015)VS(0.09)HT(0.89)QESF	1.1899
binding	E1B830	328	S	Spermatogenesis-associated protein 6 OS=Bos taurus OX=9913 GN=SPATA6 PE=4 SV=3	SPATA6	0.980417	6.19106e-09	108.63	3	TLLVHS(0.001)APS(0.98)T(0.018)MPK	-0.027613
binding	P62964	38	S	Cellular retinoic acid-binding protein 1 OS=Bos taurus OX=9913 GN=CRABP1 PE=1 SV=2	CRABP1	1	4.48981e-05	82.449	4	VAVAAAS(1)KPHVEIR	-0.84778
binding	E1B830	201	S	Spermatogenesis-associated protein 6 OS=Bos taurus OX=9913 GN=SPATA6 PE=4 SV=3	SPATA6	0.998902	2.72235e-05	126.12	2	SHS(0.001)PS(0.999)PYTK	0.18612
binding	E1B830	199	S	Spermatogenesis-associated protein 6 OS=Bos taurus OX=9913 GN=SPATA6 PE=4 SV=3	SPATA6	0.897673	0.000979062	92.99	3	S(0.035)HS(0.898)PS(0.068)PYTK	-0.093877
binding	E1B830	447	S	Spermatogenesis-associated protein 6 OS=Bos taurus OX=9913 GN=SPATA6 PE=4 SV=3	SPATA6	0.999673	0.00290688	56.514	4	SHRPIFENS(1)MDK	-0.13158
binding	A0A3Q1M4L0	142	S	TPR_REGION domain-containing protein OS=Bos taurus OX=9913 PE=4 SV=1	--	1	0.00788762	72.325	3	RAS(1)VFIK	-0.50417
binding	E1B830	371	S	Spermatogenesis-associated protein 6 OS=Bos taurus OX=9913 GN=SPATA6 PE=4 SV=3	SPATA6	1	0.0134089	44.968	4	NVLKS(1)HQAHQR	0.12337
binding	E1B830	336	S	Spermatogenesis-associated protein 6 OS=Bos taurus OX=9913 GN=SPATA6 PE=4 SV=3	SPATA6	1	0.00233581	66.989	2	HS(1)PS(1)PVLNR	0.077201
binding	E1B830	334	S	Spermatogenesis-associated protein 6 OS=Bos taurus OX=9913 GN=SPATA6 PE=4 SV=3	SPATA6	1	0.00233581	66.989	2	HS(1)PS(1)PVLNR	0.077201
binding	E1B830	406	S	Spermatogenesis-associated protein 6 OS=Bos taurus OX=9913 GN=SPATA6 PE=4 SV=3	SPATA6	1	6.15787e-116	244.27	2	DSAYDS(1)DPEYSSFQR	-0.1986
binding	E1B830	298	S	Spermatogenesis-associated protein 6 OS=Bos taurus OX=9913 GN=SPATA6 PE=4 SV=3	SPATA6	1	1.04333e-73	205.21	2	DFDES(1)LERCEDYLSSR	-1.4501
binding	E1B830	256	S	Spermatogenesis-associated protein 6 OS=Bos taurus OX=9913 GN=SPATA6 PE=4 SV=3	SPATA6	1	0.000774099	88.092	3	ADALFGS(1)PGRDCER	0.85084
binding	A0A3Q1MH13	185	S	Dynein axonemal heavy chain 1 OS=Bos taurus OX=9913 GN=DNAH1 PE=4 SV=1	DNAH1	0.805328	0.00594371	47.68	4	HWDVLS(0.195)S(0.805)EININVRPK	-0.28678
binding	E1B830	274	S	Spermatogenesis-associated protein 6 OS=Bos taurus OX=9913 GN=SPATA6 PE=4 SV=3	SPATA6	1	2.95602e-08	109.04	5	LHNDHS(1)HLGCYRPK	0.281
binding	Q2KJA1	286	S	Endophilin-A2 OS=Bos taurus OX=9913 GN=SH3GL1 PE=2 SV=1	SH3GL1	0.622676	0.0158741	70.942	2	IT(0.258)AS(0.623)S(0.115)S(0.004)FR	-0.41549
binding	A0A3Q1M223	512	S	Peroxisomal biogenesis factor 5 like OS=Bos taurus OX=9913 GN=PEX5L PE=4 SV=1	PEX5L	0.995204	0.00495635	51.566	2	EAVS(0.001)NFLT(0.004)ALS(0.995)LQRK	4.3169
binding	Q08D97	28	S	Cilia and flagella associated protein 100 OS=Bos taurus OX=9913 GN=CFAP100 PE=2 SV=1	CFAP100	0.967866	6.53206e-17	130.47	3	HGPEPTDNS(0.032)AS(0.968)GSEEK	1.1937
binding	Q2KI35	55	S	Sorting nexin 6 OS=Bos taurus OX=9913 GN=SNX6 PE=2 SV=1	SNX6	0.5	0.0139121	60.019	3	S(0.5)S(0.5)LPNFK	-0.16946
binding	Q2KI35	54	S	Sorting nexin 6 OS=Bos taurus OX=9913 GN=SNX6 PE=2 SV=1	SNX6	0.5	0.0139121	60.019	3	S(0.5)S(0.5)LPNFK	-0.16946
binding	A0A3S5ZPU6	351	S	Katanin p80 WD40 repeat-containing subunit B1 OS=Bos taurus OX=9913 GN=KATNB1 PE=3 SV=1	KATNB1	0.981049	3.42922e-05	90.348	3	RS(0.981)PS(0.009)S(0.009)EDDRDER	0.45607
binding	A0A3Q1M418	500	S	Phosphodiesterase OS=Bos taurus OX=9913 GN=PDE10A PE=3 SV=1	PDE10A	1	1.0677e-175	251.47	3	GEESALGIPDLPEAEGS(1)PERLPVKTDD	0.38584	0.765			0.766			0.749
binding	A0A3Q1M418	150	S	Phosphodiesterase OS=Bos taurus OX=9913 GN=PDE10A PE=3 SV=1	PDE10A	0.999984	0.00206578	71.176	3	IRHS(1)ECIYR	-0.98581	1.23			1.341			1.055
binding	F1MWB8	423	S	Dmx like 2 OS=Bos taurus OX=9913 GN=DMXL2 PE=4 SV=3	DMXL2	1	4.48922e-05	100.85	4	QVDHES(1)DEGNKEDEER	0.89835
binding	Q08D97	606	S	Cilia and flagella associated protein 100 OS=Bos taurus OX=9913 GN=CFAP100 PE=2 SV=1	CFAP100	1	0.00119762	60.489	4	EQS(1)KHELMDKDR	0.23171
binding	Q2T9S6	450	S	Ammonium transporter Rh type C OS=Bos taurus OX=9913 GN=RHCG PE=2 SV=2	RHCG	0.999927	4.26039e-39	161.2	2	STALRS(1)EDS(1)S(1)IKPPEP	0.20927	1.352	1.12	1.925	1.014	0.909	0.907	0.832	0.491	0.525
binding	Q2T9S6	454	S	Ammonium transporter Rh type C OS=Bos taurus OX=9913 GN=RHCG PE=2 SV=2	RHCG	1	4.26039e-39	161.2	2	STALRS(1)EDS(1)S(1)IKPPEP	0.20927	1.381	1.304	2.178	0.828	0.991	0.888	0.612	0.388	0.424
binding	Q2T9S6	445	S	Ammonium transporter Rh type C OS=Bos taurus OX=9913 GN=RHCG PE=2 SV=2	RHCG	0.354265	8.80294e-06	105.06	4	S(0.354)T(0.354)ALRS(0.289)EDS(0.501)S(0.501)IKPPEP	-0.077386
binding	Q2T9S6	446	T	Ammonium transporter Rh type C OS=Bos taurus OX=9913 GN=RHCG PE=2 SV=2	RHCG	0.354265	8.80294e-06	105.06	4	S(0.354)T(0.354)ALRS(0.289)EDS(0.501)S(0.501)IKPPEP	-0.077386
binding	Q17QK1	423	S	RUN domain-containing protein 3A OS=Bos taurus OX=9913 GN=RUNDC3A PE=2 SV=1	RUNDC3A	0.989598	2.32135e-88	196.41	3	S(0.001)LAS(0.01)FKS(0.99)NECLVSDSPEGSPALSPS	0.40593
binding	Q17QG2	97	S	Nuclear migration protein nudC OS=Bos taurus OX=9913 GN=NUDC PE=2 SV=1	NUDC	0.64867	1.49973e-05	94.203	3	EAKS(0.649)ET(0.337)S(0.015)GPQIK	-1.4112
binding	Q08D97	602	T	Cilia and flagella associated protein 100 OS=Bos taurus OX=9913 GN=CFAP100 PE=2 SV=1	CFAP100	0.5	0.00119762	60.489	5	T(0.5)KEQS(0.5)KHELMDK	0.69103
binding	Q2T9S6	453	S	Ammonium transporter Rh type C OS=Bos taurus OX=9913 GN=RHCG PE=2 SV=2	RHCG	1	4.26039e-39	161.2	2	STALRS(1)EDS(1)S(1)IKPPEP	0.20927	1.397	1.372	2.226	0.751	1.032	0.87	0.564	0.36	0.399
binding	O77797	412	S	A-kinase anchor protein 3 OS=Bos taurus OX=9913 GN=AKAP3 PE=2 SV=2	AKAP3	0.99953	9.997e-14	131.69	2	DKSESYS(1)LVS(1)MK	-0.29492	1.057	1.026	0.775	1.166	0.989	1.105	1.107	1.062	1.05
binding	A3KN48	531	S	EEFSEC protein OS=Bos taurus OX=9913 GN=EEFSEC PE=2 SV=1	EEFSEC	0.999496	5.93496e-06	95.264	3	VHVPGGLS(0.999)PES(0.001)K	-0.2551	0.984	1.033	1.34	0.973	0.984	0.971	0.981	1.034	0.999
binding	O77797	61	S	A-kinase anchor protein 3 OS=Bos taurus OX=9913 GN=AKAP3 PE=2 SV=2	AKAP3	0.985468	1.9686e-36	176.69	2	S(0.985)T(0.015)AGFQDIR	0.3676	1.187	1.343	1.023	0.91	0.949	1.236	0.887	0.856	0.849
binding	E1BHY1	370	S	Enah/Vasp-like OS=Bos taurus OX=9913 GN=EVL PE=1 SV=2	EVL	1	1.30983e-05	88.541	3	MKPAGS(1)VNDVALDALDLDR	-0.34466
binding	E1BHY1	245	S	Enah/Vasp-like OS=Bos taurus OX=9913 GN=EVL PE=1 SV=2	EVL	0.737741	0.000906798	54.559	4	RVQRPEDAS(0.05)GGS(0.738)S(0.211)PS(0.001)GPSK	0.37702
binding	Q2KHV7	226	S	Ubiquitin carboxyl-terminal hydrolase 2 OS=Bos taurus OX=9913 GN=USP2 PE=2 SV=1	USP2	0.988503	0.00179684	58.98	3	APEVLS(0.989)PT(0.011)YRPS(0.001)GR	1.7077
binding	Q08DP0	117	S	Phosphoglucomutase-1 OS=Bos taurus OX=9913 GN=PGM1 PE=2 SV=1	PGM1	0.999019	2.6779e-146	242.94	3	AIGGIILT(0.001)AS(0.999)HNPGGPNGDFGIK	0.34264	0.711	0.813	1.207	0.666	0.872	0.84	0.79	1.031	1.16
binding	Q17QF5	73	S	Protein kinase cAMP-dependent type I regulatory subunit beta OS=Bos taurus OX=9913 GN=PRKAR1B PE=2 SV=1	PRKAR1B	0.850383	6.45475e-36	158.74	3	S(0.898)AS(0.85)QS(0.252)DLQDEDVSPLPPNPVVK	0.99117	1.042	0.862	1.073	1.007	0.91	1.113	0.793	1.322	1.013
binding	Q17QF5	71	S	Protein kinase cAMP-dependent type I regulatory subunit beta OS=Bos taurus OX=9913 GN=PRKAR1B PE=2 SV=1	PRKAR1B	0.897737	1.01972e-11	117.08	3	S(0.898)AS(0.85)QS(0.252)DLQDEDVSPLPPNPVVK	0.99117	1.029	0.777	0.961	0.95	0.863	1.117	0.837	1.408	1.26
binding	Q17QF5	309	S	Protein kinase cAMP-dependent type I regulatory subunit beta OS=Bos taurus OX=9913 GN=PRKAR1B PE=2 SV=1	PRKAR1B	0.752731	3.98714e-11	118.31	3	RS(0.247)PS(0.753)EEYVEVGR	1.3088	1.038	0.755	1.007	1.038	0.979	1.033	0.989	1.303	1.025
binding	F1MM02	78	S	Tctex1 domain containing 4 OS=Bos taurus OX=9913 GN=TCTEX1D4 PE=4 SV=2	TCTEX1D4	1	0.000231385	72.793	3	RPS(1)LGPVPPLGSR	0.58222
binding	F1MM02	90	S	Tctex1 domain containing 4 OS=Bos taurus OX=9913 GN=TCTEX1D4 PE=4 SV=2	TCTEX1D4	0.615008	0.00157831	75.301	2	VS(0.615)FS(0.385)GLPLAPAR	-0.064024		1.393			1.286			0.753
binding	A0A3Q1M3S1	491	S	Alsin Rho guanine nucleotide exchange factor ALS2 OS=Bos taurus OX=9913 GN=ALS2 PE=4 SV=1	ALS2	0.829388	0.000701329	60.171	3	RLS(1)LPGLLS(0.171)QVS(0.829)PR	-1.4962
binding	A0A3Q1M3S1	482	S	Alsin Rho guanine nucleotide exchange factor ALS2 OS=Bos taurus OX=9913 GN=ALS2 PE=4 SV=1	ALS2	0.999992	0.000701329	60.171	3	RLS(1)LPGLLS(0.171)QVS(0.829)PR	-1.4962
binding	P13600	53	S	Beta-nerve growth factor OS=Bos taurus OX=9913 GN=NGF PE=2 SV=3	NGF	1	0.00335403	55.724	3	AHS(1)APAGPIAAR	0.55131
binding	A0A3Q1MSN5	1261	S	Synaptojanin-1 OS=Bos taurus OX=9913 GN=SYNJ1 PE=4 SV=1	SYNJ1	0.700015	8.63982e-05	65.428	3	S(0.468)RS(0.468)S(0.315)HS(0.7)LPS(0.049)EPPAQPQVK	0.050068
binding	E1BAW5	230	S	Tripartite motif containing 36 OS=Bos taurus OX=9913 GN=TRIM36 PE=4 SV=2	TRIM36	1	0.00522878	55.98	3	LGGNHS(1)NHR	1.6606	1.486	1.002	0.912	1.411	0.778	0.75	1.247	1.005	0.798
binding	A0A3Q1MSN5	1258	S	Synaptojanin-1 OS=Bos taurus OX=9913 GN=SYNJ1 PE=4 SV=1	SYNJ1	0.468189	8.63982e-05	65.428	3	S(0.468)RS(0.468)S(0.315)HS(0.7)LPS(0.049)EPPAQPQVK	0.050068
binding	A0A3Q1LYI3	350	S	Bridging integrator 2 OS=Bos taurus OX=9913 GN=BIN2 PE=4 SV=1	BIN2	0.976374	1.36752e-16	132.48	2	ALTPSEQAS(0.976)S(0.021)S(0.002)SVVVLR	1.1465
binding	A0A3Q1LYI3	351	S	Bridging integrator 2 OS=Bos taurus OX=9913 GN=BIN2 PE=4 SV=1	BIN2	0.697167	0.0188778	43.696	2	ALT(0.043)PS(0.139)EQAS(0.567)S(0.697)S(0.387)S(0.168)VVVLR	0.193
binding	A0A3Q1LYI3	393	S	Bridging integrator 2 OS=Bos taurus OX=9913 GN=BIN2 PE=4 SV=1	BIN2	0.630473	6.17631e-76	191.72	3	AT(0.37)PS(0.63)PRGS(0.999)LGNT(0.001)PSSPPASPTSPR	0.96868
binding	A0A3Q1LYI3	397	S	Bridging integrator 2 OS=Bos taurus OX=9913 GN=BIN2 PE=4 SV=1	BIN2	0.999488	6.17631e-76	191.72	3	AT(0.37)PS(0.63)PRGS(0.999)LGNT(0.001)PSSPPASPTSPR	0.96868
binding	A0A3Q1LYI3	403	S	Bridging integrator 2 OS=Bos taurus OX=9913 GN=BIN2 PE=4 SV=1	BIN2	0.682015	3.59098e-11	119.2	2	GSLGNT(0.034)PS(0.682)S(0.504)PPAS(0.755)PT(0.021)S(0.003)PR	-0.34233
binding	A0A3Q1LYI3	404	S	Bridging integrator 2 OS=Bos taurus OX=9913 GN=BIN2 PE=4 SV=1	BIN2	0.759043	0.000374003	61.039	3	GSLGNT(0.001)PS(0.24)S(0.759)PPAS(0.792)PT(0.159)S(0.049)PR	-1.2073
binding	A0A3Q1LYI3	408	S	Bridging integrator 2 OS=Bos taurus OX=9913 GN=BIN2 PE=4 SV=1	BIN2	0.791917	3.59098e-11	119.2	3	GSLGNT(0.001)PS(0.24)S(0.759)PPAS(0.792)PT(0.159)S(0.049)PR	-1.2073
binding	A0A3Q1LYI3	227	S	Bridging integrator 2 OS=Bos taurus OX=9913 GN=BIN2 PE=4 SV=1	BIN2	0.999639	0.000846227	110.08	2	S(1)LVISPPVR	1.4194
binding	A0A3Q1LYI3	362	S	Bridging integrator 2 OS=Bos taurus OX=9913 GN=BIN2 PE=4 SV=1	BIN2	0.727297	0.0141326	45.618	3	T(0.016)RT(0.195)S(0.727)S(0.055)EGS(0.006)EELKK	0.51793
binding	A0A3Q1LYI3	363	S	Bridging integrator 2 OS=Bos taurus OX=9913 GN=BIN2 PE=4 SV=1	BIN2	0.816156	0.0133874	58.32	2	T(0.034)S(0.148)S(0.816)EGS(0.002)EELK	0.068912
binding	Q2T9U2	21	T	Outer dense fiber protein 2 OS=Bos taurus OX=9913 GN=ODF2 PE=2 SV=1	ODF2	0.499803	0.010908	62.466	3	NGVT(0.5)S(0.5)LTQK	0.5397
binding	Q2T9U2	9	S	Outer dense fiber protein 2 OS=Bos taurus OX=9913 GN=ODF2 PE=2 SV=1	ODF2	0.993417	0.0142777	45.183	2	S(0.004)AS(0.001)S(0.001)S(0.001)GGS(0.993)PR	1.1296
binding	Q2T9U2	5	S	Outer dense fiber protein 2 OS=Bos taurus OX=9913 GN=ODF2 PE=2 SV=1	ODF2	0.745135	0.00238007	62.088	2	S(0.125)AS(0.102)S(0.745)S(0.027)GGS(0.001)PR	-1.5398	1.3	0.864	0.828	1.134	1.051	0.946	1.247	1.003	1.072
binding	A0A3Q1MSN5	1256	S	Synaptojanin-1 OS=Bos taurus OX=9913 GN=SYNJ1 PE=4 SV=1	SYNJ1	0.468189	8.63982e-05	65.428	3	S(0.468)RS(0.468)S(0.315)HS(0.7)LPS(0.049)EPPAQPQVK	0.050068
binding	O77797	415	S	A-kinase anchor protein 3 OS=Bos taurus OX=9913 GN=AKAP3 PE=2 SV=2	AKAP3	1	9.997e-14	130.56	2	DKSESYS(1)LVS(1)MK	-0.29492	1.125	1.12	0.865	1.161	0.977	1.1	1.052	1.01	0.906
binding	E1BHY1	304	S	Enah/Vasp-like OS=Bos taurus OX=9913 GN=EVL PE=1 SV=2	EVL	0.777109	5.14625e-05	66.41	3	KEDESQTEEPS(0.166)NS(0.777)PS(0.054)PGT(0.002)R	0.96289
binding	Q2KHV7	5	S	Ubiquitin carboxyl-terminal hydrolase 2 OS=Bos taurus OX=9913 GN=USP2 PE=2 SV=1	USP2	0.759277	0.00781287	48.948	3	S(0.193)QLS(0.759)S(0.09)T(0.958)LK	2.5814
binding	E1B9S6	355	S	WD repeat domain 78 OS=Bos taurus OX=9913 GN=WDR78 PE=4 SV=3	WDR78	0.973805	1.83136e-62	189.11	3	IS(0.031)EGS(0.974)S(0.995)LMDIENVILAK	0.13566	1.269	1.185	1.585	0.935	1.191	1.187	0.64	0.561	0.717
binding	E1B9S6	356	S	WD repeat domain 78 OS=Bos taurus OX=9913 GN=WDR78 PE=4 SV=3	WDR78	0.994965	2.77749e-258	278.93	3	IS(0.031)EGS(0.974)S(0.995)LMDIENVILAK	0.13566	1.275	1.154	1.547	0.921	1.217	1.171	0.663	0.59	0.726
binding	E1B9S6	324	S	WD repeat domain 78 OS=Bos taurus OX=9913 GN=WDR78 PE=4 SV=3	WDR78	0.995752	0.0038378	72.922	2	S(0.996)MIDS(0.003)S(0.001)SK	-1.4705	1.685	1.455	2.034	0.805	0.667	1.06	0.551	0.52	0.569
binding	E1B9S6	328	S	WD repeat domain 78 OS=Bos taurus OX=9913 GN=WDR78 PE=4 SV=3	WDR78	0.939662	0.01008	83.081	2	S(0.008)MIDS(0.94)S(0.051)S(0.002)K	0.57623	1.084	0.875	0.945	1.027	0.936	1.191	1.003	0.989	1.177
binding	E1B9S6	177	T	WD repeat domain 78 OS=Bos taurus OX=9913 GN=WDR78 PE=4 SV=3	WDR78	0.748924	1.34003e-56	171.47	3	S(0.003)S(0.003)VS(0.123)T(0.749)S(0.123)ESMAEDLEEPSFK	-0.40808	0.895	0.598	0.655	0.615	0.578	0.953	1.395	1.774	1.692
binding	A0A3Q1LKF4	389	S	Serine hydroxymethyltransferase OS=Bos taurus OX=9913 GN=SHMT1 PE=3 SV=1	SHMT1	0.998895	0.0101692	53.237	3	S(0.001)ALRPS(0.999)GLR	0.38355	0.858	0.752	1.293	0.829	0.936	1.216	1.069	1.377	1.079
binding	A0A3Q1LLM3	310	T	Homer protein homolog 1 OS=Bos taurus OX=9913 GN=HOMER1 PE=4 SV=1	HOMER1	1	0.0215105	52.937	3	IFELT(1)ELR	3.8549
binding	Q3SZT2	61	S	N-ribosyldihydronicotinamide:quinone reductase 2 OS=Bos taurus OX=9913 GN=NQO2 PE=2 SV=1	NQO2	0.979991	5.28133e-11	78.552	3	DIT(0.002)GT(0.017)LS(0.98)NPGFFNYGVEAHK	2.5278
binding	A0A3Q1LFE0	4	S	WD repeat domain 78 OS=Bos taurus OX=9913 GN=WDR78 PE=4 SV=1	WDR78	1	0.0178486	58.699	2	PIS(1)PVNGR	0.43235
binding	A0A3Q1LFE0	691	S	WD repeat domain 78 OS=Bos taurus OX=9913 GN=WDR78 PE=4 SV=1	WDR78	0.630523	7.28442e-06	125.97	2	S(0.631)S(0.365)QS(0.004)IIHHQ	0.45914
binding	A0A3Q1LFE0	692	S	WD repeat domain 78 OS=Bos taurus OX=9913 GN=WDR78 PE=4 SV=1	WDR78	0.583624	7.28442e-06	125.97	2	S(0.417)S(0.584)QS(0.999)IIHHQ	0.096385
binding	A0A3Q1LFE0	694	S	WD repeat domain 78 OS=Bos taurus OX=9913 GN=WDR78 PE=4 SV=1	WDR78	0.999494	0.000494085	92.151	2	S(0.417)S(0.584)QS(0.999)IIHHQ	0.096385
binding	Q08E50	419	Y	Gamma-aminobutyric acid receptor subunit alpha-5 OS=Bos taurus OX=9913 GN=GABRA5 PE=2 SV=1	GABRA5	0.955031	0.00933467	40.493	5	AS(0.931)ENKKT(0.959)Y(0.955)NS(0.154)IS(0.001)K	2.8124
binding	Q08E50	418	T	Gamma-aminobutyric acid receptor subunit alpha-5 OS=Bos taurus OX=9913 GN=GABRA5 PE=2 SV=1	GABRA5	0.959354	0.00933467	40.493	5	AS(0.931)ENKKT(0.959)Y(0.955)NS(0.154)IS(0.001)K	2.8124
binding	Q08E50	413	S	Gamma-aminobutyric acid receptor subunit alpha-5 OS=Bos taurus OX=9913 GN=GABRA5 PE=2 SV=1	GABRA5	0.931064	0.00933467	40.493	5	AS(0.931)ENKKT(0.959)Y(0.955)NS(0.154)IS(0.001)K	2.8124
binding	F1MNS2	492	S	SRSF protein kinase 2 OS=Bos taurus OX=9913 GN=SRPK2 PE=4 SV=3	SRPK2	0.665785	1.29684e-13	130.47	2	TVS(0.666)AS(0.403)S(0.898)T(0.033)GDLPK	-0.009291	1.056	0.902	0.982	0.977	1.112	1.214	0.644	0.73	0.859
binding	F1MNS2	495	S	SRSF protein kinase 2 OS=Bos taurus OX=9913 GN=SRPK2 PE=4 SV=3	SRPK2	0.921023	1.29684e-13	130.47	2	TVSAS(0.039)S(0.921)T(0.039)GDLPK	0.28967	1.063	0.974	1.207	0.903	0.98	1.047	0.712	0.754	0.822
binding	Q3T051	39	S	60S ribosomal protein L39 OS=Bos taurus OX=9913 GN=RPL39 PE=3 SV=3	RPL39	0.99984	0.0217555	55.504	3	IRYNS(1)KR	0.89814
binding	F1MX24	14	S	Battenin OS=Bos taurus OX=9913 GN=CLN3 PE=3 SV=3	CLN3	0.895958	1.0329e-38	166.47	3	RLS(0.986)DS(0.896)EGEET(0.118)DLAPRPR	0.032322	2.078	0.716	0.601	1.491	0.534	0.81	1.905	0.608	0.694
binding	F1MX24	12	S	Battenin OS=Bos taurus OX=9913 GN=CLN3 PE=3 SV=3	CLN3	0.986411	8.54892e-12	120.4	3	RLS(0.986)DS(0.896)EGEET(0.118)DLAPRPR	0.032322	1.847	0.872	0.705	1.191	0.596	0.929	1.538	0.716	0.918
binding	F1MM66	581	S	Discs large MAGUK scaffold protein 4 OS=Bos taurus OX=9913 GN=DLG4 PE=3 SV=2	DLG4	0.927078	0.00912084	69.786	2	DYHFVS(0.927)S(0.073)R	-0.99666
binding	A0A3Q1LZM3	427	S	Tyrosine-protein kinase OS=Bos taurus OX=9913 GN=FER PE=3 SV=1	FER	1	0.00282698	58.461	2	HS(1)IAGIIR	0.46395			0.714			1.148			0.66
binding	A0A3Q1LZM3	434	S	Tyrosine-protein kinase OS=Bos taurus OX=9913 GN=FER PE=3 SV=1	FER	0.999996	0.00227568	67.095	3	HSIAGIIRS(1)PK	0.084763			0.923			0.913			1.178
binding	A0A3Q1LZM3	441	S	Tyrosine-protein kinase OS=Bos taurus OX=9913 GN=FER PE=3 SV=1	FER	0.525119	4.43221e-12	81.18	5	S(0.01)ALGS(0.525)S(0.464)FCDT(0.001)IPVLEKPLAEQDWYHGAIPR	2.1082			1.11			1.303			0.974
binding	A0A498UZ20	631	T	Unconventional myosin-VI OS=Bos taurus OX=9913 GN=MYO6 PE=3 SV=1	MYO6	0.332433	0.00274076	52.576	4	ELFES(0.003)S(0.332)T(0.332)NNNKDT(0.332)K	2.2104
binding	A0A498UZ20	625	T	Unconventional myosin-VI OS=Bos taurus OX=9913 GN=MYO6 PE=3 SV=1	MYO6	0.332433	0.00274076	52.576	4	ELFES(0.003)S(0.332)T(0.332)NNNKDT(0.332)K	2.2104
binding	A0A498UZ20	624	S	Unconventional myosin-VI OS=Bos taurus OX=9913 GN=MYO6 PE=3 SV=1	MYO6	0.332433	0.00274076	52.576	4	ELFES(0.003)S(0.332)T(0.332)NNNKDT(0.332)K	2.2104
binding	Q2KHV7	7	T	Ubiquitin carboxyl-terminal hydrolase 2 OS=Bos taurus OX=9913 GN=USP2 PE=2 SV=1	USP2	0.957516	0.00781287	48.948	3	S(0.193)QLS(0.759)S(0.09)T(0.958)LK	2.5814
binding	Q2KHV7	385	T	Ubiquitin carboxyl-terminal hydrolase 2 OS=Bos taurus OX=9913 GN=USP2 PE=2 SV=1	USP2	0.794078	2.88154e-16	132.76	4	S(0.206)NT(0.794)ENLDHLPDDEKGR	0.47366
binding	Q2T9U2	22	S	Outer dense fiber protein 2 OS=Bos taurus OX=9913 GN=ODF2 PE=2 SV=1	ODF2	0.963936	1.59562e-05	98.3	2	NGVT(0.035)S(0.964)LT(0.001)QK	-0.55542	1.156	0.958	0.702	1.055	1.065	0.976	1.312	1.115	1.079
binding	Q2T9U2	14	S	Outer dense fiber protein 2 OS=Bos taurus OX=9913 GN=ODF2 PE=2 SV=1	ODF2	0.999993	5.77341e-12	125.23	3	FPS(1)CGKNGVTSLTQK	0.1537	1.111	0.994	0.727	1.081	1.214	0.893	1.299	1.164	0.925
binding	Q2T9U2	645	S	Outer dense fiber protein 2 OS=Bos taurus OX=9913 GN=ODF2 PE=2 SV=1	ODF2	1	3.24602e-20	167.37	3	GS(1)HELAR	-0.27367	1.029	0.776	0.621	0.966	1.35	1.238	1.223	1.111	1.137
binding	F1MRG4	938	S	Uncharacterized protein OS=Bos taurus OX=9913 PE=4 SV=3	--	1	0.000202974	80.738	3	ARS(1)NIQFQHCPK	2.8458
binding	Q3T0C6	8	S	Sodium/potassium-transporting ATPase subunit beta-3 OS=Bos taurus OX=9913 GN=ATP1B3 PE=2 SV=1	ATP1B3	1	0.000440297	88.385	2	S(1)FNQS(1)LAEWK	-0.041814	1.204	1.051	1.17	1.026	0.929	1.008	0.944	0.727	0.896
binding	F1MUB8	238	S	Spermatogenesis and centriole associated 1 OS=Bos taurus OX=9913 GN=SPATC1 PE=4 SV=3	SPATC1	1	0.000231151	119.25	3	KS(1)ILELER	-0.9817	0.803	0.872	0.885	0.713	1.998	1.092	0.779	1.023	0.638
binding	F1MUB8	209	S	Spermatogenesis and centriole associated 1 OS=Bos taurus OX=9913 GN=SPATC1 PE=4 SV=3	SPATC1	1	2.44154e-24	124.08	2	GYPPGPHPS(1)ADR	-0.28499	0.956	1.104	1.29	1.025	1.514	1.208	0.565	0.619	0.569
binding	F1MUB8	215	S	Spermatogenesis and centriole associated 1 OS=Bos taurus OX=9913 GN=SPATC1 PE=4 SV=3	SPATC1	0.633439	3.26301e-05	71.905	4	GYPPGPHPS(0.995)ADRGPS(0.633)AT(0.186)S(0.186)K	0.42489	1.461	1.709	2.07	0.676	1.152	1.083	0.2	0.265	0.153
binding	F1MUB8	218	S	Spermatogenesis and centriole associated 1 OS=Bos taurus OX=9913 GN=SPATC1 PE=4 SV=3	SPATC1	0.441013	2.46758e-05	72.935	3	GYPPGPHPS(0.999)ADRGPS(0.119)AT(0.441)S(0.441)K	0.4477
binding	F1MUB8	312	S	Spermatogenesis and centriole associated 1 OS=Bos taurus OX=9913 GN=SPATC1 PE=4 SV=3	SPATC1	1	3.58417e-159	242.63	3	IIQASLNPS(1)DHKLDEELCQTLTQR	-0.058763	0.823	1.007	1.02	1.159	0.962	0.984	0.918	1.074	1.016
binding	F1MUB8	284	S	Spermatogenesis and centriole associated 1 OS=Bos taurus OX=9913 GN=SPATC1 PE=4 SV=3	SPATC1	0.735898	4.59491e-05	121.29	2	ILS(0.264)S(0.736)IFPER	-1.0835	1.008	0.993	0.82	1.052	1.052	0.849	1.103	1.252	0.799
binding	F1MUB8	251	S	Spermatogenesis and centriole associated 1 OS=Bos taurus OX=9913 GN=SPATC1 PE=4 SV=3	SPATC1	0.999704	1.33174e-05	124.38	4	KS(1)S(0.998)KFPDS(0.001)S(0.001)R	0.33218	1.326	1.404	1.328	0.793	0.956	0.795	0.836	0.825	0.597
binding	F1MUB8	252	S	Spermatogenesis and centriole associated 1 OS=Bos taurus OX=9913 GN=SPATC1 PE=4 SV=3	SPATC1	0.997873	7.14075e-33	183.06	4	KS(1)S(0.998)KFPDS(0.001)S(0.001)R	0.33218	1.017	1.019	1.026	0.902	1.271	1.012	0.916	1.03	0.684
binding	F1MUB8	337	S	Spermatogenesis and centriole associated 1 OS=Bos taurus OX=9913 GN=SPATC1 PE=4 SV=3	SPATC1	0.999947	0.000971285	90.861	2	LQS(1)LGYNGR	-1.8738	0.938	1.034	1.038	0.95	1.143	0.853	0.893	1.086	0.983
binding	F1MUB8	298	S	Spermatogenesis and centriole associated 1 OS=Bos taurus OX=9913 GN=SPATC1 PE=4 SV=3	SPATC1	0.979863	0.000137699	83.087	3	LYGFT(0.02)VS(0.98)NIPEK	-0.035187	0.824	1.208	1.121	0.661	1.016	0.972	1.02	1.192	0.87
binding	F1MUB8	217	T	Spermatogenesis and centriole associated 1 OS=Bos taurus OX=9913 GN=SPATC1 PE=4 SV=3	SPATC1	0.441013	2.46758e-05	72.935	3	GYPPGPHPS(0.999)ADRGPS(0.119)AT(0.441)S(0.441)K	0.4477
binding	A0A3Q1LSM9	1379	S	HECT, UBA and WWE domain containing E3 ubiquitin protein ligase 1 OS=Bos taurus OX=9913 GN=HUWE1 PE=1 SV=1	HUWE1	1	3.38359e-05	101.39	2	AES(1)PEEVACR	0.84278
binding	A0A3Q1LSM9	1302	S	HECT, UBA and WWE domain containing E3 ubiquitin protein ligase 1 OS=Bos taurus OX=9913 GN=HUWE1 PE=1 SV=1	HUWE1	0.999384	0.00116418	57.738	3	EKEGS(0.999)RGEEDT(0.001)GQEEGGSR	-0.55198
binding	A0A3Q1LSM9	1088	S	HECT, UBA and WWE domain containing E3 ubiquitin protein ligase 1 OS=Bos taurus OX=9913 GN=HUWE1 PE=1 SV=1	HUWE1	0.999341	0.000114892	81.003	3	S(0.999)HHAAS(0.001)TTTAPTPAAR	-0.020425
binding	A0A3Q1LSM9	1837	T	HECT, UBA and WWE domain containing E3 ubiquitin protein ligase 1 OS=Bos taurus OX=9913 GN=HUWE1 PE=1 SV=1	HUWE1	0.512912	0.000759866	58.294	3	S(0.001)AAT(0.001)S(0.002)GAGS(0.444)T(0.513)T(0.028)S(0.011)GVVSGSLGSR	-1.1411
binding	F1MU43	33	T	Outer dense fiber protein 2 OS=Bos taurus OX=9913 GN=ODF2 PE=4 SV=3	ODF2	0.999135	0.000146014	81.854	3	LHGT(0.999)ALAS(0.001)DFNDFIR	-0.20436
binding	F1MU43	65	T	Outer dense fiber protein 2 OS=Bos taurus OX=9913 GN=ODF2 PE=4 SV=3	ODF2	0.499803	0.010908	62.466	3	NGVT(0.5)S(0.5)LTQK	0.5397
binding	F1MU43	154	T	Outer dense fiber protein 2 OS=Bos taurus OX=9913 GN=ODF2 PE=4 SV=3	ODF2	1	1.07145e-192	284.07	3	LVSVMRLS(1)DLS(1)T(1)EDDDS(1)GHCK	0.18998	1	0.903	1.079	1.099	1.05	0.939	0.977	1.125	1.081
binding	F1MU43	292	T	Outer dense fiber protein 2 OS=Bos taurus OX=9913 GN=ODF2 PE=4 SV=3	ODF2	0.997211	1.21087e-08	108.47	2	QMT(0.251)CS(0.749)DINT(0.997)LT(0.003)R	0.22001	0.921	1.025	1.24	1.021	1.068	0.832	1.068	1.151	0.941
binding	F1MU43	286	T	Outer dense fiber protein 2 OS=Bos taurus OX=9913 GN=ODF2 PE=4 SV=3	ODF2	1	2.25237e-18	155	2	QMT(1)CS(1)DINTLTR	-2.0529	1.026	0.918	1.101	1.038	1.064	0.852	1.093	1.299	0.911
binding	F1MU43	85	T	Outer dense fiber protein 2 OS=Bos taurus OX=9913 GN=ODF2 PE=4 SV=3	ODF2	0.999709	6.78896e-06	99.044	2	TPCGAPS(0.998)VT(0.002)VT(1)K	-0.38404	1.038	0.87	1.238	1.132	1.05	0.898	1.016	1.011	1.033
binding	F1MU43	83	T	Outer dense fiber protein 2 OS=Bos taurus OX=9913 GN=ODF2 PE=4 SV=3	ODF2	0.998676	2.41068e-13	132.64	2	TPCGAPS(1)VT(0.999)VT(0.001)K	-0.25002	1.026	1.009	1.052	1.012	1.044	1.003	1.071	1.059	0.934
binding	F1MU43	75	T	Outer dense fiber protein 2 OS=Bos taurus OX=9913 GN=ODF2 PE=4 SV=3	ODF2	0.998399	0.00306674	60.561	3	VLRT(0.998)PCGAPS(0.001)VTVTK	0.9944	0.981	0.953	1.101	0.86	1.346	0.983	0.884	1.097	0.993
binding	F1MU43	136	T	Outer dense fiber protein 2 OS=Bos taurus OX=9913 GN=ODF2 PE=4 SV=3	ODF2	1	6.56389e-165	238.91	4	HVGCNWENPPHCLEIT(1)PPS(1)S(1)EKLVS(1)VMR	-0.58733	0.877	1.018	0.949	0.738	1.11	0.939	1.11	1.288	1.181
binding	F1MU43	313	T	Outer dense fiber protein 2 OS=Bos taurus OX=9913 GN=ODF2 PE=4 SV=3	ODF2	0.938664	0.00010013	89.624	3	LSTFEET(0.061)NRT(0.939)LR	-0.82488	0.981	0.886	1.199	0.949	1.021	0.888	1.13	1.247	1.012
binding	F1MU43	306	T	Outer dense fiber protein 2 OS=Bos taurus OX=9913 GN=ODF2 PE=4 SV=3	ODF2	0.999891	2.49065e-73	208.92	3	ELLLQKLS(0.999)T(1)FEET(0.001)NR	2.6083	1.014	0.939	1.06	0.949	1.098	0.913	1.112	1.246	0.935
binding	F1MU43	37	S	Outer dense fiber protein 2 OS=Bos taurus OX=9913 GN=ODF2 PE=4 SV=3	ODF2	0.988775	3.7804e-11	121.07	2	LHGT(0.011)ALAS(0.989)DFNDFIR	0.33953	1.073	0.937	1.088	1.283	1.207	0.983	0.699	1.159	0.792
binding	F1MU43	66	S	Outer dense fiber protein 2 OS=Bos taurus OX=9913 GN=ODF2 PE=4 SV=3	ODF2	0.963936	3.7043e-07	107.21	2	NGVT(0.035)S(0.964)LT(0.001)QK	-0.55542	1.005	1.063	0.82	1.054	1.037	0.857	1.178	1.245	0.956
binding	Q3T0C6	12	S	Sodium/potassium-transporting ATPase subunit beta-3 OS=Bos taurus OX=9913 GN=ATP1B3 PE=2 SV=1	ATP1B3	1	3.98697e-05	99.069	2	S(1)FNQS(1)LAEWK	-0.041814	1.111	1.04	1.187	1	0.984	1.008	0.985	0.756	0.879
binding	E1B9S6	346	S	WD repeat domain 78 OS=Bos taurus OX=9913 GN=WDR78 PE=4 SV=3	WDR78	0.999983	9.25694e-30	160.55	2	DWEQTVAGS(1)NLEK	-0.1071	0.958	1.158	1.716	1.102	1.092	1.105	0.693	0.697	0.795
binding	A0A3Q1MQZ2	453	S	ATP-citrate synthase OS=Bos taurus OX=9913 GN=ACLY PE=3 SV=1	ACLY	0.996704	0.0110635	103.31	2	T(0.001)AS(0.997)FS(0.002)ESR	0.54989	0.736		1.583	0.72		1.036	0.915		1.412
binding	A0A3Q1M5M7	1983	T	Teneurin transmembrane protein 1 OS=Bos taurus OX=9913 GN=TENM1 PE=4 SV=1	TENM1	0.333264	0.0181717	40.723	2	VT(0.333)S(0.333)MQAVINET(0.333)PLPIDLYR	1.1864
binding	F1MRG4	1111	S	Uncharacterized protein OS=Bos taurus OX=9913 PE=4 SV=3	--	0.99945	3.52642e-17	134.66	3	CKPISATAQS(0.999)EGPVES(0.001)R	-1.1733	0.89	0.932	1.384	0.873	0.897	1.167	1.003	0.933	1.254
binding	F1MRG4	1117	S	Uncharacterized protein OS=Bos taurus OX=9913 PE=4 SV=3	--	0.999996	1.0003e-07	115.01	3	CKPISATAQSEGPVES(1)R	-0.52147	1.268	1.26	0.584	1.399	0.856	0.741	1.274	1.245	0.647
binding	F1MRG4	595	S	Uncharacterized protein OS=Bos taurus OX=9913 PE=4 SV=3	--	0.581814	0.00500596	55.755	3	DLS(0.582)RNS(0.414)ES(0.004)SVVK	-0.089912	0.951	1.055	1.067	1.14	1.065	0.987	1.16	1.006	0.9
binding	F1MRG4	598	S	Uncharacterized protein OS=Bos taurus OX=9913 PE=4 SV=3	--	0.987388	2.3023e-06	97.384	2	DLS(0.005)RNS(0.987)ES(0.208)S(0.8)VVK	-0.87062	0.957	0.781	0.823	0.93	1.515	1.17	0.885	0.778	1.329
binding	F1MRG4	600	S	Uncharacterized protein OS=Bos taurus OX=9913 PE=4 SV=3	--	0.473937	0.00184016	64.565	3	DLS(0.018)RNS(0.474)ES(0.474)S(0.034)VVK	0.53369
binding	F1MRG4	601	S	Uncharacterized protein OS=Bos taurus OX=9913 PE=4 SV=3	--	0.812385	2.3023e-06	97.384	2	DLS(0.01)RNS(0.974)ES(0.203)S(0.812)VVK	0.81216	1.23	1.018	0.902	1.234	0.981	0.895	1.261	1.043	0.784
binding	F1MRG4	1038	S	Uncharacterized protein OS=Bos taurus OX=9913 PE=4 SV=3	--	0.791295	0.0025833	71.316	2	ELGT(0.209)S(0.791)QAGS(1)MR	-1.6987	1.121	0.904	1.395	0.972	0.97	1.083	0.961	0.944	1.039
binding	F1MRG4	1042	S	Uncharacterized protein OS=Bos taurus OX=9913 PE=4 SV=3	--	0.999993	0.0025833	71.316	2	ELGT(0.209)S(0.791)QAGS(1)MR	-1.6987	1.121	0.904	1.395	0.972	0.97	1.083	0.961	0.944	1.039
binding	F1MRG4	875	S	Uncharacterized protein OS=Bos taurus OX=9913 PE=4 SV=3	--	1	4.05586e-06	109.15	3	ESPAFHQQS(1)R	0.50468	1.388	1.16	0.804	1.252	1.235	0.822	0.956	1.173	0.51
binding	F1MRG4	610	S	Uncharacterized protein OS=Bos taurus OX=9913 PE=4 SV=3	--	1	7.3947e-45	184.66	2	FQEVNS(1)EES(1)ENDLR	-0.0084073	1.006	1.132	1.229	1.074	0.988	0.802	1.305	1.021	0.869
binding	F1MRG4	613	S	Uncharacterized protein OS=Bos taurus OX=9913 PE=4 SV=3	--	1	2.57067e-37	177.4	2	FQEVNS(1)EES(1)ENDLR	-0.0084073	0.973	1.177	1.267	1.045	0.989	0.889	1.16	1.004	0.889
binding	Q8MJ50	213	S	Osteoclast-stimulating factor 1 OS=Bos taurus OX=9913 GN=OSTF1 PE=2 SV=1	OSTF1	1	8.12774e-115	235.64	2	SLSNAEDYLDDEDS(1)D	1.6721	0.928			0.798			1.018
binding	Q5EAC7	183	S	Anamorsin OS=Bos taurus OX=9913 GN=CIAPIN1 PE=2 SV=1	CIAPIN1	0.5	1.78461e-05	89.468	4	KS(0.5)S(0.5)GKPAVDPAAAK	0.3963	1.599	2.176	0.264	1.185	1.548	0.299	0.675	0.483	0.125
binding	Q5EAC7	182	S	Anamorsin OS=Bos taurus OX=9913 GN=CIAPIN1 PE=2 SV=1	CIAPIN1	0.5	1.78461e-05	89.468	4	KS(0.5)S(0.5)GKPAVDPAAAK	0.3963	1.599	2.176	0.264	1.185	1.548	0.299	0.675	0.483	0.125
binding	Q5EAC7	172	S	Anamorsin OS=Bos taurus OX=9913 GN=CIAPIN1 PE=2 SV=1	CIAPIN1	0.668373	5.52155e-23	143.28	2	KPNFEVGS(0.066)S(0.266)S(0.668)QLK	0.50646	0.824	1.378	1.638	0.776	0.858	1.07	0.825	0.572	0.528
binding	F1MRG4	663	S	Uncharacterized protein OS=Bos taurus OX=9913 PE=4 SV=3	--	0.783242	5.60993e-34	152.25	3	GFVPVNVHQS(0.783)S(0.217)LDVK	0.29474	1.431	0.996	0.812	1.197	1.314	0.865	0.973	1.037	0.679
binding	F1MRG4	1031	S	Uncharacterized protein OS=Bos taurus OX=9913 PE=4 SV=3	--	1	0.00826847	44.252	5	HKPGEHKES(1)FK	0.97346
binding	F1MRG4	958	S	Uncharacterized protein OS=Bos taurus OX=9913 PE=4 SV=3	--	0.785521	7.2263e-05	68.445	3	HTCLAVNNLT(0.214)S(0.786)PVPPCHPQR	-1.2475	1.074	1.038	1.256	1.073	0.969	1.022	0.991	0.963	0.976
binding	F1MRG4	622	S	Uncharacterized protein OS=Bos taurus OX=9913 PE=4 SV=3	--	1	1.24235e-16	139.88	2	LLRS(1)DS(1)EIDLLR	-1.1334	1.177	1.083	0.646	1.211	0.973	0.861	1.278	1.2	0.822
binding	F1MRG4	624	S	Uncharacterized protein OS=Bos taurus OX=9913 PE=4 SV=3	--	1	9.07806e-23	176.61	2	LLRS(1)DS(1)EIDLLR	-1.1334	1.068	1.138	0.954	1.077	0.924	0.839	1.407	1.054	0.882
binding	F1MRG4	842	S	Uncharacterized protein OS=Bos taurus OX=9913 PE=4 SV=3	--	0.816239	0.00172445	67.08	3	SHPGS(0.816)T(0.183)MAR	0.92454	1.157	1.081	1.597	1.207	1.238	0.789	0.792	0.998	0.666
binding	Q5EAC7	171	S	Anamorsin OS=Bos taurus OX=9913 GN=CIAPIN1 PE=2 SV=1	CIAPIN1	0.496579	5.52155e-23	143.28	3	KPNFEVGS(0.007)S(0.497)S(0.497)QLK	0.29849
binding	Q5EAC7	260	S	Anamorsin OS=Bos taurus OX=9913 GN=CIAPIN1 PE=2 SV=1	CIAPIN1	0.976142	0.00906557	45.614	4	EKS(0.976)RDQIS(0.018)S(0.006)QPK	-0.87542	1.233	1.319	1.21	0.868	0.824	0.887	1.179	0.655	0.429
binding	A0A3Q1M5M7	1984	S	Teneurin transmembrane protein 1 OS=Bos taurus OX=9913 GN=TENM1 PE=4 SV=1	TENM1	0.333264	0.0181717	40.723	2	VT(0.333)S(0.333)MQAVINET(0.333)PLPIDLYR	1.1864
binding	F1MRG4	989	S	Uncharacterized protein OS=Bos taurus OX=9913 PE=4 SV=3	--	1	0.0244407	62.088	2	S(1)LGQQEPK	0.24546	1.183	1.117	1.256	1.138	0.902	0.945	1.104	0.955	0.808
binding	F1MRG4	812	S	Uncharacterized protein OS=Bos taurus OX=9913 PE=4 SV=3	--	0.823828	2.79483e-48	160.52	3	VLAS(0.176)S(0.824)PCDDYHEPSEASLTALEDR	-1.0281	0.963	0.901	0.871	1.289	1.004	0.946	1.042	1.186	1.077
binding	F1MRG4	824	S	Uncharacterized protein OS=Bos taurus OX=9913 PE=4 SV=3	--	0.760345	6.08144e-61	178.44	3	VLASSPCDDYHEPS(0.238)EAS(0.76)LT(0.002)ALEDR	0.34383	1.143	0.853	0.947	1.34	1.09	0.848	1.114	1.089	0.938
binding	F1MRG4	891	S	Uncharacterized protein OS=Bos taurus OX=9913 PE=4 SV=3	--	0.761041	0.0128044	43.69	4	VLTKPQT(0.017)T(0.222)S(0.761)VHR	-0.083872	1.071	1.289	1.18	0.846	1.24	0.791	1.121	1.121	0.696
binding	F1MRG4	957	T	Uncharacterized protein OS=Bos taurus OX=9913 PE=4 SV=3	--	0.499981	0.000281529	60.334	4	HTCLAVNNLT(0.5)S(0.5)PVPPCHPQR	-0.084346	1.028	0.94	1.161	1.1	1.022	1.12	1.203	0.995	0.793
binding	A0A3Q1M5M7	1992	T	Teneurin transmembrane protein 1 OS=Bos taurus OX=9913 GN=TENM1 PE=4 SV=1	TENM1	0.333264	0.0181717	40.723	2	VT(0.333)S(0.333)MQAVINET(0.333)PLPIDLYR	1.1864
binding	E1B9S6	50	S	WD repeat domain 78 OS=Bos taurus OX=9913 GN=WDR78 PE=4 SV=3	WDR78	1	5.87027e-06	109.07	4	KS(1)IS(1)FVGPGK	1.5365	1.387	1.712	2.462	0.607	1.023	1.032	0.32	0.393	0.38
binding	E1B9S6	48	S	WD repeat domain 78 OS=Bos taurus OX=9913 GN=WDR78 PE=4 SV=3	WDR78	1	5.87027e-06	118.9	4	KS(1)IS(1)FVGPGK	1.5365	1.371	1.693	2.405	0.595	1.096	1.046	0.316	0.399	0.383
binding	E1B9S6	70	S	WD repeat domain 78 OS=Bos taurus OX=9913 GN=WDR78 PE=4 SV=3	WDR78	0.999999	0.00836771	62.694	2	GGYAGANQS(1)R	0.7605	1.606	1.518	2.734	0.643	0.893	1.265	0.253	0.296	0.159
binding	Q32L61	149	T	Calcium binding tyrosine phosphorylation regulated OS=Bos taurus OX=9913 GN=CABYR PE=2 SV=1	CABYR	0.981695	9.38643e-131	217.41	4	GPS(0.385)KPT(0.633)T(0.982)PK	0.18607	1.226	1.182	2.167	0.74	0.798	1.063	0.757	0.771	0.76
binding	Q32L61	343	T	Calcium binding tyrosine phosphorylation regulated OS=Bos taurus OX=9913 GN=CABYR PE=2 SV=1	CABYR	0.334343	0.00846928	47.499	4	T(0.334)AS(0.334)RGS(0.334)EKS(0.996)VGS(0.001)AK	2.9518	1.212	0.813	1.627	0.96	0.638	0.881	1.187	1.114	0.988
binding	Q32P61	111	S	Histone H2A OS=Bos taurus OX=9913 GN=LOC523631 PE=2 SV=1	LOC523631	0.999037	0.0008992	56.036	3	CLFQPGAFS(0.001)QPAAS(0.999)PPAPEN	-0.075607
binding	A6QQQ0	449	S	Phosphodiesterase OS=Bos taurus OX=9913 GN=PDE4A PE=2 SV=1	PDE4A	0.915671	0.000192138	62.116	3	QS(0.084)PS(0.916)PPPEEEPGGPGHPPPPDK	-2.4487		1.045	0.73		1.12	0.915		1.208	0.951
binding	A0A3Q1LKY2	497	T	Inositol hexakisphosphate and diphosphoinositol-pentakisphosphate kinase OS=Bos taurus OX=9913 GN=PPIP5K2 PE=3 SV=1	PPIP5K2	0.698199	1.56142e-08	130.44	3	T(0.698)S(0.272)S(0.03)EEEDSRR	1.0215
binding	A0A3Q1LKY2	1172	T	Inositol hexakisphosphate and diphosphoinositol-pentakisphosphate kinase OS=Bos taurus OX=9913 GN=PPIP5K2 PE=3 SV=1	PPIP5K2	0.450288	0.00633211	71.08	4	GVT(0.45)S(0.45)KT(0.099)EMHEHK	1.8086
binding	A0A3Q1LKY2	499	S	Inositol hexakisphosphate and diphosphoinositol-pentakisphosphate kinase OS=Bos taurus OX=9913 GN=PPIP5K2 PE=3 SV=1	PPIP5K2	0.332574	0.000143009	65.428	4	T(0.333)S(0.333)S(0.333)EEEDS(0.002)RREEPSLLLVLK	-0.63549
binding	A0A3Q1LKY2	498	S	Inositol hexakisphosphate and diphosphoinositol-pentakisphosphate kinase OS=Bos taurus OX=9913 GN=PPIP5K2 PE=3 SV=1	PPIP5K2	0.332574	0.000143009	65.428	4	T(0.333)S(0.333)S(0.333)EEEDS(0.002)RREEPSLLLVLK	-0.63549
binding	A0A3Q1LKY2	1111	S	Inositol hexakisphosphate and diphosphoinositol-pentakisphosphate kinase OS=Bos taurus OX=9913 GN=PPIP5K2 PE=3 SV=1	PPIP5K2	0.799856	0.00408272	62.861	2	KTPET(0.011)S(0.185)S(0.8)LT(0.003)S(0.001)R	0.10189
binding	A0A3Q1LKY2	44	S	Inositol hexakisphosphate and diphosphoinositol-pentakisphosphate kinase OS=Bos taurus OX=9913 GN=PPIP5K2 PE=3 SV=1	PPIP5K2	1	2.01717e-06	98.3	4	HFFHHADEDEEEEDES(1)PPER	-0.17224
binding	A0A3Q1LKY2	1173	S	Inositol hexakisphosphate and diphosphoinositol-pentakisphosphate kinase OS=Bos taurus OX=9913 GN=PPIP5K2 PE=3 SV=1	PPIP5K2	0.450288	0.00633211	71.08	4	GVT(0.45)S(0.45)KT(0.099)EMHEHK	1.8086
binding	Q3SYS7	33	S	IQ domain-containing protein F1 OS=Bos taurus OX=9913 GN=IQCF1 PE=2 SV=1	IQCF1	0.994858	9.74401e-200	278.28	2	GLVENSLPSEPS(0.995)PT(0.005)LEK	-0.9238	1.136	0.899	1.267	1.218	1.018	0.906	1.273	0.918	1.008
binding	Q3SYS7	59	S	IQ domain-containing protein F1 OS=Bos taurus OX=9913 GN=IQCF1 PE=2 SV=1	IQCF1	0.999817	0.00656098	58.172	3	S(1)GVVTKPQK	0.29215	1.293	1.09	1.339	1.622	0.789	1.089	1.183	0.827	0.34
binding	A0A3Q1LPX4	516	S	3-hydroxy-3-methylglutaryl coenzyme A synthase OS=Bos taurus OX=9913 GN=HMGCS1 PE=1 SV=1	HMGCS1	0.999999	0.000180286	66.467	3	LPATAAEPEAAVIS(1)NGEH	-2.6938
binding	Q3T0K2	380	S	T-complex protein 1 subunit gamma OS=Bos taurus OX=9913 GN=CCT3 PE=1 SV=1	CCT3	0.997065	0.00120392	70.117	3	GAS(0.997)KEILS(0.003)EVER	0.48672	0.878	0.898	1.048	1.117	1.097	0.878	1.071	1.096	1.186
binding	Q3T0K2	252	S	T-complex protein 1 subunit gamma OS=Bos taurus OX=9913 GN=CCT3 PE=1 SV=1	CCT3	0.998379	1.87962e-09	116.45	3	KGES(0.998)QT(0.002)DIEITR	1.116	1.154	1.016	1.257	1.094	0.894	1.074	0.948	0.865	0.882
binding	Q3T0K2	458	S	T-complex protein 1 subunit gamma OS=Bos taurus OX=9913 GN=CCT3 PE=1 SV=1	CCT3	0.776786	0.0107681	57.936	2	TLIQNCGAS(0.777)T(0.223)IR	-1.322	1.067	1.027	0.827	0.995	0.968	0.94	1.12	1.117	1.216
binding	A0A3Q1N744	563	Y	AFG3-like protein 2 OS=Bos taurus OX=9913 GN=AFG3L2 PE=4 SV=1	AFG3L2	0.999998	2.62698e-09	128.28	2	GLGYAQY(1)LPR	-0.10178	0.909	0.965	1.207	1.019	0.885	1.005	1.16	0.867	1.213
binding	A0A3Q1N744	751	S	AFG3-like protein 2 OS=Bos taurus OX=9913 GN=AFG3L2 PE=4 SV=1	AFG3L2	0.661557	0.0114774	60.345	2	VT(0.338)S(0.662)PVQGAGPA	0.53212
binding	A0A3Q1LK11	349	T	Casein kinase I isoform alpha OS=Bos taurus OX=9913 GN=CSNK1A1 PE=1 SV=1	CSNK1A1	0.974595	1.01897e-34	155.91	3	AAQQAASSSGQGQQAQT(0.975)PT(0.025)GK	0.52413	1.169	1.089	1.134	0.931	0.885	0.928	0.839	1.138	0.803
binding	A0A3Q1LK11	341	S	Casein kinase I isoform alpha OS=Bos taurus OX=9913 GN=CSNK1A1 PE=1 SV=1	CSNK1A1	0.718265	4.12454e-36	159.76	3	AAQQAAS(0.72)S(0.562)S(0.718)GQGQQAQTPTGK	2.1281	1.036	1.016	1.044	1.102	0.823	1.03	1.001	0.935	0.969
binding	A0A3Q1LK11	340	S	Casein kinase I isoform alpha OS=Bos taurus OX=9913 GN=CSNK1A1 PE=1 SV=1	CSNK1A1	0.656895	0.00165445	44.238	4	AAQQAAS(0.657)S(0.657)S(0.657)GQGQQAQT(0.028)PT(0.002)GK	0.4792	1.048	1.005	0.982	1.096	0.844	0.991	1.008	0.958	1.02
binding	A0A3Q1LK11	339	S	Casein kinase I isoform alpha OS=Bos taurus OX=9913 GN=CSNK1A1 PE=1 SV=1	CSNK1A1	0.719558	1.69994e-09	107.26	3	AAQQAAS(0.72)S(0.562)S(0.718)GQGQQAQTPTGK	2.1281	1.048	1.005	0.982	1.096	0.844	0.991	1.008	0.958	1.02
binding	Q5E946	57	S	Parkinson disease protein 7 homolog OS=Bos taurus OX=9913 GN=PARK7 PE=2 SV=1	PARK7	1	5.25666e-05	76.301	3	DVVICPDAS(1)LEDAKK	0.94365	0.826	0.866	0.844	1.023	0.95	0.942	1.06	0.967	1.005
binding	Q5E946	140	S	Parkinson disease protein 7 homolog OS=Bos taurus OX=9913 GN=PARK7 PE=2 SV=1	PARK7	0.995091	1.82817e-18	134.93	2	MMNGS(0.001)HYS(0.995)YS(0.004)ENR	-0.71809	0.847	0.96	1.024	0.864	0.99	0.951	0.908	0.894	0.945
binding	A0A3Q1LL01	217	S	Ubiquitin carboxyl-terminal hydrolase isozyme L1 OS=Bos taurus OX=9913 GN=UCHL1 PE=4 SV=1	UCHL1	0.999747	1.05623e-07	100.24	3	MPFPVNHGT(0.012)S(0.046)S(0.942)EDS(1)LLQDAAK	0.92886
binding	A0A3Q1LL01	214	S	Ubiquitin carboxyl-terminal hydrolase isozyme L1 OS=Bos taurus OX=9913 GN=UCHL1 PE=4 SV=1	UCHL1	0.942077	1.05623e-07	100.24	3	MPFPVNHGT(0.012)S(0.046)S(0.942)EDS(1)LLQDAAK	0.92886
binding	A0A3Q1LL01	213	S	Ubiquitin carboxyl-terminal hydrolase isozyme L1 OS=Bos taurus OX=9913 GN=UCHL1 PE=4 SV=1	UCHL1	0.533913	2.35493e-19	137.52	3	MPFPVNHGT(0.016)S(0.534)S(0.45)EDSLLQDAAK	1.9939
binding	Q5E9B4	31	S	Translation initiation factor eIF-2B subunit beta OS=Bos taurus OX=9913 GN=EIF2B2 PE=2 SV=1	EIF2B2	0.834628	0.00737893	55.314	3	RS(0.165)S(0.835)EDMAR	-0.88131		0.607			0.967			1.372
binding	Q32L61	148	T	Calcium binding tyrosine phosphorylation regulated OS=Bos taurus OX=9913 GN=CABYR PE=2 SV=1	CABYR	0.923697	1.08653e-98	198.49	2	GPS(1)KPT(0.924)T(0.076)PK	-0.19663	1.248	1.31	2.126	0.696	0.949	1.072	0.605	0.701	0.716
binding	A0A3Q1MNY2	671	T	Glycogen [starch] synthase OS=Bos taurus OX=9913 GN=GYS2 PE=3 SV=1	GYS2	0.991381	0.0241562	41.115	2	S(0.83)S(0.059)T(0.059)ENT(0.059)RIEFRPGPT(0.991)G	-1.0528
binding	Q32L61	92	T	Calcium binding tyrosine phosphorylation regulated OS=Bos taurus OX=9913 GN=CABYR PE=2 SV=1	CABYR	0.998961	1.31832e-09	117.29	2	EPERT(0.021)S(0.98)T(0.999)IS(1)LEPK	-0.39528	1.015	1.063	1.116	1.189	0.944	0.84	1.177	1.08	0.874
binding	Q32L61	72	S	Calcium binding tyrosine phosphorylation regulated OS=Bos taurus OX=9913 GN=CABYR PE=2 SV=1	CABYR	1	0.00177832	65.105	2	WS(1)EGAAQEK	1.196	0.989	0.979	1.087	1.216	0.999	0.992	1.192	0.961	0.872
binding	A0A3Q1LMN7	25	S	Protein kinase domain-containing protein OS=Bos taurus OX=9913 GN=GSK3B PE=3 SV=1	GSK3B	0.998811	4.33213e-58	175.15	3	TTSFAESCKPVQQPS(0.001)AFGS(0.999)MK	1.1783	0.957	1.223	1.471	0.713	1.072	0.985	0.722	0.749	0.807
binding	A0A3Q1LMN7	9	S	Protein kinase domain-containing protein OS=Bos taurus OX=9913 GN=GSK3B PE=3 SV=1	GSK3B	0.9816	4.33213e-58	175.15	3	T(0.009)T(0.009)S(0.982)FAES(0.001)CKPVQQPS(0.022)AFGS(0.978)MK	-0.39247	0.954	1.372	1.571	0.727	1.245	0.992	0.587	0.645	0.553
binding	Q32L61	227	S	Calcium binding tyrosine phosphorylation regulated OS=Bos taurus OX=9913 GN=CABYR PE=2 SV=1	CABYR	1	2.52851e-74	210.16	4	AAEENVVAPPS(1)VCS(1)GKLVAEQVVS(0.051)EKS(0.949)VHVR	0.30184	1.075	1.498	2.171	0.869	1.211	0.972	0.479	0.578	0.578
binding	Q32L61	230	S	Calcium binding tyrosine phosphorylation regulated OS=Bos taurus OX=9913 GN=CABYR PE=2 SV=1	CABYR	1	8.71206e-122	216.94	3	AAEENVVAPPS(1)VCS(1)GKLVAEQVVS(1)EK	-1.3125	1.002	1.316	1.959	0.832	1.19	0.981	0.579	0.765	0.758
binding	Q32L61	240	S	Calcium binding tyrosine phosphorylation regulated OS=Bos taurus OX=9913 GN=CABYR PE=2 SV=1	CABYR	1	5.07596e-73	203.58	3	LVAEQVVS(1)EKS(1)VHVR	2.8836	1.235	1.602	2.648	0.761	1.158	0.617	0.482	0.527	0.54
binding	Q32L61	243	S	Calcium binding tyrosine phosphorylation regulated OS=Bos taurus OX=9913 GN=CABYR PE=2 SV=1	CABYR	1	5.07596e-73	203.58	3	LVAEQVVS(1)EKS(1)VHVR	2.8836	1.337	1.741	2.944	0.7	1.172	0.561	0.393	0.389	0.395
binding	Q32L61	91	S	Calcium binding tyrosine phosphorylation regulated OS=Bos taurus OX=9913 GN=CABYR PE=2 SV=1	CABYR	0.97994	5.35914e-30	174.77	2	EPERT(0.021)S(0.98)T(0.999)IS(1)LEPK	-0.39528	0.979	1.138	2.395	0.91	1.159	0.942	0.692	0.729	0.583
binding	Q32L61	94	S	Calcium binding tyrosine phosphorylation regulated OS=Bos taurus OX=9913 GN=CABYR PE=2 SV=1	CABYR	0.999997	3.50748e-83	210.79	2	EPERT(0.021)S(0.98)T(0.999)IS(1)LEPK	-0.39528	1.088	1.205	1.663	0.978	1.089	0.967	0.847	0.812	0.715
binding	E1BLT0	484	S	Uncharacterized protein OS=Bos taurus OX=9913 GN=GOLGA2 PE=4 SV=2	GOLGA2	1	0.00274433	52.862	3	ELES(1)LAGQLQAQVK	0.14442
binding	Q32L61	331	S	Calcium binding tyrosine phosphorylation regulated OS=Bos taurus OX=9913 GN=CABYR PE=2 SV=1	CABYR	1	1.92732e-81	200.07	3	GKEQS(1)PPHS(1)PILVVGK	0.98156	0.977	1.117	1.732	0.753	0.992	0.856	0.824	1.002	1.11
binding	Q32L61	335	S	Calcium binding tyrosine phosphorylation regulated OS=Bos taurus OX=9913 GN=CABYR PE=2 SV=1	CABYR	1	7.43547e-45	184.62	3	GKEQS(1)PPHS(1)PILVVGK	0.98156	1.052	1.185	1.644	0.779	0.999	0.797	0.834	0.981	1.078
binding	Q32L61	362	S	Calcium binding tyrosine phosphorylation regulated OS=Bos taurus OX=9913 GN=CABYR PE=2 SV=1	CABYR	0.934	3.31827e-86	194.03	3	FVQLES(0.934)T(0.066)KYDS(0.981)S(0.019)VHVEADGSTK	0.25108	1.443	1.44	1.833	0.838	1.727	1.154	0.337	0.294	0.258
binding	Q32L61	367	S	Calcium binding tyrosine phosphorylation regulated OS=Bos taurus OX=9913 GN=CABYR PE=2 SV=1	CABYR	1	3.1416e-146	241.57	3	YDS(1)S(1)VHVEADGSTK	0.25583	1.336	1.561	3.447	0.692	1.539	0.335	0.366	0.141	0.364
binding	Q32L61	368	S	Calcium binding tyrosine phosphorylation regulated OS=Bos taurus OX=9913 GN=CABYR PE=2 SV=1	CABYR	0.999999	3.1416e-146	241.57	3	YDS(1)S(1)VHVEADGSTK	0.25583	1.364	1.541	3.482	0.734	1.566	0.299	0.348	0.118	0.345
binding	Q32L61	376	S	Calcium binding tyrosine phosphorylation regulated OS=Bos taurus OX=9913 GN=CABYR PE=2 SV=1	CABYR	0.996828	2.18512e-45	188.27	2	YDS(0.767)S(0.233)VHVEADGS(0.997)T(0.003)K	0.60221	1.362	1.227	1.816	1.085	1.28	1.096	0.494	0.585	0.435
binding	Q32L61	145	S	Calcium binding tyrosine phosphorylation regulated OS=Bos taurus OX=9913 GN=CABYR PE=2 SV=1	CABYR	0.999934	1.09352e-149	225.69	2	GPS(1)KPT(0.924)T(0.076)PK	-0.19663	1.252	1.251	2.321	0.715	0.833	1.063	0.632	0.703	0.714
binding	Q32L61	420	S	Calcium binding tyrosine phosphorylation regulated OS=Bos taurus OX=9913 GN=CABYR PE=2 SV=1	CABYR	0.999922	7.00312e-51	152.33	3	S(1)GS(1)VRS(0.744)S(0.201)S(0.055)GPQPPVPEGLYEPEMEPER	0.023648	1.352	1.396	1.285	0.81	1.356	1.256	0.578	0.622	0.545
binding	Q32L61	422	S	Calcium binding tyrosine phosphorylation regulated OS=Bos taurus OX=9913 GN=CABYR PE=2 SV=1	CABYR	0.999842	1.47907e-171	241.76	3	S(1)GS(1)VRS(0.744)S(0.201)S(0.055)GPQPPVPEGLYEPEMEPER	0.023648	1.295	1.353	1.272	0.809	1.358	1.232	0.621	0.676	0.585
binding	Q32L61	425	S	Calcium binding tyrosine phosphorylation regulated OS=Bos taurus OX=9913 GN=CABYR PE=2 SV=1	CABYR	0.926929	1.47907e-171	241.76	3	S(0.355)GS(0.646)VRS(0.927)S(0.639)S(0.433)GPQPPVPEGLYEPEMEPER	1.0453	1.228	1.262	1.354	0.819	1.324	1.165	0.681	0.74	0.663
binding	Q32L61	426	S	Calcium binding tyrosine phosphorylation regulated OS=Bos taurus OX=9913 GN=CABYR PE=2 SV=1	CABYR	0.695693	7.00312e-51	155.3	4	S(0.943)GS(0.95)VRS(0.737)S(0.696)S(0.67)GPQPPVPEGLY(0.003)EPEMEPERDAAPSNEV	-0.26929	1.316	1.407	1.237	0.794	1.338	1.261	0.599	0.662	0.572
binding	Q32L61	427	S	Calcium binding tyrosine phosphorylation regulated OS=Bos taurus OX=9913 GN=CABYR PE=2 SV=1	CABYR	0.999904	0	385.52	2	SSS(1)GPQPPVPEGLYEPEMEPER	0.086012	0.65	0.941	2.983	0.547	0.998	1.018	0.524	0.936	1.007
binding	Q32L61	117	S	Calcium binding tyrosine phosphorylation regulated OS=Bos taurus OX=9913 GN=CABYR PE=2 SV=1	CABYR	0.887467	8.81691e-200	279.15	2	STDTEEDNIAAPLFS(0.887)S(0.113)K	-0.78987	1.495	1.689	0.391	1.142	1.629	0.328	1.115	1.102	0.214
binding	Q32L61	118	S	Calcium binding tyrosine phosphorylation regulated OS=Bos taurus OX=9913 GN=CABYR PE=2 SV=1	CABYR	0.968376	3.19507e-276	317.1	2	STDTEEDNIAAPLFS(0.032)S(0.968)K	0.19061	1.527	1.727	0.345	1.126	1.61	0.336	1.136	1.086	0.201
binding	Q32L61	345	S	Calcium binding tyrosine phosphorylation regulated OS=Bos taurus OX=9913 GN=CABYR PE=2 SV=1	CABYR	0.998819	8.05072e-27	157.7	2	T(0.001)AS(0.999)RGS(1)EKS(0.72)VGS(0.28)AK	-0.25608	1.575	0.806	1.889	0.923	0.547	0.998	0.944	0.924	0.869
binding	Q32L61	348	S	Calcium binding tyrosine phosphorylation regulated OS=Bos taurus OX=9913 GN=CABYR PE=2 SV=1	CABYR	0.999997	8.05072e-27	157.7	2	T(0.004)AS(0.996)RGS(1)EKS(1)VGS(1)AK	-0.22065	1.544	0.821	1.683	0.895	0.536	0.974	1.04	1.01	0.925
binding	Q32L61	351	S	Calcium binding tyrosine phosphorylation regulated OS=Bos taurus OX=9913 GN=CABYR PE=2 SV=1	CABYR	1	8.05072e-27	157.7	2	T(0.004)AS(0.996)RGS(1)EKS(1)VGS(1)AK	-0.22065	1.511	0.819	1.657	0.901	0.548	0.977	1.048	1.025	0.932
binding	Q32L61	354	S	Calcium binding tyrosine phosphorylation regulated OS=Bos taurus OX=9913 GN=CABYR PE=2 SV=1	CABYR	1	7.34989e-24	143.58	2	T(0.004)AS(0.996)RGS(1)EKS(1)VGS(1)AK	-0.22065	1.671	0.896	1.62	0.887	0.558	1.016	0.983	0.925	0.847
binding	Q32L61	125	S	Calcium binding tyrosine phosphorylation regulated OS=Bos taurus OX=9913 GN=CABYR PE=2 SV=1	CABYR	0.999797	1.38619e-294	309.82	2	TTQFPS(1)VQADLSPEPEDAGEALR	2.4932	0.89	0.855	1.603	0.82	0.964	1.038	0.897	1.106	1.163
binding	Q32L61	131	S	Calcium binding tyrosine phosphorylation regulated OS=Bos taurus OX=9913 GN=CABYR PE=2 SV=1	CABYR	1	0	373.17	3	TTQFPSVQADLS(1)PEPEDAGEALR	0.0032616	1.008	1.014	1.651	0.807	1.002	1.035	0.809	1.023	0.988
binding	Q32L61	90	T	Calcium binding tyrosine phosphorylation regulated OS=Bos taurus OX=9913 GN=CABYR PE=2 SV=1	CABYR	0.790672	3.50748e-83	210.79	3	AECVREPERT(0.791)S(0.197)T(0.017)IS(0.995)LEPK	1.1684	1.036	1.181	3.542	0.829	0.997	0.521	0.598	0.477	0.661
binding	F1MU43	58	S	Outer dense fiber protein 2 OS=Bos taurus OX=9913 GN=ODF2 PE=4 SV=3	ODF2	0.838531	1.95483e-06	70.71	3	S(0.027)WFPS(0.839)CGKNGVT(0.05)S(0.05)LT(0.034)QK	3.849
binding	A0A3Q1MNY2	657	S	Glycogen [starch] synthase OS=Bos taurus OX=9913 GN=GYS2 PE=3 SV=1	GYS2	0.83044	0.0241562	41.115	2	S(0.83)S(0.059)T(0.059)ENT(0.059)RIEFRPGPT(0.991)G	-1.0528
binding	Q5E9T9	157	S	RNA-splicing ligase RtcB homolog OS=Bos taurus OX=9913 GN=RTCB PE=2 SV=1	RTCB	1	0.000102449	66.017	4	EQLAQAMFDHIPVGVGS(1)K	2.1453	1.112	1.001	0.968	0.914	0.854	0.968	1.056	1.123	1.168
binding	E1BNL3	495	T	Zonadhesin (gene/pseudogene) OS=Bos taurus OX=9913 GN=ZAN PE=4 SV=3	ZAN	0.958455	0.00811432	47.64	2	AT(0.001)VPT(0.031)EKT(0.958)T(0.628)IPT(0.381)EK	3.1421	1.213	1.801	0.875	1.159	1.7	1.113	0.375	0.342	0.263
binding	E1BNL3	496	T	Zonadhesin (gene/pseudogene) OS=Bos taurus OX=9913 GN=ZAN PE=4 SV=3	ZAN	0.628225	0.00811432	47.64	2	AT(0.001)VPT(0.031)EKT(0.958)T(0.628)IPT(0.381)EK	3.1421	1.213	1.801	0.875	1.159	1.7	1.113	0.375	0.342	0.263
binding	G5E5D8	20	T	A-kinase anchoring protein 14 OS=Bos taurus OX=9913 GN=AKAP14 PE=4 SV=2	AKAP14	0.788519	3.44756e-131	228.55	3	EANEDKGS(0.056)T(0.789)S(0.155)QAMATEDPQDITK	-0.58805	1.235	1.086	1.349	0.986	1.083	0.957	0.818	0.709	0.74
binding	Q32LE0	89	T	Fascin actin-bundling protein 3 OS=Bos taurus OX=9913 GN=FSCN3 PE=2 SV=1	FSCN3	0.817705	1.18081e-06	116.6	3	T(0.818)S(0.182)HHGCFLIR	0.64441	1.074	0.814	1.469	1.116	0.983	0.975	1.018	0.952	0.884
binding	A0A3Q1LHW9	501	T	Coilin OS=Bos taurus OX=9913 GN=COIL PE=4 SV=1	COIL	0.333254	1.14319e-19	130.89	4	QQQLNEMVTNS(0.333)S(0.333)T(0.333)IIQNPIETQK	0.72289
binding	A0A3Q1LHW9	570	T	Coilin OS=Bos taurus OX=9913 GN=COIL PE=4 SV=1	COIL	0.617264	0.014056	80.758	2	LIIESPS(0.383)NT(0.617)	0.30829	1.228	0.864	1.332	0.86	0.66	1.057	1.411	1.187	0.939
binding	A0A3Q1LHW9	175	T	Coilin OS=Bos taurus OX=9913 GN=COIL PE=4 SV=1	COIL	1	4.1651e-23	165.49	2	LDEDEET(1)ELDYR	1.5628	1.108	1.555	2.282	0.719	1.037	0.941	0.775	0.607	0.756
binding	A0A3Q1LHW9	426	S	Coilin OS=Bos taurus OX=9913 GN=COIL PE=4 SV=1	COIL	0.981596	0.015884	58.754	2	QSDPNS(0.018)GS(0.982)R	-0.81623	0.896	1.114	1.556	0.62	1.06	1.27	1.122	0.774	1.1
binding	A0A3Q1LHW9	500	S	Coilin OS=Bos taurus OX=9913 GN=COIL PE=4 SV=1	COIL	0.333254	1.14319e-19	130.89	4	QQQLNEMVTNS(0.333)S(0.333)T(0.333)IIQNPIETQK	0.72289
binding	A0A3Q1LHW9	499	S	Coilin OS=Bos taurus OX=9913 GN=COIL PE=4 SV=1	COIL	0.333254	1.14319e-19	130.89	4	QQQLNEMVTNS(0.333)S(0.333)T(0.333)IIQNPIETQK	0.72289
binding	A0A3Q1LHW9	542	S	Coilin OS=Bos taurus OX=9913 GN=COIL PE=4 SV=1	COIL	0.99887	1.29188e-73	204.17	3	LLELTS(0.001)NYS(0.999)PDVSDYK	0.11687	1.049	0.878	1.448	0.985	0.797	1.148	1.091	0.909	1.234
binding	A0A3Q1LHW9	568	S	Coilin OS=Bos taurus OX=9913 GN=COIL PE=4 SV=1	COIL	0.991702	0.00168152	89.561	2	LIIESPS(0.992)NT(0.008)	0.12703	1.058	1.12	1.341	0.887	0.765	1.062	1.04	1.113	1.084
binding	A0A140T8C3	58	S	Selenoprotein K OS=Bos taurus OX=9913 GN=SELENOK PE=4 SV=1	SELENOK	0.997635	2.58056e-06	105.89	2	GYGSSS(0.002)DS(0.998)RYDDGR	-2.4578
binding	A0A3Q1LHW9	566	S	Coilin OS=Bos taurus OX=9913 GN=COIL PE=4 SV=1	COIL	0.941684	0.022566	54.198	2	LIIES(0.942)PS(0.058)NT(0.001)	0.28793	1.129	0.992	1.365	1.15	0.896	1.087	1.159	0.986	0.792
binding	A0A3Q1LHW9	332	S	Coilin OS=Bos taurus OX=9913 GN=COIL PE=4 SV=1	COIL	0.984488	2.07395e-32	145.48	2	ISTDVS(0.984)KEGS(0.015)SVK	-0.44271
binding	A0A3Q1LHW9	324	S	Coilin OS=Bos taurus OX=9913 GN=COIL PE=4 SV=1	COIL	0.999978	2.00892e-07	104.88	3	HS(1)S(1)EKISTDVSK	2.5221	1.432	0.695	0.975	1.457	0.641	0.84	1.589	0.916	1.07
binding	A0A3Q1LHW9	323	S	Coilin OS=Bos taurus OX=9913 GN=COIL PE=4 SV=1	COIL	0.999991	2.00892e-07	104.88	3	HS(1)S(1)EKISTDVSK	2.5221	1.432	0.695	0.975	1.457	0.641	0.84	1.589	0.916	1.07
binding	A0A3Q1LHW9	154	S	Coilin OS=Bos taurus OX=9913 GN=COIL PE=4 SV=1	COIL	0.674494	6.43885e-39	161.02	2	GIAESPVTVS(0.325)NGDS(0.674)IR	-0.30289	1.424	1.108	1.08	1.164	0.818	0.958	1.443	0.793	0.805
binding	A0A3Q1LHW9	150	S	Coilin OS=Bos taurus OX=9913 GN=COIL PE=4 SV=1	COIL	0.984824	1.10499e-11	125.73	3	GIAESPVT(0.008)VS(0.985)NGDS(0.007)IR	-1.2441	1.09	1.127	1.315	0.955	1.064	1.062	1.057	0.889	0.942
binding	A0A3Q1LHW9	145	S	Coilin OS=Bos taurus OX=9913 GN=COIL PE=4 SV=1	COIL	0.998967	8.51185e-63	198.42	3	GIAES(0.999)PVT(0.001)VSNGDSIR	-0.047492	1.331	1.14	0.963	1.425	0.858	0.774	1.496	0.816	0.799
binding	A0A3Q1LHW9	278	S	Coilin OS=Bos taurus OX=9913 GN=COIL PE=4 SV=1	COIL	1	0.000170468	91.961	3	ALPARNS(1)LVK	0.23478	0.842	0.736	0.661	0.955	1.486	1.421	1.137	0.923	1.072
binding	A0A3Q1LHU7	30	S	Diphosphoinositol polyphosphate phosphohydrolase 1 OS=Bos taurus OX=9913 GN=NUDT3 PE=4 SV=1	NUDT3	0.5	7.01662e-05	78.078	3	S(0.5)ES(0.5)EEEVLLVSSSR	2.7696		0.702	0.925		0.951	1.118		1.054	0.797
binding	A0A3Q1LHU7	28	S	Diphosphoinositol polyphosphate phosphohydrolase 1 OS=Bos taurus OX=9913 GN=NUDT3 PE=4 SV=1	NUDT3	0.5	7.01662e-05	78.078	3	S(0.5)ES(0.5)EEEVLLVSSSR	2.7696		0.702	0.925		0.951	1.118		1.054	0.797
binding	A0A3Q1LFY9	384	S	Treacle ribosome biogenesis factor 1 OS=Bos taurus OX=9913 GN=TCOF1 PE=1 SV=1	TCOF1	0.998384	0.000326523	83.204	3	KGS(0.998)PPT(0.002)SPGK	-0.12261	1.229		0.814	1.24		0.759	1.627		0.797
binding	A0A3Q1M142	9	T	Folliculin interacting protein 2 OS=Bos taurus OX=9913 GN=FNIP2 PE=4 SV=1	FNIP2	0.333333	0.0118067	41.621	2	CGCS(0.333)ART(0.333)T(0.333)AQPR	1.2059
binding	A0A3Q1M142	8	T	Folliculin interacting protein 2 OS=Bos taurus OX=9913 GN=FNIP2 PE=4 SV=1	FNIP2	0.333333	0.0118067	41.621	2	CGCS(0.333)ART(0.333)T(0.333)AQPR	1.2059
binding	A0A3Q1M142	5	S	Folliculin interacting protein 2 OS=Bos taurus OX=9913 GN=FNIP2 PE=4 SV=1	FNIP2	0.333333	0.0118067	41.621	2	CGCS(0.333)ART(0.333)T(0.333)AQPR	1.2059
binding	E1B9S6	196	S	WD repeat domain 78 OS=Bos taurus OX=9913 GN=WDR78 PE=4 SV=3	WDR78	0.996133	0.00149461	66.509	2	ERLS(0.996)S(0.978)FT(0.025)DLR	1.9543
binding	E1B9S6	197	S	WD repeat domain 78 OS=Bos taurus OX=9913 GN=WDR78 PE=4 SV=3	WDR78	0.978395	0.00149461	126.39	2	ERLS(0.996)S(0.978)FT(0.025)DLR	1.9543	1.243	1.537	2.095	0.752	1.195	1.171	0.336	0.44	0.507
binding	A0A3Q1MU67	26	T	Cyclin-dependent kinase 1 OS=Bos taurus OX=9913 GN=CDK1 PE=3 SV=1	CDK1	1	0.00805245	44.193	3	HKT(1)T(1)GQVVAMK	-4.0021
binding	A0A3Q1LN44	196	S	Eukaryotic translation initiation factor 4H OS=Bos taurus OX=9913 GN=EIF4H PE=4 SV=1	EIF4H	0.999999	1.06422e-23	99.836	3	TVATPLNQVANPNS(1)AIFGGAR	0.66877
binding	A0A3Q1MU67	25	T	Cyclin-dependent kinase 1 OS=Bos taurus OX=9913 GN=CDK1 PE=3 SV=1	CDK1	1	0.00805245	44.193	3	HKT(1)T(1)GQVVAMK	-4.0021
binding	Q9N2J2	40	S	Phospholipid hydroperoxide glutathione peroxidase OS=Bos taurus OX=9913 GN=GPX4 PE=2 SV=2	GPX4	0.999999	0.0049547	75.416	2	S(1)MHEFSAK	-0.13635	1.103	0.962	0.908	1.553	0.986	0.826	1.085	1.047	0.886
binding	Q5E9T9	323	S	RNA-splicing ligase RtcB homolog OS=Bos taurus OX=9913 GN=RTCB PE=2 SV=1	RTCB	0.623573	0.00607248	119.34	2	S(0.376)S(0.624)MT(0.001)FLTR	-1.2064	0.986	0.97	0.941	0.97	1.054	0.925	1.047	1.201	1.055
binding	A0A3Q1LJI4	279	Y	Protein kinase domain-containing protein OS=Bos taurus OX=9913 GN=GSK3A PE=3 SV=1	GSK3A	0.999363	3.93156e-12	147.28	3	GEPNVS(0.001)Y(0.999)ICSR	-0.65569			1.132			0.848			0.991
binding	A0A3Q1LJI4	351	Y	Protein kinase domain-containing protein OS=Bos taurus OX=9913 GN=GSK3A PE=3 SV=1	GSK3A	0.958041	2.54117e-06	114.93	2	EMNPNY(0.958)T(0.042)EFK	1.1395			0.623			0.78			0.868
binding	A0A3Q1LJI4	338	T	Protein kinase domain-containing protein OS=Bos taurus OX=9913 GN=GSK3A PE=3 SV=1	GSK3A	1	0.00390184	58.817	3	VLGT(1)PS(1)REQIR	1.131			1.048			0.91			0.861
binding	A0A3Q1LJI4	340	S	Protein kinase domain-containing protein OS=Bos taurus OX=9913 GN=GSK3A PE=3 SV=1	GSK3A	1	0.00390184	58.817	3	VLGT(1)PS(1)REQIR	1.131			1.048			0.91			0.861
binding	A0A3Q1LJI4	129	S	Protein kinase domain-containing protein OS=Bos taurus OX=9913 GN=GSK3A PE=3 SV=1	GSK3A	0.967122	0.00393137	60.307	2	VIGS(0.033)GS(0.967)FGVVYQAR	0.91591			1.081			0.941			0.951
binding	A0A3Q1LJI4	77	S	Protein kinase domain-containing protein OS=Bos taurus OX=9913 GN=GSK3A PE=3 SV=1	GSK3A	0.870038	6.83988e-33	99.562	4	TSVGAMGGGVGASS(0.001)S(0.004)GGGPGGS(0.872)GGGGS(0.87)GGPGAGT(0.183)S(0.069)FPPPGVK	-0.1043			1.056			0.885			1.107
binding	A0A3Q1LJI4	72	S	Protein kinase domain-containing protein OS=Bos taurus OX=9913 GN=GSK3A PE=3 SV=1	GSK3A	0.872317	6.83988e-33	99.562	4	TSVGAMGGGVGASS(0.001)S(0.004)GGGPGGS(0.872)GGGGS(0.87)GGPGAGT(0.183)S(0.069)FPPPGVK	-0.1043			1.056			0.885			1.107
binding	A0A3Q1LJI4	46	S	Protein kinase domain-containing protein OS=Bos taurus OX=9913 GN=GSK3A PE=3 SV=1	GSK3A	0.999925	2.6307e-131	220.57	3	TSSFAEPGGGGGGGGGGPGGS(0.947)AS(0.053)GPGGS(1)GGGK	-0.084823			1.314			0.729			0.699
binding	A0A3Q1LJI4	41	S	Protein kinase domain-containing protein OS=Bos taurus OX=9913 GN=GSK3A PE=3 SV=1	GSK3A	0.903229	6.26647e-132	223.26	3	TSSFAEPGGGGGGGGGGPGGS(0.072)AS(0.903)GPGGS(0.025)GGGK	-0.58661			1.028			0.726			1.179
binding	A0A3Q1LM23	102	T	Outer dense fiber protein 2 OS=Bos taurus OX=9913 GN=ODF2 PE=4 SV=1	ODF2	0.999545	3.94145e-08	110.17	4	VKT(1)KNPPHCLEIT(0.582)PPS(0.355)S(0.064)EK	-0.11449	1.021	1.21	1.149	1.064	1.009	0.788	1.108	1.133	0.867
binding	A0A3Q1LM23	51	T	Outer dense fiber protein 2 OS=Bos taurus OX=9913 GN=ODF2 PE=4 SV=1	ODF2	0.333333	2.3761e-94	202.73	5	S(0.333)S(0.333)T(0.333)PPLHVHVDENTPVHVHIK	0.61009
binding	A0A3Q1LM23	112	T	Outer dense fiber protein 2 OS=Bos taurus OX=9913 GN=ODF2 PE=4 SV=1	ODF2	1	4.38153e-44	174.63	3	NPPHCLEIT(1)PPS(1)S(1)EKLVS(1)VMR	-0.56831	0.932	1.08	1.373	1.038	0.999	0.912	0.98	1.056	1.012
binding	A0A3Q1LM23	41	T	Outer dense fiber protein 2 OS=Bos taurus OX=9913 GN=ODF2 PE=4 SV=1	ODF2	0.999709	6.78896e-06	99.044	2	TPCGAPS(0.998)VT(0.002)VT(1)K	-0.38404	0.979	1.051	1.611	1.163	0.979	0.84	1.007	0.904	0.963
binding	A0A3Q1LM23	39	T	Outer dense fiber protein 2 OS=Bos taurus OX=9913 GN=ODF2 PE=4 SV=1	ODF2	0.998676	2.41068e-13	132.64	2	TPCGAPS(1)VT(0.999)VT(0.001)K	-0.25002	0.99	1.232	1.341	1.07	0.78	0.906	1.119	1.012	0.955
binding	A0A3Q1LM23	31	T	Outer dense fiber protein 2 OS=Bos taurus OX=9913 GN=ODF2 PE=4 SV=1	ODF2	0.998399	0.00306674	60.561	3	VLRT(0.998)PCGAPS(0.001)VTVTK	0.9944	0.925	1.151	1.433	0.884	1.254	0.92	0.876	0.981	0.925
binding	A0A3Q1LM23	50	S	Outer dense fiber protein 2 OS=Bos taurus OX=9913 GN=ODF2 PE=4 SV=1	ODF2	0.333333	2.3761e-94	202.73	5	S(0.333)S(0.333)T(0.333)PPLHVHVDENTPVHVHIK	0.61009
binding	A0A3Q1LM23	49	S	Outer dense fiber protein 2 OS=Bos taurus OX=9913 GN=ODF2 PE=4 SV=1	ODF2	0.333333	2.3761e-94	202.73	5	S(0.333)S(0.333)T(0.333)PPLHVHVDENTPVHVHIK	0.61009
binding	A0A3Q1LM23	116	S	Outer dense fiber protein 2 OS=Bos taurus OX=9913 GN=ODF2 PE=4 SV=1	ODF2	1	4.38153e-44	174.63	3	NPPHCLEIT(1)PPS(1)S(1)EKLVS(1)VMR	-0.56831	0.966	1.101	1.447	1.019	1.004	0.918	0.95	1.025	0.969
binding	A0A3Q1LM23	115	S	Outer dense fiber protein 2 OS=Bos taurus OX=9913 GN=ODF2 PE=4 SV=1	ODF2	1	1.34272e-33	155.16	3	NPPHCLEIT(1)PPS(1)S(1)EKLVS(1)VMR	-0.56831	0.94	1.101	1.374	1.001	1.038	0.916	0.985	1.051	0.969
binding	A0A3Q1LM23	121	S	Outer dense fiber protein 2 OS=Bos taurus OX=9913 GN=ODF2 PE=4 SV=1	ODF2	1	2.74083e-11	115.05	3	NPPHCLEIT(1)PPS(1)S(1)EKLVS(1)VMR	-0.56831	0.971	1.154	1.395	0.98	1.055	0.91	0.952	1.036	0.923
binding	A0A3Q1LM23	37	S	Outer dense fiber protein 2 OS=Bos taurus OX=9913 GN=ODF2 PE=4 SV=1	ODF2	0.999951	1.2132e-13	134.25	2	TPCGAPS(1)VT(0.999)VT(0.001)K	-0.25002	0.976	1.191	1.433	1.075	0.967	0.868	1.058	0.93	0.924
binding	A0A3Q1LJI4	39	S	Protein kinase domain-containing protein OS=Bos taurus OX=9913 GN=GSK3A PE=3 SV=1	GSK3A	0.946928	2.6307e-131	220.57	3	TSSFAEPGGGGGGGGGGPGGS(0.947)AS(0.053)GPGGS(1)GGGK	-0.084823			1.417			0.841			0.63
binding	A0A3Q1LJI4	21	S	Protein kinase domain-containing protein OS=Bos taurus OX=9913 GN=GSK3A PE=3 SV=1	GSK3A	0.696747	3.97975e-114	210.13	3	T(0.132)S(0.171)S(0.697)FAEPGGGGGGGGGGPGGS(0.872)AS(0.128)GPGGSGGGK	-0.52711			1.695			1.179			0.433
binding	A0A3Q1LJI4	20	S	Protein kinase domain-containing protein OS=Bos taurus OX=9913 GN=GSK3A PE=3 SV=1	GSK3A	0.341891	8.01673e-05	51.673	4	T(0.316)S(0.342)S(0.342)FAEPGGGGGGGGGGPGGS(0.001)AS(0.003)GPGGS(0.996)GGGK	3.0349
binding	A0A3Q1LJI4	14	S	Protein kinase domain-containing protein OS=Bos taurus OX=9913 GN=GSK3A PE=3 SV=1	GSK3A	0.999961	0.000806231	60.938	2	SGGAPSGGGPGGS(1)GR	1.4019			1.444			0.816			0.936
binding	A0A3Q1LJI4	282	S	Protein kinase domain-containing protein OS=Bos taurus OX=9913 GN=GSK3A PE=3 SV=1	GSK3A	0.999979	6.55433e-05	85.493	2	GEPNVS(0.068)Y(0.932)ICS(1)R	-0.39194			0.979			0.864			0.903
binding	A0A3Q1LJI4	278	S	Protein kinase domain-containing protein OS=Bos taurus OX=9913 GN=GSK3A PE=3 SV=1	GSK3A	0.645332	0.0183625	54.343	2	GEPNVS(0.645)Y(0.353)ICS(0.001)R	-0.37654			1.172			0.967			1.115
binding	Q9N2J2	112	S	Phospholipid hydroperoxide glutathione peroxidase OS=Bos taurus OX=9913 GN=GPX4 PE=2 SV=2	GPX4	1	0.00780372	63.185	2	QEPGS(1)NAEIK	0.56981	1.384	0.848	0.99	1.425	0.822	0.8	1.229	1.201	0.771
binding	E1BAK6	86	T	DAZ associated protein 1 OS=Bos taurus OX=9913 GN=DAZAP1 PE=4 SV=3	DAZAP1	1	0.0129118	58.116	3	NIDPKPCT(1)PR	-0.27155	1.199	1.024	0.817	1.084	0.896	0.883	1.122	1.038	0.892
binding	A0A3Q1LMN7	8	T	Protein kinase domain-containing protein OS=Bos taurus OX=9913 GN=GSK3B PE=3 SV=1	GSK3B	0.323128	0.00999021	56.22	4	T(0.291)T(0.323)S(0.323)FAES(0.063)CKPVQQPS(0.037)AFGS(0.963)MK	-2.887
binding	F1MU43	54	S	Outer dense fiber protein 2 OS=Bos taurus OX=9913 GN=ODF2 PE=4 SV=3	ODF2	0.999996	9.05795e-45	176.11	2	FWAQPCRS(1)WFPSCGK	0.072738	0.863	1.16	0.956	0.989	1.083	0.852	1.091	1.221	0.973
binding	F1MU43	118	S	Outer dense fiber protein 2 OS=Bos taurus OX=9913 GN=ODF2 PE=4 SV=3	ODF2	1	3.47135e-09	113.01	2	VPWMPPGKS(1)S(1)AR	-0.48702	0.943	0.951	1.106	0.994	0.992	0.954	1.144	1.109	1.06
binding	G5E5A3	53	S	Uncharacterized protein OS=Bos taurus OX=9913 PE=4 SV=2	--	0.995629	5.28548e-06	102.31	2	SAGS(0.996)S(0.919)PT(0.085)RDPK	0.24308	1.45	0.72	0.986	1.247	0.618	1.02	1.395	1.024	0.914
binding	G5E5A3	54	S	Uncharacterized protein OS=Bos taurus OX=9913 PE=4 SV=2	--	0.933716	2.21911e-08	122.78	2	SAGS(0.039)S(0.934)PT(0.027)RDPK	-0.79145	1.436	0.688	1.001	1.236	0.602	1.009	1.43	0.997	0.982
binding	G5E5A3	265	S	Uncharacterized protein OS=Bos taurus OX=9913 PE=4 SV=2	--	0.999994	0.00158968	132.5	2	IS(1)YNDFLR	-0.36384	1.046	0.876	1.028	1.123	0.843	1.009	1.185	1.058	1.115
binding	G5E5A3	71	T	Uncharacterized protein OS=Bos taurus OX=9913 PE=4 SV=2	--	0.993267	7.50648e-49	166.24	4	S(0.008)HPCT(0.993)PS(0.998)S(0.998)VS(0.869)GT(0.133)PPLQNCEPIETK	-1.1358	1.126	1.011	0.81	1.136	1.058	0.866	1.151	1.106	0.983
binding	G5E5A3	78	T	Uncharacterized protein OS=Bos taurus OX=9913 PE=4 SV=2	--	0.999934	1.08537e-158	239.25	3	SHPCTPSSVSGT(1)PPLQNCEPIETK	0.34093	1.123	1.131	0.812	1.163	1.134	0.797	1.048	1.102	0.917
binding	A7MBA9	366	S	Presenilin OS=Bos taurus OX=9913 GN=PSEN1 PE=2 SV=1	PSEN1	0.654883	0.00422613	46.656	3	S(0.004)AVQDLS(0.655)S(0.243)S(0.097)ILAS(0.001)EDPEER	-0.051767			1.023			1.136			1.305
binding	G3MZH4	402	S	AP-1 complex subunit gamma OS=Bos taurus OX=9913 GN=AP1G1 PE=3 SV=2	AP1G1	1	0.000130447	76.82	3	ADCAS(1)GIFLAAEK	0.16371	0.798	1.062	0.908	1.032	0.924	1.1	0.946	0.996	1.117
binding	G3MZH4	348	S	AP-1 complex subunit gamma OS=Bos taurus OX=9913 GN=AP1G1 PE=3 SV=2	AP1G1	0.752408	0.00641574	55.724	3	HRS(0.752)T(0.248)IVDCLK	-1.1278	0.712	0.898	1.166	1.044	1.133	0.995	0.878	1.013	1.018
binding	A0A3Q1M9W1	183	S	Acylamino-acid-releasing enzyme OS=Bos taurus OX=9913 GN=APEH PE=4 SV=1	APEH	0.536738	0.00297417	53.453	3	ALDIS(0.537)GS(0.463)DDEMARPK	2.003
binding	A0A3Q1M9W1	185	S	Acylamino-acid-releasing enzyme OS=Bos taurus OX=9913 GN=APEH PE=4 SV=1	APEH	0.998697	4.39797e-38	161.35	2	ALDIS(0.001)GS(0.999)DDEMARPK	0.5473	1			0.918			0.835
binding	A6QLS9	188	S	RAB10 protein OS=Bos taurus OX=9913 GN=RAB10 PE=1 SV=1	RAB10	0.969512	1.85505e-29	139.85	4	KTPVKEPNSENVDIS(0.03)S(0.97)GGGVTGWK	-0.47521		0.862	1.068		0.924	1.006		0.75	1.16
binding	Q28068	324	S	Calicin OS=Bos taurus OX=9913 GN=CCIN PE=1 SV=1	CCIN	0.908794	0.00388186	72.835	2	AAALS(0.003)AT(0.088)S(0.909)AGR	-1.096	1.225	0.91	0.926	1.142	0.817	0.915	1.233	1.164	0.933
binding	Q28068	154	S	Calicin OS=Bos taurus OX=9913 GN=CCIN PE=1 SV=1	CCIN	0.999186	0.0111191	60.657	2	EVS(0.001)DLAYS(0.999)GIR	-0.35824	1.108	0.82	1.225	0.944	0.968	1.026	1.157	1.123	0.903
binding	G5E5A3	50	S	Uncharacterized protein OS=Bos taurus OX=9913 PE=4 SV=2	--	0.999643	5.28548e-06	98.882	2	GRS(1)AGS(0.967)S(0.879)PT(0.154)RDPK	1.7638	1.464	0.789	0.88	1.213	0.643	1.036	1.441	1.038	0.852
binding	Q28068	229	S	Calicin OS=Bos taurus OX=9913 GN=CCIN PE=1 SV=1	CCIN	1	3.11452e-05	84.375	3	KFFNYINLNAVS(1)NK	-2.9688
binding	Q28068	270	S	Calicin OS=Bos taurus OX=9913 GN=CCIN PE=1 SV=1	CCIN	0.998364	1.14838e-08	107.72	2	KQERPT(0.501)S(0.501)LLS(0.998)YQR	0.5993	0.973	1.068	1.218	1.183	0.955	0.836	0.987	1.203	0.861
binding	Q28068	58	S	Calicin OS=Bos taurus OX=9913 GN=CCIN PE=1 SV=1	CCIN	1	0.000327473	115.05	3	NLIS(1)NHDMK	-1.0859	0.982	0.966	1.08	1.04	0.985	0.939	1.079	1.14	1.023
binding	Q28068	50	S	Calicin OS=Bos taurus OX=9913 GN=CCIN PE=1 SV=1	CCIN	1	0.000414517	86.497	2	NVLAAVS(1)PLVK	-3.5648	0.934	1.061	1.2	0.989	0.92	0.941	1.011	1.133	1.053
binding	Q28068	12	S	Calicin OS=Bos taurus OX=9913 GN=CCIN PE=1 SV=1	CCIN	1	6.08983e-30	170.78	2	NYNS(1)FVLQNLNK	0.77598	1.005	0.913	1.053	1.103	0.918	0.93	1.239	1.036	1.067
binding	Q28068	391	S	Calicin OS=Bos taurus OX=9913 GN=CCIN PE=1 SV=1	CCIN	0.999999	0.00187382	86.014	3	RYVS(1)NIYR	0.15435	1.158	1.082	1.293	1.268	0.817	0.847	1.008	1.164	0.696
binding	Q28068	97	S	Calicin OS=Bos taurus OX=9913 GN=CCIN PE=1 SV=1	CCIN	1	3.60279e-22	141.13	2	VVIS(1)EQNVEELLR	-0.10133	0.766	0.875	0.861	1.12	0.917	0.944	1.136	1.378	1.198
binding	Q28068	354	S	Calicin OS=Bos taurus OX=9913 GN=CCIN PE=1 SV=1	CCIN	0.998341	0.00145386	66.246	2	YDMDDNS(0.998)WT(0.002)K	-1.6233	0.949	0.876	0.932	1.35	0.763	0.789	1.287	1.294	1.063
binding	Q28068	266	T	Calicin OS=Bos taurus OX=9913 GN=CCIN PE=1 SV=1	CCIN	0.500818	1.14838e-08	107.72	2	KQERPT(0.501)S(0.501)LLS(0.998)YQR	0.5993	0.973	1.068	1.218	1.183	0.955	0.836	0.987	1.203	0.861
binding	P58352	485	S	Solute carrier family 2, facilitated glucose transporter member 3 OS=Bos taurus OX=9913 GN=SLC2A3 PE=2 SV=1	SLC2A3	0.999998	5.51596e-05	82.529	3	GPIMEMNS(1)IQPTK	-1.0411	0.885	1.039	1.33	0.817	1.48	1.342	0.693	0.56	0.591
binding	A1A4J1	775	S	ATP-dependent 6-phosphofructokinase, liver type OS=Bos taurus OX=9913 GN=PFKL PE=2 SV=1	PFKL	0.928634	0.00903981	85.676	2	T(0.07)LS(0.929)IET(0.001)GF	-0.15341			1.217			0.928			1.119
binding	P35541	102	S	Serum amyloid A protein OS=Bos taurus OX=9913 GN=SAA1 PE=1 SV=2	SAA1	0.995647	3.93973e-05	70.028	3	GT(0.002)T(0.001)S(0.001)GQGQEDS(0.996)RADQAANEWGR	0.71134		0.716	0.254		1.108	1.824		1.39	2.208
binding	Q56JW4	15	S	Adenine phosphoribosyltransferase OS=Bos taurus OX=9913 GN=APRT PE=2 SV=1	APRT	1	5.30071e-08	114.9	2	S(1)FPNFPIPGVLFR	-3.4568	0.792	1.034	1.104	0.895	0.865	0.948	1.034	1.156	1.055
binding	Q56JW4	100	S	Adenine phosphoribosyltransferase OS=Bos taurus OX=9913 GN=APRT PE=2 SV=1	APRT	0.983373	5.27164e-08	115.01	3	GKLPGPT(0.001)VCAS(0.983)Y(0.016)ALEYGK	-0.66811	0.801	1.104	1.075	1.108	0.924	0.884	1.124	1.038	0.854
binding	Q28068	267	S	Calicin OS=Bos taurus OX=9913 GN=CCIN PE=1 SV=1	CCIN	0.979557	1.14838e-08	107.72	2	KQERPT(0.019)S(0.98)LLS(0.001)YQR	-0.70049	0.985	1.037	1.172	1.264	0.948	0.847	1.025	1.155	0.854
binding	G5E5A3	229	S	Uncharacterized protein OS=Bos taurus OX=9913 PE=4 SV=2	--	1	9.48212e-101	228.08	2	AYDEGGTGLLS(1)VADFR	0.22786	1.084	0.801	0.881	1.166	0.874	1.014	1.293	1.037	1.141
binding	G5E5A3	45	S	Uncharacterized protein OS=Bos taurus OX=9913 PE=4 SV=2	--	1	9.37977e-10	102.07	2	AQRGS(1)S(1)VPEVS(1)DRGR	0.98316	1.106	0.908	1.343	0.902	0.834	1.023	1.04	0.964	1.162
binding	G5E5A3	40	S	Uncharacterized protein OS=Bos taurus OX=9913 PE=4 SV=2	--	1	1.26151e-18	162.31	2	AQRGS(1)S(1)VPEVS(1)DRGR	0.98316	1.1	0.926	1.248	0.939	0.864	1.02	1.123	0.971	1.088
binding	G3MWG7	27	S	EF-hand calcium binding domain 6 OS=Bos taurus OX=9913 GN=EFCAB6 PE=4 SV=2	EFCAB6	0.999907	1.46135e-18	131.25	2	FTHSRPHS(1)S(1)PCR	-0.66626
binding	G3MWG7	28	S	EF-hand calcium binding domain 6 OS=Bos taurus OX=9913 GN=EFCAB6 PE=4 SV=2	EFCAB6	0.99999	1.46135e-18	131.25	2	FTHSRPHS(1)S(1)PCR	-0.66626
binding	G3MWG7	380	S	EF-hand calcium binding domain 6 OS=Bos taurus OX=9913 GN=EFCAB6 PE=4 SV=2	EFCAB6	1	2.85688e-09	107.5	4	RNS(1)INFRNQVHK	-4.1321
binding	G3MWG7	46	S	EF-hand calcium binding domain 6 OS=Bos taurus OX=9913 GN=EFCAB6 PE=4 SV=2	EFCAB6	0.803862	1.26496e-104	210.36	3	SVFQNMFRPS(0.239)S(0.804)S(0.873)T(0.081)T(0.004)VANPILSSLDVK	0.3267
binding	G3MWG7	47	S	EF-hand calcium binding domain 6 OS=Bos taurus OX=9913 GN=EFCAB6 PE=4 SV=2	EFCAB6	0.872771	3.81973e-75	188.74	3	SVFQNMFRPS(0.239)S(0.804)S(0.873)T(0.081)T(0.004)VANPILSSLDVK	0.3267
binding	G3MWG7	251	S	EF-hand calcium binding domain 6 OS=Bos taurus OX=9913 GN=EFCAB6 PE=4 SV=2	EFCAB6	1	4.15333e-37	177.6	2	YNMGS(1)QEVLWENQR	-0.30262
binding	F1MBG6	498	S	GIT ArfGAP 1 OS=Bos taurus OX=9913 GN=GIT1 PE=4 SV=3	GIT1	0.779867	2.94753e-05	87.088	3	AEHAPVGPGGS(0.78)T(0.22)HR	0.58406
binding	E1BJL5	95	S	C-type lectin domain containing 10A OS=Bos taurus OX=9913 GN=CLEC10A PE=4 SV=2	CLEC10A	0.955183	0.0195085	40.475	3	S(0.955)FQEMIT(0.044)S(0.001)LK	0.31479			1.605			1.005			1.15
binding	E1BF15	446	S	Exonuclease 1 OS=Bos taurus OX=9913 GN=EXO1 PE=4 SV=3	EXO1	1	0.00862916	50.353	3	KNS(1)CEGNK	-0.11418
binding	E1B8R6	87	S	RBR-type E3 ubiquitin transferase OS=Bos taurus OX=9913 GN=ARIH2 PE=3 SV=1	ARIH2	0.996332	0.0109562	68.657	3	VS(0.004)HS(0.996)VAK	-0.11904
binding	E1B8R6	111	S	RBR-type E3 ubiquitin transferase OS=Bos taurus OX=9913 GN=ARIH2 PE=3 SV=1	ARIH2	0.999996	1.38221e-07	79.92	3	YKS(1)NS(1)AQLLVEAR	-0.82801	0.89	0.993	1.039	0.881	1.11	0.786	1.048	1.353	1.041
binding	E1B8R6	109	S	RBR-type E3 ubiquitin transferase OS=Bos taurus OX=9913 GN=ARIH2 PE=3 SV=1	ARIH2	0.999993	1.38221e-07	77.554	3	YKS(1)NS(1)AQLLVEAR	-0.82801
binding	E1B8R6	133	S	RBR-type E3 ubiquitin transferase OS=Bos taurus OX=9913 GN=ARIH2 PE=3 SV=1	ARIH2	1	0.00142997	50.232	5	HVPPAHS(1)PHHCAVCMQFVR	0.65074
binding	A0A3Q1M7V5	445	S	NLR family CARD domain-containing protein 4 OS=Bos taurus OX=9913 GN=NLRC4 PE=4 SV=1	NLRC4	0.999975	0.0144139	54.764	2	FFHQS(1)FQEY(0.003)T(0.997)AGR	1.9217
binding	A0A3Q1M7V5	450	T	NLR family CARD domain-containing protein 4 OS=Bos taurus OX=9913 GN=NLRC4 PE=4 SV=1	NLRC4	0.997467	0.0144139	54.764	2	FFHQS(1)FQEY(0.003)T(0.997)AGR	1.9217
binding	E1B8R6	464	S	RBR-type E3 ubiquitin transferase OS=Bos taurus OX=9913 GN=ARIH2 PE=3 SV=1	ARIH2	1	2.23795e-106	223.15	3	ADS(1)YDRGDLENQMHIAEQR	-0.44375	0.978	1.069	0.97	1.085	1.028	0.841	1.155	1.209	0.839
binding	A0A3Q1NMJ7	9	S	NCK associated protein 1 OS=Bos taurus OX=9913 GN=NCKAP1 PE=4 SV=1	NCKAP1	0.975562	0.00633606	45.207	3	MS(0.005)RS(0.019)VLQPS(0.976)QQK	-2.228
binding	A0A3Q1N1C0	527	S	AP-3 complex subunit beta OS=Bos taurus OX=9913 GN=AP3B1 PE=3 SV=1	AP3B1	0.962396	1.29769e-13	149.58	2	SFT(0.038)S(0.962)EDDLVK	-1.3898
binding	A7MBJ5	1221	S	Cullin-associated NEDD8-dissociated protein 1 OS=Bos taurus OX=9913 GN=CAND1 PE=2 SV=1	CAND1	0.354629	1.1979e-36	171.08	2	DS(0.355)S(0.239)S(0.355)T(0.052)NLESMDTS	-1.0511
binding	A7MBJ5	1219	S	Cullin-associated NEDD8-dissociated protein 1 OS=Bos taurus OX=9913 GN=CAND1 PE=2 SV=1	CAND1	0.354629	1.1979e-36	171.08	2	DS(0.355)S(0.239)S(0.355)T(0.052)NLESMDTS	-1.0511
binding	A7MBG0	448	S	Adenylosuccinate synthetase isozyme 2 OS=Bos taurus OX=9913 GN=ADSS2 PE=2 SV=2	ADSS2	0.676439	0.00220085	82.489	2	S(0.676)RES(0.324)MIQLF	1.0986	0.85			0.914			0.952
binding	A7MBA9	75	T	Presenilin OS=Bos taurus OX=9913 GN=PSEN1 PE=2 SV=1	PSEN1	1	1.68525e-32	103.14	3	APSSSQQVVEQEEEEDEELT(1)LK	1.5792
binding	A7MBA9	28	S	Presenilin OS=Bos taurus OX=9913 GN=PSEN1 PE=2 SV=1	PSEN1	0.551519	0.00597455	49.708	4	S(0.552)QNDS(0.448)RERHEHGNER	-0.93583			0.526			1.36			0.914
binding	A7MBA9	372	S	Presenilin OS=Bos taurus OX=9913 GN=PSEN1 PE=2 SV=1	PSEN1	0.999991	6.57161e-119	229.6	2	SAVQDLSSSILAS(1)EDPEER	0.49398			0.721			1.057			1.324
binding	G5E5A3	67	S	Uncharacterized protein OS=Bos taurus OX=9913 PE=4 SV=2	--	0.991833	7.50648e-49	166.24	3	S(0.992)HPCT(0.95)PS(0.29)S(0.768)VS(0.08)GT(0.92)PPLQNCEPIETK	-1.9268	1.173	1.039	0.737	1.145	1.099	0.898	1.096	1.105	0.933
binding	G5E5A3	73	S	Uncharacterized protein OS=Bos taurus OX=9913 PE=4 SV=2	--	0.998242	2.21294e-60	171.93	4	S(0.008)HPCT(0.993)PS(0.998)S(0.998)VS(0.869)GT(0.133)PPLQNCEPIETK	-1.1358	1.146	0.946	0.79	1.189	1.012	0.887	1.185	1.121	0.984
binding	G5E5A3	74	S	Uncharacterized protein OS=Bos taurus OX=9913 PE=4 SV=2	--	0.998287	7.50648e-49	166.24	4	S(0.008)HPCT(0.993)PS(0.998)S(0.998)VS(0.869)GT(0.133)PPLQNCEPIETK	-1.1358	1.057	1.194	0.935	1.09	1.111	0.761	1.09	1.07	0.921
binding	G5E5A3	76	S	Uncharacterized protein OS=Bos taurus OX=9913 PE=4 SV=2	--	0.985584	6.43769e-38	150.45	3	SHPCT(0.008)PS(0.391)S(0.626)VS(0.986)GT(0.99)PPLQNCEPIETK	0.18003	1.111	1.124	0.818	1.148	1.093	0.837	1.095	1.1	0.902
binding	G5E5A3	39	S	Uncharacterized protein OS=Bos taurus OX=9913 PE=4 SV=2	--	1	6.57479e-10	137.88	2	AQRGS(1)S(1)VPEVS(1)DRGR	0.98316	1.052	0.887	1.207	0.945	0.895	1.055	1.091	0.99	1.144
binding	A0A3S5ZPB0	191	S	Fructose-bisphosphate aldolase OS=Bos taurus OX=9913 GN=ALDOC PE=1 SV=1	ALDOC	1	1.44973e-17	130.73	4	RLS(1)QIGVENTEENRR	0.33411	1.044	1.155	1.182	0.931	0.89	0.939	0.946	0.972	0.964
binding	A2VDK6	433	S	Wiskott-Aldrich syndrome protein family member 2 OS=Bos taurus OX=9913 GN=WASF2 PE=2 SV=1	WASF2	0.876458	0.00650052	40.396	2	SSLPPVS(0.013)DARS(0.876)DLLS(0.11)AIR	3.3504
binding	A2VDK6	423	S	Wiskott-Aldrich syndrome protein family member 2 OS=Bos taurus OX=9913 GN=WASF2 PE=2 SV=1	WASF2	0.901318	3.20068e-09	132.86	2	S(0.901)S(0.099)LPPVSDAR	0.066461
binding	A0A3Q1N803	56	S	Interleukin 1 receptor associated kinase 3 OS=Bos taurus OX=9913 GN=IRAK3 PE=4 SV=1	IRAK3	0.601216	0.000498276	64.454	3	LS(0.859)S(0.601)S(0.54)WLDVRHIEK	2.8409
binding	Q3T077	137	S	Tubulin polymerization-promoting protein family member 2 OS=Bos taurus OX=9913 GN=TPPP2 PE=2 SV=1	TPPP2	1	0.00648135	54.343	3	ERFDES(1)GKGK	-0.46267	0.7	1.373	1.246	0.511	1.22	0.898	0.259	0.413	0.235
binding	Q3T077	19	S	Tubulin polymerization-promoting protein family member 2 OS=Bos taurus OX=9913 GN=TPPP2 PE=2 SV=1	TPPP2	0.364487	0.00583538	48.405	3	FAVFGES(0.1)S(0.364)S(0.364)S(0.364)GT(0.806)EMNNK	3.8752
binding	Q3T077	20	S	Tubulin polymerization-promoting protein family member 2 OS=Bos taurus OX=9913 GN=TPPP2 PE=2 SV=1	TPPP2	0.466431	2.05266e-12	127.47	2	FAVFGES(0.002)S(0.006)S(0.466)S(0.466)GT(0.059)EMNNK	0.44179
binding	Q3T077	21	S	Tubulin polymerization-promoting protein family member 2 OS=Bos taurus OX=9913 GN=TPPP2 PE=2 SV=1	TPPP2	0.953551	8.93067e-201	286.6	2	FAVFGESSS(0.046)S(0.954)GTEMNNK	-0.31567	0.534	0.742	0.754	0.888	0.784	0.968	1.009	1.469	1.136
binding	Q3T077	23	T	Tubulin polymerization-promoting protein family member 2 OS=Bos taurus OX=9913 GN=TPPP2 PE=2 SV=1	TPPP2	0.806248	2.4237e-05	105.03	3	FAVFGES(0.1)S(0.364)S(0.364)S(0.364)GT(0.806)EMNNK	3.8752	0.43	0.769	0.672	1.017	0.76	0.909	0.997	1.419	1.489
binding	Q3T077	66	T	Tubulin polymerization-promoting protein family member 2 OS=Bos taurus OX=9913 GN=TPPP2 PE=2 SV=1	TPPP2	0.882362	2.63265e-14	136.81	3	T(0.118)IT(0.882)FQQFQEAMK	-2.4166	0.44	0.924	1.042	0.571	0.927	0.956	0.655	1.146	1.196
binding	Q3T077	155	Y	Tubulin polymerization-promoting protein family member 2 OS=Bos taurus OX=9913 GN=TPPP2 PE=2 SV=1	TPPP2	0.558165	0.000981063	55.98	3	EDVTDNS(0.016)GY(0.558)VS(0.422)GY(0.003)K	-0.28611
binding	G3MYQ9	734	T	ATP binding cassette subfamily B member 8 OS=Bos taurus OX=9913 GN=ABCB8 PE=4 SV=2	ABCB8	0.755053	0.000121162	66.372	3	QPAVLILDEAT(0.755)S(0.241)ALDS(0.003)ESER	1.668
binding	Q3T0G5	245	T	Pyridoxal phosphate homeostasis protein OS=Bos taurus OX=9913 GN=PLPBP PE=2 SV=1	PLPBP	0.656657	0.00851856	88.338	2	IGS(0.343)T(0.657)IFGER	-0.29458			1.353			1.078			0.985
binding	F1MLE8	48	S	SEC22 homolog B, vesicle trafficking protein OS=Bos taurus OX=9913 GN=SEC22B PE=3 SV=1	SEC22B	0.755835	0.00434217	55.261	3	KLNEQS(0.756)PT(0.244)R	-2.1191
binding	Q58DS6	23	S	Bifunctional arginine demethylase and lysyl-hydroxylase JMJD6 OS=Bos taurus OX=9913 GN=JMJD6 PE=2 SV=1	JMJD6	0.999479	1.94869e-05	88.574	3	SARPELKDS(0.999)LDWTR	0.30798	1.059	1.031	1.051	1.153	0.925	0.714	1.208	1.057	0.994
binding	A0A3Q1LFN2	105	S	Crystallin beta-gamma domain containing 3 OS=Bos taurus OX=9913 GN=CRYBG3 PE=3 SV=1	CRYBG3	1	0.0173089	47.774	3	NPS(1)RHEEGGQR	-1.1625
binding	A0A3Q1MET6	28	S	RAB29, member RAS oncogene family OS=Bos taurus OX=9913 GN=RAB29 PE=4 SV=1	RAB29	0.997868	0.0187758	66.267	2	Y(0.002)S(0.998)QDSFSK	0.40478
binding	A0A3Q1MCJ7	137	S	Uncharacterized protein OS=Bos taurus OX=9913 GN=RPS14 PE=1 SV=1	RPS14	0.994884	1.21842e-17	128.59	2	IEDVT(1)PIPS(0.995)DS(0.004)T(0.001)R	3.0326		1.111	1.522		0.942	1.112		0.848	1.207
binding	A0A3Q1MCJ7	133	T	Uncharacterized protein OS=Bos taurus OX=9913 GN=RPS14 PE=1 SV=1	RPS14	0.999992	1.21842e-17	128.59	2	IEDVT(1)PIPS(0.995)DS(0.004)T(0.001)R	3.0326		1.111	1.522		0.942	1.112		0.848	1.207
binding	A0A3Q1MD73	786	S	Uncharacterized protein OS=Bos taurus OX=9913 GN=RNF31 PE=4 SV=1	RNF31	1	0.0164355	43.69	3	GRS(1)CEDFQNWK	-1.0546
binding	A0A3Q1MPD6	170	S	Zinc finger protein 185 with LIM domain OS=Bos taurus OX=9913 GN=ZNF185 PE=4 SV=1	ZNF185	0.5	0.0199748	51.066	3	FS(0.5)S(0.5)DEQK	0.047188
binding	A0A3Q1MPD6	171	S	Zinc finger protein 185 with LIM domain OS=Bos taurus OX=9913 GN=ZNF185 PE=4 SV=1	ZNF185	0.5	0.0199748	51.066	3	FS(0.5)S(0.5)DEQK	0.047188
binding	A0A3Q1MPD5	61	S	IQ domain-containing protein F2 OS=Bos taurus OX=9913 GN=IQCF2 PE=4 SV=1	IQCF2	0.994076	0.0196223	56.205	2	AALS(0.994)DY(0.006)ALR	-0.97823
binding	E1BN42	30	S	Kelch domain containing 9 OS=Bos taurus OX=9913 GN=KLHDC9 PE=4 SV=1	KLHDC9	0.998605	5.39453e-06	127.83	3	AFHS(0.999)CT(0.001)ELR	0.31358	1.038	0.913	0.793	1.367	1.02	0.929	1.145	1.021	0.848
binding	E1BN42	53	S	Kelch domain containing 9 OS=Bos taurus OX=9913 GN=KLHDC9 PE=4 SV=1	KLHDC9	0.499584	7.64275e-96	221.86	2	EPS(0.5)S(0.5)ET(0.001)VVFDPAGGQAVR	0.20118
binding	E1BN42	54	S	Kelch domain containing 9 OS=Bos taurus OX=9913 GN=KLHDC9 PE=4 SV=1	KLHDC9	0.869232	7.64275e-96	221.86	3	EPS(0.125)S(0.869)ET(0.006)VVFDPAGGQAVR	0.1506	0.954	1.004	1.676	0.933	1.012	0.889	0.963	0.94	0.782
binding	E1BN42	78	S	Kelch domain containing 9 OS=Bos taurus OX=9913 GN=KLHDC9 PE=4 SV=1	KLHDC9	1	1.195e-08	117.93	2	S(1)HHDAAPVGGR	0.74359	1.061	0.979	0.788	1.265	0.907	1.083	1.045	1.008	0.897
binding	E1BN42	102	S	Kelch domain containing 9 OS=Bos taurus OX=9913 GN=KLHDC9 PE=4 SV=1	KLHDC9	0.98201	1.37911e-06	107.11	2	S(0.982)AT(0.016)VT(0.002)ALDTDR	1.0549	1.122	1.06	0.971	1.181	1.028	0.839	1.039	0.931	0.899
binding	Q2T9T0	393	S	Protein phosphatase 1 regulatory subunit 32 OS=Bos taurus OX=9913 GN=PPP1R32 PE=2 SV=1	PPP1R32	0.99454	1.61493e-05	89.358	2	LEAT(0.153)PT(0.761)PT(0.091)ES(0.995)LRR	0.84471	0.886	1.495	1.014	0.957	1.088	0.796	1.002	1.035	0.861
binding	Q2T9T0	422	S	Protein phosphatase 1 regulatory subunit 32 OS=Bos taurus OX=9913 GN=PPP1R32 PE=2 SV=1	PPP1R32	0.506756	0.00139934	67.997	3	TAPPS(0.493)GHVS(0.507)R	-0.3529	0.745	1.45	0.89	1.179	1.042	0.818	0.963	1.249	0.789
binding	Q2T9T0	387	T	Protein phosphatase 1 regulatory subunit 32 OS=Bos taurus OX=9913 GN=PPP1R32 PE=2 SV=1	PPP1R32	0.468876	0.0192477	67.579	2	LEAT(0.469)PT(0.469)PT(0.061)ES(0.001)LR	2.0212
binding	Q2T9T0	389	T	Protein phosphatase 1 regulatory subunit 32 OS=Bos taurus OX=9913 GN=PPP1R32 PE=2 SV=1	PPP1R32	0.761117	0.000181602	74.618	2	LEAT(0.153)PT(0.761)PT(0.091)ES(0.995)LRR	0.84471	0.852	1.957	0.832	0.831	1.314	0.649	0.864	1.045	0.701
binding	G3N0Z0	113	S	IQ motif containing F6 OS=Bos taurus OX=9913 GN=IQCF6 PE=4 SV=2	IQCF6	0.985242	0.01494	57.55	3	WHAS(0.985)QT(0.015)R	-0.3215	0.974	0.813	1.08	1.12	0.548	0.94	1.407	1.152	1.184
binding	Q3T077	157	S	Tubulin polymerization-promoting protein family member 2 OS=Bos taurus OX=9913 GN=TPPP2 PE=2 SV=1	TPPP2	0.996208	5.385e-08	107.06	2	EDVTDNS(0.004)GYVS(0.996)GYK	1.4745	0.65	0.987	1.02	0.776	0.849	0.872	0.753	0.931	0.864
binding	G3MWG7	275	S	EF-hand calcium binding domain 6 OS=Bos taurus OX=9913 GN=EFCAB6 PE=4 SV=2	EFCAB6	1	6.78194e-53	189.07	2	EEPPS(0.017)S(0.983)AVS(1)DNIWK	-0.058482
binding	Q3T077	153	S	Tubulin polymerization-promoting protein family member 2 OS=Bos taurus OX=9913 GN=TPPP2 PE=2 SV=1	TPPP2	0.993171	2.01978e-30	161.47	2	EDVTDNS(0.993)GYVS(0.007)GYK	0.36277	0.56	1.213	1.261	0.553	1.108	0.986	0.4	0.531	0.533
binding	A0A452DI24	144	T	Rab GDP dissociation inhibitor OS=Bos taurus OX=9913 GN=GDI2 PE=3 SV=1	GDI2	0.500013	0.0111022	46.88	2	T(0.5)S(0.5)MREVY(1)KK	-4.4013	0.666	0.719	0.995	0.815	0.556	1.284	0.824	0.971	1.63
binding	A0A3Q1N803	55	S	Interleukin 1 receptor associated kinase 3 OS=Bos taurus OX=9913 GN=IRAK3 PE=4 SV=1	IRAK3	0.903565	0.000498276	64.454	3	LS(0.904)S(0.572)S(0.525)WLDVRHIEK	2.553
binding	E1BJD3	123	S	Transmembrane protein 190 OS=Bos taurus OX=9913 GN=TMEM190 PE=3 SV=1	TMEM190	1	2.70488e-93	225.41	4	CDLS(1)RT(1)VS(1)LLS(1)KDR	-0.2506	0.871	0.711	1.068	0.951	0.824	0.892	1.271	1.117	1.544
binding	E1BJD3	127	S	Transmembrane protein 190 OS=Bos taurus OX=9913 GN=TMEM190 PE=3 SV=1	TMEM190	1	2.46895e-45	185.71	4	CDLS(1)RT(1)VS(1)LLS(1)KDR	-0.2506	1.146	1.098	1.906	1.008	0.938	0.891	0.824	0.653	0.818
binding	E1BJD3	130	S	Transmembrane protein 190 OS=Bos taurus OX=9913 GN=TMEM190 PE=3 SV=1	TMEM190	1	2.70488e-93	225.41	4	CDLS(1)RT(1)VS(1)LLS(1)KDR	-0.2506	1.058	1.029	1.768	0.991	0.918	0.897	0.881	0.758	0.97
binding	E1BJD3	142	S	Transmembrane protein 190 OS=Bos taurus OX=9913 GN=TMEM190 PE=3 SV=1	TMEM190	0.825053	3.61718e-77	169.12	4	KT(0.173)PS(0.825)VGS(0.002)IPPAAPTEGALDVSGGTEGEGTEGGEETEGGDEDD	0.28831	1.271	0.94	1.636	1.185	1.314	1.087	0.666	0.584	0.569
binding	E1BJD3	159	S	Transmembrane protein 190 OS=Bos taurus OX=9913 GN=TMEM190 PE=3 SV=1	TMEM190	0.443482	2.39197e-49	124.17	4	KTPSVGS(0.003)IPPAAPTEGALDVS(0.443)GGT(0.443)EGEGT(0.102)EGGEET(0.008)EGGDEDD	0.99544
binding	E1BJD3	136	S	Transmembrane protein 190 OS=Bos taurus OX=9913 GN=TMEM190 PE=3 SV=1	TMEM190	0.997464	2.46895e-45	185.71	2	T(0.002)VS(0.998)LLS(0.999)KDRT(0.004)PS(0.997)EK	-0.25468	1.218	1.282	2.412	0.854	0.993	1.019	0.621	0.423	0.45
binding	E1BJD3	125	T	Transmembrane protein 190 OS=Bos taurus OX=9913 GN=TMEM190 PE=3 SV=1	TMEM190	1	4.17223e-31	168.39	4	CDLS(1)RT(1)VS(1)LLS(1)KDR	-0.2506	0.676	0.565	0.931	0.956	0.754	0.888	1.359	1.287	1.829
binding	E1BJD3	162	T	Transmembrane protein 190 OS=Bos taurus OX=9913 GN=TMEM190 PE=3 SV=1	TMEM190	0.443482	2.39197e-49	124.17	4	KTPSVGS(0.003)IPPAAPTEGALDVS(0.443)GGT(0.443)EGEGT(0.102)EGGEET(0.008)EGGDEDD	0.99544
binding	E1BJD3	167	T	Transmembrane protein 190 OS=Bos taurus OX=9913 GN=TMEM190 PE=3 SV=1	TMEM190	0.561032	1.90835e-08	54.553	5	KTPSVGSIPPAAPTEGALDVS(0.069)GGT(0.185)EGEGT(0.561)EGGEET(0.185)EGGDEDD	0.81554	1.141	1.017	1.089	1.083	1.16	1.03	1.039	0.776	0.875
binding	E1BJD3	173	T	Transmembrane protein 190 OS=Bos taurus OX=9913 GN=TMEM190 PE=3 SV=1	TMEM190	0.940053	1.84638e-52	130	4	KTPSVGSIPPAAPTEGALDVSGGT(0.003)EGEGT(0.057)EGGEET(0.94)EGGDEDD	-0.54584	1.071	1.119	1.207	1.065	1.013	1.019	1.034	0.808	0.872
binding	E1BJD3	134	T	Transmembrane protein 190 OS=Bos taurus OX=9913 GN=TMEM190 PE=3 SV=1	TMEM190	0.992543	1.46909e-66	207.37	2	TVSLLS(1)KDRT(0.993)PS(0.007)EK	0.55132	1.117	1.223	2.083	0.914	1.001	0.912	0.726	0.623	0.658
binding	A0A3Q1N3K4	425	S	Target of myb1 membrane trafficking protein OS=Bos taurus OX=9913 GN=TOM1 PE=3 SV=1	TOM1	0.930532	0.00147045	66.606	2	GVT(0.069)S(0.931)EEFDK	-1.6173
binding	A0A3Q1N3K4	424	T	Target of myb1 membrane trafficking protein OS=Bos taurus OX=9913 GN=TOM1 PE=3 SV=1	TOM1	0.5	0.00147045	66.606	3	GVT(0.5)S(0.5)EEFDKFLEER	2.7197
binding	A0A3Q1NFJ9	362	Y	Folliculin interacting protein 1 OS=Bos taurus OX=9913 GN=FNIP1 PE=4 SV=1	FNIP1	0.996409	0.0110663	40.798	2	S(0.571)ADAS(0.435)QRS(0.998)LAY(0.996)NR	2.085
binding	A0A3Q1NFJ9	359	S	Folliculin interacting protein 1 OS=Bos taurus OX=9913 GN=FNIP1 PE=4 SV=1	FNIP1	0.997863	0.0110663	40.798	2	S(0.571)ADAS(0.435)QRS(0.998)LAY(0.996)NR	2.085
binding	A0A3Q1NFJ9	352	S	Folliculin interacting protein 1 OS=Bos taurus OX=9913 GN=FNIP1 PE=4 SV=1	FNIP1	0.570828	0.0110663	40.798	2	S(0.571)ADAS(0.435)QRS(0.998)LAY(0.996)NR	2.085
binding	A0A3Q1MB66	110	S	TNF superfamily member 8 OS=Bos taurus OX=9913 GN=TNFSF8 PE=3 SV=1	TNFSF8	1	0.00339238	52.599	4	HINKT(1)QLS(1)WNK	-1.2086
binding	A0A3Q1MB66	107	T	TNF superfamily member 8 OS=Bos taurus OX=9913 GN=TNFSF8 PE=3 SV=1	TNFSF8	1	0.00339238	52.599	4	HINKT(1)QLS(1)WNK	-1.2086
binding	F1MZX0	507	T	Protein kinase C delta type OS=Bos taurus OX=9913 GN=PRKCD PE=3 SV=1	PRKCD	0.998959	4.84946e-13	119.01	3	QAS(1)T(0.999)FCGT(0.001)PDYIAPEILQGLK	1.1157	0.887	0.958	1.506	0.812	1.099	0.861	0.865	1.066	1.055
binding	F1MZX0	359	S	Protein kinase C delta type OS=Bos taurus OX=9913 GN=PRKCD PE=3 SV=1	PRKCD	1	0.00268146	66.267	3	VLGKGS(1)FGK	-0.17129	0.769	0.879	0.822	0.752	1.3	1.226	0.935	1.205	1.23
binding	F1MZX0	645	S	Protein kinase C delta type OS=Bos taurus OX=9913 GN=PRKCD PE=3 SV=1	PRKCD	0.977272	4.59379e-61	178.44	4	SPGDFSNFDQEFLNEKPRLS(0.977)YS(0.023)DK	0.84794	1.184	1.265	0.736	0.797	1.404	0.927	0.987	0.993	0.757
binding	F1MZX0	506	S	Protein kinase C delta type OS=Bos taurus OX=9913 GN=PRKCD PE=3 SV=1	PRKCD	0.999654	4.84946e-13	119.01	3	QAS(1)T(0.999)FCGT(0.001)PDYIAPEILQGLK	1.1157	0.887	0.958	1.506	0.812	1.099	0.861	0.865	1.066	1.055
binding	F1MZX0	564	S	Protein kinase C delta type OS=Bos taurus OX=9913 GN=PRKCD PE=3 SV=1	PRKCD	0.998876	0.0101608	90.142	2	LDS(0.999)PY(0.001)YPR	-0.55543	0.864	0.873	1.427	0.788	0.974	1.184	0.881	1.063	1.062
binding	F1MZX0	215	S	Protein kinase C delta type OS=Bos taurus OX=9913 GN=PRKCD PE=3 SV=1	PRKCD	0.84532	2.54645e-17	131.67	3	CTGTAANS(0.845)RDT(0.155)IFQK	0.26263	1.059	0.795	0.957	1.122	0.959	1.225	1.188	0.966	0.934
binding	A0A3Q1MBJ3	47	S	PI3K/PI4K domain-containing protein OS=Bos taurus OX=9913 GN=PI4K2A PE=4 SV=1	PI4K2A	0.737179	0.0019683	49.662	3	VAAAAGPVS(0.267)S(0.737)PPGS(0.996)PGHDR	0.59232
binding	A0A3Q1MBJ3	51	S	PI3K/PI4K domain-containing protein OS=Bos taurus OX=9913 GN=PI4K2A PE=4 SV=1	PI4K2A	0.996173	0.0019683	49.662	3	VAAAAGPVS(0.267)S(0.737)PPGS(0.996)PGHDR	0.59232
binding	Q3SZT1	112	S	Germ cell-specific gene 1 protein OS=Bos taurus OX=9913 GN=GSG1 PE=2 SV=2	GSG1	0.999999	1.31616e-05	89.468	3	CRS(1)FLELTPPTER	0.98124		0.867			0.967			1.301
binding	A0A452DI24	150	Y	Rab GDP dissociation inhibitor OS=Bos taurus OX=9913 GN=GDI2 PE=3 SV=1	GDI2	0.999974	0.0111022	46.88	2	T(0.5)S(0.5)MREVY(1)KK	-4.4013	0.666	0.719	0.995	0.815	0.556	1.284	0.824	0.971	1.63
binding	A0A452DI24	145	S	Rab GDP dissociation inhibitor OS=Bos taurus OX=9913 GN=GDI2 PE=3 SV=1	GDI2	0.500013	0.0111022	46.88	2	T(0.5)S(0.5)MREVY(1)KK	-4.4013	0.666	0.719	0.995	0.815	0.556	1.284	0.824	0.971	1.63
binding	G3MWG7	272	S	EF-hand calcium binding domain 6 OS=Bos taurus OX=9913 GN=EFCAB6 PE=4 SV=2	EFCAB6	0.995943	6.78194e-53	189.07	2	EEPPS(0.004)S(0.996)AVS(1)DNIWK	-0.42818
binding	G3MWG7	271	S	EF-hand calcium binding domain 6 OS=Bos taurus OX=9913 GN=EFCAB6 PE=4 SV=2	EFCAB6	0.518289	1.42341e-05	102.89	3	EEPPS(0.518)S(0.484)AVS(0.998)DNIWK	-0.026347
binding	F1MHC2	508	S	Syntaxin binding protein 2 OS=Bos taurus OX=9913 GN=STXBP2 PE=1 SV=1	STXBP2	0.910959	4.21478e-14	124.17	4	KLWPFVSDPAPTS(0.008)S(0.081)S(0.911)QAAVSAR	0.30745	0.862	0.968	0.791	0.877	1.052	1.029	1.198	1.111	1.063
binding	Q29438	151	S	Outer dense fiber protein 1 OS=Bos taurus OX=9913 GN=ODF1 PE=2 SV=1	ODF1	1	3.45417e-81	207.54	4	VKDGKVCVS(1)AER	-0.82988	0.918	1.067	1.13	0.948	1.101	0.9	1.045	1.143	0.944
binding	Q29438	189	S	Outer dense fiber protein 1 OS=Bos taurus OX=9913 GN=ODF1 PE=2 SV=1	ODF1	0.999384	5.33492e-79	220.24	2	DVT(0.001)YS(0.999)YGLGS(1)CVK	-0.60215	0.852	0.986	1.531	0.998	0.881	0.84	1.051	1.222	0.994
binding	Q29438	194	S	Outer dense fiber protein 1 OS=Bos taurus OX=9913 GN=ODF1 PE=2 SV=1	ODF1	1	7.32146e-212	273.75	3	DVTYSYGLGS(1)CVK	-0.25109	0.79	0.97	1.641	0.94	1.029	0.883	0.951	1.101	1.041
binding	Q29438	176	S	Outer dense fiber protein 1 OS=Bos taurus OX=9913 GN=ODF1 PE=2 SV=1	ODF1	1	3.83702e-25	143.61	3	KYS(1)YMNICKEFS(1)LPPCVDEK	0.65487	0.922	1.011	1.188	1.001	1.032	0.79	1.125	1.294	0.921
binding	Q29438	163	S	Outer dense fiber protein 1 OS=Bos taurus OX=9913 GN=ODF1 PE=2 SV=1	ODF1	0.999998	9.22871e-05	91.276	2	ENRYDCLGS(1)K	0.515	0.9	1.053	1.375	0.923	1.004	0.876	1.056	1.108	0.97
binding	Q29438	122	S	Outer dense fiber protein 1 OS=Bos taurus OX=9913 GN=ODF1 PE=2 SV=1	ODF1	0.998948	1.7545e-226	274.69	3	ILAS(0.001)S(0.001)CCS(0.999)S(0.999)NILGSVNVCGFEPDQVKVR	-0.45649	1.02	0.974	1.147	0.912	1.122	0.892	0.991	1.119	1.046
binding	Q29438	123	S	Outer dense fiber protein 1 OS=Bos taurus OX=9913 GN=ODF1 PE=2 SV=1	ODF1	0.998684	1.47511e-187	246.52	5	ILAS(0.001)S(0.001)CCS(0.999)S(0.999)NILGSVNVCGFEPDQVKVR	0.0044403	1.055	1.002	1.113	0.948	1.143	0.826	1.003	1.157	0.981
binding	Q29438	128	S	Outer dense fiber protein 1 OS=Bos taurus OX=9913 GN=ODF1 PE=2 SV=1	ODF1	1	2.841e-226	273.37	4	ILAS(0.001)S(0.001)CCS(0.45)S(0.548)NILGS(1)VNVCGFEPDQVKVR	-1.268	1.052	0.927	1.234	0.919	1.164	0.835	0.983	1.138	1.029
binding	Q29438	167	S	Outer dense fiber protein 1 OS=Bos taurus OX=9913 GN=ODF1 PE=2 SV=1	ODF1	1	6.10371e-45	162.71	3	KYS(1)YMNICKEFS(1)LPPCVDEK	0.65487	0.893	1.08	1.271	0.695	0.657	1.105	0.905	1.21	1.334
binding	Q29438	86	S	Outer dense fiber protein 1 OS=Bos taurus OX=9913 GN=ODF1 PE=2 SV=1	ODF1	1	4.40415e-141	231.93	3	SCGLCDLYPCCLCDVKLYCLRPS(1)LR	-0.63092	0.9	0.996	1.655	0.803	1.141	0.833	0.92	1.048	1.049
binding	Q29438	89	S	Outer dense fiber protein 1 OS=Bos taurus OX=9913 GN=ODF1 PE=2 SV=1	ODF1	1	3.22009e-10	117	4	LYCLRPS(1)LRS(1)LER	-0.22228	0.931	1.062	1.113	0.913	1.054	0.89	1.086	1.131	1.013
binding	Q29438	64	S	Outer dense fiber protein 1 OS=Bos taurus OX=9913 GN=ODF1 PE=2 SV=1	ODF1	1	2.71743e-62	194.92	2	S(1)CGLCDLYPCCLCDVK	-1.2543	1.002	0.972	1.034	1.109	1.103	0.855	1.077	1.147	0.926
binding	Q29438	187	T	Outer dense fiber protein 1 OS=Bos taurus OX=9913 GN=ODF1 PE=2 SV=1	ODF1	0.94792	5.82267e-38	151.37	3	EFSLPPCVDEKDVT(0.948)YS(0.064)YGLGS(0.987)CVK	-0.71341	0.594	1.012	1.695	0.992	1.042	0.869	1.011	1.174	0.966
binding	Q29438	168	Y	Outer dense fiber protein 1 OS=Bos taurus OX=9913 GN=ODF1 PE=2 SV=1	ODF1	0.999616	0.00271912	73.881	3	KYS(1)Y(1)MNICK	-0.30159	0.964	0.888	1.258	0.946	0.986	0.956	0.99	1.169	1.113
binding	Q29438	71	Y	Outer dense fiber protein 1 OS=Bos taurus OX=9913 GN=ODF1 PE=2 SV=1	ODF1	0.692449	0.00862122	40.626	4	S(0.303)CGLCDLY(0.692)PCCLCDVKLY(0.001)CLRPS(0.004)LR	0.19285	1.124	0.841	1.686	0.855	1.088	0.952	0.911	1.042	0.907
binding	Q3MHW6	213	S	Monocarboxylate transporter 1 OS=Bos taurus OX=9913 GN=SLC16A1 PE=2 SV=2	SLC16A1	1	6.6473e-24	165.9	4	EKS(1)KGS(1)LQEAGK	-0.17159	1.118	1.061	1.494	1.054	1.081	1.523	0.694	0.437	0.514
binding	Q3MHW6	210	S	Monocarboxylate transporter 1 OS=Bos taurus OX=9913 GN=SLC16A1 PE=2 SV=2	SLC16A1	1	6.6473e-24	165.9	4	EKS(1)KGS(1)LQEAGK	-0.17159	1.081	1.154	1.542	0.968	1.174	1.662	0.563	0.346	0.439
binding	Q3MHW6	499	S	Monocarboxylate transporter 1 OS=Bos taurus OX=9913 GN=SLC16A1 PE=2 SV=2	SLC16A1	1	2.3376e-05	91.616	2	ATEEDPKEAES(1)PV	0.31606	1.099	1.057	1.019	0.86	1.117	1.176	0.965	0.909	0.816
binding	Q3MHM5	55	T	Tubulin beta-4B chain OS=Bos taurus OX=9913 GN=TUBB4B PE=2 SV=1	TUBB4B	0.999882	0.00304183	62.861	3	INVYYNEAT(1)GGK	-0.82621	1.09	0.947	1.006	1.163	0.816	1.071	1.13	0.956	1.022
binding	Q3MHM5	382	S	Tubulin beta-4B chain OS=Bos taurus OX=9913 GN=TUBB4B PE=2 SV=1	TUBB4B	0.999998	4.22033e-20	162.41	2	RIS(1)EQFTAMFR	-0.28853	1.212	0.923	0.942	1.251	0.941	0.88	1.23	0.993	0.86
binding	Q3MHM5	172	S	Tubulin beta-4B chain OS=Bos taurus OX=9913 GN=TUBB4B PE=2 SV=1	TUBB4B	0.989235	5.3458e-06	95.417	3	IMNTFS(0.011)VVPS(0.989)PK	-0.28971	1.111	0.944	0.694	1.322	0.973	0.791	1.368	1.089	0.946
binding	Q3MHM5	40	S	Tubulin beta-4B chain OS=Bos taurus OX=9913 GN=TUBB4B PE=2 SV=1	TUBB4B	0.999939	3.03796e-105	208.29	3	FWEVISDEHGIDPTGTYHGDS(1)DLQLER	-0.5382	1.283	0.949	1.115	1.46	1.006	0.958	0.827	0.834	0.786
binding	Q32KY3	147	S	Myeloid leukemia factor 1 OS=Bos taurus OX=9913 GN=MLF1 PE=2 SV=1	MLF1	1	1.68943e-08	118.5	3	KALRDS(1)DS(1)GLEK	0.89555	1.009	0.906	1.175	0.931	0.866	1.043	0.997	0.973	1.17
binding	Q32KY3	149	S	Myeloid leukemia factor 1 OS=Bos taurus OX=9913 GN=MLF1 PE=2 SV=1	MLF1	1	0.000744465	70.783	3	KALRDS(1)DS(1)GLEK	0.89555	1.15	0.925	0.946	1.003	0.823	1.021	1.1	0.937	1.165
binding	Q32KY3	43	S	Myeloid leukemia factor 1 OS=Bos taurus OX=9913 GN=MLF1 PE=2 SV=1	MLF1	1	0.000330509	97.452	2	DMLS(1)IS(1)DR	-0.62703	0.952	0.95	1.185	0.873	0.97	0.995	0.958	1.099	1.066
binding	Q32KY3	45	S	Myeloid leukemia factor 1 OS=Bos taurus OX=9913 GN=MLF1 PE=2 SV=1	MLF1	1	0.00034799	108.47	2	DMLS(1)IS(1)DR	-0.62703	0.915	0.861	1.264	0.871	0.979	1.039	0.937	1.044	1.146
binding	Q32KY3	242	S	Myeloid leukemia factor 1 OS=Bos taurus OX=9913 GN=MLF1 PE=2 SV=1	MLF1	1	3.02132e-23	145.43	4	HHQS(1)PAIEHGR	-0.95649	1.102	0.845	1.186	1.049	0.836	0.918	1.262	0.96	0.979
binding	Q32KY3	263	S	Myeloid leukemia factor 1 OS=Bos taurus OX=9913 GN=MLF1 PE=2 SV=1	MLF1	1	0.0177812	41.242	3	LNIKGS(1)PVK	-1.5057
binding	Q32KY3	222	S	Myeloid leukemia factor 1 OS=Bos taurus OX=9913 GN=MLF1 PE=2 SV=1	MLF1	1	1.50056e-09	113.14	3	MRS(1)VAHENS(1)GS(1)RELK	0.096477	1.065	0.932	1.076	1.05	1.033	1.039	0.881	1.066	0.894
binding	Q29438	62	S	Outer dense fiber protein 1 OS=Bos taurus OX=9913 GN=ODF1 PE=2 SV=1	ODF1	0.973293	4.37815e-08	96.881	3	RS(0.973)RS(0.621)CGLCDLY(0.405)PCCLCDVK	-0.60845	1.1	0.94	0.863	1.011	1.072	0.919	1.16	1.174	0.953
binding	Q32KY3	228	S	Myeloid leukemia factor 1 OS=Bos taurus OX=9913 GN=MLF1 PE=2 SV=1	MLF1	1	5.79285e-05	87.668	3	MRS(1)VAHENS(1)GS(1)RELK	0.096477	1.037	0.888	1.085	1.078	0.894	1.071	1.034	0.991	0.996
binding	Q29438	59	S	Outer dense fiber protein 1 OS=Bos taurus OX=9913 GN=ODF1 PE=2 SV=1	ODF1	0.682486	3.94903e-44	158.57	5	CLCDLYMHPYCCCDLHPYPYCLCYS(0.682)KRS(0.318)R	1.3339	1.035	1.024	0.72	0.988	1.106	0.934	1.113	1.248	0.948
binding	Q29438	5	S	Outer dense fiber protein 1 OS=Bos taurus OX=9913 GN=ODF1 PE=2 SV=1	ODF1	0.999999	1.14266e-06	108.97	2	AALS(1)CLLDSVR	0.48027	1.005	1.268	1.034	0.908	1.157	0.775	1.028	1.168	0.798
binding	F1MU43	117	S	Outer dense fiber protein 2 OS=Bos taurus OX=9913 GN=ODF2 PE=4 SV=3	ODF2	1	7.39821e-11	118.52	2	VPWMPPGKS(1)S(1)AR	-0.48702	0.972	0.997	1.022	0.983	1.071	0.927	1.122	1.149	0.989
binding	F1MU43	385	S	Outer dense fiber protein 2 OS=Bos taurus OX=9913 GN=ODF2 PE=4 SV=3	ODF2	0.982433	6.74134e-06	97.081	2	TASELS(0.017)KS(0.982)METMR	-0.56773	1.126	0.831	0.667	0.828	1.549	0.925	1.142	1.295	0.862
binding	F1MU43	159	S	Outer dense fiber protein 2 OS=Bos taurus OX=9913 GN=ODF2 PE=4 SV=3	ODF2	1	3.37233e-216	293.04	4	LVS(0.007)VMRLS(0.993)DLS(1)T(1)EDDDS(1)GHCK	-1.7058	1.013	0.904	1.031	1.042	1.028	0.947	1.05	1.16	1.078
binding	F1MU43	153	S	Outer dense fiber protein 2 OS=Bos taurus OX=9913 GN=ODF2 PE=4 SV=3	ODF2	1	1.07145e-192	284.07	2	LS(1)DLS(1)T(1)EDDDS(1)GHCK	0.34724	1.048	0.896	1.037	1.178	1.024	0.947	0.91	1.11	1.093
binding	F1MU43	150	S	Outer dense fiber protein 2 OS=Bos taurus OX=9913 GN=ODF2 PE=4 SV=3	ODF2	1	1.37757e-241	301.33	2	LS(1)DLS(1)T(1)EDDDS(1)GHCK	0.34724	1.01	0.89	1.074	1.095	1.06	0.94	0.978	1.15	1.062
binding	F1MU43	288	S	Outer dense fiber protein 2 OS=Bos taurus OX=9913 GN=ODF2 PE=4 SV=3	ODF2	0.999787	1.07765e-38	188.77	2	QMTCS(1)DINTLTR	-0.083128	0.961	0.93	1.178	1.026	1.023	0.885	1.064	1.232	0.993
binding	F1MU43	281	S	Outer dense fiber protein 2 OS=Bos taurus OX=9913 GN=ODF2 PE=4 SV=3	ODF2	0.999994	1.32369e-05	102.39	3	LKS(1)EKQMT(1)CS(0.993)DINT(0.007)LTR	0.099021	1.036	0.939	1.112	1.065	0.982	0.849	1.121	1.259	0.935
binding	F1MU43	346	S	Outer dense fiber protein 2 OS=Bos taurus OX=9913 GN=ODF2 PE=4 SV=3	ODF2	1	0.00819713	62.162	2	LAEADS(1)EKAR	0.58295	1.001	1.041	0.752	1.1	0.952	0.797	1.002	1.84	0.8
binding	F1MU43	81	S	Outer dense fiber protein 2 OS=Bos taurus OX=9913 GN=ODF2 PE=4 SV=3	ODF2	0.999951	1.2132e-13	134.25	2	TPCGAPS(1)VT(0.999)VT(0.001)K	-0.25002	1.043	0.988	1.093	1.032	1.072	0.94	1.054	1.037	0.969
binding	F1MU43	676	S	Outer dense fiber protein 2 OS=Bos taurus OX=9913 GN=ODF2 PE=4 SV=3	ODF2	1	8.42781e-45	182.31	2	KNIDLTAIIS(1)DLR	0.064323	0.991	1.076	0.985	0.862	1.142	0.916	0.949	1.256	1.014
binding	F1MU43	183	S	Outer dense fiber protein 2 OS=Bos taurus OX=9913 GN=ODF2 PE=4 SV=3	ODF2	1	2.90922e-101	232.02	4	KIDS(1)LMNAVGCLKS(1)EVK	-0.95757	1.001	1.022	1.161	1.01	1.015	0.889	1.047	1.065	1.027
binding	F1MU43	173	S	Outer dense fiber protein 2 OS=Bos taurus OX=9913 GN=ODF2 PE=4 SV=3	ODF2	1	2.90922e-101	232.02	4	KIDS(1)LMNAVGCLKS(1)EVK	-0.95757	0.969	1.005	1.128	1.003	1.035	0.899	1.064	1.108	1.029
binding	F1MU43	145	S	Outer dense fiber protein 2 OS=Bos taurus OX=9913 GN=ODF2 PE=4 SV=3	ODF2	1	2.75962e-51	160.52	4	HVGCNWENPPHCLEIT(1)PPS(1)S(1)EKLVS(1)VMR	-0.58733	0.911	1.046	0.935	0.773	1.121	0.965	1.038	1.224	1.168
binding	F1MU43	140	S	Outer dense fiber protein 2 OS=Bos taurus OX=9913 GN=ODF2 PE=4 SV=3	ODF2	1	6.56389e-165	238.91	4	HVGCNWENPPHCLEIT(1)PPS(1)S(1)EKLVS(1)VMR	-0.58733	0.869	1.03	0.902	0.707	1.116	0.936	1.142	1.316	1.183
binding	F1MU43	139	S	Outer dense fiber protein 2 OS=Bos taurus OX=9913 GN=ODF2 PE=4 SV=3	ODF2	1	6.21366e-117	213.88	4	HVGCNWENPPHCLEIT(1)PPS(1)S(1)EKLVS(1)VMR	-0.58733	0.874	1.01	0.94	0.735	1.051	0.928	1.16	1.321	1.207
binding	F1MU43	327	S	Outer dense fiber protein 2 OS=Bos taurus OX=9913 GN=ODF2 PE=4 SV=3	ODF2	1	3.32439e-82	193.6	4	EQHCKEDS(1)ERLMEQQGTLLK	-1.2257	1.043	0.853	1.135	1.013	1.106	0.846	1.059	1.225	1.03
binding	F1MU43	305	S	Outer dense fiber protein 2 OS=Bos taurus OX=9913 GN=ODF2 PE=4 SV=3	ODF2	0.999395	2.49065e-73	208.92	3	ELLLQKLS(0.999)T(1)FEET(0.001)NR	2.6083	0.996	0.918	1.072	0.951	1.108	0.894	1.148	1.24	0.953
binding	F1MU43	533	S	Outer dense fiber protein 2 OS=Bos taurus OX=9913 GN=ODF2 PE=4 SV=3	ODF2	1	0.000639308	96.745	2	MREDRDS(1)LVER	-0.48535	1.068	0.906	1.236	0.995	0.906	0.9	1.081	1.101	1.103
binding	F1MU43	405	S	Outer dense fiber protein 2 OS=Bos taurus OX=9913 GN=ODF2 PE=4 SV=3	ODF2	1	5.6024e-05	77.221	4	CKEAENS(1)RLCMQIK	-0.29247	1.221	0.914	0.828	0.973	0.937	1.02	1.31	1.225	0.824
binding	Q3SZ20	10	T	Serine hydroxymethyltransferase, mitochondrial OS=Bos taurus OX=9913 GN=SHMT2 PE=2 SV=1	SHMT2	1	0.000970472	54.004	2	MLS(1)FS(1)FIWAT(1)RPLR	4.3238
binding	Q3SZ20	5	S	Serine hydroxymethyltransferase, mitochondrial OS=Bos taurus OX=9913 GN=SHMT2 PE=2 SV=1	SHMT2	1	0.000970472	54.004	2	MLS(1)FS(1)FIWAT(1)RPLR	4.3238
binding	Q3SZ20	3	S	Serine hydroxymethyltransferase, mitochondrial OS=Bos taurus OX=9913 GN=SHMT2 PE=2 SV=1	SHMT2	1	0.000970472	54.004	2	MLS(1)FS(1)FIWAT(1)RPLR	4.3238
binding	Q3SWZ6	238	S	Ribosome maturation protein SBDS OS=Bos taurus OX=9913 GN=SBDS PE=2 SV=1	SBDS	1	6.38201e-57	174.99	3	GSLEVLS(1)LKDVEEGDEKFE	0.38343	0.833	0.885	1.29	0.862	0.905	1.101	0.971	1.074	1.266
binding	Q3SWZ6	233	S	Ribosome maturation protein SBDS OS=Bos taurus OX=9913 GN=SBDS PE=2 SV=1	SBDS	0.999859	0.000146416	87.519	2	GKGS(1)LEVLSLK	-0.62499	0.706	0.775	1.51	0.915	0.809	1.148	1.027	1.056	1.281
binding	Q3SWZ6	61	S	Ribosome maturation protein SBDS OS=Bos taurus OX=9913 GN=SBDS PE=2 SV=1	SBDS	0.999943	1.1463e-24	143.91	3	DLDEVLQTHSVFVNVS(1)K	2.1489	0.731	0.826	1.461	0.993	0.917	1.083	1.002	0.974	1.234
binding	Q3MHW6	231	T	Monocarboxylate transporter 1 OS=Bos taurus OX=9913 GN=SLC16A1 PE=2 SV=2	SLC16A1	1	1.00325e-73	211.16	4	KGAS(1)DANT(1)DLIGGNPKEEK	0.886	0.915	1.578	1.606	0.567	1.663	1.199	0.44	0.442	0.416
binding	Q3MHW6	467	T	Monocarboxylate transporter 1 OS=Bos taurus OX=9913 GN=SLC16A1 PE=2 SV=2	SLC16A1	0.998929	2.99879e-06	107.21	4	ES(0.001)KDEET(0.999)NVDVAEKPK	0.087641	1.308	1.503	2.229	0.455	0.94	0.958	0.489	0.492	0.468
binding	Q3MHW6	227	S	Monocarboxylate transporter 1 OS=Bos taurus OX=9913 GN=SLC16A1 PE=2 SV=2	SLC16A1	1	5.95048e-53	183.05	4	KGAS(1)DANT(1)DLIGGNPKEEK	0.886	0.906	1.388	1.402	0.672	1.597	1.384	0.526	0.431	0.578
binding	Q3MHW6	484	S	Monocarboxylate transporter 1 OS=Bos taurus OX=9913 GN=SLC16A1 PE=2 SV=2	SLC16A1	1	2.42418e-07	104.95	3	EVIDAAES(1)PEHK	-0.43206	0.645	1.501	1.085	0.707	1.448	1.096	0.769	0.831	0.851
binding	Q29438	32	S	Outer dense fiber protein 1 OS=Bos taurus OX=9913 GN=ODF1 PE=2 SV=1	ODF1	1	0.0103465	82.417	2	CIDELS(1)AR	-0.056901	2.174	0.619	0.753	1.495	0.557	0.657	2.175	0.603	0.455
binding	F1MU43	87	S	Outer dense fiber protein 2 OS=Bos taurus OX=9913 GN=ODF2 PE=4 SV=3	ODF2	0.973768	0.00012836	87.208	4	T(0.125)PCGAPS(0.875)VT(0.944)VT(0.082)KS(0.974)HKR	-0.91342	1.063	0.983	1.044	0.98	1.223	0.997	1.015	1.019	0.875
binding	Q32KY3	230	S	Myeloid leukemia factor 1 OS=Bos taurus OX=9913 GN=MLF1 PE=2 SV=1	MLF1	1	3.2109e-06	94.922	3	MRS(1)VAHENS(1)GS(1)RELK	0.096477	1.095	0.909	1.071	1.041	0.962	1.002	0.958	1.08	0.941
binding	Q32KY3	251	S	Myeloid leukemia factor 1 OS=Bos taurus OX=9913 GN=MLF1 PE=2 SV=1	MLF1	1	9.604e-07	113.07	2	S(1)NVFVDK	-0.21118	1.134	0.808	1.2	1.114	0.826	0.98	1.162	0.963	0.945
binding	Q0II86	163	S	Synaptosomal-associated protein 29 OS=Bos taurus OX=9913 GN=SNAP29 PE=2 SV=1	SNAP29	1	6.52948e-13	123.59	2	EQEAQYQAS(1)HPNLR	-0.85501	1.062	1.17	1.306	0.757	1.362	1.027	0.934	0.785	0.875
binding	F1MDL4	728	S	B-Raf proto-oncogene, serine/threonine kinase OS=Bos taurus OX=9913 GN=BRAF PE=4 SV=3	BRAF	0.859525	0.0149105	59.418	2	S(0.009)AS(0.86)EPS(0.131)LNR	1.5172
binding	P67868	209	S	Casein kinase II subunit beta OS=Bos taurus OX=9913 GN=CSNK2B PE=1 SV=1	CSNK2B	0.993386	1.14157e-08	110.03	4	IHPMAYQLQLQAAS(0.007)NFKS(0.993)PVK	4.1991
binding	P67868	205	S	Casein kinase II subunit beta OS=Bos taurus OX=9913 GN=CSNK2B PE=1 SV=1	CSNK2B	1	5.70191e-17	128.72	3	IHPMAYQLQLQAAS(1)NFK	0.14298	1.072	0.841	1.354	1.094	1.08	0.84	1.109	0.874	0.937
binding	G5E5S4	1359	S	Kinesin family member 26A OS=Bos taurus OX=9913 GN=KIF26A PE=3 SV=2	KIF26A	0.769819	0.00246301	48.711	2	ADHS(0.006)IPRAT(0.981)S(0.243)S(0.77)LK	0.47263
binding	G5E5S4	1357	T	Kinesin family member 26A OS=Bos taurus OX=9913 GN=KIF26A PE=3 SV=2	KIF26A	0.980917	0.00246301	48.711	2	ADHS(0.006)IPRAT(0.981)S(0.243)S(0.77)LK	0.47263
binding	Q2KJD2	48	S	Vesicle-associated membrane protein 3 OS=Bos taurus OX=9913 GN=VAMP3 PE=3 SV=1	VAMP3	1	0.00392327	71.98	2	DQKLS(1)ELDDR	1.8381	0.828	0.967	1.706	0.979	0.916	0.999	0.698	0.905	0.843
binding	Q2KJD2	67	S	Vesicle-associated membrane protein 3 OS=Bos taurus OX=9913 GN=VAMP3 PE=3 SV=1	VAMP3	0.776707	7.58727e-05	86.557	3	ADALQAGAS(1)QFET(0.223)S(0.777)AAK	0.20047	0.993	1.059	1.383	0.842	0.891	1.008	0.802	0.861	1.03
binding	Q2KJD2	62	S	Vesicle-associated membrane protein 3 OS=Bos taurus OX=9913 GN=VAMP3 PE=3 SV=1	VAMP3	1	2.95837e-61	184.14	3	ADALQAGAS(1)QFETSAAK	2.0018	0.92	1.013	1.985	0.786	1.052	1.102	0.523	0.561	0.645
binding	P62866	5	S	40S ribosomal protein S30 OS=Bos taurus OX=9913 GN=FAU PE=3 SV=1	FAU	1	0.0157383	45.829	3	KVHGS(1)LAR	0.17826
binding	Q32L83	60	S	Brain protein I3 OS=Bos taurus OX=9913 GN=BRI3 PE=2 SV=1	BRI3	0.999929	0.0134367	61.161	3	VYNIHS(1)R	-0.067562	1.365		2.167	0.657		0.84	0.811		0.75
binding	O97681	695	S	V-type proton ATPase 116 kDa subunit a isoform 2 OS=Bos taurus OX=9913 GN=ATP6V0A2 PE=2 SV=1	ATP6V0A2	0.999832	8.26196e-123	217.8	3	KDS(1)EEEVSLLGGQDIEEGNNQMEDGCR	0.48952	0.792		1.664	1.141		1.029	1.029		1.179
binding	O77834	186	S	Peroxiredoxin-6 OS=Bos taurus OX=9913 GN=PRDX6 PE=1 SV=3	PRDX6	0.999998	6.35176e-11	118.05	3	NGDS(1)VMVLPTIPEEEAK	0.68112	0.986	1.05	0.874	0.915	1.219	0.847	0.63	0.822	0.658
binding	G3X757	805	Y	Transitional endoplasmic reticulum ATPase OS=Bos taurus OX=9913 GN=VCP PE=3 SV=1	VCP	0.998616	1.10192e-34	132.42	3	FPSGNQGGAGPSQGSGGGTGGSVYT(0.001)EDNDDDLY(0.999)G	1.1207
binding	G3X757	748	S	Transitional endoplasmic reticulum ATPase OS=Bos taurus OX=9913 GN=VCP PE=3 SV=1	VCP	0.999574	0.000731972	120.77	2	SVS(1)DNDIR	-0.19695
binding	G3X757	746	S	Transitional endoplasmic reticulum ATPase OS=Bos taurus OX=9913 GN=VCP PE=3 SV=1	VCP	0.5	0.0130968	44.543	3	RS(0.5)VS(0.5)DNDIR	-0.4771
binding	G3X709	43	S	XK-related protein OS=Bos taurus OX=9913 GN=CYBB PE=3 SV=2	CYBB	1	0.000106913	79.36	3	NGHS(1)EEIEKEVGQAEGK	-0.64043
binding	Q2HJI8	183	S	Ras-related protein Rab-8B OS=Bos taurus OX=9913 GN=RAB8B PE=2 SV=1	RAB8B	0.413008	0.00169561	52.731	3	MNDS(0.174)NS(0.413)S(0.413)GAGGPVK	1.3356
binding	Q2HJI8	182	S	Ras-related protein Rab-8B OS=Bos taurus OX=9913 GN=RAB8B PE=2 SV=1	RAB8B	0.976987	6.60201e-08	115.38	3	KMNDS(0.002)NS(0.977)S(0.021)GAGGPVK	1.8029	1.188	1.207		0.883	0.971		0.771	0.736
binding	A0A3Q1M5T5	343	S	Calcium/calmodulin dependent protein kinase IV OS=Bos taurus OX=9913 GN=CAMK4 PE=3 SV=1	CAMK4	0.521195	0.00154334	61.959	2	LGS(0.003)AS(0.521)S(0.433)S(0.092)HS(0.951)GVQEGR	0.034308	1.326	1.185	1.292	0.83	0.952	1.043	0.703	0.827	0.856
binding	A0A3Q1M5T5	344	S	Calcium/calmodulin dependent protein kinase IV OS=Bos taurus OX=9913 GN=CAMK4 PE=3 SV=1	CAMK4	0.861673	3.07823e-06	94.188	2	LGS(0.001)AS(0.147)S(0.862)S(0.991)HS(0.999)GVQEGR	-0.12438	1.254	0.939	1.12	0.935	0.818	0.955	0.941	1.064	1.077
binding	A0A3Q1M5T5	345	S	Calcium/calmodulin dependent protein kinase IV OS=Bos taurus OX=9913 GN=CAMK4 PE=3 SV=1	CAMK4	0.991068	0.000125707	94.188	2	LGS(0.001)AS(0.147)S(0.862)S(0.991)HS(0.999)GVQEGR	-0.12438	1.254	0.939	1.12	0.935	0.818	0.955	0.941	1.064	1.077
binding	A0A3Q1M5T5	347	S	Calcium/calmodulin dependent protein kinase IV OS=Bos taurus OX=9913 GN=CAMK4 PE=3 SV=1	CAMK4	0.998748	0.000125707	94.188	2	LGS(0.001)AS(0.147)S(0.862)S(0.991)HS(0.999)GVQEGR	-0.12438	1.304	1.097	1.274	0.937	0.89	1.02	0.811	0.829	0.893
binding	A0A3Q1M5T5	97	S	Calcium/calmodulin dependent protein kinase IV OS=Bos taurus OX=9913 GN=CAMK4 PE=3 SV=1	CAMK4	1	0.00676971	61.344	3	LS(1)HPNIIK	-1.3666	1.012	0.903	1.305	1.213	0.925	0.97	0.919	0.892	1
binding	A0A3Q1M5T5	411	S	Calcium/calmodulin dependent protein kinase IV OS=Bos taurus OX=9913 GN=CAMK4 PE=3 SV=1	CAMK4	1	5.26995e-233	292.09	3	VEPHAS(1)EEEMEEAGPETEGRPAGETR	-0.68311	1.026	1.02	1.354	0.868	0.996	0.993	0.885	0.889	1.036
binding	F1MQJ7	550	S	3-phosphoinositide dependent protein kinase 1 OS=Bos taurus OX=9913 GN=PDPK1 PE=4 SV=3	PDPK1	0.999461	0.0241928	52.527	2	Y(0.001)QS(0.999)HPDAAVQ	-0.40509	1.116	0.993	0.769	0.885	0.853	0.93	1.025	0.997	1.197
binding	A0A3Q1NHX1	555	S	Apoptotic chromatin condensation inducer 1 OS=Bos taurus OX=9913 GN=ACIN1 PE=4 SV=1	ACIN1	0.999996	0.000556527	81.448	4	RAS(1)HALLPSHR	-0.041667
binding	F1MQJ7	242	S	3-phosphoinositide dependent protein kinase 1 OS=Bos taurus OX=9913 GN=PDPK1 PE=4 SV=3	PDPK1	0.999007	2.52556e-284	314.35	4	ANS(0.999)FVGT(0.001)AQYVSPELLTEK	-0.84087	1.044	1.129	1.244	0.811	1.134	0.867	0.7	0.932	0.743
binding	Q5EA36	520	S	RNA-binding protein 14 OS=Bos taurus OX=9913 GN=RBM14 PE=2 SV=1	RBM14	0.729716	7.96192e-89	200.39	3	T(0.205)QS(0.73)S(0.058)AS(0.008)LAASYAAQQHPQAAASYR	0.47576
binding	Q0II86	77	S	Synaptosomal-associated protein 29 OS=Bos taurus OX=9913 GN=SNAP29 PE=2 SV=1	SNAP29	1	0.0045342	70.889	2	IGVVS(1)AEELVR	0.98374	1.01	0.917	1.02	0.866	1.114	1.042	0.938	1.164	1.099
binding	Q32KY3	85	S	Myeloid leukemia factor 1 OS=Bos taurus OX=9913 GN=MLF1 PE=2 SV=1	MLF1	1	0.000682737	136.27	2	NS(1)MQELQR	-1.3606	0.896	0.841	1.312	0.905	0.925	1.093	0.981	0.912	1.209
binding	Q0II86	143	S	Synaptosomal-associated protein 29 OS=Bos taurus OX=9913 GN=SNAP29 PE=2 SV=1	SNAP29	0.99925	2.18993e-45	165.17	3	SKPAETPSAQNGTLT(0.001)PQPS(0.999)GR	0.5501	1.182	0.99	1.076	0.896	1.231	1.013	1.193	0.858	0.858
binding	Q0II86	139	T	Synaptosomal-associated protein 29 OS=Bos taurus OX=9913 GN=SNAP29 PE=2 SV=1	SNAP29	0.987992	3.67817e-25	143.27	3	SKPAETPSAQNGT(0.012)LT(0.988)PQPSGR	-0.12655	1.019	1.138	1.191	0.922	1.318	1.061	1.014	0.846	0.776
binding	Q32KY3	32	S	Myeloid leukemia factor 1 OS=Bos taurus OX=9913 GN=MLF1 PE=2 SV=1	MLF1	0.984798	0.00994915	108.93	2	S(0.985)FS(0.015)EPFGR	0.069697	0.89	0.994	1.212	0.862	0.94	0.985	1.029	1.043	1.104
binding	Q32KY3	34	S	Myeloid leukemia factor 1 OS=Bos taurus OX=9913 GN=MLF1 PE=2 SV=1	MLF1	0.999581	0.00855226	112.71	2	SFS(1)EPFGR	-0.26661	0.837	0.846	1.333	0.777	0.87	1.086	1.018	1.101	1.196
binding	A0A3Q1LTS7	311	S	E3 ubiquitin-protein transferase MAEA OS=Bos taurus OX=9913 GN=MAEA PE=4 SV=1	MAEA	0.669716	0.0052426	54.834	3	EDGS(0.172)S(0.153)RS(0.67)PDCPVCS(0.006)R	1.4519
binding	Q32L97	30	S	Vesicle-associated membrane protein 4 OS=Bos taurus OX=9913 GN=VAMP4 PE=2 SV=1	VAMP4	1	9.05144e-39	162.81	2	NLLEDDS(1)DEEEDFFLR	0.83917
binding	Q2T9M8	157	T	Synaptosomal-associated protein OS=Bos taurus OX=9913 GN=SNAP23 PE=2 SV=1	SNAP23	1	7.99559e-39	158.31	3	ITNDAREDEMEDNLT(1)QVGS(1)ILGNLK	-0.39907	1.163	1.484	1.54	0.454	1.371	0.972	0.496	0.442	0.535
binding	Q2T9M8	24	T	Synaptosomal-associated protein OS=Bos taurus OX=9913 GN=SNAP23 PE=2 SV=1	SNAP23	0.856282	1.00054e-30	161.08	2	ANQVT(0.04)DES(0.959)LES(0.144)T(0.856)RR	-0.32436	1.179	1.206	1.164	0.777	1.084	1.047	0.88	0.661	0.705
binding	Q2T9M8	136	S	Synaptosomal-associated protein OS=Bos taurus OX=9913 GN=SNAP23 PE=2 SV=1	SNAP23	0.999997	8.51707e-285	313.61	2	VTNGQPQQATAGAAS(1)GGYIK	0.44667	0.736	1.011	0.823	1.026	2.027	1.828	0.386	0.433	0.298
binding	Q2T9M8	161	S	Synaptosomal-associated protein OS=Bos taurus OX=9913 GN=SNAP23 PE=2 SV=1	SNAP23	1	1.25067e-121	218.4	4	ITNDAREDEMEDNLT(1)QVGS(1)ILGNLK	-1.4055	1.068	1.317	1.416	0.58	1.425	1.164	0.513	0.48	0.547
binding	Q2T9M8	110	S	Synaptosomal-associated protein OS=Bos taurus OX=9913 GN=SNAP23 PE=2 SV=1	SNAP23	0.996974	5.76814e-82	207.37	3	ATWGDGGDNS(0.997)PS(0.003)NIVSK	-1.0573	0.7	0.923	1.253	0.748	1.02	1.157	0.824	1.071	1.125
binding	Q2T9M8	23	S	Synaptosomal-associated protein OS=Bos taurus OX=9913 GN=SNAP23 PE=2 SV=1	SNAP23	0.838524	1.00054e-30	161.08	3	ANQVTDES(0.001)LES(0.839)T(0.161)RR	-0.28016	1.268	1.451	1.417	0.627	1.207	1.223	0.486	0.399	0.38
binding	Q2T9M8	20	S	Synaptosomal-associated protein OS=Bos taurus OX=9913 GN=SNAP23 PE=2 SV=1	SNAP23	0.99452	2.12262e-10	81.807	3	ANQVT(0.002)DES(0.995)LES(0.422)T(0.581)RR	1.3902	1.099	1.077	0.985	0.888	0.996	0.916	1.163	0.83	0.912
binding	Q0VCY1	164	S	Vesicle-associated membrane protein-associated protein A OS=Bos taurus OX=9913 GN=VAPA PE=2 SV=1	VAPA	0.995855	4.25405e-06	102.21	3	QDGPVPKPHS(0.996)VS(0.004)LSDTETR	1.2236	1.468	1.123	2.662	0.977	0.889	1.014	0.542	0.682	0.567
binding	Q0VCY1	166	S	Vesicle-associated membrane protein-associated protein A OS=Bos taurus OX=9913 GN=VAPA PE=2 SV=1	VAPA	0.984793	1.97423e-44	162.47	3	PHS(0.003)VS(0.985)LS(0.012)DTETR	0.63542	1.19	1.167	2.114	1.085	0.905	0.91	0.678	0.813	0.763
binding	Q0VCY1	168	S	Vesicle-associated membrane protein-associated protein A OS=Bos taurus OX=9913 GN=VAPA PE=2 SV=1	VAPA	0.974035	8.08892e-08	108.44	2	PHSVS(0.023)LS(0.974)DT(0.003)ETR	1.5289	1.157	0.916	2.135	1.355	0.803	0.9	0.973	0.729	0.723
binding	Q0VCY1	170	T	Vesicle-associated membrane protein-associated protein A OS=Bos taurus OX=9913 GN=VAPA PE=2 SV=1	VAPA	0.389906	0.00321896	57.339	3	QDGPVPKPHS(0.286)VS(0.171)LS(0.133)DT(0.39)ET(0.021)R	2.2102
binding	Q29455	11	T	DnaJ homolog subfamily C member 5 OS=Bos taurus OX=9913 GN=DNAJC5 PE=1 SV=1	DNAJC5	0.478766	1.99991e-123	240.25	3	S(0.024)LS(0.206)T(0.479)S(0.479)GES(0.811)LY(0.001)HVLGLDK	-1.0745
binding	Q29455	15	S	DnaJ homolog subfamily C member 5 OS=Bos taurus OX=9913 GN=DNAJC5 PE=1 SV=1	DNAJC5	0.994829	1.99991e-123	240.25	2	S(0.236)LS(0.125)T(0.321)S(0.323)GES(0.995)LYHVLGLDK	0.80665	1.011	0.715	1.19	1.221	0.887	1.017	0.911	0.994	0.99
binding	Q29455	12	S	DnaJ homolog subfamily C member 5 OS=Bos taurus OX=9913 GN=DNAJC5 PE=1 SV=1	DNAJC5	0.794874	1.99991e-123	240.25	3	S(0.043)LS(0.135)T(0.44)S(0.795)GES(0.587)LYHVLGLDK	-0.042911	0.75	0.723	1.156	1.268	1.058	1.03	0.842	1.036	1.078
binding	A0A3Q1LWD9	43	S	Ferrochelatase OS=Bos taurus OX=9913 GN=FECH PE=3 SV=1	FECH	1	0.00125089	59.728	4	ARS(1)PKPQAQPGNR	1.0033
binding	Q29455	8	S	DnaJ homolog subfamily C member 5 OS=Bos taurus OX=9913 GN=DNAJC5 PE=1 SV=1	DNAJC5	0.361137	0.000681434	61.276	3	S(0.361)LS(0.361)T(0.092)S(0.092)GES(0.092)LY(0.002)HVLGLDK	0.60869
binding	Q29455	191	S	DnaJ homolog subfamily C member 5 OS=Bos taurus OX=9913 GN=DNAJC5 PE=1 SV=1	DNAJC5	0.896062	6.22063e-28	109.99	3	EAADTPIVIQPAS(0.522)AT(0.208)ET(0.238)T(0.031)QLT(0.002)ADS(0.009)HPS(0.896)YHT(0.094)DGFN	0.32053	1.012	0.977	1.301	0.885	1.137	1.144	0.568	0.769	0.921
binding	Q29455	177	S	DnaJ homolog subfamily C member 5 OS=Bos taurus OX=9913 GN=DNAJC5 PE=1 SV=1	DNAJC5	0.522126	1.12261e-19	89.763	3	EAADTPIVIQPAS(0.522)AT(0.208)ET(0.238)T(0.031)QLT(0.002)ADS(0.009)HPS(0.896)YHT(0.094)DGFN	0.32053	1.041	0.918	1.372	0.865	1.302	1.198	0.466	0.628	0.885
binding	Q17QI1	132	S	Trafficking protein particle complex subunit 1 OS=Bos taurus OX=9913 GN=TRAPPC1 PE=2 SV=1	TRAPPC1	0.999664	0.00524447	74.962	3	SRLDS(1)YVR	-0.34205	0.883	0.7	0.665	0.711	1.514	1.167	0.995	1.299	1.14
binding	A0A3Q1M0Y7	2083	S	Filamin B OS=Bos taurus OX=9913 GN=FLNB PE=1 SV=1	FLNB	0.99585	0.000139091	83.894	3	APS(0.996)VAT(0.004)VGSICDLNLK	0.3208	0.775	0.863	0.993	1.201	1.511	1.353	0.708	0.89	0.907
binding	A0A3Q1M0Y7	2089	S	Filamin B OS=Bos taurus OX=9913 GN=FLNB PE=1 SV=1	FLNB	0.92263	1.37296e-47	165.1	2	APSVAT(0.077)VGS(0.923)ICDLNLK	-0.36855
binding	A0A3Q1M0Y7	2274	S	Filamin B OS=Bos taurus OX=9913 GN=FLNB PE=1 SV=1	FLNB	0.999993	3.02229e-06	101.78	2	LTVLSLQES(1)GLK	-1.0919	0.857	1.067	1.009	0.888	1.013	0.898	1.171	1.168	1.212
binding	Q148G7	21	S	Dynactin subunit 6 OS=Bos taurus OX=9913 GN=DCTN6 PE=2 SV=1	DCTN6	1	5.53108e-18	131.18	3	IAPGAVVCVES(1)EIR	-0.72219	0.868	0.875	1.419	0.979	1.024	0.99	0.897	0.919	1.112
binding	A0A3Q1M2J4	31	S	Adenylosuccinate synthetase OS=Bos taurus OX=9913 GN=ADSS1 PE=3 SV=1	ADSS1	0.695659	0.000412469	86.548	3	LQHEAAT(0.076)T(0.228)GS(0.696)R	-0.15679	1.118	1.334		0.921	0.801		1.065	1.14
binding	A0A3Q1M2J4	416	S	Adenylosuccinate synthetase OS=Bos taurus OX=9913 GN=ADSS1 PE=3 SV=1	ADSS1	0.833889	0.00656293	65.179	2	S(0.166)RDS(0.834)MIQLF	-1.0378
binding	Q0II86	137	T	Synaptosomal-associated protein 29 OS=Bos taurus OX=9913 GN=SNAP29 PE=2 SV=1	SNAP29	0.816595	5.21162e-08	103.42	3	SKPAETPSAQNGT(0.817)LT(0.817)PQPS(0.366)GR	0.050494	0.999	1.296	1.074	0.782	1.467	1.148	0.861	0.891	0.718
binding	G3N176	25	S	Desumoylating isopeptidase 1 OS=Bos taurus OX=9913 GN=DESI1 PE=4 SV=1	DESI1	1	0.000342393	94.538	3	RLS(1)PIMLGK	1.6784	0.969	1.126	0.848	1.218	0.96	1	1.451	1.153	0.722
binding	E1BAW5	267	S	Tripartite motif containing 36 OS=Bos taurus OX=9913 GN=TRIM36 PE=4 SV=2	TRIM36	0.999991	1.12256e-09	128.06	2	SQIS(1)ELNLLMK	1.1273	1.109	1.118	1.013	1.192	1.002	0.818	1.073	1.126	0.84
binding	A0A3Q1LWB0	549	S	Ubiquitin carboxyl-terminal hydrolase OS=Bos taurus OX=9913 GN=USP33 PE=3 SV=1	USP33	0.5	0.0231029	41.448	3	HELMFS(0.5)T(0.5)K	4.4404
binding	P39872	13	S	60S ribosomal protein L3 OS=Bos taurus OX=9913 GN=RPL3 PE=2 SV=2	RPL3	1	0.00859982	67.385	3	HGS(1)LGFLPR	-0.88344
binding	O77797	444	T	A-kinase anchor protein 3 OS=Bos taurus OX=9913 GN=AKAP3 PE=2 SV=2	AKAP3	0.99855	3.06833e-09	132.79	3	VCT(0.999)PT(0.001)PKPEK	-0.26404	0.971	1.005	0.77	1.545	0.947	0.886	1.097	1.141	1.039
binding	G3MYN4	46	S	Ras-related protein Rab-1B OS=Bos taurus OX=9913 GN=RAB1B PE=4 SV=2	RAB1B	0.459864	0.0113212	79.986	2	T(0.001)IT(0.079)S(0.46)S(0.46)YYR	0.40893
binding	A0A3Q1LSB0	276	S	Eyes absent homolog OS=Bos taurus OX=9913 GN=EYA1 PE=3 SV=1	EYA1	0.999995	1.00191e-22	139.81	2	NNNPS(1)PPPDSDLER	-0.81031
binding	A0A3Q1LWB0	550	T	Ubiquitin carboxyl-terminal hydrolase OS=Bos taurus OX=9913 GN=USP33 PE=3 SV=1	USP33	0.5	0.0231029	41.448	3	HELMFS(0.5)T(0.5)K	4.4404
binding	A0A3Q1M2A6	410	S	Exportin 5 OS=Bos taurus OX=9913 GN=XPO5 PE=4 SV=1	XPO5	0.67725	0.00575975	66.393	2	T(0.161)DS(0.677)PS(0.161)CEYSR	1.1075
binding	A0A3Q1LTB0	220	S	Malate dehydrogenase OS=Bos taurus OX=9913 GN=MDH2 PE=1 SV=1	MDH2	0.500655	0.000398884	90.94	2	AGAGS(0.501)AT(0.488)LS(0.011)MAYAGAR	-0.7562
binding	Q2YDP2	46	S	Sad1 and UNC84 domain containing 5 OS=Bos taurus OX=9913 GN=SUN5 PE=2 SV=1	SUN5	0.99639	2.56817e-05	81.553	3	MT(0.004)EAPLS(0.996)NAS(1)DAFLLPVR	-0.49818
binding	A0A3Q1LTB0	209	T	Malate dehydrogenase OS=Bos taurus OX=9913 GN=MDH2 PE=1 SV=1	MDH2	1	0.000154219	102.65	3	IQEAGT(1)EVVK	-0.33211
binding	Q2YDP2	49	S	Sad1 and UNC84 domain containing 5 OS=Bos taurus OX=9913 GN=SUN5 PE=2 SV=1	SUN5	0.999994	2.71465e-82	205.13	2	MTEAPLSNAS(1)DAFLLPVR	-0.85618	0.786	0.974	1.635	0.814	0.975	1.063	0.899	0.931	1.118
binding	A0A3Q1N1A2	538	S	Fas associated factor 1 OS=Bos taurus OX=9913 GN=FAF1 PE=4 SV=1	FAF1	0.719127	0.0225639	54.199	2	T(0.281)PS(0.719)GEFLER	0.80096
binding	Q2YDP2	7	S	Sad1 and UNC84 domain containing 5 OS=Bos taurus OX=9913 GN=SUN5 PE=2 SV=1	SUN5	0.9622	1.58501e-12	123.24	3	S(0.517)S(0.517)RS(0.962)PEDS(0.005)CDQPENVAHVSR	0.1955	1.185	1.092	1.848	0.969	0.878	0.91	0.936	0.598	0.884
binding	Q2YDP2	11	S	Sad1 and UNC84 domain containing 5 OS=Bos taurus OX=9913 GN=SUN5 PE=2 SV=1	SUN5	0.268613	8.36442e-06	86.539	3	S(0.267)S(0.267)RS(0.197)PEDS(0.269)CDQPENVAHVSR	-0.74792
binding	A0A3Q1LVI8	609	S	G protein-coupled receptor kinase OS=Bos taurus OX=9913 GN=GRK3 PE=3 SV=1	GRK3	0.999271	6.49712e-08	76.826	3	S(0.999)AVVELS(0.001)KPPLCHR	-1.6597
binding	Q2YDP2	22	S	Sad1 and UNC84 domain containing 5 OS=Bos taurus OX=9913 GN=SUN5 PE=2 SV=1	SUN5	1	8.65414e-05	90.464	3	SPEDSCDQPENVAHVS(1)R	-0.85128	1.363	1.013	0.68	0.997	0.896	1.193	1.192	0.97	0.835
binding	Q2YDP2	4	S	Sad1 and UNC84 domain containing 5 OS=Bos taurus OX=9913 GN=SUN5 PE=2 SV=1	SUN5	0.516575	1.58501e-12	123.24	3	S(0.517)S(0.517)RS(0.962)PEDS(0.005)CDQPENVAHVSR	0.1955	1.185	1.092	1.848	0.969	0.878	0.91	0.936	0.598	0.884
binding	A0A3Q1MYU9	168	S	Sperm acrosome associated 9 OS=Bos taurus OX=9913 GN=SPACA9 PE=4 SV=1	SPACA9	0.999974	1.51455e-08	109.28	3	KALQQVS(1)EPQAATR	0.69321	1.14	0.896	0.674	0.903	0.993	0.911	1.71	0.972	0.933
binding	E1B836	157	T	Enkurin, TRPC channel interacting protein OS=Bos taurus OX=9913 GN=ENKUR PE=4 SV=2	ENKUR	0.999999	4.28882e-10	136.83	2	DYGVT(1)PEYICK	-0.71716	1.035	0.869	1.185	1.13	0.789	0.894	1.201	1.026	1.078
binding	A6QQS3	148	S	Protein chibby homolog 2 OS=Bos taurus OX=9913 GN=CBY2 PE=2 SV=2	CBY2	0.936307	4.49241e-05	77.221	3	LQS(0.974)PY(0.023)FS(0.936)PS(0.049)S(0.014)S(0.004)FHHK	-0.5905	1.162	0.89	0.946	1.641	1.292	0.917	0.936	1.072	0.92
binding	Q2YDP2	5	S	Sad1 and UNC84 domain containing 5 OS=Bos taurus OX=9913 GN=SUN5 PE=2 SV=1	SUN5	0.516575	1.58501e-12	123.24	3	S(0.517)S(0.517)RS(0.962)PEDS(0.005)CDQPENVAHVSR	0.1955	1.185	1.092	1.848	0.969	0.878	0.91	0.936	0.598	0.884
binding	O77797	728	T	A-kinase anchor protein 3 OS=Bos taurus OX=9913 GN=AKAP3 PE=2 SV=2	AKAP3	0.499465	3.94867e-13	123.74	3	GT(0.499)GT(0.499)AET(0.001)LLQNAYQAIHNELR	0.3591
binding	O77797	36	S	A-kinase anchor protein 3 OS=Bos taurus OX=9913 GN=AKAP3 PE=2 SV=2	AKAP3	1	1.00317e-192	260.7	3	VDVYSPGDSQPQDWKMS(1)DES(1)LS(1)IFK	-1.3832	0.94	1.107	0.885	1.116	0.969	1.11	1.02	1.083	1.074
binding	O77797	38	S	A-kinase anchor protein 3 OS=Bos taurus OX=9913 GN=AKAP3 PE=2 SV=2	AKAP3	1	9.90837e-122	213.15	3	VDVYSPGDSQPQDWKMS(1)DES(1)LS(1)IFK	-1.3832	1.007	1.075	0.961	1.136	0.948	1.156	0.975	1.013	1.033
binding	A0A3Q1LW23	695	S	Methylcrotonoyl-CoA carboxylase 1 OS=Bos taurus OX=9913 GN=MCCC1 PE=1 SV=1	MCCC1	1	2.22975e-141	254.87	3	HAPLVEFEEEDS(1)DEREAD	0.079492	0.806	1.233	1.015	0.732	1.158	0.885	1.197	1.023	1.071
binding	A6QQS3	144	S	Protein chibby homolog 2 OS=Bos taurus OX=9913 GN=CBY2 PE=2 SV=2	CBY2	0.984989	5.8045e-05	74.364	3	LQS(0.985)PY(0.021)FS(0.911)PS(0.133)S(0.236)S(0.713)FHHK	-1.8303	1.185	0.97	1.009	1.545	1.358	0.832	0.896	1.048	0.933
binding	O77797	62	T	A-kinase anchor protein 3 OS=Bos taurus OX=9913 GN=AKAP3 PE=2 SV=2	AKAP3	0.64726	4.83491e-18	132.51	3	DLEKS(0.353)T(0.647)AGFQDIR	0.3995	1.215	1.191	1.041	1.03	0.903	1.268	0.924	0.812	0.895
binding	F1N427	357	S	Septin-12 OS=Bos taurus OX=9913 GN=SEPTIN12 PE=3 SV=2	SEPTIN12	1	6.41835e-07	117.79	2	WAEDNS(1)DEDF	-0.27688	0.933	0.999	1.08	0.984	0.952	1.095	0.965	1.013	1.095
binding	G3N0K3	203	S	40S ribosomal protein S4 OS=Bos taurus OX=9913 PE=3 SV=1	--	1	0.000289258	72.433	4	ERHPGS(1)FDVVHVK	-0.43866		0.736	0.965		1.366	1.21		0.802	1.288
binding	A4IF87	306	S	Dihydroxyacetone phosphate acyltransferase OS=Bos taurus OX=9913 GN=GNPAT PE=2 SV=1	GNPAT	0.945623	0.0182713	67.08	2	ES(0.946)T(0.05)T(0.005)GLLK	0.78165
binding	A4IF87	69	S	Dihydroxyacetone phosphate acyltransferase OS=Bos taurus OX=9913 GN=GNPAT PE=2 SV=1	GNPAT	0.988091	0.0122744	50.897	3	GIT(0.012)PCKPS(0.988)DIK	2.0129
binding	A4IF87	5	S	Dihydroxyacetone phosphate acyltransferase OS=Bos taurus OX=9913 GN=GNPAT PE=2 SV=1	GNPAT	0.229264	2.09314e-14	103.17	3	MDHS(0.229)S(0.229)S(0.229)S(0.229)NS(0.083)CFSVGSTSPGAVVLLYSK	-0.75627
binding	A4IF87	6	S	Dihydroxyacetone phosphate acyltransferase OS=Bos taurus OX=9913 GN=GNPAT PE=2 SV=1	GNPAT	0.229264	2.09314e-14	103.17	3	MDHS(0.229)S(0.229)S(0.229)S(0.229)NS(0.083)CFSVGSTSPGAVVLLYSK	-0.75627
binding	A4IF87	7	S	Dihydroxyacetone phosphate acyltransferase OS=Bos taurus OX=9913 GN=GNPAT PE=2 SV=1	GNPAT	0.307639	3.87531e-24	133.59	3	MDHS(0.229)S(0.229)S(0.229)S(0.308)NS(0.007)CFSVGSTSPGAVVLLYSK	0.58741
binding	O77797	639	T	A-kinase anchor protein 3 OS=Bos taurus OX=9913 GN=AKAP3 PE=2 SV=2	AKAP3	1	1.58572e-50	158.46	5	EDNS(1)PQCERPVT(1)PS(1)PAKLNECDETGGAFAGLTK	1.2777	1.114	0.972	0.778	1.264	0.947	1.051	1.07	1.097	1.066
binding	Q3ZC09	83	S	Beta-enolase OS=Bos taurus OX=9913 GN=ENO3 PE=2 SV=1	ENO3	1	0.000350509	86.756	3	KLS(1)VVDQEK	0.18839	1.079	0.839	1.215	0.952	0.902	1.021	0.97	0.851	0.952
binding	F1MZV1	389	S	Hexokinase-1 OS=Bos taurus OX=9913 GN=HK1 PE=1 SV=3	HK1	0.999999	3.22211e-10	130.27	2	TTVGVDGS(1)LYK	0.8894	1.09	0.921	0.983	0.841	0.948	1.001	0.989	1.184	1.024
binding	A4IF87	9	S	Dihydroxyacetone phosphate acyltransferase OS=Bos taurus OX=9913 GN=GNPAT PE=2 SV=1	GNPAT	0.288021	5.02391e-12	93.191	4	MDHS(0.177)S(0.177)S(0.177)S(0.177)NS(0.288)CFS(0.004)VGSTSPGAVVLLYSK	-0.072239
binding	A6QQS3	97	S	Protein chibby homolog 2 OS=Bos taurus OX=9913 GN=CBY2 PE=2 SV=2	CBY2	0.966389	2.73595e-61	175.75	3	FS(0.034)S(0.966)VPLDPMERPT(0.356)S(0.644)QADLELDYNPPR	-0.73974	1.33	1.201	0.794	1.345	1.149	0.652	1.361	1.08	0.89
binding	A0A3Q1LV18	105	S	T-complex protein 1 subunit beta OS=Bos taurus OX=9913 GN=CCT2 PE=1 SV=1	CCT2	1	0.0119215	78.488	2	EAES(1)LIAK	-1.0074	1.168			1.115			1.049
binding	A4IF87	345	S	Dihydroxyacetone phosphate acyltransferase OS=Bos taurus OX=9913 GN=GNPAT PE=2 SV=1	GNPAT	0.999515	0.00370131	72.321	2	MGRS(1)PYNLVPR	0.58859
binding	F1MZV1	452	S	Hexokinase-1 OS=Bos taurus OX=9913 GN=HK1 PE=1 SV=3	HK1	0.631006	0.00542421	50.944	3	QIEETLAHFS(0.631)LT(0.369)K	-0.53747
binding	A4IF87	89	S	Dihydroxyacetone phosphate acyltransferase OS=Bos taurus OX=9913 GN=GNPAT PE=2 SV=1	GNPAT	0.964984	0.00259599	54.834	3	QLS(0.965)KES(0.035)LQPVEVLR	0.24144
binding	F1MZV1	846	S	Hexokinase-1 OS=Bos taurus OX=9913 GN=HK1 PE=1 SV=3	HK1	1	0.00834746	98.582	3	LHPHFS(1)R	-0.078426	1.289	0.8	0.916	1.377	0.761	0.688	1.55	1.004	0.829
binding	A4IF87	46	S	Dihydroxyacetone phosphate acyltransferase OS=Bos taurus OX=9913 GN=GNPAT PE=2 SV=1	GNPAT	1	0.00917709	66.056	3	RHVS(1)DLK	0.3217
binding	A6QQS3	108	S	Protein chibby homolog 2 OS=Bos taurus OX=9913 GN=CBY2 PE=2 SV=2	CBY2	0.643866	2.73595e-61	175.75	3	FS(0.034)S(0.966)VPLDPMERPT(0.356)S(0.644)QADLELDYNPPR	-0.73974	1.19	1.095	0.85	1.244	1.201	0.866	1.264	1.114	0.936
binding	F1MZV1	526	S	Hexokinase-1 OS=Bos taurus OX=9913 GN=HK1 PE=1 SV=3	HK1	1	0.0182859	42.083	4	KRS(1)VEMHNK	0.97923	1.455	0.766	0.742	1.485	0.732	0.666	1.477	0.993	0.904
binding	F1MZV1	89	S	Hexokinase-1 OS=Bos taurus OX=9913 GN=HK1 PE=1 SV=3	HK1	0.994631	8.97181e-27	159.04	2	GDFIALDLGGS(0.005)S(0.995)FR	-0.17907	1.069	0.955	1.134	0.931	1.118	0.811	1.145	0.963	0.844
binding	F1MZV1	423	S	Hexokinase-1 OS=Bos taurus OX=9913 GN=HK1 PE=1 SV=3	HK1	0.984434	0.000783163	87.989	2	FLLS(0.001)ES(0.015)GS(0.984)GK	0.38762	1.163	0.875	0.961	1.196	0.932	0.78	1.242	0.958	0.991
binding	A0A3Q1LYL2	13	S	Uncharacterized protein OS=Bos taurus OX=9913 GN=ACOT7 PE=4 SV=1	ACOT7	0.960945	0.0218776	42.314	3	EAAFDS(0.961)PS(0.017)AT(0.022)RPR	-0.70474			0.983			1.1			0.85
binding	G3MYN4	81	S	Ras-related protein Rab-1B OS=Bos taurus OX=9913 GN=RAB1B PE=4 SV=2	RAB1B	0.999987	0.0127861	76.332	2	YAS(1)ENVNK	-1.3771	1.161			1.162			1.401
binding	F1MV80	188	S	NAD kinase 2, mitochondrial OS=Bos taurus OX=9913 GN=NADK2 PE=3 SV=3	NADK2	0.974184	1.33456e-27	148.3	4	LKPVIGVNT(0.026)DPERS(0.974)EGHLCLPVR	0.55735
binding	F1MZV1	398	S	Hexokinase-1 OS=Bos taurus OX=9913 GN=HK1 PE=1 SV=3	HK1	0.999911	0.016928	68.016	3	THPQYS(1)R	0.49276
binding	G3MYN4	45	S	Ras-related protein Rab-1B OS=Bos taurus OX=9913 GN=RAB1B PE=4 SV=2	RAB1B	0.459864	0.0113212	79.986	2	T(0.001)IT(0.079)S(0.46)S(0.46)YYR	0.40893
binding	P19858	322	T	L-lactate dehydrogenase A chain OS=Bos taurus OX=9913 GN=LDHA PE=2 SV=2	LDHA	1	4.03461e-14	118.68	4	VTLTHEEEACLKKS(1)ADT(1)LWGIQK	2.2399	1.05	1.107	0.94	1.239	0.96	1.001	1.036	0.916	0.948
binding	P19858	319	S	L-lactate dehydrogenase A chain OS=Bos taurus OX=9913 GN=LDHA PE=2 SV=2	LDHA	0.999932	3.28436e-14	149.94	4	VTLTHEEEACLKKS(1)ADT(1)LWGIQK	2.2399	0.982	1.068	0.962	1.258	0.884	0.986	1.094	0.989	0.993
binding	O77797	189	T	A-kinase anchor protein 3 OS=Bos taurus OX=9913 GN=AKAP3 PE=2 SV=2	AKAP3	0.594312	1.54645e-33	156.24	2	VAS(1)ELVNET(0.594)VT(0.148)ACS(0.258)K	-0.70308	1.005	1	0.865	1.168	1.114	1.246	0.884	0.794	1.223
binding	O77797	770	T	A-kinase anchor protein 3 OS=Bos taurus OX=9913 GN=AKAP3 PE=2 SV=2	AKAP3	0.999957	2.63471e-61	198.47	3	VIVS(1)NHNLT(1)DTVQNK	0.060328	1.087	0.893	0.817	1.199	0.914	1.238	0.965	1.025	1.212
binding	A0A3Q1LX71	121	T	Ornithine decarboxylase antizyme 3 OS=Bos taurus OX=9913 GN=OAZ3 PE=4 SV=1	OAZ3	0.581015	0.000175801	81.884	4	LT(0.002)PQT(0.581)S(0.417)AHWHGLLCDHR	-0.53655	1.011		1.394	1.047		0.707	0.684		1.16
binding	A6QQS3	152	S	Protein chibby homolog 2 OS=Bos taurus OX=9913 GN=CBY2 PE=2 SV=2	CBY2	0.799811	4.49241e-05	77.221	3	LQS(0.012)PY(0.001)FS(0.878)PS(0.106)S(0.203)S(0.8)FHHK	-1.331	1.179	0.813	0.863	1.784	1.254	0.975	0.926	1.086	0.899
binding	A6QQS3	86	S	Protein chibby homolog 2 OS=Bos taurus OX=9913 GN=CBY2 PE=2 SV=2	CBY2	0.999579	5.65053e-07	113.53	3	RVVS(1)QHSYPLNR	3.5341	1.088	1.201	0.878	1.176	1.196	0.866	1.337	1.003	1.006
binding	A6QQS3	107	T	Protein chibby homolog 2 OS=Bos taurus OX=9913 GN=CBY2 PE=2 SV=2	CBY2	0.499987	3.96953e-14	110.29	3	FSSVPLDPMERPT(0.5)S(0.5)QADLELDYNPPR	2.4782	1.129	1.049	0.873	1.199	1.224	0.958	1.223	1.13	0.957
binding	A6QQS3	245	T	Protein chibby homolog 2 OS=Bos taurus OX=9913 GN=CBY2 PE=2 SV=2	CBY2	0.56391	7.25635e-11	134.06	2	ENS(0.436)T(0.564)LQLLR	-0.85306	0.715	1.434	1.729	0.796	1.411	1.13	0.586	1.041	0.774
binding	A6QQS3	124	S	Protein chibby homolog 2 OS=Bos taurus OX=9913 GN=CBY2 PE=2 SV=2	CBY2	1	7.92852e-23	141.83	3	VQLS(1)DEMFVFQDGR	-0.083139	1.103	1.132	0.9	1.243	1.218	0.787	1.271	1.181	0.949
binding	Q2TBJ9	77	S	Calcium-binding and spermatid-specific protein 1 OS=Bos taurus OX=9913 GN=CABS1 PE=2 SV=1	CABS1	0.999804	0.000500447	68.576	3	QKS(1)EDDVESHLEK	1.7226
binding	A0A3Q1LX71	14	S	Ornithine decarboxylase antizyme 3 OS=Bos taurus OX=9913 GN=OAZ3 PE=4 SV=1	OAZ3	0.997966	2.9358e-05	83.758	4	SRPSFYS(0.002)LS(0.998)YIKR	0.41823	0.957		0.824	0.931		0.728	1.23		0.782
binding	A0A3Q1LX71	9	S	Ornithine decarboxylase antizyme 3 OS=Bos taurus OX=9913 GN=OAZ3 PE=4 SV=1	OAZ3	0.999946	5.21318e-30	171.44	2	SRPS(1)FYSLSYIK	-0.47893	0.983		0.934	1.152		0.759	1.217		0.819
binding	A0A3Q1ME26	61	S	Nardilysin convertase OS=Bos taurus OX=9913 GN=NRDC PE=3 SV=1	NRDC	0.999555	0	335.23	2	STCS(1)CPDLQPNGQDLGESGR	-0.22005		0.97	1.36		1.009	1.005		0.898	0.846
binding	A0A3Q1LX71	6	S	Ornithine decarboxylase antizyme 3 OS=Bos taurus OX=9913 GN=OAZ3 PE=4 SV=1	OAZ3	0.699277	0.0006147	75.376	3	S(0.699)RPS(0.299)FYS(0.002)LSYIK	-0.78494	1.021		0.859	1.017		0.916	1.284		0.844
binding	A6QQS3	89	S	Protein chibby homolog 2 OS=Bos taurus OX=9913 GN=CBY2 PE=2 SV=2	CBY2	0.993351	0.0116315	42.708	3	VVS(0.999)QHS(0.993)Y(0.007)PLNR	-0.97474	0.834	1.26	0.989	0.931	1.286	0.936	1.335	0.976	1.185
binding	A0A3Q1LX71	122	S	Ornithine decarboxylase antizyme 3 OS=Bos taurus OX=9913 GN=OAZ3 PE=4 SV=1	OAZ3	0.487205	0.000175801	81.884	3	LT(0.026)PQT(0.487)S(0.487)AHWHGLLCDHR	0.21125
binding	A0A3Q1MYU9	174	T	Sperm acrosome associated 9 OS=Bos taurus OX=9913 GN=SPACA9 PE=4 SV=1	SPACA9	0.998271	2.30644e-20	107.96	2	ALQQVS(0.002)EPQAAT(0.998)R	-0.37164	1.05	0.953	0.975	0.768	0.995	1.184	0.829	1.022	1.192
binding	A0A3Q1MYU9	177	T	Sperm acrosome associated 9 OS=Bos taurus OX=9913 GN=SPACA9 PE=4 SV=1	SPACA9	1	1.20085e-23	145.77	3	AT(1)AHAPQAS(0.413)GT(0.587)QPQLR	-0.27227	1.185	0.916	0.83	1.219	0.942	0.932	1.152	1.078	0.852
binding	O77797	20	Y	A-kinase anchor protein 3 OS=Bos taurus OX=9913 GN=AKAP3 PE=2 SV=2	AKAP3	0.909585	3.99844e-151	264.85	2	VDVY(0.91)S(0.09)PGDSQPQDWK	0.97062	1.241	0.715	0.568	1.691	0.926	0.964	1.431	1.017	0.945
binding	A0A3Q1ME26	86	S	Nardilysin convertase OS=Bos taurus OX=9913 GN=NRDC PE=3 SV=1	NRDC	1	0.00409159	72.209	2	LGADES(1)EEEGRR	1.0005		1.059	1.24		0.864	0.841		0.92	0.743
binding	O77797	720	Y	A-kinase anchor protein 3 OS=Bos taurus OX=9913 GN=AKAP3 PE=2 SV=2	AKAP3	0.959635	4.1222e-05	65.833	4	SGDASRPTSAFPES(0.001)LY(0.96)ECLS(0.031)T(0.008)K	1.0605	1.065	1.17	0.838	1.05	0.88	1.309	1.057	1.017	0.92
binding	A0A3Q1ME26	325	S	Nardilysin convertase OS=Bos taurus OX=9913 GN=NRDC PE=3 SV=1	NRDC	1	2.03149e-71	198.55	2	EVEAVDS(1)EYQLAR	0.88892		1.054	1.033		1.002	0.876		1.034	1.068
binding	A0A3Q1ME26	333	S	Nardilysin convertase OS=Bos taurus OX=9913 GN=NRDC PE=3 SV=1	NRDC	0.999701	0.000590237	57.238	4	EVEAVDSEYQLARPS(1)DANRK	0.1783		0.865	1.49		0.998	1.019		0.886	1.041
binding	A0A3Q1ME26	930	S	Nardilysin convertase OS=Bos taurus OX=9913 GN=NRDC PE=3 SV=1	NRDC	0.969129	0.000308003	93.388	2	GDANS(0.969)EVT(0.031)VYYQSGAR	-0.59745		1.166	1.121		1.095	0.753		0.991	0.834
binding	O77797	411	Y	A-kinase anchor protein 3 OS=Bos taurus OX=9913 GN=AKAP3 PE=2 SV=2	AKAP3	0.761097	0.000249458	65.043	3	DKS(0.01)ES(0.199)Y(0.761)S(0.029)LVSMK	-2.4898
binding	A0A3Q1LX71	55	S	Ornithine decarboxylase antizyme 3 OS=Bos taurus OX=9913 GN=OAZ3 PE=4 SV=1	OAZ3	0.999127	3.24553e-12	126.84	4	S(0.999)IT(0.001)TYKEEEDLTLRPR	0.61422	1.031		1.29	0.984		0.885	1.011		0.892
binding	A0A3Q1MNF0	634	S	Acyl-CoA synthetase long chain family member 6 OS=Bos taurus OX=9913 GN=ACSL6 PE=4 SV=1	ACSL6	0.999954	1.71302e-34	150.94	4	AIHIHS(1)DMFSVQNGLLTPTLK	0.39901
binding	A0A3Q1MYU9	127	S	Sperm acrosome associated 9 OS=Bos taurus OX=9913 GN=SPACA9 PE=4 SV=1	SPACA9	0.999941	0.00609434	48.288	3	YPHDVVNHLS(1)CDEAR	-1.6116
binding	A0A3Q1MYU9	113	S	Sperm acrosome associated 9 OS=Bos taurus OX=9913 GN=SPACA9 PE=4 SV=1	SPACA9	0.904842	0.00272737	65.724	2	TLVSQS(0.001)NDLS(0.093)S(0.905)LR	0.65058	0.862	0.981	0.9	0.996	0.942	1.02	1.146	1.064	1.161
binding	A0A3Q1M4Q5	323	S	Phosphate cytidylyltransferase 1, choline, alpha OS=Bos taurus OX=9913 GN=PCYT1A PE=4 SV=1	PCYT1A	0.893552	0.00640439	62.162	2	QS(0.916)PS(0.136)NS(0.894)PT(0.055)R	0.56118	1.166	0.827	1.022	0.857	0.864	1.062	0.992	1.013	1.113
binding	A0A3Q1M4Q5	343	S	Phosphate cytidylyltransferase 1, choline, alpha OS=Bos taurus OX=9913 GN=PCYT1A PE=4 SV=1	PCYT1A	0.562081	4.32059e-05	91.812	2	T(0.438)S(0.562)PPS(0.677)S(0.322)PT(0.001)NLSR	0.65404	1.351	0.995	1.236	0.819	0.941	1.114	0.802	0.863	0.726
binding	O77797	98	T	A-kinase anchor protein 3 OS=Bos taurus OX=9913 GN=AKAP3 PE=2 SV=2	AKAP3	0.445359	0.000114343	82.885	3	GFCVDYYNT(0.445)T(0.322)S(0.236)RGS(0.996)PGR	2.6143
binding	A0A3Q1M4Q5	346	S	Phosphate cytidylyltransferase 1, choline, alpha OS=Bos taurus OX=9913 GN=PCYT1A PE=4 SV=1	PCYT1A	0.676963	4.32059e-05	91.812	2	T(0.438)S(0.562)PPS(0.677)S(0.322)PT(0.001)NLSR	0.65404	1.351	0.995	1.236	0.819	0.941	1.114	0.802	0.863	0.726
binding	Q3MHM7	29	S	60S ribosomal protein L35 OS=Bos taurus OX=9913 GN=RPL35 PE=2 SV=3	RPL35	1	3.87601e-09	113.86	3	QLEDLKVELS(1)QLR	0.47766	1.346	0.828	0.928	0.997	1.243	0.973	1.464	0.833	0.895
binding	P19858	89	S	L-lactate dehydrogenase A chain OS=Bos taurus OX=9913 GN=LDHA PE=2 SV=2	LDHA	0.999019	0.0209619	55.291	2	DYNVT(0.001)ANS(0.999)R	3.0109
binding	A0A3Q1MYU9	184	S	Sperm acrosome associated 9 OS=Bos taurus OX=9913 GN=SPACA9 PE=4 SV=1	SPACA9	0.97297	2.67223e-16	130.16	2	ATAHAPQAS(0.973)GT(0.027)QPQLR	-0.32307	0.987	0.968	0.847	1.168	1.017	0.899	1.206	1.126	0.886
binding	Q3MHM7	45	S	60S ribosomal protein L35 OS=Bos taurus OX=9913 GN=RPL35 PE=2 SV=3	RPL35	0.999916	1.03495e-06	105.14	4	VTGGAASKLS(1)K	-0.081678	1.442	0.798	0.911	1.371	0.747	0.861	1.569	1.067	0.847
binding	A0A3Q1LV18	158	S	T-complex protein 1 subunit beta OS=Bos taurus OX=9913 GN=CCT2 PE=1 SV=1	CCT2	0.956763	3.24267e-12	122.19	2	QDLMNIAGTTLS(0.957)S(0.043)K	2.6869	1.13			1.085			0.951
binding	O77797	99	T	A-kinase anchor protein 3 OS=Bos taurus OX=9913 GN=AKAP3 PE=2 SV=2	AKAP3	0.44857	0.00555149	47.806	4	KGFCVDY(0.002)Y(0.006)NT(0.12)T(0.449)S(0.449)RGS(0.974)PGR	-0.26228
binding	E1B836	104	S	Enkurin, TRPC channel interacting protein OS=Bos taurus OX=9913 GN=ENKUR PE=4 SV=2	ENKUR	1	4.80852e-29	169.64	2	TDHPVMGIQS(1)EK	0.0055838	0.928	1	1.165	1.093	0.889	0.978	0.976	1.028	1.087
binding	O77797	617	S	A-kinase anchor protein 3 OS=Bos taurus OX=9913 GN=AKAP3 PE=2 SV=2	AKAP3	0.999999	8.57451e-62	184.34	4	NLLSETIFKS(1)DHS(1)CDPK	0.090971	0.947	0.956	0.86	1.018	0.947	1.205	1.026	1.149	1.198
binding	A0A3Q1MYU9	91	T	Sperm acrosome associated 9 OS=Bos taurus OX=9913 GN=SPACA9 PE=4 SV=1	SPACA9	0.999818	2.85363e-45	165.31	4	LCQHFEALHAGT(1)PVTNNLLEK	0.67047	0.941	0.918	1.162	0.937	1.044	1.071	1.055	0.983	0.932
binding	E1B836	192	S	Enkurin, TRPC channel interacting protein OS=Bos taurus OX=9913 GN=ENKUR PE=4 SV=2	ENKUR	1	0.00592615	92.239	3	RLS(1)DEER	0.44138	1.122	1.321	0.858	1.153	0.801	0.821	1.419	0.961	0.72
binding	A0A3Q1MYU9	156	S	Sperm acrosome associated 9 OS=Bos taurus OX=9913 GN=SPACA9 PE=4 SV=1	SPACA9	1	0.00285221	92.866	3	EWVAHS(1)EK	0.12281	0.809	1.162	1.698	0.837	0.829	0.952	0.857	0.943	0.954
binding	A0A3Q1LVI8	624	S	G protein-coupled receptor kinase OS=Bos taurus OX=9913 GN=GRK3 PE=3 SV=1	GRK3	0.999985	1.55015e-05	92.147	3	SAVVELSKPPLCHRNS(1)NGL	-0.25022
binding	A0A3Q1MYU9	186	T	Sperm acrosome associated 9 OS=Bos taurus OX=9913 GN=SPACA9 PE=4 SV=1	SPACA9	0.997835	1.55118e-18	138.57	2	ATAHAPQAS(0.002)GT(0.998)QPQLR	-0.20837	1.123	0.987	0.847	1.175	0.938	0.917	1.125	1.138	0.844
binding	P20959	201	S	Insulin-like growth factor-binding protein 3 OS=Bos taurus OX=9913 GN=IGFBP3 PE=1 SV=3	IGFBP3	0.873214	7.04874e-34	154.77	3	YKVDYESQSTDTQNFS(0.873)S(0.123)ES(0.004)K	0.27092	0.776	0.873	1.484	0.887	1.103	1.133	0.861	1.033	1.348
binding	Q2TBJ9	185	S	Calcium-binding and spermatid-specific protein 1 OS=Bos taurus OX=9913 GN=CABS1 PE=2 SV=1	CABS1	0.919341	6.40747e-05	95.236	2	SDVS(0.003)NYS(0.066)S(0.919)S(0.011)VK	-0.59218
binding	O77797	199	S	A-kinase anchor protein 3 OS=Bos taurus OX=9913 GN=AKAP3 PE=2 SV=2	AKAP3	0.999999	4.18025e-144	225.36	4	VASELVNETVTACSKNT(1)PS(1)DKAPGSGDR	-0.11513	0.989	0.817	0.691	1.152	0.949	1.121	1.194	1.19	1.263
binding	O77797	620	S	A-kinase anchor protein 3 OS=Bos taurus OX=9913 GN=AKAP3 PE=2 SV=2	AKAP3	1	1.06739e-71	198.56	3	NLLS(0.821)ET(0.179)IFKS(1)DHS(1)CDPK	1.3522	0.942	0.957	0.888	1.021	0.944	1.195	0.998	1.151	1.208
binding	A0A3Q1M4X9	317	S	Phosphorylase b kinase gamma catalytic chain, liver/testis isoform OS=Bos taurus OX=9913 GN=PHKG2 PE=3 SV=1	PHKG2	1	0.0105194	70.332	3	VALS(1)AHR	0.92449	1.267	0.941	1.08	1.367	0.848	0.677	1.298	1.032	0.83
binding	Q2KIM6	188	S	Glutathione S-transferase zeta 1 OS=Bos taurus OX=9913 GN=GSTZ1 PE=1 SV=1	GSTZ1	0.999697	0.0105996	61.11	2	VDLTPYPTIS(1)R	3.0428			0.741			0.9			1
binding	O77797	611	S	A-kinase anchor protein 3 OS=Bos taurus OX=9913 GN=AKAP3 PE=2 SV=2	AKAP3	0.999015	1.06739e-71	198.56	2	NLLS(0.999)ET(0.001)IFK	-0.72359	0.929	0.988	0.888	1.019	0.947	1.181	0.982	1.137	1.23
binding	A0A3Q1MYU9	212	S	Sperm acrosome associated 9 OS=Bos taurus OX=9913 GN=SPACA9 PE=4 SV=1	SPACA9	0.92631	8.79319e-12	119.8	3	DQGS(0.926)S(0.074)KPPWRPPGGK	-0.02707	0.91	0.776	1.308	0.943	0.731	1.156	0.986	1.103	1.16
binding	A6QQS3	244	S	Protein chibby homolog 2 OS=Bos taurus OX=9913 GN=CBY2 PE=2 SV=2	CBY2	0.947538	7.25635e-11	134.06	2	GRENS(0.948)T(0.052)LQLLR	1.8604	0.691	1.607	1.297	0.797	1.585	1.064	0.763	1.074	0.744
binding	A4IF87	4	S	Dihydroxyacetone phosphate acyltransferase OS=Bos taurus OX=9913 GN=GNPAT PE=2 SV=1	GNPAT	0.229264	2.09314e-14	103.17	3	MDHS(0.229)S(0.229)S(0.229)S(0.229)NS(0.083)CFSVGSTSPGAVVLLYSK	-0.75627
binding	A0A3Q1M4M0	140	S	Uncharacterized protein OS=Bos taurus OX=9913 PE=3 SV=1	--	0.957626	0.00115834	66.989	3	KGDS(0.042)S(0.958)AEELK	-0.22016
binding	O77797	705	S	A-kinase anchor protein 3 OS=Bos taurus OX=9913 GN=AKAP3 PE=2 SV=2	AKAP3	0.999777	3.24745e-100	200.09	4	SCDSPLAELGDDKS(1)GDASRPTSAFPESLYECLSTK	-0.17404	1.025	0.991	0.877	1.14	1.019	1.102	1.1	1.052	1.017
binding	A0A3Q1MQA0	146	S	RAN binding protein 3 OS=Bos taurus OX=9913 GN=RANBP3 PE=4 SV=1	RANBP3	0.997065	1.11219e-24	169.98	2	S(0.001)PS(0.997)DET(0.002)PALEEK	-0.17759
binding	O77797	579	S	A-kinase anchor protein 3 OS=Bos taurus OX=9913 GN=AKAP3 PE=2 SV=2	AKAP3	1	2.9433e-39	164.88	4	S(1)PAVS(1)HES(1)S(1)LRS(1)PQVGADPEEVEK	-1.2949	1.303	0.973	0.676	1.334	0.941	1.057	1.198	0.971	0.944
binding	O77797	580	S	A-kinase anchor protein 3 OS=Bos taurus OX=9913 GN=AKAP3 PE=2 SV=2	AKAP3	1	2.9433e-39	159.27	4	S(1)PAVS(1)HES(1)S(1)LRS(1)PQVGADPEEVEK	-1.2949	1.338	0.978	0.656	1.346	0.934	1.002	1.25	0.956	0.943
binding	A6QQS3	215	S	Protein chibby homolog 2 OS=Bos taurus OX=9913 GN=CBY2 PE=2 SV=2	CBY2	1	6.2898e-24	129.84	5	ILQVFWEEHQAALGRDDS(1)RAS(1)S(1)PLLHK	-1.6234	1.151	1.088	0.779	1.371	1.16	0.774	1.335	1.215	0.929
binding	A6QQS3	211	S	Protein chibby homolog 2 OS=Bos taurus OX=9913 GN=CBY2 PE=2 SV=2	CBY2	1	6.2898e-24	129.84	5	ILQVFWEEHQAALGRDDS(1)RAS(1)S(1)PLLHK	-1.6234	1.235	1.238	0.849	1.352	1.244	0.778	1.235	1.03	0.804
binding	A6QQS3	225	S	Protein chibby homolog 2 OS=Bos taurus OX=9913 GN=CBY2 PE=2 SV=2	CBY2	0.900934	0.000233191	86.772	3	DNAS(0.099)S(0.901)LEAMK	-0.63802	1.173	1.348	1.037	0.85	0.935	0.723	1.743	1.146	0.828
binding	O77797	583	S	A-kinase anchor protein 3 OS=Bos taurus OX=9913 GN=AKAP3 PE=2 SV=2	AKAP3	1	1.17963e-121	218.16	2	S(1)PQVGADPEEVEKK	0.05695	1.308	0.873	0.653	1.447	0.908	1.025	1.232	1.006	0.98
binding	O77797	21	S	A-kinase anchor protein 3 OS=Bos taurus OX=9913 GN=AKAP3 PE=2 SV=2	AKAP3	1	0	337.16	2	VDVYS(1)PGDS(1)QPQDWK	0.087433	0.924	1.075	0.866	0.983	1.139	1.174	0.948	1.089	1.061
binding	O77797	25	S	A-kinase anchor protein 3 OS=Bos taurus OX=9913 GN=AKAP3 PE=2 SV=2	AKAP3	1	1.667e-170	271.58	2	VDVYS(1)PGDS(1)QPQDWK	0.087433	0.97	1.056	0.879	1.143	0.936	1.199	1.036	1.082	1.014
binding	O77797	100	S	A-kinase anchor protein 3 OS=Bos taurus OX=9913 GN=AKAP3 PE=2 SV=2	AKAP3	0.945036	5.30052e-13	121.26	2	KGFCVDYYNT(0.002)T(0.053)S(0.945)R	-1.1732	1.005	1.026	0.753	1.22	0.84	1.128	1.291	1.064	1.044
binding	A0A3S5ZPJ7	207	S	Tissue specific transplantation antigen P35B OS=Bos taurus OX=9913 GN=TSTA3 PE=1 SV=1	TSTA3	0.991827	9.03392e-19	132.79	3	KVVS(0.992)CLS(0.008)TCIFPDK	-1.4585	0.864	0.879	0.872	1.032	1.01	1.005	1.071	1.051	1.121
binding	A0A3Q1M4M0	77	S	Uncharacterized protein OS=Bos taurus OX=9913 PE=3 SV=1	--	1	0.0104567	107.55	2	GFS(1)LEELR	-0.11602
binding	A0A3Q1LPQ0	419	S	Protein disulfide-isomerase OS=Bos taurus OX=9913 GN=P4HB PE=1 SV=1	P4HB	0.999084	0.0106157	53.751	3	VHS(0.999)FPT(0.001)LK	0.38032
binding	P61285	64	S	Dynein light chain 1, cytoplasmic OS=Bos taurus OX=9913 GN=DYNLL1 PE=1 SV=1	DYNLL1	0.951304	7.03609e-06	109.79	3	NFGS(0.951)Y(0.001)VT(0.048)HETK	-0.16768	0.989	0.897	0.965	1.232	0.898	1.028	0.999	1.287	0.899
binding	A0A3S5ZPJ7	112	S	Tissue specific transplantation antigen P35B OS=Bos taurus OX=9913 GN=TSTA3 PE=1 SV=1	TSTA3	0.959524	0.00533786	63.85	2	ILVT(0.04)GGS(0.96)GLVGR	1.3799	0.929	0.977	0.953	0.818	0.984	1.072	0.921	1.069	1.1
binding	Q0P5I7	379	S	Ubiquitin-like modifier-activating enzyme 3 OS=Bos taurus OX=9913 GN=UBA3 PE=2 SV=1	UBA3	0.962635	0.00116729	55.158	4	KENCPACSQLPQNIQFS(0.037)PS(0.963)AK	0.067436
binding	P61285	21	S	Dynein light chain 1, cytoplasmic OS=Bos taurus OX=9913 GN=DYNLL1 PE=1 SV=1	DYNLL1	1	3.9692e-146	241.84	3	NADMSEEMQQDS(1)VECATQALEK	-0.25964	0.95	0.954	0.989	1.026	0.941	0.965	1.187	1.052	1.155
binding	P61285	14	S	Dynein light chain 1, cytoplasmic OS=Bos taurus OX=9913 GN=DYNLL1 PE=1 SV=1	DYNLL1	0.999791	1.2153e-08	97.877	3	NADMS(1)EEMQQDSVECATQALEK	-0.38368
binding	A0A3Q1M1X1	260	S	Paxillin OS=Bos taurus OX=9913 GN=PXN PE=1 SV=1	PXN	0.999367	0.0239563	60.064	2	IS(0.999)AS(0.999)S(0.999)AT(0.002)R	3.1072
binding	A0A3Q1M1X1	259	S	Paxillin OS=Bos taurus OX=9913 GN=PXN PE=1 SV=1	PXN	0.999367	0.0239563	60.064	2	IS(0.999)AS(0.999)S(0.999)AT(0.002)R	3.1072
binding	O77797	709	S	A-kinase anchor protein 3 OS=Bos taurus OX=9913 GN=AKAP3 PE=2 SV=2	AKAP3	0.246247	0.000567066	54.622	4	S(0.246)GDAS(0.246)RPT(0.246)S(0.246)AFPES(0.015)LYECLSTK	-0.72702
binding	O77797	103	S	A-kinase anchor protein 3 OS=Bos taurus OX=9913 GN=AKAP3 PE=2 SV=2	AKAP3	0.996419	0.000114343	82.885	3	GFCVDYYNT(0.445)T(0.322)S(0.236)RGS(0.996)PGR	2.6143	1.315	1.046	0.877	1.031	0.92	1.144	0.92	0.966	1.096
binding	A6QQS3	214	S	Protein chibby homolog 2 OS=Bos taurus OX=9913 GN=CBY2 PE=2 SV=2	CBY2	1	6.2898e-24	129.84	5	ILQVFWEEHQAALGRDDS(1)RAS(1)S(1)PLLHK	-1.6234	1.156	1.093	0.774	1.376	1.163	0.774	1.333	1.204	0.931
binding	O77797	748	S	A-kinase anchor protein 3 OS=Bos taurus OX=9913 GN=AKAP3 PE=2 SV=2	AKAP3	0.889534	2.30374e-26	157.42	2	S(0.89)LS(0.11)AQPPEGCTAPK	-0.21104	1.034	0.902	0.961	1.406	0.797	1.077	1.138	0.959	1.118
binding	O77797	183	S	A-kinase anchor protein 3 OS=Bos taurus OX=9913 GN=AKAP3 PE=2 SV=2	AKAP3	1	5.47738e-141	231.28	5	VAS(1)ELVNETVTACS(0.003)KNT(0.994)PS(0.957)DKAPGS(0.046)GDR	-0.33933	1.141	1.028	0.79	1.19	0.95	1.103	1.003	0.919	1.216
binding	O77797	194	S	A-kinase anchor protein 3 OS=Bos taurus OX=9913 GN=AKAP3 PE=2 SV=2	AKAP3	0.994942	1.90481e-13	123.85	3	VAS(1)ELVNETVT(0.005)ACS(0.995)K	-0.14033	0.926	0.634	0.703	0.983	0.954	1.196	1.036	1.306	1.61
binding	A0A3Q1MTN4	360	S	Casein kinase I isoform gamma-1 OS=Bos taurus OX=9913 GN=CSNK1G1 PE=3 SV=1	CSNK1G1	1	0.00129796	78.324	3	DRPS(1)QQPLR	1.0974
binding	Q5E9J9	311	S	STE20-related kinase adapter protein alpha OS=Bos taurus OX=9913 GN=STRADA PE=2 SV=1	STRADA	0.43481	7.73932e-05	69.98	4	NPDMRPS(0.435)AS(0.435)T(0.13)LLNHSFFK	0.18619
binding	O77797	44	S	A-kinase anchor protein 3 OS=Bos taurus OX=9913 GN=AKAP3 PE=2 SV=2	AKAP3	1	7.65578e-12	124.17	3	MS(1)DES(1)LS(1)IFKEAS(1)HDPIR	0.012575	1.064	1.059	0.87	1.039	0.895	1.108	1.107	1.065	1.111
binding	O77797	479	S	A-kinase anchor protein 3 OS=Bos taurus OX=9913 GN=AKAP3 PE=2 SV=2	AKAP3	0.999567	0.00603389	48.244	3	EGIS(1)ACLQGSPFVTPK	-0.17294
binding	O77797	485	S	A-kinase anchor protein 3 OS=Bos taurus OX=9913 GN=AKAP3 PE=2 SV=2	AKAP3	0.999999	7.48045e-39	164.18	3	EGISACLQGS(1)PFVTPK	2.3035	2.487	0.448	0.217	2.102	0.328	0.607	2.981	0.337	0.34
binding	O77797	472	S	A-kinase anchor protein 3 OS=Bos taurus OX=9913 GN=AKAP3 PE=2 SV=2	AKAP3	0.999983	4.37294e-19	155.1	3	EGLTLWHNS(1)QQK	3.2852	1.236	1.016	0.671	1.395	0.775	1.154	1.149	1.005	1.013
binding	O77797	83	S	A-kinase anchor protein 3 OS=Bos taurus OX=9913 GN=AKAP3 PE=2 SV=2	AKAP3	0.564533	0.00484687	57.532	2	EMVS(0.565)S(0.435)GDPR	0.51593	1.164	1.079	0.9	1.035	1.06	1.164	0.969	1.036	0.874
binding	O77797	84	S	A-kinase anchor protein 3 OS=Bos taurus OX=9913 GN=AKAP3 PE=2 SV=2	AKAP3	0.893726	0.00144206	69.672	2	EMVS(0.106)S(0.894)GDPR	0.012845	1.204	0.99	0.676	1.152	0.864	1.2	1.158	1.03	1.094
binding	O77797	126	S	A-kinase anchor protein 3 OS=Bos taurus OX=9913 GN=AKAP3 PE=2 SV=2	AKAP3	0.999994	6.03409e-200	274.6	3	ENPHQGPTCNGS(1)S(1)VDEVSFYANR	-0.50286	1.013	1.011	0.889	1.131	0.996	1.091	1.009	1.074	1.1
binding	O77797	127	S	A-kinase anchor protein 3 OS=Bos taurus OX=9913 GN=AKAP3 PE=2 SV=2	AKAP3	0.999993	7.22792e-72	185.48	3	ENPHQGPTCNGS(1)S(1)VDEVSFYANR	-0.50286	0.994	0.971	0.932	1.093	1.037	1.131	1.01	1.067	1.066
binding	O77797	132	S	A-kinase anchor protein 3 OS=Bos taurus OX=9913 GN=AKAP3 PE=2 SV=2	AKAP3	1	1.61309e-180	265.38	3	ENPHQGPTCNGSSVDEVS(1)FYANR	-0.73662	1.056	1.17	0.82	1.219	1.115	1.107	0.906	1.041	0.86
binding	O77797	75	S	A-kinase anchor protein 3 OS=Bos taurus OX=9913 GN=AKAP3 PE=2 SV=2	AKAP3	1	2.84002e-09	133.04	2	FKPGES(1)S(1)LGR	-1.0975	1.123	1.386	1.032	0.975	1.003	1.169	0.856	0.828	0.863
binding	O77797	76	S	A-kinase anchor protein 3 OS=Bos taurus OX=9913 GN=AKAP3 PE=2 SV=2	AKAP3	1	2.84002e-09	133.04	2	FKPGES(1)S(1)LGR	-1.0975	1.146	1.312	0.987	1.042	0.973	1.141	0.93	0.881	0.853
binding	O77797	572	S	A-kinase anchor protein 3 OS=Bos taurus OX=9913 GN=AKAP3 PE=2 SV=2	AKAP3	1	8.41477e-13	85.939	4	S(1)PAVS(1)HES(1)S(1)LRS(1)PQVGADPEEVEK	-1.2949	1.234	1.184	0.775	1.199	0.889	1.035	1.13	0.993	0.908
binding	A0A3Q1M3L0	311	S	Ras responsive element binding protein 1 OS=Bos taurus OX=9913 GN=RREB1 PE=4 SV=1	RREB1	1	0.0227642	44.349	2	CIS(1)EQHR	-0.19796
binding	Q5E9J9	313	S	STE20-related kinase adapter protein alpha OS=Bos taurus OX=9913 GN=STRADA PE=2 SV=1	STRADA	0.43481	7.73932e-05	69.98	4	NPDMRPS(0.435)AS(0.435)T(0.13)LLNHSFFK	0.18619
binding	Q5E9J9	329	S	STE20-related kinase adapter protein alpha OS=Bos taurus OX=9913 GN=STRADA PE=2 SV=1	STRADA	1	4.71309e-06	74.516	3	RAS(1)EALPELLRPVTPITTFEGR	-0.25327	0.921	1.039	0.773	1.047	1.042	1.055	0.989	1.088	1.076
binding	Q5E9J9	272	S	STE20-related kinase adapter protein alpha OS=Bos taurus OX=9913 GN=STRADA PE=2 SV=1	STRADA	0.583153	0.000885205	59.574	3	SAANSGLSES(0.001)LAPS(0.583)T(0.416)PR	4.0199
binding	O77797	750	S	A-kinase anchor protein 3 OS=Bos taurus OX=9913 GN=AKAP3 PE=2 SV=2	AKAP3	0.999527	4.45977e-23	145.17	2	SLS(1)AQPPEGCTAPK	-0.48815	0.987	0.921	0.79	1.048	1.096	1.316	0.96	1.068	1.11
binding	O77797	576	S	A-kinase anchor protein 3 OS=Bos taurus OX=9913 GN=AKAP3 PE=2 SV=2	AKAP3	1	6.72903e-30	145.07	4	S(1)PAVS(1)HES(1)S(1)LRS(1)PQVGADPEEVEK	-1.2949	1.275	0.957	0.649	1.33	0.961	1.024	1.22	1.009	0.968
binding	O77797	242	S	A-kinase anchor protein 3 OS=Bos taurus OX=9913 GN=AKAP3 PE=2 SV=2	AKAP3	0.954628	0.00473767	61.344	2	GPDDRPS(0.955)S(0.045)K	-1.6259	1.639	0.685	0.922	1.536	0.421	1.072	1.396	0.992	0.858
binding	O77797	772	T	A-kinase anchor protein 3 OS=Bos taurus OX=9913 GN=AKAP3 PE=2 SV=2	AKAP3	0.993371	1.915e-08	116.39	3	VIVS(1)NHNLT(0.007)DT(0.993)VQNK	3.0457	1.153	1.01	0.949	0.985	0.983	1.172	0.955	1.072	1.01
binding	O77797	712	T	A-kinase anchor protein 3 OS=Bos taurus OX=9913 GN=AKAP3 PE=2 SV=2	AKAP3	0.246247	0.000567066	54.622	4	S(0.246)GDAS(0.246)RPT(0.246)S(0.246)AFPES(0.015)LYECLSTK	-0.72702
binding	A0A3Q1M4Q5	331	S	Phosphate cytidylyltransferase 1, choline, alpha OS=Bos taurus OX=9913 GN=PCYT1A PE=4 SV=1	PCYT1A	0.682768	0.0137096	41.621	3	ERS(0.999)PS(0.683)PS(0.319)FR	0.17421	0.921	0.93	1.038	1.001	0.989	0.972	1.116	1.019	0.933
binding	A0A3Q1MVS3	256	S	Serine/threonine-protein phosphatase 2A 55 kDa regulatory subunit B OS=Bos taurus OX=9913 GN=PPP2R2A PE=3 SV=1	PPP2R2A	0.999999	0.000408467	82.705	4	ASALCDRHS(1)K	-0.83538
binding	A0A3Q1M4Q5	356	S	Phosphate cytidylyltransferase 1, choline, alpha OS=Bos taurus OX=9913 GN=PCYT1A PE=4 SV=1	PCYT1A	0.999959	2.39033e-05	96.379	3	HKS(1)AAYDISEDEED	1.0079	0.96	1.005	1.224	0.944	0.93	0.964	0.867	0.832	1.187
binding	Q5E9J9	281	S	STE20-related kinase adapter protein alpha OS=Bos taurus OX=9913 GN=STRADA PE=2 SV=1	STRADA	0.916866	0.0195738	42.708	3	T(0.029)S(0.029)NGDS(0.917)PS(0.025)HPYHR	-1.1879	0.929	1.033	0.9	1.308	0.916	0.608	1.786	0.745	1.055
binding	O77797	724	S	A-kinase anchor protein 3 OS=Bos taurus OX=9913 GN=AKAP3 PE=2 SV=2	AKAP3	0.958169	7.14907e-46	167.06	3	SGDASRPTSAFPESLYECLS(0.958)T(0.042)K	-1.4221	1.122	1.023	0.878	1.194	0.957	1.125	1.137	0.945	0.96
binding	O77797	718	S	A-kinase anchor protein 3 OS=Bos taurus OX=9913 GN=AKAP3 PE=2 SV=2	AKAP3	0.999998	1.05308e-45	165.34	3	SGDASRPTSAFPES(1)LYECLSTK	-2.9498	1.093	1.078	0.842	1.103	0.892	1.149	1.209	1.014	0.952
binding	O77797	197	T	A-kinase anchor protein 3 OS=Bos taurus OX=9913 GN=AKAP3 PE=2 SV=2	AKAP3	0.999986	1.02434e-150	245.07	4	NT(1)PS(1)DKAPGS(0.992)GDRAS(0.921)GT(0.078)LQS(0.009)PPNLK	-3.3024	0.959	0.748	0.652	1.182	0.896	1.057	1.285	1.279	1.338
binding	F1N427	218	S	Septin-12 OS=Bos taurus OX=9913 GN=SEPTIN12 PE=3 SV=2	SEPTIN12	0.865911	7.57792e-05	93.623	3	T(0.134)HS(0.866)IEVYPQK	1.6249	0.956	0.966	1.028	1.067	1.041	0.975	1.055	0.952	1.112
binding	A0A3Q1M148	798	S	Cut like homeobox 1 OS=Bos taurus OX=9913 GN=CUX1 PE=4 SV=1	CUX1	0.9873	2.82536e-05	68.074	5	IRASET(0.122)GS(0.89)DEAIKS(0.987)ILEQAK	-0.7575
binding	O77797	765	S	A-kinase anchor protein 3 OS=Bos taurus OX=9913 GN=AKAP3 PE=2 SV=2	AKAP3	1	9.2667e-242	303.73	3	VIVS(1)NHNLT(1)DTVQNK	0.060328	1.12	1.025	0.772	1.132	0.897	1.093	1.071	0.999	1.236
binding	Q0IIF7	271	S	Ubiquitin carboxyl-terminal hydrolase 14 OS=Bos taurus OX=9913 GN=USP14 PE=2 SV=3	USP14	0.999495	0.000121127	79.935	3	GKES(0.999)QLQLS(0.001)CFINQEVK	2.8495
binding	A0A3Q1M4Q5	319	S	Phosphate cytidylyltransferase 1, choline, alpha OS=Bos taurus OX=9913 GN=PCYT1A PE=4 SV=1	PCYT1A	0.921215	0.00640439	62.162	2	QS(0.921)PS(0.314)NS(0.669)PT(0.095)RER	-0.30644	1.166	0.827	1.022	0.857	0.864	1.062	0.992	1.013	1.113
binding	Q2T9Q1	170	S	TBC1 domain family member 20 OS=Bos taurus OX=9913 GN=TBC1D20 PE=2 SV=1	TBC1D20	0.5	0.00965044	73.665	3	LS(0.5)T(0.5)HHLR	0.025273
binding	O77797	431	S	A-kinase anchor protein 3 OS=Bos taurus OX=9913 GN=AKAP3 PE=2 SV=2	AKAP3	1	0.00975038	88.596	2	NVNFAS(1)MK	-0.98849	1.171	0.94	0.664	1.485	0.969	0.875	1.212	1.161	0.941
binding	O77797	730	T	A-kinase anchor protein 3 OS=Bos taurus OX=9913 GN=AKAP3 PE=2 SV=2	AKAP3	0.499465	3.94867e-13	123.74	3	GT(0.499)GT(0.499)AET(0.001)LLQNAYQAIHNELR	0.3591
binding	O77797	434	S	A-kinase anchor protein 3 OS=Bos taurus OX=9913 GN=AKAP3 PE=2 SV=2	AKAP3	0.999896	1.05533e-23	163.41	3	NVNFASMKS(1)EGK	0.15754	1.17	0.963	0.653	1.274	0.997	1.155	1.226	1.012	0.926
binding	O77797	713	S	A-kinase anchor protein 3 OS=Bos taurus OX=9913 GN=AKAP3 PE=2 SV=2	AKAP3	0.246247	0.000567066	54.622	4	S(0.246)GDAS(0.246)RPT(0.246)S(0.246)AFPES(0.015)LYECLSTK	-0.72702
binding	A0A3Q1M148	792	S	Cut like homeobox 1 OS=Bos taurus OX=9913 GN=CUX1 PE=4 SV=1	CUX1	0.889969	2.82536e-05	68.074	5	IRASET(0.122)GS(0.89)DEAIKS(0.987)ILEQAK	-0.7575
binding	A0A3Q1M4Q5	315	S	Phosphate cytidylyltransferase 1, choline, alpha OS=Bos taurus OX=9913 GN=PCYT1A PE=4 SV=1	PCYT1A	1	0.0108362	105.4	2	MLQAIS(1)PR	-0.39799	0.864	0.89	1.394	0.975	0.94	0.871	0.889	1.026	1.082
binding	Q2T9Q1	171	T	TBC1 domain family member 20 OS=Bos taurus OX=9913 GN=TBC1D20 PE=2 SV=1	TBC1D20	0.5	0.00965044	73.665	3	LS(0.5)T(0.5)HHLR	0.025273
binding	A0A3Q1M4Q5	329	S	Phosphate cytidylyltransferase 1, choline, alpha OS=Bos taurus OX=9913 GN=PCYT1A PE=4 SV=1	PCYT1A	0.998698	0.0137096	41.621	3	ERS(0.999)PS(0.683)PS(0.319)FR	0.17421	0.921	0.93	1.038	1.001	0.989	0.972	1.116	1.019	0.933
binding	O77797	681	S	A-kinase anchor protein 3 OS=Bos taurus OX=9913 GN=AKAP3 PE=2 SV=2	AKAP3	1	6.43841e-93	209.4	4	LDGHMNGQMVDHLMDS(1)VMK	-0.62297	0.957	0.977	0.886	1.038	0.976	1.201	1.003	1.084	1.18
binding	A0A3Q1M0W8	496	S	Vacuolar protein sorting-associated protein 16 homolog OS=Bos taurus OX=9913 GN=VPS16 PE=3 SV=1	VPS16	1	0.00130687	103.91	2	DVS(1)DEDVAR	0.80037
binding	O77797	10	S	A-kinase anchor protein 3 OS=Bos taurus OX=9913 GN=AKAP3 PE=2 SV=2	AKAP3	1	3.19441e-30	171.78	2	VDWLQS(1)QNGVCK	-1.1772	1.032	1.09	0.879	1.192	0.94	1.132	1.06	1.03	0.968
binding	O77797	33	S	A-kinase anchor protein 3 OS=Bos taurus OX=9913 GN=AKAP3 PE=2 SV=2	AKAP3	1	8.85148e-193	264.19	3	MS(1)DES(1)LS(1)IFKEAS(1)HDPIR	0.012575	0.936	1.086	0.867	1.108	0.983	1.111	1.033	1.09	1.089
binding	F1N427	226	S	Septin-12 OS=Bos taurus OX=9913 GN=SEPTIN12 PE=3 SV=2	SEPTIN12	0.999996	1.14285e-08	115.5	4	THSIEVYPQKS(1)FDEDVNDK	-1.4558	1	0.943	0.913	1.124	1.057	0.981	1.002	1.072	1.062
binding	O77797	243	S	A-kinase anchor protein 3 OS=Bos taurus OX=9913 GN=AKAP3 PE=2 SV=2	AKAP3	0.974521	0.00154742	86.911	2	GPDDRPS(0.025)S(0.975)K	1.5112	1.686	0.702	0.823	1.651	0.297	1.07	1.485	0.908	0.95
binding	O77797	821	S	A-kinase anchor protein 3 OS=Bos taurus OX=9913 GN=AKAP3 PE=2 SV=2	AKAP3	1	8.55387e-15	150.37	2	S(1)VGEVLQSVLR	-0.015665	1.036	0.937	0.986	1.173	0.896	1.162	1.036	1.068	1.038
binding	A0A3Q1M1X1	257	S	Paxillin OS=Bos taurus OX=9913 GN=PXN PE=1 SV=1	PXN	0.999003	0.0239563	60.064	2	IS(0.999)AS(0.999)S(0.999)AT(0.002)R	3.1072
binding	O77797	812	S	A-kinase anchor protein 3 OS=Bos taurus OX=9913 GN=AKAP3 PE=2 SV=2	AKAP3	1	6.81861e-15	152.34	3	LLQLS(1)AAAVEK	0.99533	1.188	0.942	0.733	1.226	1.09	1.208	1.025	0.898	1.032
binding	O77797	112	S	A-kinase anchor protein 3 OS=Bos taurus OX=9913 GN=AKAP3 PE=2 SV=2	AKAP3	1	0.0026633	96.342	3	LHFEMS(1)HR	-0.72876	1.372	1.028	0.835	1.193	0.76	1.231	1.071	0.87	1.011
binding	O77797	212	T	A-kinase anchor protein 3 OS=Bos taurus OX=9913 GN=AKAP3 PE=2 SV=2	AKAP3	1	1.57553e-16	142.19	3	APGS(1)GDRAS(1)GT(1)LQS(1)PPNLK	-1.2903	0.921	0.923	0.751	1.086	1.121	1.278	0.933	1.105	1.178
binding	A0A3Q1LYL2	263	S	Uncharacterized protein OS=Bos taurus OX=9913 GN=ACOT7 PE=4 SV=1	ACOT7	0.954889	0.00012855	82.635	3	T(0.003)NIVT(0.042)AS(0.955)VDAINFHDK	-2.5172			1.326			1.072			1.052
binding	O77797	695	S	A-kinase anchor protein 3 OS=Bos taurus OX=9913 GN=AKAP3 PE=2 SV=2	AKAP3	1	1.13399e-163	269.87	2	SCDS(1)PLAELGDDK	-0.26029	1.014	0.977	0.782	1.15	1.032	1.065	1.117	1.093	1.101
binding	O77797	828	S	A-kinase anchor protein 3 OS=Bos taurus OX=9913 GN=AKAP3 PE=2 SV=2	AKAP3	1	4.78781e-07	114.21	2	SVGEVLQS(1)VLR	0.15259	1.081	0.976	0.826	1.076	0.932	1.16	1.132	1.148	0.998
binding	O77797	692	S	A-kinase anchor protein 3 OS=Bos taurus OX=9913 GN=AKAP3 PE=2 SV=2	AKAP3	0.982755	5.42964e-54	194.05	2	S(0.983)CDS(0.017)PLAELGDDK	-1.5748	0.938	0.944	0.96	1.075	1.003	1.009	1.107	1.177	1.096
biological regulation	Q29455	11	T	DnaJ homolog subfamily C member 5 OS=Bos taurus OX=9913 GN=DNAJC5 PE=1 SV=1	DNAJC5	0.478766	1.99991e-123	240.25	3	S(0.024)LS(0.206)T(0.479)S(0.479)GES(0.811)LY(0.001)HVLGLDK	-1.0745
biological regulation	Q32P59	4	S	SRA stem-loop-interacting RNA-binding protein, mitochondrial OS=Bos taurus OX=9913 GN=SLIRP PE=3 SV=1	SLIRP	1	0.0224477	49.097	2	MAAS(1)AAR	-3.9122
biological regulation	Q29455	15	S	DnaJ homolog subfamily C member 5 OS=Bos taurus OX=9913 GN=DNAJC5 PE=1 SV=1	DNAJC5	0.994829	1.99991e-123	240.25	2	S(0.236)LS(0.125)T(0.321)S(0.323)GES(0.995)LYHVLGLDK	0.80665	1.011	0.715	1.19	1.221	0.887	1.017	0.911	0.994	0.99
biological regulation	A0A3Q1MJN1	22	S	Cell division cycle 14B OS=Bos taurus OX=9913 GN=CDC14B PE=4 SV=1	CDC14B	0.992697	0.00866845	54.09	2	RCS(0.993)LS(0.006)S(0.002)PGVK	0.045079	1.242		0.922	1.089		1.11	0.845		0.97
biological regulation	A0A3Q1MFL9	74	S	Nucleoporin SEH1 OS=Bos taurus OX=9913 GN=SEH1L PE=3 SV=1	SEH1L	0.556852	0.00296462	49.765	3	VTWAHPEFGQVLAS(0.557)CS(0.443)FDR	0.77291
biological regulation	Q29455	12	S	DnaJ homolog subfamily C member 5 OS=Bos taurus OX=9913 GN=DNAJC5 PE=1 SV=1	DNAJC5	0.794874	1.99991e-123	240.25	3	S(0.043)LS(0.135)T(0.44)S(0.795)GES(0.587)LYHVLGLDK	-0.042911	0.75	0.723	1.156	1.268	1.058	1.03	0.842	1.036	1.078
biological regulation	A0A3Q1MJN1	232	S	Cell division cycle 14B OS=Bos taurus OX=9913 GN=CDC14B PE=4 SV=1	CDC14B	1	1.01559e-05	99.498	3	FLAFCGPHS(1)R	-2.2983	0.962		0.791	0.981		1.115	0.918		1.006
biological regulation	Q29455	191	S	DnaJ homolog subfamily C member 5 OS=Bos taurus OX=9913 GN=DNAJC5 PE=1 SV=1	DNAJC5	0.896062	6.22063e-28	109.99	3	EAADTPIVIQPAS(0.522)AT(0.208)ET(0.238)T(0.031)QLT(0.002)ADS(0.009)HPS(0.896)YHT(0.094)DGFN	0.32053	1.012	0.977	1.301	0.885	1.137	1.144	0.568	0.769	0.921
biological regulation	Q29455	177	S	DnaJ homolog subfamily C member 5 OS=Bos taurus OX=9913 GN=DNAJC5 PE=1 SV=1	DNAJC5	0.522126	1.12261e-19	89.763	3	EAADTPIVIQPAS(0.522)AT(0.208)ET(0.238)T(0.031)QLT(0.002)ADS(0.009)HPS(0.896)YHT(0.094)DGFN	0.32053	1.041	0.918	1.372	0.865	1.302	1.198	0.466	0.628	0.885
biological regulation	Q17QI1	132	S	Trafficking protein particle complex subunit 1 OS=Bos taurus OX=9913 GN=TRAPPC1 PE=2 SV=1	TRAPPC1	0.999664	0.00524447	74.962	3	SRLDS(1)YVR	-0.34205	0.883	0.7	0.665	0.711	1.514	1.167	0.995	1.299	1.14
biological regulation	A0A3Q1MVC3	293	S	Proteasome activator complex subunit 4 OS=Bos taurus OX=9913 GN=PSME4 PE=4 SV=1	PSME4	0.999997	7.95993e-05	73.294	3	SLNLPVGS(1)S(1)QVLVPR	-2.2329
biological regulation	A0A3Q1MLW0	129	S	Serine/threonine-protein phosphatase OS=Bos taurus OX=9913 GN=PPP1CC PE=3 SV=1	PPP1CC	1	1.5278e-07	118.76	3	GNHECAS(1)INR	0.78397	0.993	0.899	0.821	1.114	0.988	1.055	1.263	1.164	0.913
biological regulation	A0A3Q1MH19	153	S	Serine/threonine-protein phosphatase OS=Bos taurus OX=9913 GN=PPP4C PE=3 SV=1	PPP4C	0.905483	1.33812e-17	134.86	3	IFCVHGGLS(0.095)PS(0.905)IQTLDQIR	-0.34069		1.044			0.974			1.09
biological regulation	A0A3Q1MLW0	177	S	Serine/threonine-protein phosphatase OS=Bos taurus OX=9913 GN=PPP1CC PE=3 SV=1	PPP1CC	1	5.05805e-45	168.75	3	IFCCHGGLS(1)PDLQS(1)MEQIR	0.56063	0.91	0.852	0.899	1.24	0.922	1.042	1.126	1.219	1.018
biological regulation	A0A3Q1MLW0	182	S	Serine/threonine-protein phosphatase OS=Bos taurus OX=9913 GN=PPP1CC PE=3 SV=1	PPP1CC	1	9.59202e-36	159.98	3	IFCCHGGLS(1)PDLQS(1)MEQIR	0.56063	0.916	0.838	0.856	1.121	0.966	1.145	1.012	1.314	1.027
biological regulation	A0A3Q1MLW0	11	S	Serine/threonine-protein phosphatase OS=Bos taurus OX=9913 GN=PPP1CC PE=3 SV=1	PPP1CC	1	0.00169543	86.803	2	LNIDS(1)IIQR	-2.7306	0.983	0.867	1.093	1.295	0.902	0.994	1.132	1	0.966
biological regulation	A0A3Q1MLW0	317	S	Serine/threonine-protein phosphatase OS=Bos taurus OX=9913 GN=PPP1CC PE=3 SV=1	PPP1CC	0.872262	6.74843e-05	90.412	3	VT(0.128)S(0.872)GLNPSIQK	-0.37803	0.909	0.919	0.782	1.103	1.391	1.505	0.857	0.798	0.828
biological regulation	A0A3Q1MLW0	322	S	Serine/threonine-protein phosphatase OS=Bos taurus OX=9913 GN=PPP1CC PE=3 SV=1	PPP1CC	0.998997	1.16906e-05	100.4	2	VTS(0.001)GLNPS(0.999)IQK	-0.036962	1.324	1.21	1.06	0.929	1.061	1.033	0.898	0.816	0.693
biological regulation	Q0VCY1	170	T	Vesicle-associated membrane protein-associated protein A OS=Bos taurus OX=9913 GN=VAPA PE=2 SV=1	VAPA	0.389906	0.00321896	57.339	3	QDGPVPKPHS(0.286)VS(0.171)LS(0.133)DT(0.39)ET(0.021)R	2.2102
biological regulation	A0A3Q1MID4	52	S	40S ribosomal protein S5 OS=Bos taurus OX=9913 GN=RPS5 PE=3 SV=1	RPS5	0.999347	0.00395518	72.2	3	Y(0.001)LPHS(0.999)AGR	-0.050992
biological regulation	Q0VCY1	168	S	Vesicle-associated membrane protein-associated protein A OS=Bos taurus OX=9913 GN=VAPA PE=2 SV=1	VAPA	0.974035	8.08892e-08	108.44	2	PHSVS(0.023)LS(0.974)DT(0.003)ETR	1.5289	1.157	0.916	2.135	1.355	0.803	0.9	0.973	0.729	0.723
biological regulation	Q0VCY1	166	S	Vesicle-associated membrane protein-associated protein A OS=Bos taurus OX=9913 GN=VAPA PE=2 SV=1	VAPA	0.984793	1.97423e-44	162.47	3	PHS(0.003)VS(0.985)LS(0.012)DTETR	0.63542	1.19	1.167	2.114	1.085	0.905	0.91	0.678	0.813	0.763
biological regulation	Q0VCY1	164	S	Vesicle-associated membrane protein-associated protein A OS=Bos taurus OX=9913 GN=VAPA PE=2 SV=1	VAPA	0.995855	4.25405e-06	102.21	3	QDGPVPKPHS(0.996)VS(0.004)LSDTETR	1.2236	1.468	1.123	2.662	0.977	0.889	1.014	0.542	0.682	0.567
biological regulation	A0A3Q1MH45	192	S	Tr-type G domain-containing protein OS=Bos taurus OX=9913 GN=GSPT2 PE=4 SV=1	GSPT2	0.571012	0.0102593	50.831	3	S(0.571)KS(0.424)VVVPS(0.005)GAPK	-1.1296			1.228			0.905			0.796
biological regulation	A0A3Q1LWD9	43	S	Ferrochelatase OS=Bos taurus OX=9913 GN=FECH PE=3 SV=1	FECH	1	0.00125089	59.728	4	ARS(1)PKPQAQPGNR	1.0033
biological regulation	E1BHU6	852	S	AF4/FMR2 family member 1 OS=Bos taurus OX=9913 GN=AFF1 PE=4 SV=3	AFF1	0.620733	0.0023255	51.495	3	S(0.416)QPLS(0.602)S(0.622)S(0.621)S(0.578)HKES(0.127)S(0.034)K	0.16843
biological regulation	E1BHU6	851	S	AF4/FMR2 family member 1 OS=Bos taurus OX=9913 GN=AFF1 PE=4 SV=3	AFF1	0.622442	0.0023255	51.495	3	S(0.416)QPLS(0.602)S(0.622)S(0.621)S(0.578)HKES(0.127)S(0.034)K	0.16843
biological regulation	Q0VCU1	711	S	Cytoplasmic aconitate hydratase OS=Bos taurus OX=9913 GN=ACO1 PE=2 SV=1	ACO1	0.945459	0.00376209	57.175	3	EFNS(0.042)Y(0.012)GS(0.945)RR	0.58383	0.862	0.985	0.866	1.038	0.87	0.775	0.979	1.011	1.028
biological regulation	Q2NKY9	15	S	Protein jagunal homolog 1 OS=Bos taurus OX=9913 GN=JAGN1 PE=2 SV=1	JAGN1	1	3.15367e-39	188.4	3	AAGT(1)DGS(1)DFQHR	0.8684	1.843	0.985	0.808	1.436	0.746	0.668	1.34	0.757	0.666
biological regulation	E1BHU6	850	S	AF4/FMR2 family member 1 OS=Bos taurus OX=9913 GN=AFF1 PE=4 SV=3	AFF1	0.602452	0.0023255	51.495	3	S(0.416)QPLS(0.602)S(0.622)S(0.621)S(0.578)HKES(0.127)S(0.034)K	0.16843
biological regulation	A0A3Q1MVC3	294	S	Proteasome activator complex subunit 4 OS=Bos taurus OX=9913 GN=PSME4 PE=4 SV=1	PSME4	0.999997	1.16752e-61	195.25	3	SLNLPVGS(1)S(1)QVLVPR	-2.2329
biological regulation	Q2NKY9	12	T	Protein jagunal homolog 1 OS=Bos taurus OX=9913 GN=JAGN1 PE=2 SV=1	JAGN1	1	2.38199e-06	100.23	3	AAGT(1)DGS(1)DFQHR	0.8684	1.73	1.22	0.796	1.415	0.705	0.683	1.294	0.827	0.537
biological regulation	Q2T9M8	20	S	Synaptosomal-associated protein OS=Bos taurus OX=9913 GN=SNAP23 PE=2 SV=1	SNAP23	0.99452	2.12262e-10	81.807	3	ANQVT(0.002)DES(0.995)LES(0.422)T(0.581)RR	1.3902	1.099	1.077	0.985	0.888	0.996	0.916	1.163	0.83	0.912
biological regulation	Q29455	8	S	DnaJ homolog subfamily C member 5 OS=Bos taurus OX=9913 GN=DNAJC5 PE=1 SV=1	DNAJC5	0.361137	0.000681434	61.276	3	S(0.361)LS(0.361)T(0.092)S(0.092)GES(0.092)LY(0.002)HVLGLDK	0.60869
biological regulation	Q5E9J9	272	S	STE20-related kinase adapter protein alpha OS=Bos taurus OX=9913 GN=STRADA PE=2 SV=1	STRADA	0.583153	0.000885205	59.574	3	SAANSGLSES(0.001)LAPS(0.583)T(0.416)PR	4.0199
biological regulation	A0A3Q1MLK2	519	S	G protein pathway suppressor 1 OS=Bos taurus OX=9913 GN=GPS1 PE=4 SV=1	GPS1	0.963073	0.000401775	78.513	2	EGSQGELT(1)PANS(0.963)QS(0.037)R	-0.49662
biological regulation	G3X757	748	S	Transitional endoplasmic reticulum ATPase OS=Bos taurus OX=9913 GN=VCP PE=3 SV=1	VCP	0.999574	0.000731972	120.77	2	SVS(1)DNDIR	-0.19695
biological regulation	G3X757	746	S	Transitional endoplasmic reticulum ATPase OS=Bos taurus OX=9913 GN=VCP PE=3 SV=1	VCP	0.5	0.0130968	44.543	3	RS(0.5)VS(0.5)DNDIR	-0.4771
biological regulation	Q8WN55	433	S	Polypyrimidine tract-binding protein 1 OS=Bos taurus OX=9913 GN=PTBP1 PE=2 SV=1	PTBP1	0.999965	0.00320902	65.173	3	DYGNS(1)PLHR	-0.77262	1.055			0.988			0.951
biological regulation	G3X709	43	S	XK-related protein OS=Bos taurus OX=9913 GN=CYBB PE=3 SV=2	CYBB	1	0.000106913	79.36	3	NGHS(1)EEIEKEVGQAEGK	-0.64043
biological regulation	F1N3G6	1116	S	Phospholipid-transporting ATPase OS=Bos taurus OX=9913 GN=ATP11C PE=3 SV=3	ATP11C	0.999723	0.014874	57.708	3	HIDS(1)GYR	1.3419	0.933	1.032	0.917	0.981	1.482	1.322	0.51	0.858	0.69
biological regulation	F1N3G6	445	S	Phospholipid-transporting ATPase OS=Bos taurus OX=9913 GN=ATP11C PE=3 SV=3	ATP11C	0.998902	6.34027e-83	197.89	2	GVAQETDGLS(0.999)QT(0.001)DGPLPYLDR	-1.816	1.205	1.53	2.12	0.497	1.1	0.852	0.406	0.413	0.432
biological regulation	A0A3Q1M910	615	S	Rac/Cdc42 guanine nucleotide exchange factor 6 OS=Bos taurus OX=9913 GN=ARHGEF6 PE=4 SV=1	ARHGEF6	0.999997	0.00139527	64.104	3	KPS(1)EEEYVIR	-0.19691
biological regulation	Q2HJI8	183	S	Ras-related protein Rab-8B OS=Bos taurus OX=9913 GN=RAB8B PE=2 SV=1	RAB8B	0.413008	0.00169561	52.731	3	MNDS(0.174)NS(0.413)S(0.413)GAGGPVK	1.3356
biological regulation	A0A3Q1M5T5	343	S	Calcium/calmodulin dependent protein kinase IV OS=Bos taurus OX=9913 GN=CAMK4 PE=3 SV=1	CAMK4	0.521195	0.00154334	61.959	2	LGS(0.003)AS(0.521)S(0.433)S(0.092)HS(0.951)GVQEGR	0.034308	1.326	1.185	1.292	0.83	0.952	1.043	0.703	0.827	0.856
biological regulation	A0A3Q1M5T5	344	S	Calcium/calmodulin dependent protein kinase IV OS=Bos taurus OX=9913 GN=CAMK4 PE=3 SV=1	CAMK4	0.861673	3.07823e-06	94.188	2	LGS(0.001)AS(0.147)S(0.862)S(0.991)HS(0.999)GVQEGR	-0.12438	1.254	0.939	1.12	0.935	0.818	0.955	0.941	1.064	1.077
biological regulation	A0A3Q1M5T5	345	S	Calcium/calmodulin dependent protein kinase IV OS=Bos taurus OX=9913 GN=CAMK4 PE=3 SV=1	CAMK4	0.991068	0.000125707	94.188	2	LGS(0.001)AS(0.147)S(0.862)S(0.991)HS(0.999)GVQEGR	-0.12438	1.254	0.939	1.12	0.935	0.818	0.955	0.941	1.064	1.077
biological regulation	A0A3Q1M5T5	347	S	Calcium/calmodulin dependent protein kinase IV OS=Bos taurus OX=9913 GN=CAMK4 PE=3 SV=1	CAMK4	0.998748	0.000125707	94.188	2	LGS(0.001)AS(0.147)S(0.862)S(0.991)HS(0.999)GVQEGR	-0.12438	1.304	1.097	1.274	0.937	0.89	1.02	0.811	0.829	0.893
biological regulation	A0A3Q1M5T5	97	S	Calcium/calmodulin dependent protein kinase IV OS=Bos taurus OX=9913 GN=CAMK4 PE=3 SV=1	CAMK4	1	0.00676971	61.344	3	LS(1)HPNIIK	-1.3666	1.012	0.903	1.305	1.213	0.925	0.97	0.919	0.892	1
biological regulation	A0A3Q1M5T5	411	S	Calcium/calmodulin dependent protein kinase IV OS=Bos taurus OX=9913 GN=CAMK4 PE=3 SV=1	CAMK4	1	5.26995e-233	292.09	3	VEPHAS(1)EEEMEEAGPETEGRPAGETR	-0.68311	1.026	1.02	1.354	0.868	0.996	0.993	0.885	0.889	1.036
biological regulation	Q2HJI8	182	S	Ras-related protein Rab-8B OS=Bos taurus OX=9913 GN=RAB8B PE=2 SV=1	RAB8B	0.976987	6.60201e-08	115.38	3	KMNDS(0.002)NS(0.977)S(0.021)GAGGPVK	1.8029	1.188	1.207		0.883	0.971		0.771	0.736
biological regulation	F1MZS9	146	S	1-acyl-sn-glycerol-3-phosphate acyltransferase OS=Bos taurus OX=9913 GN=AGPAT2 PE=3 SV=3	AGPAT2	0.995317	2.80639e-11	119.18	2	QHS(0.995)QT(0.005)AMSVMTDVGER	-0.93246	0.936	1.059	0.887	1.03	1.016	0.954	0.976	1.012	1.174
biological regulation	P10096	235	T	Glyceraldehyde-3-phosphate dehydrogenase OS=Bos taurus OX=9913 GN=GAPDH PE=1 SV=4	GAPDH	1	3.7619e-05	96.633	2	VPT(1)PNVS(1)VVDLTCR	-1.1435	0.859	1.082	1.22	0.908	1.007	1.053	0.894	0.994	1.118
biological regulation	P10096	239	S	Glyceraldehyde-3-phosphate dehydrogenase OS=Bos taurus OX=9913 GN=GAPDH PE=1 SV=4	GAPDH	0.999977	3.41018e-26	156.15	2	VPT(1)PNVS(1)VVDLTCR	-1.1435	0.906	1.098	1.228	0.934	1.031	0.997	0.954	0.958	1.043
biological regulation	P10096	264	S	Glyceraldehyde-3-phosphate dehydrogenase OS=Bos taurus OX=9913 GN=GAPDH PE=1 SV=4	GAPDH	1	0.0166319	69.721	2	QAS(1)EGPLK	-0.3665	1.064	0.962	1.142	1.009	0.777	1.086	1.165	0.902	1.082
biological regulation	Q3T014	157	S	Bisphosphoglycerate mutase OS=Bos taurus OX=9913 GN=BPGM PE=2 SV=3	BPGM	0.990947	7.52224e-05	95.981	2	S(0.009)ES(0.991)LKDVLER	-0.31264	0.934	0.806	0.802	1.112	0.892	0.807	1.289	1.178	1.097
biological regulation	A0A3Q1NHX1	555	S	Apoptotic chromatin condensation inducer 1 OS=Bos taurus OX=9913 GN=ACIN1 PE=4 SV=1	ACIN1	0.999996	0.000556527	81.448	4	RAS(1)HALLPSHR	-0.041667
biological regulation	A5D9H5	82	S	Heterogeneous nuclear ribonucleoprotein D OS=Bos taurus OX=9913 GN=HNRNPD PE=1 SV=1	HNRNPD	0.477867	0.00220153	56.746	3	NEEDEGHS(0.195)NS(0.478)S(0.327)PR	0.10799
biological regulation	F1MQJ7	550	S	3-phosphoinositide dependent protein kinase 1 OS=Bos taurus OX=9913 GN=PDPK1 PE=4 SV=3	PDPK1	0.999461	0.0241928	52.527	2	Y(0.001)QS(0.999)HPDAAVQ	-0.40509	1.116	0.993	0.769	0.885	0.853	0.93	1.025	0.997	1.197
biological regulation	F1MQJ7	242	S	3-phosphoinositide dependent protein kinase 1 OS=Bos taurus OX=9913 GN=PDPK1 PE=4 SV=3	PDPK1	0.999007	2.52556e-284	314.35	4	ANS(0.999)FVGT(0.001)AQYVSPELLTEK	-0.84087	1.044	1.129	1.244	0.811	1.134	0.867	0.7	0.932	0.743
biological regulation	A0A3Q1M7H5	9	S	Tetratricopeptide repeat domain 7A OS=Bos taurus OX=9913 GN=TTC7A PE=4 SV=1	TTC7A	0.999995	0.00443096	69.275	3	GAYGS(1)HLK	-0.49743	0.955			0.839			0.527
biological regulation	A0A3Q1M7H5	51	S	Tetratricopeptide repeat domain 7A OS=Bos taurus OX=9913 GN=TTC7A PE=4 SV=1	TTC7A	0.97487	5.93147e-06	102.92	3	RGS(0.975)PS(0.024)AGFT(0.001)SLDTDDLGK	-0.6606	0.955			1.074			1.108
biological regulation	Q5EA36	520	S	RNA-binding protein 14 OS=Bos taurus OX=9913 GN=RBM14 PE=2 SV=1	RBM14	0.729716	7.96192e-89	200.39	3	T(0.205)QS(0.73)S(0.058)AS(0.008)LAASYAAQQHPQAAASYR	0.47576
biological regulation	F1MHC2	508	S	Syntaxin binding protein 2 OS=Bos taurus OX=9913 GN=STXBP2 PE=1 SV=1	STXBP2	0.910959	4.21478e-14	124.17	4	KLWPFVSDPAPTS(0.008)S(0.081)S(0.911)QAAVSAR	0.30745	0.862	0.968	0.791	0.877	1.052	1.029	1.198	1.111	1.063
biological regulation	F1MBG6	498	S	GIT ArfGAP 1 OS=Bos taurus OX=9913 GN=GIT1 PE=4 SV=3	GIT1	0.779867	2.94753e-05	87.088	3	AEHAPVGPGGS(0.78)T(0.22)HR	0.58406
biological regulation	G3X757	805	Y	Transitional endoplasmic reticulum ATPase OS=Bos taurus OX=9913 GN=VCP PE=3 SV=1	VCP	0.998616	1.10192e-34	132.42	3	FPSGNQGGAGPSQGSGGGTGGSVYT(0.001)EDNDDDLY(0.999)G	1.1207
biological regulation	A0A3Q1MLK2	515	T	G protein pathway suppressor 1 OS=Bos taurus OX=9913 GN=GPS1 PE=4 SV=1	GPS1	0.99994	0.000401775	88.176	2	EGSQGELT(1)PANS(0.963)QS(0.037)R	-0.49662
biological regulation	Q8WN55	413	S	Polypyrimidine tract-binding protein 1 OS=Bos taurus OX=9913 GN=PTBP1 PE=2 SV=1	PTBP1	1	0.00666857	91.549	3	HQS(1)VQLPR	1.2535
biological regulation	A5D989	133	S	Elongation factor 1-delta OS=Bos taurus OX=9913 GN=EEF1D PE=2 SV=2	EEF1D	0.999984	7.3004e-09	107.03	3	ATTPQTQHVS(1)PMR	-0.41303
biological regulation	A0A3Q1MTL6	210	S	T-complex protein 1 subunit theta OS=Bos taurus OX=9913 GN=CCT8 PE=1 SV=1	CCT8	1	8.63936e-14	153.09	2	S(1)AEELMNFSK	-0.069443
biological regulation	F1MDL4	728	S	B-Raf proto-oncogene, serine/threonine kinase OS=Bos taurus OX=9913 GN=BRAF PE=4 SV=3	BRAF	0.859525	0.0149105	59.418	2	S(0.009)AS(0.86)EPS(0.131)LNR	1.5172
biological regulation	A0A3Q1MLK2	263	S	G protein pathway suppressor 1 OS=Bos taurus OX=9913 GN=GPS1 PE=4 SV=1	GPS1	0.642822	1.71314e-08	124.42	2	AES(0.643)T(0.357)PEIAEQR	-0.51263
biological regulation	Q0II86	139	T	Synaptosomal-associated protein 29 OS=Bos taurus OX=9913 GN=SNAP29 PE=2 SV=1	SNAP29	0.987992	3.67817e-25	143.27	3	SKPAETPSAQNGT(0.012)LT(0.988)PQPSGR	-0.12655	1.019	1.138	1.191	0.922	1.318	1.061	1.014	0.846	0.776
biological regulation	Q0II86	137	T	Synaptosomal-associated protein 29 OS=Bos taurus OX=9913 GN=SNAP29 PE=2 SV=1	SNAP29	0.816595	5.21162e-08	103.42	3	SKPAETPSAQNGT(0.817)LT(0.817)PQPS(0.366)GR	0.050494	0.999	1.296	1.074	0.782	1.467	1.148	0.861	0.891	0.718
biological regulation	Q0II86	143	S	Synaptosomal-associated protein 29 OS=Bos taurus OX=9913 GN=SNAP29 PE=2 SV=1	SNAP29	0.99925	2.18993e-45	165.17	3	SKPAETPSAQNGTLT(0.001)PQPS(0.999)GR	0.5501	1.182	0.99	1.076	0.896	1.231	1.013	1.193	0.858	0.858
biological regulation	Q0II86	77	S	Synaptosomal-associated protein 29 OS=Bos taurus OX=9913 GN=SNAP29 PE=2 SV=1	SNAP29	1	0.0045342	70.889	2	IGVVS(1)AEELVR	0.98374	1.01	0.917	1.02	0.866	1.114	1.042	0.938	1.164	1.099
biological regulation	Q0II86	163	S	Synaptosomal-associated protein 29 OS=Bos taurus OX=9913 GN=SNAP29 PE=2 SV=1	SNAP29	1	6.52948e-13	123.59	2	EQEAQYQAS(1)HPNLR	-0.85501	1.062	1.17	1.306	0.757	1.362	1.027	0.934	0.785	0.875
biological regulation	Q148J6	42	S	Actin-related protein 2/3 complex subunit 4 OS=Bos taurus OX=9913 GN=ARPC4 PE=1 SV=3	ARPC4	0.556087	7.36751e-55	197.28	2	S(0.556)S(0.444)KELLLQPVTISR	-0.48851	0.938	0.785	0.974	1.168	0.899	1.045	1.114	1.021	1.165
biological regulation	A0A3Q1MPR0	39	S	A-kinase anchoring protein 4 OS=Bos taurus OX=9913 GN=AKAP4 PE=4 SV=1	AKAP4	1	0	411.91	4	KVDAAGCS(1)S(1)EGDLNLENLEEK	2.0855	0.774	1.017	1.407	0.807	0.991	1.144	0.828	1.191	1.165
biological regulation	A0A3Q1MPR0	38	S	A-kinase anchoring protein 4 OS=Bos taurus OX=9913 GN=AKAP4 PE=4 SV=1	AKAP4	1	1.19538e-71	183.48	4	KVDAAGCS(1)S(1)EGDLNLENLEEK	2.0855	0.779	0.933	1.379	0.678	1.077	1.205	0.761	1.245	1.253
biological regulation	Q148J6	43	S	Actin-related protein 2/3 complex subunit 4 OS=Bos taurus OX=9913 GN=ARPC4 PE=1 SV=3	ARPC4	0.828091	1.86379e-12	119.38	3	S(0.172)S(0.828)KELLLQPVTISR	-0.65974	1.046	0.748	0.955	1.175	0.931	0.945	1.201	0.964	1.173
biological regulation	G5E5S4	1359	S	Kinesin family member 26A OS=Bos taurus OX=9913 GN=KIF26A PE=3 SV=2	KIF26A	0.769819	0.00246301	48.711	2	ADHS(0.006)IPRAT(0.981)S(0.243)S(0.77)LK	0.47263
biological regulation	G5E5S4	1357	T	Kinesin family member 26A OS=Bos taurus OX=9913 GN=KIF26A PE=3 SV=2	KIF26A	0.980917	0.00246301	48.711	2	ADHS(0.006)IPRAT(0.981)S(0.243)S(0.77)LK	0.47263
biological regulation	G3MW01	34	S	Rho GDP-dissociation inhibitor 1 OS=Bos taurus OX=9913 GN=ARHGDIA PE=4 SV=1	ARHGDIA	1	9.60927e-96	219.27	3	S(1)IQEIQELDKDDES(1)LRK	1.0243
biological regulation	Q32KR9	101	S	Charged multivesicular body protein 1A OS=Bos taurus OX=9913 GN=CHMP1A PE=2 SV=1	CHMP1A	0.797933	0.00357062	77.124	2	ALS(0.798)T(0.202)MDLQK	-0.084858
biological regulation	A0A3Q1MCK3	15	S	Leucine carboxyl methyltransferase 1 OS=Bos taurus OX=9913 GN=LCMT1 PE=3 SV=1	LCMT1	0.908694	8.86485e-06	85.387	3	RPSFTTCS(0.075)S(0.909)PT(0.012)DT(0.004)DDEGVR	-0.26594	0.866	0.945	0.603	1.094	0.935	1.039	0.927	0.685	1.584
biological regulation	A0A3Q1MCK3	9	S	Leucine carboxyl methyltransferase 1 OS=Bos taurus OX=9913 GN=LCMT1 PE=3 SV=1	LCMT1	0.99963	1.52421e-232	290.33	2	RPS(1)FTTCSSPTDTDDEGVR	-0.60428	1.154	2.004	0.149	0.828	1.717	1.18	0.55	0.483	0.668
biological regulation	P67868	209	S	Casein kinase II subunit beta OS=Bos taurus OX=9913 GN=CSNK2B PE=1 SV=1	CSNK2B	0.993386	1.14157e-08	110.03	4	IHPMAYQLQLQAAS(0.007)NFKS(0.993)PVK	4.1991
biological regulation	A0A3Q1MCK3	318	S	Leucine carboxyl methyltransferase 1 OS=Bos taurus OX=9913 GN=LCMT1 PE=3 SV=1	LCMT1	1	0.00990303	89.171	2	GGS(1)ELGLK	0.099864	0.925	1.021	0.665	1.201	1.083	0.811	1.155	0.82	0.976
biological regulation	A0A3Q1M4K3	57	S	Ubiquitin-like domain-containing protein OS=Bos taurus OX=9913 GN=LOC101902760 PE=4 SV=1	LOC101902760	0.999134	2.38594e-24	139.95	2	T(0.001)LS(0.999)DYNIQK	-0.11776	0.811	0.831	0.975	0.867	1.005	0.947	0.988	1.147	1.138
biological regulation	Q2KJD2	48	S	Vesicle-associated membrane protein 3 OS=Bos taurus OX=9913 GN=VAMP3 PE=3 SV=1	VAMP3	1	0.00392327	71.98	2	DQKLS(1)ELDDR	1.8381	0.828	0.967	1.706	0.979	0.916	0.999	0.698	0.905	0.843
biological regulation	Q2KJD2	67	S	Vesicle-associated membrane protein 3 OS=Bos taurus OX=9913 GN=VAMP3 PE=3 SV=1	VAMP3	0.776707	7.58727e-05	86.557	3	ADALQAGAS(1)QFET(0.223)S(0.777)AAK	0.20047	0.993	1.059	1.383	0.842	0.891	1.008	0.802	0.861	1.03
[truncated: 23,728 more rows]
