# Supplementary material for: Quantitative phosphoproteomics analyses reveal the regulatory mechanisms related to frozen-thawed sperm capacitation and acrosome reaction in yak (Bos grunniens)
Source: Front Physiol. 2022 Oct 6;13:1013082. doi: 10.3389/fphys.2022.1013082 (PMC9583833; doi:10.3389/fphys.2022.1013082)
Supplement: Supplementary file 1 [file DataSheet1.ZIP › supplementary materials/Table S4.xlsx]

## Sheet: ident Classification
Subcellular localization	Number of proteins
cytoplasm	439
nucleus	426
mitochondria	149
plasma membrane	142
extracellular	116
cytoplasm,nucleus	68
other	37

## Sheet: ident list
Subcellular localization	Protein accession	Position	Amino acid	Protein description	Gene name	Localization probability	PEP	Score	Charge	Modified sequence	Mass error [ppm]	FTH1	FTH2	FTH3	CAP1	CAP2	CAP3	AR1	AR2	AR3
cytoplasm	Q2TBJ9	77	S	Calcium-binding and spermatid-specific protein 1 OS=Bos taurus OX=9913 GN=CABS1 PE=2 SV=1	CABS1	0.999804	0.000500447	68.576	3	QKS(1)EDDVESHLEK	1.7226
	Q2TBJ9	185	S	Calcium-binding and spermatid-specific protein 1 OS=Bos taurus OX=9913 GN=CABS1 PE=2 SV=1	CABS1	0.919341	6.40747e-05	95.236	2	SDVS(0.003)NYS(0.066)S(0.919)S(0.011)VK	-0.59218
	F6RLA2	321	S	Testis specific serine kinase 4 OS=Bos taurus OX=9913 GN=TSSK4 PE=3 SV=1	TSSK4	0.999984	0.0166319	69.721	2	HQS(1)LEIST	-0.20952	0.738	0.841	0.786	0.794	1.244	1.215	0.819	0.847	1.771
	F6RLA2	325	S	Testis specific serine kinase 4 OS=Bos taurus OX=9913 GN=TSSK4 PE=3 SV=1	TSSK4	0.500054	0.0229024	54.343	2	HQS(1)LEIS(0.5)T(0.5)	-0.96613	0.887	0.948	0.882	1.032	0.897	0.979	1.117	1.064	1.274
	F6RLA2	60	S	Testis specific serine kinase 4 OS=Bos taurus OX=9913 GN=TSSK4 PE=3 SV=1	TSSK4	0.992611	0.000515125	78.814	4	KKAS(0.993)EDY(0.007)LNK	1.5745	0.962	0.738	0.722	1.315	0.853	1.012	1.362	1.104	1.095
	F6RLA2	314	S	Testis specific serine kinase 4 OS=Bos taurus OX=9913 GN=TSSK4 PE=3 SV=1	TSSK4	0.716587	8.49766e-08	74.618	2	LLEAMCQPPS(0.717)T(0.217)T(0.067)NR	4.0264
	F6RLA2	176	S	Testis specific serine kinase 4 OS=Bos taurus OX=9913 GN=TSSK4 PE=3 SV=1	TSSK4	0.999454	0.00195309	84.605	2	MVPS(0.001)NQS(0.999)VR	0.13246	0.913	0.973	0.877	0.884	0.996	1.216	0.934	1.012	1.185
	F6RLA2	182	S	Testis specific serine kinase 4 OS=Bos taurus OX=9913 GN=TSSK4 PE=3 SV=1	TSSK4	0.54341	0.0090353	47.774	3	MVPS(0.009)NQS(0.021)VRNS(0.409)PS(0.543)Y(0.018)R	1.2432	0.792	1.02	1.158	0.701	0.878	1.145	0.933	1.028	1.336
	F6RLA2	326	T	Testis specific serine kinase 4 OS=Bos taurus OX=9913 GN=TSSK4 PE=3 SV=1	TSSK4	0.500054	0.0229024	54.343	2	HQS(1)LEIS(0.5)T(0.5)	-0.96613	0.887	0.948	0.882	1.032	0.897	0.979	1.117	1.064	1.274
	F6QCG0	495	S	Aladin WD repeat nucleoporin OS=Bos taurus OX=9913 GN=AAAS PE=4 SV=1	AAAS	1	0.0275078	90.135	2	FS(1)PVLGR	-0.063346	0.839	1.089	1.1	1.077	0.909	1.001	1.034	1.081	0.988
	F1N6B6	1522	S	Nucleoporin 188 OS=Bos taurus OX=9913 GN=NUP188 PE=4 SV=3	NUP188	1	4.86972e-54	172.52	2	AQRPS(1)AAALAAPSCSSSK	-1.0105	0.966	1.014	1.198	0.916	1.263	1.081	0.832	0.924	0.9
	F1N6B6	1532	S	Nucleoporin 188 OS=Bos taurus OX=9913 GN=NUP188 PE=4 SV=3	NUP188	0.708039	0.0016385	56.681	3	AQRPSAAALAAPS(0.205)CS(0.708)S(0.064)S(0.022)K	-0.14898	0.995	0.999	1.495	0.94	1.126	1.079	0.613	0.924	0.957
	F1N6B6	1710	S	Nucleoporin 188 OS=Bos taurus OX=9913 GN=NUP188 PE=4 SV=3	NUP188	0.5	1.94614e-06	105.72	3	RGAPS(0.5)S(0.5)PAAGVLPSPQGK	0.12238	1.122	0.904	0.948	0.941	0.966	0.977	0.948	1.049	1.277
	F1N6B6	1711	S	Nucleoporin 188 OS=Bos taurus OX=9913 GN=NUP188 PE=4 SV=3	NUP188	0.972444	8.67027e-140	246.9	2	GAPS(0.028)S(0.972)PAAGVLPSPQGK	-0.29779	0.975	1.064	1.187	0.943	1.041	1.018	0.978	0.788	1.136
	F1N6B6	487	S	Nucleoporin 188 OS=Bos taurus OX=9913 GN=NUP188 PE=4 SV=3	NUP188	0.999989	3.71506e-25	146.13	5	HKPHDVIS(1)HEDGTLWR	-0.02902	1.034	1.008	1.071	0.924	1.01	0.947	0.993	1.091	1.051
	F1N6B6	466	S	Nucleoporin 188 OS=Bos taurus OX=9913 GN=NUP188 PE=4 SV=3	NUP188	0.998802	0.00233779	80.014	3	KVY(0.001)S(0.999)FLDK	-0.35141	0.868	0.977	1.052	0.952	0.944	1.061	1.003	1.062	1.207
	F1N530	108	S	Uncharacterized protein OS=Bos taurus OX=9913 PE=4 SV=3	--	1	9.78605e-135	243.75	3	EAAAQVEKS(1)EAEIQQGQEAK	0.34925	0.569	0.678	1.584	1.058	2.2	2.15	0.328	0.425	0.442
	F1N530	57	S	Uncharacterized protein OS=Bos taurus OX=9913 PE=4 SV=3	--	1	4.70331e-11	119	3	RELS(1)NFQDAELQK	-0.36554	0.466	0.619	1.526	0.723	2.362	2.095	0.459	0.546	0.644
	F1N530	26	S	Uncharacterized protein OS=Bos taurus OX=9913 PE=4 SV=3	--	0.984704	1.69265e-13	126.63	2	S(0.108)GS(0.148)T(0.727)T(0.05)KFQS(0.985)S(0.983)R	-0.79605	0.706	0.648	1.482	1.067	1.775	1.731	0.624	0.584	0.743
	F1N530	27	S	Uncharacterized protein OS=Bos taurus OX=9913 PE=4 SV=3	--	0.982725	5.2546e-18	125.23	2	S(0.108)GS(0.148)T(0.727)T(0.05)KFQS(0.985)S(0.983)R	-0.79605	0.68	0.644	1.573	1.106	1.764	1.746	0.612	0.589	0.665
	F1N530	153	S	Uncharacterized protein OS=Bos taurus OX=9913 PE=4 SV=3	--	1	4.79897e-13	99.7	4	GQEAQVEKS(1)EAQVPQGQEAQVEEHK	-0.66548	0.487	0.618	1.369	0.771	1.862	2.186	0.636	0.668	0.778
	F1N530	224	S	Uncharacterized protein OS=Bos taurus OX=9913 PE=4 SV=3	--	1	1.1868e-61	193.51	2	IPIGQGS(1)QVEKS(1)ETR	0.96602	1.115	1.364	1.772	1.04	1.571	1.229	0.311	0.33	0.303
	F1N530	229	S	Uncharacterized protein OS=Bos taurus OX=9913 PE=4 SV=3	--	0.999721	1.1868e-61	193.51	2	IPIGQGS(1)QVEKS(1)ETR	0.96602	1.032	1.097	1.424	1.192	1.467	1.273	0.602	0.491	0.552
	F1N530	40	S	Uncharacterized protein OS=Bos taurus OX=9913 PE=4 SV=3	--	1	2.26502e-193	278.95	3	KIS(1)FT(1)DS(1)DEVVIAEHK	1.8618	1.292	0.849	1.302	1.322	1.128	0.942	1.142	0.504	0.648
	F1N530	44	S	Uncharacterized protein OS=Bos taurus OX=9913 PE=4 SV=3	--	1	2.26502e-193	278.95	3	KIS(1)FT(1)DS(1)DEVVIAEHK	1.8618	1.279	0.843	1.294	1.327	1.125	0.944	1.155	0.509	0.661
	F1N530	234	S	Uncharacterized protein OS=Bos taurus OX=9913 PE=4 SV=3	--	0.992707	2.13878e-08	115.74	2	SET(0.001)RIS(0.993)NGQT(0.007)AQEK	-1.1584	0.93	0.773	1.175	1.04	0.935	1.161	1.138	0.878	1.123
	F1N530	244	S	Uncharacterized protein OS=Bos taurus OX=9913 PE=4 SV=3	--	0.966013	7.09005e-34	155.76	3	ISNGQTAQEKES(0.966)S(0.034)EDKEK	0.029117	0.915	0.794	1.322	0.966	0.967	1.222	1.06	0.767	1.138
	F1N530	245	S	Uncharacterized protein OS=Bos taurus OX=9913 PE=4 SV=3	--	0.5	1.64638e-05	96.881	5	ISNGQTAQEKES(0.5)S(0.5)EDKEK	0.37361	1.119	0.808	1.181	1.088	1.004	1.063	0.987	0.896	0.962
	F1N530	9	S	Uncharacterized protein OS=Bos taurus OX=9913 PE=4 SV=3	--	1	0.00108252	65.374	3	KS(1)DS(1)KAQILK	-0.39266
	F1N530	11	S	Uncharacterized protein OS=Bos taurus OX=9913 PE=4 SV=3	--	1	3.78034e-05	122.46	3	KS(1)DS(1)KAQILK	-0.39266	1.204	1.052	1.382	1.228	1.192	1.028	0.83	0.617	0.545
	F1N530	138	S	Uncharacterized protein OS=Bos taurus OX=9913 PE=4 SV=3	--	0.999735	0.00359803	45.305	4	NEAATAQGQEAQVKKS(1)EAK	1.1371
	F1N530	78	S	Uncharacterized protein OS=Bos taurus OX=9913 PE=4 SV=3	--	1	1.28683e-09	136.39	2	VKDS(1)NAEIMK	-1.2883	0.875	1.046	1.947	1.129	1.7	1.468	0.335	0.329	0.402
	F1N530	183	S	Uncharacterized protein OS=Bos taurus OX=9913 PE=4 SV=3	--	0.998956	4.86188e-08	116.35	3	VQIPQGQDT(0.001)QAEKS(0.999)EAK	0.78582	0.481	0.6	1.248	0.899	2.127	2.056	0.566	0.678	0.77
	F1N530	42	T	Uncharacterized protein OS=Bos taurus OX=9913 PE=4 SV=3	--	1	1.99429e-12	126.97	3	KIS(1)FT(1)DS(1)DEVVIAEHK	1.8618	1.332	0.758	1.012	1.476	0.929	0.851	1.449	0.579	0.745
	F1N530	21	T	Uncharacterized protein OS=Bos taurus OX=9913 PE=4 SV=3	--	0.726718	0.0143235	45.992	2	S(0.108)GS(0.148)T(0.727)T(0.05)KFQS(0.985)S(0.983)R	-0.79605	0.961	0.86	1.086	1.03	1.094	1.094	1.02	0.984	0.994
	Q2T9M0	254	S	UPF0602 protein C4orf47 homolog OS=Bos taurus OX=9913 PE=2 SV=1	--	0.98284	1.02297e-44	166.91	3	AGTFDPYPS(0.017)HS(0.983)ADPYVVK	3.0517	0.974	0.916	1.169	0.962	0.779	1.098	1.101	1.131	1.108
	Q2T9M0	164	S	UPF0602 protein C4orf47 homolog OS=Bos taurus OX=9913 PE=2 SV=1	--	0.941268	2.69434e-22	143.23	3	QFS(0.941)HS(0.058)SDLYDAAK	2.25	1.023	0.863	1.099	1.115	1.097	0.838	1.039	1.077	1.1
	Q2T9M0	166	S	UPF0602 protein C4orf47 homolog OS=Bos taurus OX=9913 PE=2 SV=1	--	0.789293	2.69434e-22	143.23	3	QFS(0.337)HS(0.789)S(0.874)DLYDAAK	-0.25261	0.986	1.043	1.416	1.1	1.061	0.717	1.011	0.974	0.981
	Q2T9M0	167	S	UPF0602 protein C4orf47 homolog OS=Bos taurus OX=9913 PE=2 SV=1	--	0.966598	2.85529e-09	113.47	2	QFS(0.515)HS(0.519)S(0.967)DLYDAAK	-2.3427	1.005	0.883	1.166	1.132	1.104	0.817	1.044	1.04	1.074
	F1N343	296	S	Coiled-coil domain containing 136 OS=Bos taurus OX=9913 GN=CCDC136 PE=4 SV=3	CCDC136	0.999981	1.45015e-236	261.6	2	ALQES(1)NS(1)S(0.998)LT(0.002)GQLADLESER	0.10932	1.129	1.146	1.22	1.044	0.799	0.967	1.153	0.831	1.052
	F1N343	298	S	Coiled-coil domain containing 136 OS=Bos taurus OX=9913 GN=CCDC136 PE=4 SV=3	CCDC136	0.999695	0	385.33	2	ALQES(1)NS(1)S(0.998)LT(0.002)GQLADLESER	0.10932	1.151	1.189	1.152	1.079	0.811	0.885	1.155	0.857	1.059
	F1N343	299	S	Coiled-coil domain containing 136 OS=Bos taurus OX=9913 GN=CCDC136 PE=4 SV=3	CCDC136	0.998539	0	385.33	2	ALQES(0.291)NS(0.709)S(0.999)LT(0.001)GQLADLESER	-0.40078	1.184	1.207	1.152	1.098	0.78	0.895	1.166	0.773	1.076
	F1N343	1076	S	Coiled-coil domain containing 136 OS=Bos taurus OX=9913 GN=CCDC136 PE=4 SV=3	CCDC136	0.989904	2.41373e-93	225.86	2	AS(0.99)HT(0.751)S(0.257)LDGPT(0.002)K	0.066815	1.255	1.283	1.337	0.968	1.05	1.066	0.768	0.796	0.751
	F1N343	1079	S	Coiled-coil domain containing 136 OS=Bos taurus OX=9913 GN=CCDC136 PE=4 SV=3	CCDC136	0.999602	2.41373e-93	225.86	2	AS(0.684)HT(0.317)S(1)LDGPTKEEK	-0.18933	1.16	0.949	0.985	1.087	0.899	0.909	1.209	1.167	0.979
	F1N343	1108	S	Coiled-coil domain containing 136 OS=Bos taurus OX=9913 GN=CCDC136 PE=4 SV=3	CCDC136	1	4.53509e-284	309.58	3	EES(1)QDGMVSEPSGPK	-0.045504	1.111	1.08	1.08	0.996	0.846	0.98	1.118	1.102	0.998
	F1N343	1114	S	Coiled-coil domain containing 136 OS=Bos taurus OX=9913 GN=CCDC136 PE=4 SV=3	CCDC136	0.999714	6.50668e-39	133.61	3	EGT(0.015)KEES(0.985)QDGMVS(1)EPSGPK	3.1366
	F1N343	366	S	Coiled-coil domain containing 136 OS=Bos taurus OX=9913 GN=CCDC136 PE=4 SV=3	CCDC136	1	0.000929571	72.898	4	EQMHDMQS(1)KCK	-0.29498	1.195	1.012	1.086	1.245	0.864	0.909	1.234	1.015	0.825
	F1N343	702	S	Coiled-coil domain containing 136 OS=Bos taurus OX=9913 GN=CCDC136 PE=4 SV=3	CCDC136	0.561579	7.6959e-12	122.47	4	ES(0.562)S(0.438)FREVLENPEDPKWPK	0.33432	0.989	1.244	1.277	0.93	1.175	0.919	0.939	0.978	0.858
	F1N343	703	S	Coiled-coil domain containing 136 OS=Bos taurus OX=9913 GN=CCDC136 PE=4 SV=3	CCDC136	0.952874	5.47159e-34	157.88	2	ES(0.047)S(0.953)FREVLENPEDPK	-0.73562	1.036	1.229	1.497	0.871	1.111	0.859	0.935	0.91	0.936
	F1N343	409	S	Coiled-coil domain containing 136 OS=Bos taurus OX=9913 GN=CCDC136 PE=4 SV=3	CCDC136	0.865213	2.74954e-79	216.2	2	FQT(0.135)S(0.865)HS(0.999)VT(0.001)QNEELK	2.0807	1.177	1.029	0.939	1.237	0.941	0.969	1.069	1.016	0.916
	F1N343	411	S	Coiled-coil domain containing 136 OS=Bos taurus OX=9913 GN=CCDC136 PE=4 SV=3	CCDC136	0.999131	1.68814e-93	229.48	2	FQT(0.135)S(0.865)HS(0.999)VT(0.001)QNEELK	2.0807	1.184	1.028	1.001	1.209	0.935	0.923	1.111	1.002	0.931
	F1N343	248	S	Coiled-coil domain containing 136 OS=Bos taurus OX=9913 GN=CCDC136 PE=4 SV=3	CCDC136	0.970423	2.75358e-06	99.991	2	IRGEYEMEIT(0.03)S(0.97)LR	1.0658	1.001	0.995	1.337	1.098	0.837	0.894	1.182	0.987	1.105
	F1N343	520	S	Coiled-coil domain containing 136 OS=Bos taurus OX=9913 GN=CCDC136 PE=4 SV=3	CCDC136	0.97283	1.04484e-48	198.16	2	GVVTTYQES(0.973)S(0.027)EK	1.1576	0.965	0.995	1.178	1.13	1.085	0.93	1.081	0.947	1.041
	F1N343	521	S	Coiled-coil domain containing 136 OS=Bos taurus OX=9913 GN=CCDC136 PE=4 SV=3	CCDC136	0.297187	9.39137e-05	55.022	4	GVVT(0.035)T(0.107)Y(0.027)QES(0.297)S(0.297)EKS(0.236)AEVHAQLQETK	0.23621
	F1N343	798	S	Coiled-coil domain containing 136 OS=Bos taurus OX=9913 GN=CCDC136 PE=4 SV=3	CCDC136	0.770877	9.66574e-12	119.38	3	KS(0.16)YS(0.771)S(0.034)T(0.034)T(0.002)TSNENCHK	1.2536	1.585	1.112	1.239	1.383	0.805	0.836	1.106	0.641	0.711
	F1N343	803	S	Coiled-coil domain containing 136 OS=Bos taurus OX=9913 GN=CCDC136 PE=4 SV=3	CCDC136	0.975122	1.26101e-30	164.93	2	SYSSTT(0.003)T(0.022)S(0.975)NENCHK	-3.2659	0.924	0.685	0.955	1.142	0.932	0.933	1.151	1.532	1.129
	F1N343	1053	S	Coiled-coil domain containing 136 OS=Bos taurus OX=9913 GN=CCDC136 PE=4 SV=3	CCDC136	0.999968	8.36866e-140	245.36	4	KVAKPS(1)LES(0.992)T(0.008)ESGLETTK	0.40185	0.876	0.808	0.963	1.075	1.104	1.01	1.23	1.175	1.075
	F1N343	1056	S	Coiled-coil domain containing 136 OS=Bos taurus OX=9913 GN=CCDC136 PE=4 SV=3	CCDC136	0.991537	8.36866e-140	245.36	4	KVAKPS(1)LES(0.992)T(0.008)ESGLETTK	0.40185	0.625	0.566	0.533	0.847	0.836	0.765	1.899	1.776	1.525
	F1N343	1059	S	Coiled-coil domain containing 136 OS=Bos taurus OX=9913 GN=CCDC136 PE=4 SV=3	CCDC136	0.999859	7.45876e-201	286.67	2	PSLESTES(1)GLETTK	2.3977	1.209	1.156	1.416	1.147	1.144	1.06	0.798	0.708	0.694
	F1N343	481	S	Coiled-coil domain containing 136 OS=Bos taurus OX=9913 GN=CCDC136 PE=4 SV=3	CCDC136	0.997998	2.37188e-08	110.74	3	LQLQCQS(0.998)IS(0.002)CEKDK	0.10293	0.899	0.87	1.121	1.079	0.985	0.992	1.21	0.968	1.225
	F1N343	483	S	Coiled-coil domain containing 136 OS=Bos taurus OX=9913 GN=CCDC136 PE=4 SV=3	CCDC136	0.992107	5.8618e-05	84.436	3	LQLQCQS(0.008)IS(0.992)CEKDK	0.47323	1.154	1.145	0.913	1.15	0.881	0.779	1.36	1.144	0.824
	F1N343	541	S	Coiled-coil domain containing 136 OS=Bos taurus OX=9913 GN=CCDC136 PE=4 SV=3	CCDC136	0.999992	1.11969e-14	159.02	2	LYQCS(1)QET(1)LDR	-0.18411	1.009	0.96	1.087	1.116	0.951	0.977	1.108	1.118	1.016
	F1N343	789	S	Coiled-coil domain containing 136 OS=Bos taurus OX=9913 GN=CCDC136 PE=4 SV=3	CCDC136	0.999993	0.00163184	97.857	3	MS(1)LDS(1)YRK	0.059315	0.778	0.965	0.902	0.988	0.998	0.859	1.149	1.629	1.059
	F1N343	792	S	Coiled-coil domain containing 136 OS=Bos taurus OX=9913 GN=CCDC136 PE=4 SV=3	CCDC136	0.999863	0.00163184	86.911	3	MS(1)LDS(1)YRK	0.059315	0.892	1.071	1.001	1.088	0.963	0.885	1.163	1.319	0.951
	F1N343	265	S	Coiled-coil domain containing 136 OS=Bos taurus OX=9913 GN=CCDC136 PE=4 SV=3	CCDC136	0.982881	7.41429e-122	220.52	3	NSDPSNS(0.017)FS(0.983)LSDFSEMQEELQQLR	-1.5371	1.052	1.056	1.435	1.122	1.135	0.927	0.746	1.264	0.676
	F1N343	210	S	Coiled-coil domain containing 136 OS=Bos taurus OX=9913 GN=CCDC136 PE=4 SV=3	CCDC136	0.960368	9.78038e-27	139.71	3	QAAEDS(0.96)AT(0.04)EHDSDIAS(1)LQEDICR	0.36985
	F1N343	216	S	Coiled-coil domain containing 136 OS=Bos taurus OX=9913 GN=CCDC136 PE=4 SV=3	CCDC136	0.999994	8.17283e-221	278.53	3	QAAEDSATEHDS(1)DIAS(1)LQEDICR	0.79666	1.109	1.002	1.182	1.071	1.05	0.965	0.926	1.171	0.867
	F1N343	220	S	Coiled-coil domain containing 136 OS=Bos taurus OX=9913 GN=CCDC136 PE=4 SV=3	CCDC136	1	8.17283e-221	278.53	3	QAAEDSATEHDS(1)DIAS(1)LQEDICR	0.43415	1.071	1.009	1.149	1.088	1.064	0.977	0.948	1.198	0.831
	F1N343	385	S	Coiled-coil domain containing 136 OS=Bos taurus OX=9913 GN=CCDC136 PE=4 SV=3	CCDC136	0.823635	0.0041484	55.261	4	RT(0.176)S(0.824)EEEQRR	-0.19892
	F1N343	330	S	Coiled-coil domain containing 136 OS=Bos taurus OX=9913 GN=CCDC136 PE=4 SV=3	CCDC136	0.997773	1.47952e-88	193.15	3	S(0.998)AES(0.992)QT(0.307)S(0.703)EEDFLEPDPGMHLLR	-3.2671	1.035	1.058	1.247	0.861	1.046	0.883	1.108	1.124	1.002
	F1N343	333	S	Coiled-coil domain containing 136 OS=Bos taurus OX=9913 GN=CCDC136 PE=4 SV=3	CCDC136	0.991639	1.47952e-88	193.15	3	S(0.998)AES(0.992)QT(0.307)S(0.703)EEDFLEPDPGMHLLR	-3.2671	1.082	1.136	1.361	0.889	1.027	0.896	1.056	1.031	0.903
	F1N343	336	S	Coiled-coil domain containing 136 OS=Bos taurus OX=9913 GN=CCDC136 PE=4 SV=3	CCDC136	0.999742	1.08203e-45	162.47	3	S(0.129)AES(0.874)QT(0.997)S(1)EEDFLEPDPGMHLLR	0.71912	1.065	1.118	1.387	0.882	1.003	0.9	1.077	1.047	0.915
	F1N343	645	S	Coiled-coil domain containing 136 OS=Bos taurus OX=9913 GN=CCDC136 PE=4 SV=3	CCDC136	1	3.15347e-26	157.14	4	S(1)GLFHKS(1)QELLTK	0.70815	1.24	1.557	0.962	0.603	0.914	1.059	1.05	0.919	0.816
	F1N343	651	S	Coiled-coil domain containing 136 OS=Bos taurus OX=9913 GN=CCDC136 PE=4 SV=3	CCDC136	0.999999	3.15347e-26	157.14	2	S(1)QELLTK	0.65425	1.129	1.208	1.062	0.831	0.964	1.041	0.982	1.074	0.939
	F1N343	571	S	Coiled-coil domain containing 136 OS=Bos taurus OX=9913 GN=CCDC136 PE=4 SV=3	CCDC136	0.972569	1.21001e-06	118.08	2	S(0.973)T(0.027)QSILEDK	-0.69256	1.187	1.229	1.34	1.182	0.841	0.824	1.122	0.883	0.812
	F1N343	574	S	Coiled-coil domain containing 136 OS=Bos taurus OX=9913 GN=CCDC136 PE=4 SV=3	CCDC136	0.999669	1.21001e-06	118.08	3	S(0.968)T(0.033)QS(1)ILEDKGK	-0.49933	1.205	1.245	1.378	1.17	0.909	0.819	1.077	0.864	0.756
	F1N343	458	S	Coiled-coil domain containing 136 OS=Bos taurus OX=9913 GN=CCDC136 PE=4 SV=3	CCDC136	0.998365	6.05674e-106	216.71	3	VMKS(0.998)T(0.002)VES(0.021)QS(0.979)EKELQCQLQK	0.13289	1.264	1.119	1.029	1.231	0.919	0.813	1.214	0.907	0.861
	F1N343	462	S	Coiled-coil domain containing 136 OS=Bos taurus OX=9913 GN=CCDC136 PE=4 SV=3	CCDC136	0.990827	6.33941e-25	146.6	3	STVES(0.991)QS(0.009)EKELQCQLQK	0.64909	1.068	0.995	0.999	1.234	0.943	0.907	1.177	1.08	0.942
	F1N343	464	S	Coiled-coil domain containing 136 OS=Bos taurus OX=9913 GN=CCDC136 PE=4 SV=3	CCDC136	0.999654	7.43407e-110	233.26	3	VMKS(0.99)T(0.01)VESQS(1)EKELQCQLQK	0.98162	1.172	1.06	1.029	1.211	0.958	0.831	1.195	0.972	0.928
	F1N343	839	S	Coiled-coil domain containing 136 OS=Bos taurus OX=9913 GN=CCDC136 PE=4 SV=3	CCDC136	0.477965	1.19208e-12	126.01	2	SYES(0.478)S(0.478)T(0.04)S(0.004)ASESYQR	0.94644
	F1N343	840	S	Coiled-coil domain containing 136 OS=Bos taurus OX=9913 GN=CCDC136 PE=4 SV=3	CCDC136	0.477965	1.19208e-12	126.01	2	SYES(0.478)S(0.478)T(0.04)S(0.004)ASESYQR	0.94644
	F1N343	842	S	Coiled-coil domain containing 136 OS=Bos taurus OX=9913 GN=CCDC136 PE=4 SV=3	CCDC136	0.845197	3.88701e-12	120.99	2	SYES(0.005)S(0.087)T(0.062)S(0.845)AS(0.001)ESYQR	-1.1386	0.927	1.014	1.418	1.184	0.972	0.864	1.131	1.009	0.947
	F1N343	857	S	Coiled-coil domain containing 136 OS=Bos taurus OX=9913 GN=CCDC136 PE=4 SV=3	CCDC136	0.50779	0.000449436	65.467	3	SYLS(0.001)S(0.004)S(0.017)S(0.09)S(0.508)S(0.3)S(0.074)DT(0.005)Y(0.001)K	-2.3314
	F1N343	881	S	Coiled-coil domain containing 136 OS=Bos taurus OX=9913 GN=CCDC136 PE=4 SV=3	CCDC136	0.925233	7.47204e-19	127.29	4	S(0.122)Y(0.084)VS(0.925)S(0.921)S(0.949)MDDELAKPGDVEHLEDVVAK	0.67664	0.746	0.495	0.662	1.342	0.897	0.803	1.465	1.752	1.26
	F1N343	882	S	Coiled-coil domain containing 136 OS=Bos taurus OX=9913 GN=CCDC136 PE=4 SV=3	CCDC136	0.92069	3.18637e-50	170.18	4	S(0.122)Y(0.084)VS(0.925)S(0.921)S(0.949)MDDELAKPGDVEHLEDVVAK	0.67664	0.577	0.429	0.595	1.355	0.802	0.71	1.488	2.071	1.429
	F1N343	883	S	Coiled-coil domain containing 136 OS=Bos taurus OX=9913 GN=CCDC136 PE=4 SV=3	CCDC136	0.948659	3.18637e-50	170.18	4	S(0.122)Y(0.084)VS(0.925)S(0.921)S(0.949)MDDELAKPGDVEHLEDVVAK	0.67664	0.582	0.421	0.586	1.354	0.809	0.711	1.488	2.089	1.416
	F1N343	432	S	Coiled-coil domain containing 136 OS=Bos taurus OX=9913 GN=CCDC136 PE=4 SV=3	CCDC136	0.99999	6.34571e-54	192.62	3	YDAS(1)QDEQSELLK	-1.5524	1.091	0.93	0.768	1.257	0.904	0.872	1.396	1.066	1.036
	F1N343	1078	T	Coiled-coil domain containing 136 OS=Bos taurus OX=9913 GN=CCDC136 PE=4 SV=3	CCDC136	0.970635	3.25396e-125	246.95	2	AS(0.03)HT(0.971)S(0.992)LDGPT(0.008)KEEK	-0.42133	1.09	0.815	0.841	1.042	0.902	0.884	1.317	1.371	1.078
	F1N343	247	T	Coiled-coil domain containing 136 OS=Bos taurus OX=9913 GN=CCDC136 PE=4 SV=3	CCDC136	0.57864	0.00937173	49.595	3	IRGEYEMEIT(0.579)S(0.421)LR	-0.76144	0.946	0.623	1.432	1.225	0.993	1.033	1.161	1.129	0.966
	F1N343	1092	T	Coiled-coil domain containing 136 OS=Bos taurus OX=9913 GN=CCDC136 PE=4 SV=3	CCDC136	1	8.78059e-14	124.37	5	KEET(1)EEEKEEEVK	0.85564	1.129	0.992	0.943	1.283	0.916	0.824	1.388	1.122	0.792
	F1N343	802	T	Coiled-coil domain containing 136 OS=Bos taurus OX=9913 GN=CCDC136 PE=4 SV=3	CCDC136	0.41883	0.00696058	60.307	4	KS(0.007)YS(0.024)S(0.024)T(0.024)T(0.083)T(0.419)S(0.419)NENCHK	-0.11755
	F1N343	1057	T	Coiled-coil domain containing 136 OS=Bos taurus OX=9913 GN=CCDC136 PE=4 SV=3	CCDC136	0.863212	9.09385e-25	145.55	3	VAKPS(0.005)LES(0.337)T(0.863)ES(0.757)GLET(0.028)T(0.01)K	3.5465	1.234	1.305	1.488	0.996	1.086	0.978	0.872	0.764	0.632
	F1N343	544	T	Coiled-coil domain containing 136 OS=Bos taurus OX=9913 GN=CCDC136 PE=4 SV=3	CCDC136	1	6.87235e-08	125.22	2	LYQCS(1)QET(1)LDR	-0.18411	1.133	0.994	1.156	1.066	0.886	0.723	1.301	1.236	0.95
	F1N343	212	T	Coiled-coil domain containing 136 OS=Bos taurus OX=9913 GN=CCDC136 PE=4 SV=3	CCDC136	0.98351	2.6259e-72	187.77	3	QAAEDS(0.016)AT(0.984)EHDS(1)DIASLQEDICR	-0.02644	1.236	0.935	0.819	1.013	0.875	0.939	1.172	1.06	1.211
	F1N343	335	T	Coiled-coil domain containing 136 OS=Bos taurus OX=9913 GN=CCDC136 PE=4 SV=3	CCDC136	0.99702	1.03808e-49	170.19	3	S(0.129)AES(0.874)QT(0.997)S(1)EEDFLEPDPGMHLLR	0.71912	1.022	1.055	1.159	0.887	1.052	0.897	1.115	1.167	0.986
	F1N343	572	T	Coiled-coil domain containing 136 OS=Bos taurus OX=9913 GN=CCDC136 PE=4 SV=3	CCDC136	0.555191	0.028143	63.29	4	S(0.449)T(0.555)QS(0.996)ILEDKGK	-0.77283	1.502	1.389	1.219	1.25	1.058	0.869	0.873	0.7	0.455
	F1N343	459	T	Coiled-coil domain containing 136 OS=Bos taurus OX=9913 GN=CCDC136 PE=4 SV=3	CCDC136	0.871531	2.11349e-06	91.076	4	VMKS(0.122)T(0.872)VES(0.007)QSEK	-0.94006	1.07	1.008	1.212	1.13	0.998	0.929	0.986	1.12	0.917
	Q3SZJ4	20	S	Prostaglandin reductase 1 OS=Bos taurus OX=9913 GN=PTGR1 PE=2 SV=1	PTGR1	0.999823	4.98451e-37	176.85	3	HFVGYPTNS(1)DFELK	0.7898			0.73			0.789			1.063
	Q3SZJ4	175	S	Prostaglandin reductase 1 OS=Bos taurus OX=9913 GN=PTGR1 PE=2 SV=1	PTGR1	0.999895	1.70746e-05	108.23	2	VVGTAGS(1)DEK	0.28741			0.922			0.885			1.091
	Q2HJI8	182	S	Ras-related protein Rab-8B OS=Bos taurus OX=9913 GN=RAB8B PE=2 SV=1	RAB8B	0.976987	6.60201e-08	115.38	3	KMNDS(0.002)NS(0.977)S(0.021)GAGGPVK	1.8029	1.188	1.207		0.883	0.971		0.771	0.736
	Q2HJI8	183	S	Ras-related protein Rab-8B OS=Bos taurus OX=9913 GN=RAB8B PE=2 SV=1	RAB8B	0.413008	0.00169561	52.731	3	MNDS(0.174)NS(0.413)S(0.413)GAGGPVK	1.3356
	Q32KV0	155	S	Phosphoglycerate mutase 2 OS=Bos taurus OX=9913 GN=PGAM2 PE=2 SV=1	PGAM2	0.999897	3.13843e-48	164.94	2	AGELPTCES(1)LKDTIAR	-0.24543
	Q32KV0	31	S	Phosphoglycerate mutase 2 OS=Bos taurus OX=9913 GN=PGAM2 PE=2 SV=1	PGAM2	1	7.61083e-22	92.792	3	FCGWFDAELS(1)EKGAEEAK	2.0218
	Q32KV0	14	S	Phosphoglycerate mutase 2 OS=Bos taurus OX=9913 GN=PGAM2 PE=2 SV=1	PGAM2	0.954829	2.4059e-35	189.33	3	HGES(0.955)T(0.045)WNQENR	-0.15727
	Q32KV0	118	S	Phosphoglycerate mutase 2 OS=Bos taurus OX=9913 GN=PGAM2 PE=2 SV=1	PGAM2	1	0.000496563	74.296	2	S(1)FDIPPPPMDEK	-0.1746
	Q32KV0	189	S	Phosphoglycerate mutase 2 OS=Bos taurus OX=9913 GN=PGAM2 PE=2 SV=1	PGAM2	1	1.324e-12	145	2	VLIAAHGNS(1)LR	-0.63061
	Q32KV0	15	T	Phosphoglycerate mutase 2 OS=Bos taurus OX=9913 GN=PGAM2 PE=2 SV=1	PGAM2	0.5	2.4059e-35	189.33	2	HGES(0.5)T(0.5)WNQENR	0.049476
	Q32KP2	335	S	Leucine-rich repeat-containing protein 23 OS=Bos taurus OX=9913 GN=LRRC23 PE=2 SV=1	LRRC23	0.999067	1.06245e-07	78.319	3	MKEEQEQEAEVEPES(0.999)ELDQS(0.411)S(0.314)T(0.275)	-3.1245
	Q32KP2	340	S	Leucine-rich repeat-containing protein 23 OS=Bos taurus OX=9913 GN=LRRC23 PE=2 SV=1	LRRC23	0.411272	1.06245e-07	78.319	3	MKEEQEQEAEVEPES(0.999)ELDQS(0.411)S(0.314)T(0.275)	-3.1245
	Q32KP2	341	S	Leucine-rich repeat-containing protein 23 OS=Bos taurus OX=9913 GN=LRRC23 PE=2 SV=1	LRRC23	0.493341	1.5769e-71	182.95	3	MKEEQEQEAEVEPESELDQS(0.013)S(0.493)T(0.493)	-0.12113
	Q32KP2	342	T	Leucine-rich repeat-containing protein 23 OS=Bos taurus OX=9913 GN=LRRC23 PE=2 SV=1	LRRC23	0.493341	1.5769e-71	182.95	3	MKEEQEQEAEVEPESELDQS(0.013)S(0.493)T(0.493)	-0.12113
	F1N0N7	280	S	OTU domain containing 6B OS=Bos taurus OX=9913 GN=OTUD6B PE=4 SV=3	OTUD6B	0.745797	0.000906839	61.265	3	HAYGLGEHY(0.004)NS(0.746)VT(0.25)R	1.0668
	Q32LJ5	198	S	Spermatid maturation protein 1 OS=Bos taurus OX=9913 GN=SPEM1 PE=2 SV=2	SPEM1	0.999283	3.04942e-19	105.14	4	EMQS(0.999)DLGLEAY(0.001)VYPVNPPLPSPQILSHK	2.2565	0.876	1.1	1.732	0.833	1.146	0.928	0.886	0.886	0.962
	Q32LJ5	293	S	Spermatid maturation protein 1 OS=Bos taurus OX=9913 GN=SPEM1 PE=2 SV=2	SPEM1	0.99642	2.45623e-09	104.72	3	EVEALSHCYPLAS(0.996)GS(0.918)S(0.845)T(0.236)AEGT(0.005)R	1.6642	1.312	0.796	1.111	1.16	0.916	0.813	1.102	0.994	1.093
	Q32LJ5	295	S	Spermatid maturation protein 1 OS=Bos taurus OX=9913 GN=SPEM1 PE=2 SV=2	SPEM1	0.91759	3.37579e-14	123.71	3	EVEALSHCYPLAS(0.996)GS(0.918)S(0.845)T(0.236)AEGT(0.005)R	1.6642	1.015	0.92	1.171	1.057	1.018	0.946	1.148	0.914	1.051
	Q32LJ5	296	S	Spermatid maturation protein 1 OS=Bos taurus OX=9913 GN=SPEM1 PE=2 SV=2	SPEM1	0.844688	5.22292e-09	101	3	EVEALSHCYPLAS(0.996)GS(0.918)S(0.845)T(0.236)AEGT(0.005)R	1.6642	1.144	0.818	1.258	1.151	0.91	0.898	1.228	0.936	0.989
	Q32LJ5	86	S	Spermatid maturation protein 1 OS=Bos taurus OX=9913 GN=SPEM1 PE=2 SV=2	SPEM1	0.568402	0.0019139	64.82	3	HS(0.432)S(0.568)PAVHLR	-1.3592	1.191	1.294	1.071	1.004	1.204	0.765	0.919	1.053	0.68
	Q32LJ5	224	S	Spermatid maturation protein 1 OS=Bos taurus OX=9913 GN=SPEM1 PE=2 SV=2	SPEM1	1	3.38681e-72	172	3	NS(1)GGGAGAGAQAEQEQCAPAEPPILGPANVPDIPR	0.81153	1.244	0.855	1.164	1.218	0.972	0.776	0.973	0.949	1.139
	Q32LJ5	103	T	Spermatid maturation protein 1 OS=Bos taurus OX=9913 GN=SPEM1 PE=2 SV=2	SPEM1	0.998495	0.004725	73.655	3	MT(0.001)VT(0.998)PPPTR	-0.008418	1.138	1.107	1.053	1.022	1.082	0.778	1.153	1.014	0.874
	F1MZ78	328	S	Leucine rich repeat and coiled-coil centrosomal protein 1 OS=Bos taurus OX=9913 GN=LRRCC1 PE=4 SV=3	LRRCC1	0.923831	7.161e-13	123.76	2	DTDVT(0.063)S(0.924)ES(0.013)DYGNR	-0.80554
	F1MYV9	339	S	Oxidative stress responsive kinase 1 OS=Bos taurus OX=9913 GN=OXSR1 PE=1 SV=1	OXSR1	0.999927	2.48941e-07	96.504	3	TEDGGWEWS(1)DDEFDEESEEGK	1.0757
	F1MXQ5	40	S	Calpain 11 OS=Bos taurus OX=9913 GN=CAPN11 PE=3 SV=3	CAPN11	1	4.83208e-93	205.25	3	GMGQHHNAQNYNNQS(1)FEELR	-0.4075	1.091	0.917	0.753	1.043	0.86	1.053	1.244	0.859	0.906
	Q3T014	157	S	Bisphosphoglycerate mutase OS=Bos taurus OX=9913 GN=BPGM PE=2 SV=3	BPGM	0.990947	7.52224e-05	95.981	2	S(0.009)ES(0.991)LKDVLER	-0.31264	0.934	0.806	0.802	1.112	0.892	0.807	1.289	1.178	1.097
	F1MWX4	66	S	Histone deacetylase 11 OS=Bos taurus OX=9913 GN=HDAC11 PE=4 SV=3	HDAC11	1	6.83212e-108	239.19	2	EAS(1)DEDLLVVHTR	-1.1016	1.098	0.799	0.895	1.33	0.897	0.848	1.337	1.087	0.957
	F1MWX4	57	S	Histone deacetylase 11 OS=Bos taurus OX=9913 GN=HDAC11 PE=4 SV=3	HDAC11	0.91349	1.51988e-07	116.79	2	LLS(0.087)DS(0.913)MLVEAR	-0.29925	1.266	0.909	0.949	1.252	0.942	0.802	1.168	1.022	0.898
	F1MWX4	20	S	Histone deacetylase 11 OS=Bos taurus OX=9913 GN=HDAC11 PE=4 SV=3	HDAC11	1	0.00178017	103.26	2	WPIVYS(1)PR	0.92229
	Q2T9V2	104	S	Dynein regulatory complex protein 9 OS=Bos taurus OX=9913 GN=IQCG PE=2 SV=1	IQCG	0.983898	2.35111e-44	185.85	2	S(0.984)S(0.016)EKVPLASNPSK	-1.474	0.855	0.764	0.897	0.994	1.011	1.092	1.112	1.194	1.201
	Q2T9V2	118	S	Dynein regulatory complex protein 9 OS=Bos taurus OX=9913 GN=IQCG PE=2 SV=1	IQCG	0.862439	8.40782e-13	128.06	4	VPLASNPS(0.992)KIS(0.862)S(0.146)PLVHK	0.60221	1.145	1.23	1.693	0.882	1.029	0.903	0.748	0.723	0.723
	Q2T9V2	119	S	Dynein regulatory complex protein 9 OS=Bos taurus OX=9913 GN=IQCG PE=2 SV=1	IQCG	0.941956	8.40782e-13	128.06	2	IS(0.058)S(0.942)PLVHK	-0.71301	0.727	0.619	1.157	0.871	0.879	1.15	0.862	1.426	1.418
	Q2T9V2	89	S	Dynein regulatory complex protein 9 OS=Bos taurus OX=9913 GN=IQCG PE=2 SV=1	IQCG	0.999877	0.00997023	63.076	3	RQS(1)ISMK	-0.3293	0.687	0.773	1.242	1.07	1.529	1.546	0.619	0.859	0.71
	Q2T9V2	115	S	Dynein regulatory complex protein 9 OS=Bos taurus OX=9913 GN=IQCG PE=2 SV=1	IQCG	0.999877	5.06162e-06	136.27	2	VPLASNPS(1)K	0.36742	1.162	1.316	2.218	0.768	0.92	0.913	0.594	0.59	0.59
	F1MWD3	363	S	Chaperonin containing TCP1 subunit 5 OS=Bos taurus OX=9913 GN=CCT5 PE=1 SV=3	CCT5	0.99573	0.0174793	68.355	2	EIS(0.996)FGT(0.004)TK	-1.2479	1.287	0.925	0.736	1.149	0.841	0.817	1.575	1.164	0.797
	F1MWD3	270	S	Chaperonin containing TCP1 subunit 5 OS=Bos taurus OX=9913 GN=CCT5 PE=1 SV=3	CCT5	0.973608	6.62023e-11	119.54	3	HKLDVT(0.026)S(0.974)VEDFK	0.56256	1.169	1.172	1.153	0.71	1.023	0.953	0.96	0.965	0.936
	F1MVX2	189	S	Glutathione S-transferase LANCL1 OS=Bos taurus OX=9913 GN=LANCL1 PE=1 SV=2	LANCL1	0.676227	5.75352e-27	147.64	3	IPQSHIQQICETVLT(0.324)S(0.676)GEDLAR	-0.41217	1.011	0.83	1.157	0.973	0.978	1.233	0.666	0.823	1.173
	F1MVT3	160	S	Transmembrane protein 89 OS=Bos taurus OX=9913 GN=TMEM89 PE=4 SV=2	TMEM89	0.681157	1.66016e-06	98.491	5	S(0.681)QAS(0.159)KS(0.159)EHPQLAAHPCTTWK	0.63607	1.206	1.23	1.474	0.927	1.19	0.909	0.873	0.737	0.824
	F1MVT3	163	S	Transmembrane protein 89 OS=Bos taurus OX=9913 GN=TMEM89 PE=4 SV=2	TMEM89	0.985532	2.13845e-17	130.57	3	S(0.002)QAS(0.986)KS(0.012)EHPQLAAHPCTTWK	-0.77666	1.283	1.203	1.586	1.024	1.211	0.924	0.81	0.714	0.665
	F1MVT3	165	S	Transmembrane protein 89 OS=Bos taurus OX=9913 GN=TMEM89 PE=4 SV=2	TMEM89	0.666667	1.66016e-06	98.491	5	S(0.667)QAS(0.667)KS(0.667)EHPQLAAHPCTTWK	-0.29393	1.246	1.285	1.632	0.802	1.304	0.957	0.798	0.668	0.718
	F1MVT3	176	T	Transmembrane protein 89 OS=Bos taurus OX=9913 GN=TMEM89 PE=4 SV=2	TMEM89	1	3.07467e-17	131.56	4	SEHPQLAAHPCT(1)T(1)WKR	-0.11009	1.202	1.124	1.667	1.152	1.05	0.878	0.821	0.772	0.779
	F1MVT3	177	T	Transmembrane protein 89 OS=Bos taurus OX=9913 GN=TMEM89 PE=4 SV=2	TMEM89	1	3.07467e-17	131.56	4	SEHPQLAAHPCT(1)T(1)WKR	-0.11009	1.178	1.136	1.684	1.193	1.012	0.89	0.845	0.768	0.744
	F1MVT3	222	T	Transmembrane protein 89 OS=Bos taurus OX=9913 GN=TMEM89 PE=4 SV=2	TMEM89	0.999981	1.01523e-10	135.8	2	SQIKGT(1)PAQTG	-0.44115	1.559	1.039	1.09	1.251	0.692	0.941	1.25	0.903	0.65
	F1MVL0	408	S	IQ motif containing with AAA domain 1 like OS=Bos taurus OX=9913 GN=IQCA1L PE=4 SV=3	IQCA1L	0.992049	3.88521e-13	128.1	3	FDSLFPS(0.002)QS(0.992)FDS(0.006)ETLK	1.3743	0.897	1.089	1.302	0.94	0.996	1.088	0.962	0.952	1.033
	F1MVL0	244	S	IQ motif containing with AAA domain 1 like OS=Bos taurus OX=9913 GN=IQCA1L PE=4 SV=3	IQCA1L	1	2.0442e-05	101.04	2	S(1)QAS(1)LGADVR	-0.1353	1.122	1.225	1.46	0.913	1.01	1.128	0.803	0.71	0.887
	F1MVL0	247	S	IQ motif containing with AAA domain 1 like OS=Bos taurus OX=9913 GN=IQCA1L PE=4 SV=3	IQCA1L	1	2.0442e-05	101.04	2	S(1)QAS(1)LGADVR	-0.1353	1.087	1.067	1.356	0.977	0.922	1.092	0.92	0.865	0.993
	F1MUB8	238	S	Spermatogenesis and centriole associated 1 OS=Bos taurus OX=9913 GN=SPATC1 PE=4 SV=3	SPATC1	1	0.000231151	119.25	3	KS(1)ILELER	-0.9817	0.803	0.872	0.885	0.713	1.998	1.092	0.779	1.023	0.638
	F1MUB8	209	S	Spermatogenesis and centriole associated 1 OS=Bos taurus OX=9913 GN=SPATC1 PE=4 SV=3	SPATC1	1	2.44154e-24	124.08	2	GYPPGPHPS(1)ADR	-0.28499	0.956	1.104	1.29	1.025	1.514	1.208	0.565	0.619	0.569
	F1MUB8	215	S	Spermatogenesis and centriole associated 1 OS=Bos taurus OX=9913 GN=SPATC1 PE=4 SV=3	SPATC1	0.633439	3.26301e-05	71.905	4	GYPPGPHPS(0.995)ADRGPS(0.633)AT(0.186)S(0.186)K	0.42489	1.461	1.709	2.07	0.676	1.152	1.083	0.2	0.265	0.153
	F1MUB8	218	S	Spermatogenesis and centriole associated 1 OS=Bos taurus OX=9913 GN=SPATC1 PE=4 SV=3	SPATC1	0.441013	2.46758e-05	72.935	3	GYPPGPHPS(0.999)ADRGPS(0.119)AT(0.441)S(0.441)K	0.4477
	F1MUB8	312	S	Spermatogenesis and centriole associated 1 OS=Bos taurus OX=9913 GN=SPATC1 PE=4 SV=3	SPATC1	1	3.58417e-159	242.63	3	IIQASLNPS(1)DHKLDEELCQTLTQR	-0.058763	0.823	1.007	1.02	1.159	0.962	0.984	0.918	1.074	1.016
	F1MUB8	284	S	Spermatogenesis and centriole associated 1 OS=Bos taurus OX=9913 GN=SPATC1 PE=4 SV=3	SPATC1	0.735898	4.59491e-05	121.29	2	ILS(0.264)S(0.736)IFPER	-1.0835	1.008	0.993	0.82	1.052	1.052	0.849	1.103	1.252	0.799
	F1MUB8	251	S	Spermatogenesis and centriole associated 1 OS=Bos taurus OX=9913 GN=SPATC1 PE=4 SV=3	SPATC1	0.999704	1.33174e-05	124.38	4	KS(1)S(0.998)KFPDS(0.001)S(0.001)R	0.33218	1.326	1.404	1.328	0.793	0.956	0.795	0.836	0.825	0.597
	F1MUB8	252	S	Spermatogenesis and centriole associated 1 OS=Bos taurus OX=9913 GN=SPATC1 PE=4 SV=3	SPATC1	0.997873	7.14075e-33	183.06	4	KS(1)S(0.998)KFPDS(0.001)S(0.001)R	0.33218	1.017	1.019	1.026	0.902	1.271	1.012	0.916	1.03	0.684
	F1MUB8	337	S	Spermatogenesis and centriole associated 1 OS=Bos taurus OX=9913 GN=SPATC1 PE=4 SV=3	SPATC1	0.999947	0.000971285	90.861	2	LQS(1)LGYNGR	-1.8738	0.938	1.034	1.038	0.95	1.143	0.853	0.893	1.086	0.983
	F1MUB8	298	S	Spermatogenesis and centriole associated 1 OS=Bos taurus OX=9913 GN=SPATC1 PE=4 SV=3	SPATC1	0.979863	0.000137699	83.087	3	LYGFT(0.02)VS(0.98)NIPEK	-0.035187	0.824	1.208	1.121	0.661	1.016	0.972	1.02	1.192	0.87
	F1MUB8	217	T	Spermatogenesis and centriole associated 1 OS=Bos taurus OX=9913 GN=SPATC1 PE=4 SV=3	SPATC1	0.441013	2.46758e-05	72.935	3	GYPPGPHPS(0.999)ADRGPS(0.119)AT(0.441)S(0.441)K	0.4477
	Q3T054	135	S	GTP-binding nuclear protein Ran OS=Bos taurus OX=9913 GN=RAN PE=2 SV=3	RAN	1	0.0122034	58.511	3	AKS(1)IVFHR	0.56755	1.003	1.016	1.67	0.886	1.12	0.801	1.057	1.009	0.844
	G3N0D2	199	S	Maestro heat like repeat family member 9 OS=Bos taurus OX=9913 GN=MROH9 PE=4 SV=2	MROH9	0.801036	1.1026e-10	109.19	5	KYDKPGNHCIQPS(0.156)S(0.801)S(0.042)GT(0.001)EFLPK	0.038212	1.2	0.911	1.101	1.014	1.19	1.011	0.969	0.977	1.087
	G3N0D2	200	S	Maestro heat like repeat family member 9 OS=Bos taurus OX=9913 GN=MROH9 PE=4 SV=2	MROH9	0.457008	1.1026e-10	109.19	5	KYDKPGNHCIQPS(0.085)S(0.457)S(0.457)GT(0.001)EFLPK	-1.0157
	G3N0H5	104	S	Uncharacterized protein OS=Bos taurus OX=9913 PE=4 SV=2	--	1	0.0158954	43.761	3	AAS(1)WALANELK	0.39649
	G3N0Q3	186	S	CULLIN_2 domain-containing protein OS=Bos taurus OX=9913 PE=3 SV=1	--	0.99974	0.023494	42.718	2	NGES(1)INTR	-4.2407
	Q0P5I8	32	S	Golgi to ER traffic protein 4 homolog OS=Bos taurus OX=9913 GN=GET4 PE=2 SV=1	GET4	1	0.0238955	55.064	3	LRAS(1)VEK	-0.38348	1.462	0.609	0.725	1.565	0.53	0.939	1.519	0.881	1.051
	Q0IIC1	26	S	Acyl-CoA synthetase bubblegum family member 2 OS=Bos taurus OX=9913 GN=ACSBG2 PE=2 SV=1	ACSBG2	1	6.74843e-05	90.412	3	VDMS(1)QEQVTPR	0.050225	1.508	0.753	0.631	1.477	0.71	0.845	1.245	0.845	0.835
	Q0II90	414	S	Protein FAM81B OS=Bos taurus OX=9913 GN=FAM81B PE=2 SV=1	FAM81B	1	0.00520094	93.096	2	KIAELQES(1)	-0.30778	0.911	1.079	1.141	0.691	1.127	1.091	0.819	1.106	1.126
	P68002	115	S	Voltage-dependent anion-selective channel protein 2 OS=Bos taurus OX=9913 GN=VDAC2 PE=2 SV=2	VDAC2	0.999959	8.70524e-126	251.56	4	LTFDTTFS(1)PNTGKK	-0.26808	1.105	0.901	0.933	1.145	0.959	0.941	1.309	1.018	0.993
	P68002	46	S	Voltage-dependent anion-selective channel protein 2 OS=Bos taurus OX=9913 GN=VDAC2 PE=2 SV=2	VDAC2	0.489877	8.39162e-44	134.74	3	T(0.49)KS(0.49)CS(0.018)GVEFS(0.002)TSGSSNTDTGK	-1.3402
	P68002	251	S	Voltage-dependent anion-selective channel protein 2 OS=Bos taurus OX=9913 GN=VDAC2 PE=2 SV=2	VDAC2	0.797759	4.51768e-06	89.272	4	VNNS(0.798)S(0.202)LIGVGYTQTLRPGVK	1.3938	0.968	0.907	1.185	1.155	0.894	0.848	1.47	0.887	1.102
	P68002	44	T	Voltage-dependent anion-selective channel protein 2 OS=Bos taurus OX=9913 GN=VDAC2 PE=2 SV=2	VDAC2	0.489877	8.39162e-44	134.74	3	T(0.49)KS(0.49)CS(0.018)GVEFS(0.002)TSGSSNTDTGK	-1.3402
	P62964	38	S	Cellular retinoic acid-binding protein 1 OS=Bos taurus OX=9913 GN=CRABP1 PE=1 SV=2	CRABP1	1	4.48981e-05	82.449	4	VAVAAAS(1)KPHVEIR	-0.84778
	P61285	14	S	Dynein light chain 1, cytoplasmic OS=Bos taurus OX=9913 GN=DYNLL1 PE=1 SV=1	DYNLL1	0.999791	1.2153e-08	97.877	3	NADMS(1)EEMQQDSVECATQALEK	-0.38368
	P61285	21	S	Dynein light chain 1, cytoplasmic OS=Bos taurus OX=9913 GN=DYNLL1 PE=1 SV=1	DYNLL1	1	3.9692e-146	241.84	3	NADMSEEMQQDS(1)VECATQALEK	-0.25964	0.95	0.954	0.989	1.026	0.941	0.965	1.187	1.052	1.155
	P61285	64	S	Dynein light chain 1, cytoplasmic OS=Bos taurus OX=9913 GN=DYNLL1 PE=1 SV=1	DYNLL1	0.951304	7.03609e-06	109.79	3	NFGS(0.951)Y(0.001)VT(0.048)HETK	-0.16768	0.989	0.897	0.965	1.232	0.898	1.028	0.999	1.287	0.899
	P41500	82	S	Acylphosphatase-1 OS=Bos taurus OX=9913 GN=ACYP1 PE=1 SV=2	ACYP1	1	7.26589e-07	99.747	3	AS(1)FHNEK	0.45808	0.762	0.994	1.08	0.659	0.981	0.79	0.637	1.676	0.792
	P26884	100	S	Peptidyl-prolyl cis-trans isomerase FKBP3 OS=Bos taurus OX=9913 GN=FKBP3 PE=1 SV=2	FKBP3	0.832765	2.65561e-18	129.46	3	ET(0.167)KS(0.833)EETLDEGPPK	0.90866
	P26884	34	S	Peptidyl-prolyl cis-trans isomerase FKBP3 OS=Bos taurus OX=9913 GN=FKBP3 PE=1 SV=2	FKBP3	0.987804	8.43919e-39	162.65	4	FLQDHGS(0.988)DS(0.012)FLAEHK	-0.63664
	P26884	98	T	Peptidyl-prolyl cis-trans isomerase FKBP3 OS=Bos taurus OX=9913 GN=FKBP3 PE=1 SV=2	FKBP3	0.554132	1.05414e-09	117.37	3	ET(0.554)KS(0.446)EET(1)LDEGPPK	0.96379
	P26884	103	T	Peptidyl-prolyl cis-trans isomerase FKBP3 OS=Bos taurus OX=9913 GN=FKBP3 PE=1 SV=2	FKBP3	0.999985	1.06926e-11	119.46	3	ET(0.554)KS(0.446)EET(1)LDEGPPK	0.96379
	P15103	6	S	Glutamine synthetase OS=Bos taurus OX=9913 GN=GLUL PE=2 SV=4	GLUL	0.419523	0.00187387	59.418	3	AT(0.08)S(0.08)AS(0.42)S(0.42)HLNK	-0.54105
	P15103	7	S	Glutamine synthetase OS=Bos taurus OX=9913 GN=GLUL PE=2 SV=4	GLUL	0.419523	0.00187387	59.418	3	AT(0.08)S(0.08)AS(0.42)S(0.42)HLNK	-0.54105
	P15103	343	S	Glutamine synthetase OS=Bos taurus OX=9913 GN=GLUL PE=2 SV=4	GLUL	0.999946	0.00376787	49.125	3	RPS(1)ANCDPFAVTEALIR	0.59478	0.991	0.926	0.879	0.992	1.016	1.125	1.078	1.053	1.021
	P0CB32	87	S	Heat shock 70 kDa protein 1-like OS=Bos taurus OX=9913 GN=HSPA1L PE=3 SV=1	HSPA1L	1	1.57466e-05	97.797	3	KFNDPVVQS(1)DMK	0.1919	1.056	0.807	0.939	1.206	0.821	0.863	1.143	0.982	0.922
	P0CB32	513	S	Heat shock 70 kDa protein 1-like OS=Bos taurus OX=9913 GN=HSPA1L PE=3 SV=1	HSPA1L	1	0.0119114	81.703	2	GRLS(1)KEEIER	-0.89836	0.707	0.831	1.009	0.838	1	0.893	0.941	1.327	1.173
	P0CB32	420	S	Heat shock 70 kDa protein 1-like OS=Bos taurus OX=9913 GN=HSPA1L PE=3 SV=1	HSPA1L	0.989411	0.00218991	81.799	3	RNS(0.989)T(0.011)IPTK	0.24652	1.149	0.873	0.763	1.137	0.72	0.925	1.176	1.118	0.867
	P08166	14	S	Adenylate kinase 2, mitochondrial OS=Bos taurus OX=9913 GN=AK2 PE=1 SV=2	AK2	1	1.09807e-05	103.02	4	APNVPAAEPVPES(1)PKGVR	-2.2499	1.017	0.775	0.848	0.979	0.969	1.041	0.992	1.096	1.164
	F1MTN9	236	S	NME/NM23 family member 8 OS=Bos taurus OX=9913 GN=NME8 PE=4 SV=1	NME8	0.997771	1.45135e-44	167.1	3	AKQPS(0.998)WDES(0.002)EVNSETESK	0.16322	0.745	0.824	0.807	1.044	1.228	1.003	1.157	1.293	0.919
	F1MTN9	240	S	NME/NM23 family member 8 OS=Bos taurus OX=9913 GN=NME8 PE=4 SV=1	NME8	0.99458	7.2092e-24	123.66	4	QPS(0.005)WDES(0.995)EVNS(0.78)ET(0.217)ES(0.003)KEPWDEQQEMAKPSR	0.55534	1.346	1.773	1.028	0.995	1.638	0.756	0.461	0.37	0.387
	F1MTN9	244	S	NME/NM23 family member 8 OS=Bos taurus OX=9913 GN=NME8 PE=4 SV=1	NME8	0.995299	6.70365e-235	286.93	4	QPSWDES(0.003)EVNS(0.995)ET(0.002)ESKEPWDEQQEMAKPSR	0.37752	1.136	1.167	0.909	1.374	1.246	0.821	0.972	0.763	0.61
	P00515	392	S	cAMP-dependent protein kinase type II-alpha regulatory subunit OS=Bos taurus OX=9913 GN=PRKAR2A PE=1 SV=2	PRKAR2A	0.879297	3.3439e-22	141.73	2	MFGS(0.879)S(0.121)MDLIDPGQ	0.49956	0.825	1.034	0.966	0.881	0.913	1.041	0.811	1.268	1.242
	P00515	393	S	cAMP-dependent protein kinase type II-alpha regulatory subunit OS=Bos taurus OX=9913 GN=PRKAR2A PE=1 SV=2	PRKAR2A	0.892624	3.25877e-25	151.08	2	MFGS(0.107)S(0.893)MDLIDPGQ	-0.50063	0.787	1.323	0.881	0.891	0.874	0.836	0.865	1.283	1.231
	P00515	380	S	cAMP-dependent protein kinase type II-alpha regulatory subunit OS=Bos taurus OX=9913 GN=PRKAR2A PE=1 SV=2	PRKAR2A	0.999512	2.51203e-05	96.208	2	NIS(1)HYEEQLVK	-1.4451	0.923	0.896	0.903	1.098	0.923	0.987	1.112	1.153	1.036
	P00515	96	S	cAMP-dependent protein kinase type II-alpha regulatory subunit OS=Bos taurus OX=9913 GN=PRKAR2A PE=1 SV=2	PRKAR2A	1	0	346.52	3	RVS(1)VCAET(1)YNPDEEEEDTDPR	-0.18918	0.858	0.912	1.262	0.762	0.99	1.03	0.862	1.147	1.116
	P00515	101	T	cAMP-dependent protein kinase type II-alpha regulatory subunit OS=Bos taurus OX=9913 GN=PRKAR2A PE=1 SV=2	PRKAR2A	0.99981	1.03933e-12	121.11	3	RVS(1)VCAET(1)YNPDEEEEDTDPR	-0.18918	0.963	0.967	1.027	0.945	1.105	1.078	0.966	0.969	0.91
	Q32L40	551	S	T-complex protein 1 subunit alpha OS=Bos taurus OX=9913 GN=TCP1 PE=1 SV=1	TCP1	1	5.00904e-05	94.454	2	HGGYEDAVHS(1)GALDA	-3.439	1.031	0.93	0.76	0.933	0.946	1.267	1.064	1.031	1.214
	Q32L40	268	S	T-complex protein 1 subunit alpha OS=Bos taurus OX=9913 GN=TCP1 PE=1 SV=1	TCP1	0.996007	0.0144119	71.085	3	QRES(0.996)DIT(0.004)K	0.17349	1.279	0.718	1.024	1.313	0.598	0.971	1.393	0.891	1.112
	Q32L40	27	S	T-complex protein 1 subunit alpha OS=Bos taurus OX=9913 GN=TCP1 PE=1 SV=1	TCP1	1	2.73335e-24	139.51	2	SQNVMAAAS(1)IANIVK	0.53616	1.037	1.117	1.177	0.874	1.052	1.095	0.873	0.906	0.924
	Q32L40	372	S	T-complex protein 1 subunit alpha OS=Bos taurus OX=9913 GN=TCP1 PE=1 SV=1	TCP1	0.750849	0.0120625	78.136	2	T(0.248)S(0.751)AS(0.001)VILR	0.94293	1.06	1.03	0.908	1.191	0.97	0.954	0.978	1.128	0.943
	Q32L40	374	S	T-complex protein 1 subunit alpha OS=Bos taurus OX=9913 GN=TCP1 PE=1 SV=1	TCP1	0.90035	0.0159569	70.808	2	T(0.018)S(0.082)AS(0.9)VILR	-0.53537	1.088	1.129	0.868	1.208	0.889	0.84	1.173	1.099	0.906
	G5E519	39	S	Coiled-coil domain-containing protein 39 OS=Bos taurus OX=9913 GN=CCDC39 PE=4 SV=2	CCDC39	0.5	0.021285	50.188	2	LQDERS(0.5)S(0.5)MQDQLR	0.074332	1.008	1.178	0.712	0.997	1.125	0.937	1.037	1.043	1.085
	G5E519	40	S	Coiled-coil domain-containing protein 39 OS=Bos taurus OX=9913 GN=CCDC39 PE=4 SV=2	CCDC39	0.719391	0.00580505	52.644	3	LQDERS(0.281)S(0.719)MQDQLR	-0.11399	1.008	1.178	0.712	0.997	1.125	0.937	1.037	1.043	1.085
	G5E519	720	S	Coiled-coil domain-containing protein 39 OS=Bos taurus OX=9913 GN=CCDC39 PE=4 SV=2	CCDC39	0.997194	1.11845e-12	148.48	2	VTPS(0.003)S(0.997)AEYEVK	0.70434	0.792	0.693	1.552	0.817	0.906	1.286	0.898	0.929	1.27
	G5E519	2	S	Coiled-coil domain-containing protein 39 OS=Bos taurus OX=9913 GN=CCDC39 PE=4 SV=2	CCDC39	0.5	0.0162945	44.847	2	S(0.5)S(0.5)EFLAELR	-0.31857	0.824	1.036	1.259	1	0.832	0.91	1.333	0.831	1.189
	G5E519	3	S	Coiled-coil domain-containing protein 39 OS=Bos taurus OX=9913 GN=CCDC39 PE=4 SV=2	CCDC39	0.5	0.0162945	44.847	2	S(0.5)S(0.5)EFLAELR	-0.31857	0.824	1.036	1.259	1	0.832	0.91	1.333	0.831	1.189
	G5E519	931	S	Coiled-coil domain-containing protein 39 OS=Bos taurus OX=9913 GN=CCDC39 PE=4 SV=2	CCDC39	0.511246	2.24166e-20	112.08	4	VLELNFPASPLTGS(0.003)T(0.01)S(0.01)RPT(0.027)S(0.027)AS(0.027)S(0.027)AS(0.511)S(0.281)T(0.076)GK	2.0704	1.153	1.137	0.87	0.85	0.974	1	0.961	1.16	1.002
	G5E519	717	T	Coiled-coil domain-containing protein 39 OS=Bos taurus OX=9913 GN=CCDC39 PE=4 SV=2	CCDC39	0.675189	0.00171128	63.869	3	QS(0.023)FQKVT(0.675)PS(0.238)S(0.064)AEYEVK	1.7274	1.046	0.985	0.787	1.057	1.055	0.97	1.179	1.058	1.03
	G3X7D3	100	S	RAB39A, member RAS oncogene family OS=Bos taurus OX=9913 GN=RAB39A PE=4 SV=1	RAB39A	1	1.66774e-32	170.61	4	S(1)FEHVKDWLEEAK	1.0372
	Q3T0M0	49	S	Vacuolar protein sorting-associated protein 29 OS=Bos taurus OX=9913 GN=VPS29 PE=2 SV=1	VPS29	0.997352	4.51908e-82	196.41	3	IQHILCTGNLCT(0.003)KES(0.997)YDYLK	0.53906	0.805	1.04	0.913	1.05	0.992	0.841	1.076	1.225	1.096
	G3X6E2	114	S	Family with sequence similarity 166 member A OS=Bos taurus OX=9913 GN=FAM166A PE=4 SV=1	FAM166A	1	1.72329e-11	123.71	2	FPPQEADAQGS(1)LGGENVS(1)R	0.19056	1.077	0.933	1.174	1.031	1.074	1.011	0.831	1.05	1.004
	G3X6E2	121	S	Family with sequence similarity 166 member A OS=Bos taurus OX=9913 GN=FAM166A PE=4 SV=1	FAM166A	1	1.18304e-08	116.72	2	FPPQEADAQGS(1)LGGENVS(1)R	0.19056	1.23	1.018	1.343	1.037	1.058	0.979	0.76	0.968	0.835
	G3X6E2	147	S	Family with sequence similarity 166 member A OS=Bos taurus OX=9913 GN=FAM166A PE=4 SV=1	FAM166A	1	5.6603e-06	95.822	4	KGDS(1)RDLGHPGLR	-0.61158	0.946	1.015	1.047	1.024	0.942	0.873	1.021	1.403	0.913
	G3X6E2	11	S	Family with sequence similarity 166 member A OS=Bos taurus OX=9913 GN=FAM166A PE=4 SV=1	FAM166A	0.999883	1.75801e-21	138.78	4	HNLFS(1)PEPHYIPGYAGFYPQLR	-0.15267	1.017	1.055	1.391	0.956	0.953	0.952	0.937	1.021	0.966
	G3X6E2	166	S	Family with sequence similarity 166 member A OS=Bos taurus OX=9913 GN=FAM166A PE=4 SV=1	FAM166A	0.819535	9.81132e-76	189.22	4	LALGEEAWKS(0.82)T(0.18)APACEAPGQYQLYHCR	-0.90144	0.938	0.981	1.174	1.003	0.961	0.873	1.021	1.27	0.995
	G3X6E2	187	S	Family with sequence similarity 166 member A OS=Bos taurus OX=9913 GN=FAM166A PE=4 SV=1	FAM166A	1	1.2238e-11	119.48	3	RDES(1)PPLAHWQET(1)LDVGR	1.6129	1.062	0.929	1.189	0.932	1.066	0.875	0.895	1.167	1.086
	G3X6E2	90	T	Family with sequence similarity 166 member A OS=Bos taurus OX=9913 GN=FAM166A PE=4 SV=1	FAM166A	0.999994	8.25619e-07	108.71	3	DLIEPYIPHYT(1)GLKPYK	1.5946	0.9	0.969	1.23	0.859	1.222	0.952	0.942	1.063	1.034
	G3X6E2	167	T	Family with sequence similarity 166 member A OS=Bos taurus OX=9913 GN=FAM166A PE=4 SV=1	FAM166A	0.557082	9.81132e-76	189.22	3	S(0.443)T(0.557)APACEAPGQYQLYHCR	-2.5357	0.953	0.961	1.192	0.997	0.974	0.885	1.009	1.255	0.993
	G3X6E2	196	T	Family with sequence similarity 166 member A OS=Bos taurus OX=9913 GN=FAM166A PE=4 SV=1	FAM166A	1	0.000395938	66.294	3	RDES(1)PPLAHWQET(1)LDVGR	1.6129
	G3N2R1	44	S	60S ribosomal protein L6 OS=Bos taurus OX=9913 PE=3 SV=2	--	1	0.00641037	47.548	4	GKPHCS(1)RNPVLVR	0.44521
	G3N2P8	92	S	Chromosome 11 C2orf74 homolog OS=Bos taurus OX=9913 GN=C11H2orf74 PE=4 SV=2	C11H2orf74	0.97552	1.22807e-17	135.38	3	GVT(0.024)FS(0.976)REVIVVDLGK	0.12127	1.222	1.391	1.853	0.688	1.327	0.923	0.44	0.439	0.446
	G3N2P8	24	S	Chromosome 11 C2orf74 homolog OS=Bos taurus OX=9913 GN=C11H2orf74 PE=4 SV=2	C11H2orf74	0.999975	6.4598e-35	150.4	4	S(1)KDAMTTPLGNREDVEGEEENK	0.98953	1.58	1.102	1.616	1.103	0.939	1.019	0.532	0.525	0.468
	G3N2P8	75	S	Chromosome 11 C2orf74 homolog OS=Bos taurus OX=9913 GN=C11H2orf74 PE=4 SV=2	C11H2orf74	0.958668	1.24314e-06	100.28	4	SLIPLT(0.001)GS(0.959)S(0.228)S(0.812)VVDNHKRPLK	0.046829	1.066	0.97	1.514	0.837	1.053	1.069	0.8	0.779	0.859
	G3N2P8	76	S	Chromosome 11 C2orf74 homolog OS=Bos taurus OX=9913 GN=C11H2orf74 PE=4 SV=2	C11H2orf74	0.816061	3.93629e-13	126.68	5	SLIPLTGS(0.196)S(0.816)S(0.988)VVDNHKRPLK	0.77991	1.073	0.975	1.389	0.8	1.063	1.077	0.866	0.844	0.86
	G3N2P8	77	S	Chromosome 11 C2orf74 homolog OS=Bos taurus OX=9913 GN=C11H2orf74 PE=4 SV=2	C11H2orf74	0.988255	5.48279e-34	154.52	5	SLIPLTGS(0.196)S(0.816)S(0.988)VVDNHKRPLK	0.77991	1.214	1.095	1.739	0.803	1.009	0.939	0.671	0.715	0.728
	G3N2P8	73	T	Chromosome 11 C2orf74 homolog OS=Bos taurus OX=9913 GN=C11H2orf74 PE=4 SV=2	C11H2orf74	0.97669	0.000898581	53.197	4	S(0.009)LIPLT(0.977)GS(0.034)S(0.238)S(0.742)VVDNHKRPLK	0.7206	1.327	0.946	1.462	0.83	0.815	0.865	0.955	0.865	0.964
	G3N176	25	S	Desumoylating isopeptidase 1 OS=Bos taurus OX=9913 GN=DESI1 PE=4 SV=1	DESI1	1	0.000342393	94.538	3	RLS(1)PIMLGK	1.6784	0.969	1.126	0.848	1.218	0.96	1	1.451	1.153	0.722
	Q3SZW1	153	S	Testis-specific serine/threonine-protein kinase 1 OS=Bos taurus OX=9913 GN=TSSK1B PE=2 SV=1	TSSK1B	0.99758	0.0112774	101.35	2	LS(0.998)DFGFS(0.002)K	-0.46809	0.679	0.867	0.823	1.076	0.763	1.02	1.012	1.257	1.344
	Q3SZW1	158	S	Testis-specific serine/threonine-protein kinase 1 OS=Bos taurus OX=9913 GN=TSSK1B PE=2 SV=1	TSSK1B	1	0.000284248	102.4	3	LSDFGFS(1)KR	-1.6764	0.864	0.931	0.649	1.072	1.069	0.891	1.161	1.182	1.022
	Q3SZW1	172	S	Testis-specific serine/threonine-protein kinase 1 OS=Bos taurus OX=9913 GN=TSSK1B PE=2 SV=1	TSSK1B	0.476555	6.68097e-32	149.16	4	LT(0.134)LS(0.477)KT(0.394)FCGS(0.995)AAYAAPEVLQGIPYQPK	-0.56924
	Q3SZW1	178	S	Testis-specific serine/threonine-protein kinase 1 OS=Bos taurus OX=9913 GN=TSSK1B PE=2 SV=1	TSSK1B	0.999867	9.05598e-176	249.27	3	LT(0.002)LS(0.054)KT(0.944)FCGS(1)AAYAAPEVLQGIPYQPK	0.12971	0.846	0.884	1.135	0.925	1.039	0.951	0.969	1.032	1.006
	Q3SZW1	303	S	Testis-specific serine/threonine-protein kinase 1 OS=Bos taurus OX=9913 GN=TSSK1B PE=2 SV=1	TSSK1B	0.886258	9.51559e-08	109.04	4	AAEPPWT(1)PEPS(0.886)S(0.561)DKKS(0.439)AT(0.114)K	-0.3648	0.826	1.003	0.974	0.909	1.229	1.077	0.821	0.983	0.911
	Q3SZW1	304	S	Testis-specific serine/threonine-protein kinase 1 OS=Bos taurus OX=9913 GN=TSSK1B PE=2 SV=1	TSSK1B	0.561127	4.87896e-06	96.052	4	AAEPPWT(1)PEPS(0.886)S(0.561)DKKS(0.439)AT(0.114)K	-0.3648	0.953	1.138	1.122	0.885	1.326	1.147	0.651	0.739	0.698
	Q3SZW1	308	S	Testis-specific serine/threonine-protein kinase 1 OS=Bos taurus OX=9913 GN=TSSK1B PE=2 SV=1	TSSK1B	0.989279	2.63085e-34	158.94	3	S(0.989)AT(0.011)KLEPR	0.3744	1.099	1.3	1.134	0.709	1.699	1.1	0.462	0.508	0.567
	Q3SZW1	327	S	Testis-specific serine/threonine-protein kinase 1 OS=Bos taurus OX=9913 GN=TSSK1B PE=2 SV=1	TSSK1B	1	5.06448e-74	207.16	3	AEPS(1)PEEEMATVQVSR	0.5677	0.937	0.995	1.044	0.841	0.996	0.918	0.945	1.015	1.076
	Q3SZW1	338	S	Testis-specific serine/threonine-protein kinase 1 OS=Bos taurus OX=9913 GN=TSSK1B PE=2 SV=1	TSSK1B	1	1.39493e-74	209.45	3	AEPSPEEEMATVQVS(1)R	-0.1035	0.989	1.198	1.246	0.877	1.137	0.957	0.759	0.711	0.823
	Q3SZW1	280	S	Testis-specific serine/threonine-protein kinase 1 OS=Bos taurus OX=9913 GN=TSSK1B PE=2 SV=1	TSSK1B	0.914706	0.000324849	105.4	3	GLS(0.915)S(0.085)AAVNKEGESSR	0.78345	1.03	1.124	1.841	0.799	1.393	1.128	0.388	0.445	0.436
	Q3SZW1	281	S	Testis-specific serine/threonine-protein kinase 1 OS=Bos taurus OX=9913 GN=TSSK1B PE=2 SV=1	TSSK1B	0.776652	0.000501903	113.38	2	GLS(0.223)S(0.777)AAVNK	-0.58513	1.106	1.113	1.471	0.82	1.147	1.228	0.528	0.533	0.675
	Q3SZW1	348	S	Testis-specific serine/threonine-protein kinase 1 OS=Bos taurus OX=9913 GN=TSSK1B PE=2 SV=1	TSSK1B	0.999994	2.81234e-53	162.1	3	QSEAVGLPS(1)EQPS(0.992)KT(0.008)EEGAPPQPSETHA	1.3498	1.155	1.951	1.455	0.8	1.381	0.767	0.374	0.334	0.302
	Q3SZW1	352	S	Testis-specific serine/threonine-protein kinase 1 OS=Bos taurus OX=9913 GN=TSSK1B PE=2 SV=1	TSSK1B	0.998732	5.5853e-165	241.09	3	QSEAVGLPSEQPS(0.999)KT(0.001)EEGAPPQPSETHA	-0.23695	1.104	1.426	1.674	0.768	1.144	0.927	0.568	0.529	0.458
	Q3SZW1	363	S	Testis-specific serine/threonine-protein kinase 1 OS=Bos taurus OX=9913 GN=TSSK1B PE=2 SV=1	TSSK1B	0.999512	2.87176e-108	207.57	2	TEEGAPPQPS(1)ETHA	-1.4252	0.935	0.995	1.226	1.183	1.146	1.307	0.74	0.552	0.623
	Q3SZW1	174	T	Testis-specific serine/threonine-protein kinase 1 OS=Bos taurus OX=9913 GN=TSSK1B PE=2 SV=1	TSSK1B	0.984347	1.21129e-192	256.03	3	T(0.984)FCGS(0.016)AAYAAPEVLQGIPYQPK	-0.66519	0.866	0.97	0.937	0.875	1.206	0.923	0.973	1.121	0.899
	Q3SZW1	299	T	Testis-specific serine/threonine-protein kinase 1 OS=Bos taurus OX=9913 GN=TSSK1B PE=2 SV=1	TSSK1B	1	4.12083e-08	111.65	4	AAEPPWT(1)PEPS(0.886)S(0.561)DKKS(0.439)AT(0.114)K	-0.3648	1.079	1.22	1.198	0.908	1.236	1.006	0.653	0.719	0.64
	G3N136	349	S	Testis specific serine kinase 2 OS=Bos taurus OX=9913 GN=TSSK2 PE=3 SV=1	TSSK2	1	2.67028e-07	110.03	4	AKDPHVS(1)GAEVGKAS(0.191)T(0.809)	-0.31002	1.525	1.342	1.421	0.927	1.147	0.974	0.713	0.637	0.614
	G3N136	357	S	Testis specific serine kinase 2 OS=Bos taurus OX=9913 GN=TSSK2 PE=3 SV=1	TSSK2	0.5	9.57388e-05	88.627	4	AKDPHVSGAEVGKAS(0.5)T(0.5)	0.131	1.686	1.181	0.96	1.105	0.776	0.788	1.24	1.137	0.448
	G3N136	282	S	Testis specific serine kinase 2 OS=Bos taurus OX=9913 GN=TSSK2 PE=3 SV=1	TSSK2	1	0.00301512	64.73	2	AMPS(1)AS(1)FKR	-0.72801	1.133	1.317	1.483	0.86	1.182	1.064	0.778	0.758	0.714
	G3N136	284	S	Testis specific serine kinase 2 OS=Bos taurus OX=9913 GN=TSSK2 PE=3 SV=1	TSSK2	1	0.00164814	82.261	2	AMPS(1)AS(1)FKR	-0.72801	1.037	1.189	1.392	0.938	1.329	1.103	0.738	0.825	0.73
	G3N136	305	S	Testis specific serine kinase 2 OS=Bos taurus OX=9913 GN=TSSK2 PE=3 SV=1	TSSK2	1	2.67567e-10	115.68	3	PGS(1)RPEHRPDHK	-1.1212	1.094	1.451	2.466	0.734	0.981	1.195	0.649	0.483	0.398
	G3N136	358	T	Testis specific serine kinase 2 OS=Bos taurus OX=9913 GN=TSSK2 PE=3 SV=1	TSSK2	0.858372	2.67028e-07	110.03	3	AKDPHVSGAEVGKAS(0.142)T(0.858)	0.025187	1.74	1.253	1.125	1.026	1.03	0.834	0.909	0.742	0.645
	G3N122	178	S	Leucine rich repeat containing 63 OS=Bos taurus OX=9913 GN=LRRC63 PE=4 SV=2	LRRC63	1	3.00774e-109	227.66	3	EVHS(1)DHFLQESNIYTFK	0.45982	1.022	0.963	1.34	0.791	0.994	1.034	0.72	1.091	1.103
	G3N122	272	S	Leucine rich repeat containing 63 OS=Bos taurus OX=9913 GN=LRRC63 PE=4 SV=2	LRRC63	0.786355	0.00650475	47.726	3	QS(0.214)MLS(0.786)LHEGS(1)IK	0.34696
	G3N122	277	S	Leucine rich repeat containing 63 OS=Bos taurus OX=9913 GN=LRRC63 PE=4 SV=2	LRRC63	0.999823	0.00650475	47.726	3	QS(0.214)MLS(0.786)LHEGS(1)IK	0.34696
	O77834	186	S	Peroxiredoxin-6 OS=Bos taurus OX=9913 GN=PRDX6 PE=1 SV=3	PRDX6	0.999998	6.35176e-11	118.05	3	NGDS(1)VMVLPTIPEEEAK	0.68112	0.986	1.05	0.874	0.915	1.219	0.847	0.63	0.822	0.658
	Q0VC97	241	S	Carbonyl reductase 3 OS=Bos taurus OX=9913 GN=CBR3 PE=2 SV=1	CBR3	0.999993	0.0107125	55.899	2	TDLGGAHAS(1)R	2.3655
	F1MT15	690	S	Polyamine modulated factor 1 binding protein 1 OS=Bos taurus OX=9913 GN=PMFBP1 PE=4 SV=3	PMFBP1	0.783195	2.88289e-31	165.66	3	QNS(0.783)T(0.217)QQINEELTNK	0.41924	0.958	0.914	0.926	1.328	1.14	0.831	1.447	0.994	1.13
	F1MT15	133	S	Polyamine modulated factor 1 binding protein 1 OS=Bos taurus OX=9913 GN=PMFBP1 PE=4 SV=3	PMFBP1	0.654622	0.00320669	52.372	4	QT(0.345)S(0.655)DLVILHHHCK	-1.6884
	F1MT15	253	S	Polyamine modulated factor 1 binding protein 1 OS=Bos taurus OX=9913 GN=PMFBP1 PE=4 SV=3	PMFBP1	1	0.00445528	87.184	2	RLS(1)EVWQK	2.8581	1.2	0.87	0.981	1.148	0.957	0.863	1.648	1.069	1.009
	F1MT15	132	T	Polyamine modulated factor 1 binding protein 1 OS=Bos taurus OX=9913 GN=PMFBP1 PE=4 SV=3	PMFBP1	0.620421	2.33423e-05	90.561	4	QT(0.62)S(0.38)DLVILHHHCK	-1.1446	1.481	0.724	0.989	1.176	0.782	0.876	1.653	0.95	1.167
	F1MRA0	248	S	Lamin tail domain containing 1 OS=Bos taurus OX=9913 GN=LMNTD1 PE=4 SV=3	LMNTD1	0.984707	0.00254405	79.089	2	CS(0.003)IIS(0.985)AT(0.013)PQR	2.5109	1.02	0.907	1.191	1.203	0.941	0.919	0.955	1.001	1.063
	F1MRA0	276	S	Lamin tail domain containing 1 OS=Bos taurus OX=9913 GN=LMNTD1 PE=4 SV=3	LMNTD1	0.633719	2.86702e-74	203.06	3	RDS(0.634)S(0.366)KCQVEQVQAFLK	0.69849	1.123	0.985	1.404	0.96	1.054	1.084	0.863	0.709	0.977
	F1MRA0	277	S	Lamin tail domain containing 1 OS=Bos taurus OX=9913 GN=LMNTD1 PE=4 SV=3	LMNTD1	0.983978	1.04988e-131	247.85	2	DS(0.016)S(0.984)KCQVEQVQAFLK	-0.5045	1.179	0.997	1.513	0.985	1.014	1.017	0.796	0.665	1.008
	F1MRA0	265	S	Lamin tail domain containing 1 OS=Bos taurus OX=9913 GN=LMNTD1 PE=4 SV=3	LMNTD1	0.801734	6.714e-26	148.44	4	HMFHWPAVVT(0.049)T(0.149)S(0.802)KEK	0.063182	0.89	1.076	1.148	0.922	1.333	0.916	0.894	1.053	0.885
	F1MRA0	94	S	Lamin tail domain containing 1 OS=Bos taurus OX=9913 GN=LMNTD1 PE=4 SV=3	LMNTD1	1	0.00236156	85.813	3	VVQS(1)FHEK	0.39183	0.978	0.927	1.147	0.927	1.263	1.366	0.775	0.798	0.913
	F1MRA0	250	T	Lamin tail domain containing 1 OS=Bos taurus OX=9913 GN=LMNTD1 PE=4 SV=3	LMNTD1	0.905249	0.00478693	61.42	3	CSIIS(0.095)AT(0.905)PQR	0.44812	0.786	0.87	1.466	0.955	0.711	1.079	0.972	1.044	1.262
	F1MRA0	264	T	Lamin tail domain containing 1 OS=Bos taurus OX=9913 GN=LMNTD1 PE=4 SV=3	LMNTD1	0.656928	1.45966e-26	149.22	4	HMFHWPAVVT(0.015)T(0.657)S(0.328)KEK	0.70588	1.001	1.065	1.068	0.753	1.038	0.911	1.034	1.029	1.198
	F1MB15	4944	S	Fibrous sheath interacting protein 2 OS=Bos taurus OX=9913 GN=FSIP2 PE=4 SV=3	FSIP2	0.980334	1.29923e-06	107.74	2	AMQS(0.98)DT(0.02)ACFGR	-2.3453	0.928	1.091	1.069	0.971	0.95	0.967	1.012	1.227	1
	F1MB15	6369	S	Fibrous sheath interacting protein 2 OS=Bos taurus OX=9913 GN=FSIP2 PE=4 SV=3	FSIP2	1	1.62855e-79	191.33	4	AQEHAVNMIPDLNKES(1)T(1)KDS(1)IVEDSAIK	1.0093	0.832	0.802	0.898	0.905	1.224	1.328	0.867	1.077	1.156
	F1MB15	6373	S	Fibrous sheath interacting protein 2 OS=Bos taurus OX=9913 GN=FSIP2 PE=4 SV=3	FSIP2	0.999999	8.66188e-109	241.25	4	AQEHAVNMIPDLNKES(1)T(1)KDS(1)IVEDSAIK	1.0093	1.028	1.018	1.325	0.934	1.372	1.38	0.682	0.673	0.746
	F1MB15	6378	S	Fibrous sheath interacting protein 2 OS=Bos taurus OX=9913 GN=FSIP2 PE=4 SV=3	FSIP2	1	8.66188e-109	241.25	2	EST(0.001)KDS(0.999)IVEDS(1)AIK	-0.32667	1.136	0.977	1.282	0.968	1.355	1.326	0.731	0.751	0.657
	F1MB15	1062	S	Fibrous sheath interacting protein 2 OS=Bos taurus OX=9913 GN=FSIP2 PE=4 SV=3	FSIP2	0.968818	0.00476946	72.29	2	ASCIPS(0.969)T(0.03)T(0.001)K	-0.20153	0.991	1.01	1.079	1.031	0.894	0.949	1.222	1.085	1.004
	F1MB15	6434	S	Fibrous sheath interacting protein 2 OS=Bos taurus OX=9913 GN=FSIP2 PE=4 SV=3	FSIP2	0.996537	7.69203e-17	134.53	3	AS(0.997)IGGRS(0.882)Y(0.018)PS(0.249)DT(0.469)CT(0.385)IR	-0.96038	1.149	1.196	1.334	0.851	1.309	1.124	0.717	0.792	0.718
	F1MB15	6439	S	Fibrous sheath interacting protein 2 OS=Bos taurus OX=9913 GN=FSIP2 PE=4 SV=3	FSIP2	0.982915	7.69203e-17	134.53	2	S(0.983)Y(0.016)PS(0.879)DT(0.115)CT(0.007)IR	-0.69729	1.14	1.182	1.345	0.848	1.28	1.103	0.731	0.825	0.747
	F1MB15	6442	S	Fibrous sheath interacting protein 2 OS=Bos taurus OX=9913 GN=FSIP2 PE=4 SV=3	FSIP2	0.969875	1.15123e-05	113.53	2	RAS(0.991)IGGRS(0.926)Y(0.094)PS(0.97)DT(0.872)CT(0.147)IR	-2.7233	1.188	1.316	1.364	0.826	1.32	1.109	0.669	0.729	0.66
	F1MB15	3110	S	Fibrous sheath interacting protein 2 OS=Bos taurus OX=9913 GN=FSIP2 PE=4 SV=3	FSIP2	0.999985	2.00568e-57	174.26	2	AS(1)VEDTVR	0.10804	1.034	1.306	1.045	0.716	1.407	1.078	0.758	0.94	0.813
	F1MB15	942	S	Fibrous sheath interacting protein 2 OS=Bos taurus OX=9913 GN=FSIP2 PE=4 SV=3	FSIP2	0.988593	0.0138775	60.102	3	AT(0.011)FHS(0.989)CR	-0.18271	1.251	0.802	1.107	1.312	1.046	0.966	1.072	0.973	0.789
	F1MB15	1405	S	Fibrous sheath interacting protein 2 OS=Bos taurus OX=9913 GN=FSIP2 PE=4 SV=3	FSIP2	0.979937	1.6415e-19	134.56	3	ATSESLDIDNLS(0.98)LT(0.016)S(0.004)IIEEMAK	2.4388	0.715	0.963	1.042	0.948	0.966	0.931	1.209	1.067	1.38
	F1MB15	1466	S	Fibrous sheath interacting protein 2 OS=Bos taurus OX=9913 GN=FSIP2 PE=4 SV=3	FSIP2	1	6.64564e-30	163.41	2	AVAS(1)DILNMVFAK	0.74375	0.888	0.95	1.29	0.968	0.998	0.931	1.081	1.042	1.141
	F1MB15	5113	S	Fibrous sheath interacting protein 2 OS=Bos taurus OX=9913 GN=FSIP2 PE=4 SV=3	FSIP2	0.999257	2.35139e-06	103.88	2	DANKNGGS(0.999)FLS(0.001)K	-1.546	0.932	0.996	0.957	1.063	1.164	0.902	1.195	1.081	0.941
	F1MB15	551	S	Fibrous sheath interacting protein 2 OS=Bos taurus OX=9913 GN=FSIP2 PE=4 SV=3	FSIP2	0.999968	0.000102998	68.42	3	DATTETDGLENPPFS(1)DQK	-1.6046	0.78	1.565	1.23	0.771	1.125	0.931	0.964	0.923	0.874
	F1MB15	5570	S	Fibrous sheath interacting protein 2 OS=Bos taurus OX=9913 GN=FSIP2 PE=4 SV=3	FSIP2	0.999058	0.00167722	90.412	2	DFAQS(0.999)VLT(0.001)K	2.0602	1.011	1.371	1.615	0.809	1.331	1.259	0.53	0.636	0.621
	F1MB15	1008	S	Fibrous sheath interacting protein 2 OS=Bos taurus OX=9913 GN=FSIP2 PE=4 SV=3	FSIP2	0.999999	3.40379e-05	89.344	3	DISSVPPGHLES(1)R	0.32704	1.108	1.088	1.172	0.937	1.03	0.992	0.876	1.16	0.866
	F1MB15	6307	S	Fibrous sheath interacting protein 2 OS=Bos taurus OX=9913 GN=FSIP2 PE=4 SV=3	FSIP2	0.96813	2.62502e-16	136.66	2	S(0.968)T(0.032)NGVFPK	1.2375	1.013	1.205	1.44	0.9	1.084	1.149	0.75	0.908	0.777
	F1MB15	4394	S	Fibrous sheath interacting protein 2 OS=Bos taurus OX=9913 GN=FSIP2 PE=4 SV=3	FSIP2	1	0.0180674	42.843	4	EIPKDRS(1)K	0.27218	1.444	1.002	0.938	0.965	0.602	1.074	1.332	1.116	0.787
	F1MB15	3780	S	Fibrous sheath interacting protein 2 OS=Bos taurus OX=9913 GN=FSIP2 PE=4 SV=3	FSIP2	1	0.00990303	89.171	2	EIQPS(1)CIK	0.081119	1.098	1.022	0.917	1.008	1.134	1.087	1.009	0.979	0.913
	F1MB15	6540	S	Fibrous sheath interacting protein 2 OS=Bos taurus OX=9913 GN=FSIP2 PE=4 SV=3	FSIP2	1	0.000280786	68.189	3	EIVQEPS(1)GENIEDQVK	2.7609
	F1MB15	5625	S	Fibrous sheath interacting protein 2 OS=Bos taurus OX=9913 GN=FSIP2 PE=4 SV=3	FSIP2	1	2.93966e-46	169.18	3	KEPS(1)KPDS(1)PQYPPEPAVFPAK	-0.17401	0.943	0.974	1.123	0.874	1.139	1.138	0.897	1.028	1.059
	F1MB15	5629	S	Fibrous sheath interacting protein 2 OS=Bos taurus OX=9913 GN=FSIP2 PE=4 SV=3	FSIP2	1	1.40323e-57	172.32	3	KEPS(1)KPDS(1)PQYPPEPAVFPAK	-0.17401	0.952	0.931	1.141	0.975	1.046	1.02	1.022	1.095	1.056
	F1MB15	6066	S	Fibrous sheath interacting protein 2 OS=Bos taurus OX=9913 GN=FSIP2 PE=4 SV=3	FSIP2	0.999988	2.47681e-24	162.79	4	ERPKS(1)LETEMQK	0.69214	1.017	1.005	0.823	1.14	1.099	0.87	1.184	1.199	0.884
	F1MB15	6703	S	Fibrous sheath interacting protein 2 OS=Bos taurus OX=9913 GN=FSIP2 PE=4 SV=3	FSIP2	0.999485	2.69669e-45	169.08	3	NILHSMNPS(1)KEVIS(0.999)ETSR	-0.39467	1.196	1.311	1.493	0.89	1.413	1.185	0.569	0.6	0.537
	F1MB15	6706	S	Fibrous sheath interacting protein 2 OS=Bos taurus OX=9913 GN=FSIP2 PE=4 SV=3	FSIP2	0.957522	8.67909e-22	138.77	2	EVISET(0.039)S(0.958)RS(0.003)DVPK	-0.96925	1.226	1.447	1.707	0.764	1.515	1.208	0.443	0.464	0.424
	F1MB15	6708	S	Fibrous sheath interacting protein 2 OS=Bos taurus OX=9913 GN=FSIP2 PE=4 SV=3	FSIP2	0.426763	1.27539e-06	74.364	5	NILHS(0.001)MNPS(0.984)KEVIS(0.092)ET(0.248)S(0.248)RS(0.427)DVPK	-0.23252
	F1MB15	3080	S	Fibrous sheath interacting protein 2 OS=Bos taurus OX=9913 GN=FSIP2 PE=4 SV=3	FSIP2	0.499935	9.16145e-13	94.389	4	EVSFGNNLPQS(0.5)S(0.5)VPDLGFYSEENMK	-2.0704	0.977	1.304	1.715	0.761	1.141	0.973	0.81	0.839	0.782
	F1MB15	3081	S	Fibrous sheath interacting protein 2 OS=Bos taurus OX=9913 GN=FSIP2 PE=4 SV=3	FSIP2	0.97314	5.06833e-75	190.48	3	EVSFGNNLPQS(0.027)S(0.973)VPDLGFYSEENMK	0.040285	1.003	1.365	1.696	0.693	1.171	1.027	0.703	0.836	0.77
	F1MB15	3089	S	Fibrous sheath interacting protein 2 OS=Bos taurus OX=9913 GN=FSIP2 PE=4 SV=3	FSIP2	0.999353	1.34231e-12	88.596	3	EVSFGNNLPQS(0.468)S(0.532)VPDLGFY(0.001)S(0.999)EENMK	-3.1378	0.97	1.057	1.458	0.746	1.194	1.109	0.774	0.949	0.974
	F1MB15	5792	S	Fibrous sheath interacting protein 2 OS=Bos taurus OX=9913 GN=FSIP2 PE=4 SV=3	FSIP2	1	1.92109e-09	135.02	2	EYKS(1)QDS(1)ICK	-1.2238	0.998	0.9	1.017	1.003	1.017	1.019	1.109	1.151	1.017
	F1MB15	5795	S	Fibrous sheath interacting protein 2 OS=Bos taurus OX=9913 GN=FSIP2 PE=4 SV=3	FSIP2	1	3.51772e-09	130.72	2	EYKS(1)QDS(1)ICK	-1.2238	1.021	0.854	1.012	0.993	1.012	1.064	1.077	1.115	1.072
	F1MB15	5720	S	Fibrous sheath interacting protein 2 OS=Bos taurus OX=9913 GN=FSIP2 PE=4 SV=3	FSIP2	0.999987	2.80162e-05	71.297	4	EYQVFPPADKVS(1)S(1)VPKEYPR	-0.56913	1.043	1.049	1.303	0.913	1.123	1.068	0.943	0.87	0.928
	F1MB15	5721	S	Fibrous sheath interacting protein 2 OS=Bos taurus OX=9913 GN=FSIP2 PE=4 SV=3	FSIP2	0.999992	1.19495e-05	110.51	4	EYQVFPPADKVS(1)S(1)VPKEYPR	-0.56913	0.993	1.063	1.212	0.828	1.227	1.031	0.957	0.983	0.916
	F1MB15	5213	S	Fibrous sheath interacting protein 2 OS=Bos taurus OX=9913 GN=FSIP2 PE=4 SV=3	FSIP2	1	2.15348e-17	128.88	4	FANS(1)LIGEFRKS(1)EIK	0.20723	0.872	1.003	1.05	0.879	1.058	1.001	0.984	1.249	1.096
	F1MB15	5221	S	Fibrous sheath interacting protein 2 OS=Bos taurus OX=9913 GN=FSIP2 PE=4 SV=3	FSIP2	1	2.15348e-17	128.88	4	FANS(1)LIGEFRKS(1)EIK	0.20723	0.941	1.186	0.798	0.688	1.163	1.11	0.94	1.219	1.015
	F1MB15	4432	S	Fibrous sheath interacting protein 2 OS=Bos taurus OX=9913 GN=FSIP2 PE=4 SV=3	FSIP2	1	1.51421e-109	230.99	3	FIYS(1)EDDIHHLVDSVFK	-1.8813	0.765	0.989	1.159	0.887	1.18	0.999	0.925	1.151	1.147
	F1MB15	6169	S	Fibrous sheath interacting protein 2 OS=Bos taurus OX=9913 GN=FSIP2 PE=4 SV=3	FSIP2	1	0	349.36	2	FQPQVQEELS(1)GPELALEAVK	0.12418	0.862	0.761	1.185	0.951	1.076	1.125	1.064	1.017	1.196
	F1MB15	5185	S	Fibrous sheath interacting protein 2 OS=Bos taurus OX=9913 GN=FSIP2 PE=4 SV=3	FSIP2	0.945636	3.89574e-19	155.64	3	FY(0.002)S(0.946)LPS(0.052)ITEEIK	-0.47069	0.673	0.746	1.498	0.818	0.865	1.323	0.843	0.982	1.486
	F1MB15	5614	S	Fibrous sheath interacting protein 2 OS=Bos taurus OX=9913 GN=FSIP2 PE=4 SV=3	FSIP2	1	1.98415e-07	105.28	3	RGGERENDS(1)VK	0.79503	1.208	1.021	0.837	0.934	1.021	0.998	1.127	1.133	0.903
	F1MB15	126	S	Fibrous sheath interacting protein 2 OS=Bos taurus OX=9913 GN=FSIP2 PE=4 SV=3	FSIP2	0.955598	0.000971131	90.913	3	GGY(0.001)IT(0.043)S(0.956)NNK	-0.028558	1.141	1.003	1.043	1.083	0.838	0.909	1.185	1.128	0.949
	F1MB15	5577	S	Fibrous sheath interacting protein 2 OS=Bos taurus OX=9913 GN=FSIP2 PE=4 SV=3	FSIP2	1	1.04368e-65	203.06	2	GLS(1)LS(1)ANKNLGAK	0.29361	0.773	1.099	1.171	0.686	1.24	1.135	0.757	1.152	1.115
	F1MB15	5579	S	Fibrous sheath interacting protein 2 OS=Bos taurus OX=9913 GN=FSIP2 PE=4 SV=3	FSIP2	1	1.04368e-65	203.06	2	GLS(1)LS(1)ANKNLGAK	0.29361	0.792	1.026	1.256	0.745	1.181	1.114	0.807	1.153	1.102
	F1MB15	916	S	Fibrous sheath interacting protein 2 OS=Bos taurus OX=9913 GN=FSIP2 PE=4 SV=3	FSIP2	0.770857	0.000652358	111.94	2	GS(0.771)T(0.229)CLEFQR	-0.43237	0.926	1.141	1.329	1.005	1.087	1.018	0.999	0.82	0.931
	F1MB15	4749	S	Fibrous sheath interacting protein 2 OS=Bos taurus OX=9913 GN=FSIP2 PE=4 SV=3	FSIP2	0.999712	0.00307468	55.755	4	HGNEKHS(1)MISEK	-0.21249	0.911	1.071	0.923	0.918	0.947	0.811	1.344	1.498	0.829
	F1MB15	5732	S	Fibrous sheath interacting protein 2 OS=Bos taurus OX=9913 GN=FSIP2 PE=4 SV=3	FSIP2	1	1.26101e-54	193.54	4	HKES(1)NIDEAPCNVK	0.29086	1.035	1.074	1.33	0.794	1.286	1.129	0.871	0.876	0.815
	F1MB15	5322	S	Fibrous sheath interacting protein 2 OS=Bos taurus OX=9913 GN=FSIP2 PE=4 SV=3	FSIP2	0.99054	1.01087e-30	179.55	2	HLPQQT(0.011)S(0.991)T(0.998)QINR	-0.60327	0.972	1.029	1.156	0.779	1.112	1.103	0.894	1.028	1.101
	F1MB15	517	S	Fibrous sheath interacting protein 2 OS=Bos taurus OX=9913 GN=FSIP2 PE=4 SV=3	FSIP2	0.971055	1.09156e-45	170.27	5	HNETNMVYT(0.004)Y(0.003)PDLRS(0.971)CKS(0.918)DS(0.102)HLLAS(0.001)LETDTK	1.3113	1.03	1.087	1.27	0.905	1.318	1.159	0.774	0.863	0.783
	F1MB15	520	S	Fibrous sheath interacting protein 2 OS=Bos taurus OX=9913 GN=FSIP2 PE=4 SV=3	FSIP2	0.940797	5.56215e-200	281.71	3	S(0.058)CKS(0.941)DS(0.994)HLLAS(0.007)LETDTKK	0.51506	1.1	0.986	1.432	1.048	1.178	1.131	0.637	0.954	0.791
	F1MB15	522	S	Fibrous sheath interacting protein 2 OS=Bos taurus OX=9913 GN=FSIP2 PE=4 SV=3	FSIP2	0.994153	8.28179e-45	166.22	5	S(0.503)CKS(0.503)DS(0.994)HLLASLETDTKK	0.52615	1.032	0.958	1.093	1.063	1.591	1.362	0.656	0.69	0.665
	F1MB15	527	S	Fibrous sheath interacting protein 2 OS=Bos taurus OX=9913 GN=FSIP2 PE=4 SV=3	FSIP2	0.99903	1.14161e-05	96.052	5	S(0.372)CKS(0.614)DS(0.013)HLLAS(0.999)LET(0.001)DTKK	-1.0916	1.029	0.744	1.148	1.359	0.993	0.967	0.934	1.279	0.87
	F1MB15	6128	S	Fibrous sheath interacting protein 2 OS=Bos taurus OX=9913 GN=FSIP2 PE=4 SV=3	FSIP2	0.975552	1.89287e-07	122.97	3	HS(0.024)GS(0.976)LNSIFK	-0.21034	0.791	0.903	1.159	0.7	1.209	1.11	0.752	1.394	1.139
	F1MB15	6557	S	Fibrous sheath interacting protein 2 OS=Bos taurus OX=9913 GN=FSIP2 PE=4 SV=3	FSIP2	0.999979	0.003278	60.301	4	HSTKPVES(1)K	0.39037
	F1MB15	4793	S	Fibrous sheath interacting protein 2 OS=Bos taurus OX=9913 GN=FSIP2 PE=4 SV=3	FSIP2	1	0.0251935	85.676	2	IAS(1)FIIK	-0.82514	0.917	0.949	0.912	0.844	0.947	1.041	1.175	1.317	1.081
	F1MB15	6245	S	Fibrous sheath interacting protein 2 OS=Bos taurus OX=9913 GN=FSIP2 PE=4 SV=3	FSIP2	0.999932	3.52497e-06	106.12	3	IAS(1)QLTK	0.32627	1.115	1.366	1.392	0.883	1.198	1.085	0.76	0.795	0.613
	F1MB15	4379	S	Fibrous sheath interacting protein 2 OS=Bos taurus OX=9913 GN=FSIP2 PE=4 SV=3	FSIP2	1	2.03693e-14	135.91	3	IFPS(1)AHS(1)IVANR	0.24997	1.007	0.821	0.993	0.896	1.073	1.419	0.896	0.991	1.022
	F1MB15	4382	S	Fibrous sheath interacting protein 2 OS=Bos taurus OX=9913 GN=FSIP2 PE=4 SV=3	FSIP2	1	1.84195e-05	89.506	3	IFPS(1)AHS(1)IVANR	0.24997	0.787	0.865	1.175	0.942	0.962	1.229	1.113	1.04	1.101
	F1MB15	1300	S	Fibrous sheath interacting protein 2 OS=Bos taurus OX=9913 GN=FSIP2 PE=4 SV=3	FSIP2	1	7.25374e-25	142.39	3	ILATPCALHS(1)VINGK	0.79452	1.103	0.925	1.196	0.909	0.969	1.07	1.078	0.99	1.015
	F1MB15	6081	S	Fibrous sheath interacting protein 2 OS=Bos taurus OX=9913 GN=FSIP2 PE=4 SV=3	FSIP2	1	0.00266294	53.504	3	ILNS(1)IQEIIS(1)K	-1.1417	1.091	0.973	1.202	1.043	1.002	0.972	1.038	0.907	1.041
	F1MB15	6087	S	Fibrous sheath interacting protein 2 OS=Bos taurus OX=9913 GN=FSIP2 PE=4 SV=3	FSIP2	1	4.48525e-08	116.63	3	ILNSIQEIIS(1)K	-1.044e-06	0.945	1.024	1.263	0.946	1.004	0.991	1.016	1.064	1.009
	F1MB15	5976	S	Fibrous sheath interacting protein 2 OS=Bos taurus OX=9913 GN=FSIP2 PE=4 SV=3	FSIP2	0.921277	6.77756e-57	210.73	2	ILS(0.921)ET(0.079)IVDLIR	-1.2215	0.826	0.864	1.118	0.935	1.08	1.062	1.064	1.135	1.139
	F1MB15	4414	S	Fibrous sheath interacting protein 2 OS=Bos taurus OX=9913 GN=FSIP2 PE=4 SV=3	FSIP2	1	0.00141959	83.081	4	RKIS(1)QHEIR	-0.070371	0.872	1.142	1.175	0.923	1.171	0.959	0.881	1.018	1.058
	F1MB15	4635	S	Fibrous sheath interacting protein 2 OS=Bos taurus OX=9913 GN=FSIP2 PE=4 SV=3	FSIP2	0.962794	4.7163e-27	149.04	3	ITEIILAET(0.037)S(0.963)DFQIHPNLTEK	-1.1327	0.899	1.056	1.098	0.943	1.206	1.048	0.851	1.115	0.964
	F1MB15	895	S	Fibrous sheath interacting protein 2 OS=Bos taurus OX=9913 GN=FSIP2 PE=4 SV=3	FSIP2	0.820698	3.12243e-26	150.91	3	IVENVLDS(0.179)S(0.821)FKDEK	-0.17893	1.072	0.926	1.144	1.105	0.873	0.947	1.131	1.106	0.991
	F1MB15	3176	S	Fibrous sheath interacting protein 2 OS=Bos taurus OX=9913 GN=FSIP2 PE=4 SV=3	FSIP2	0.938048	0.00119719	67.136	3	KANES(0.938)T(0.047)ET(0.015)ALK	1.1648	0.866	1.071	1.371	0.855	0.987	0.98	0.931	1.116	1.084
	F1MB15	5499	S	Fibrous sheath interacting protein 2 OS=Bos taurus OX=9913 GN=FSIP2 PE=4 SV=3	FSIP2	1	3.86863e-15	159.41	2	KDS(1)S(1)AQIDIK	1.1851	0.924	1.19	1.663	0.718	1.089	1.118	0.746	0.971	0.847
	F1MB15	5500	S	Fibrous sheath interacting protein 2 OS=Bos taurus OX=9913 GN=FSIP2 PE=4 SV=3	FSIP2	1	4.44344e-08	126.32	2	KDS(1)S(1)AQIDIK	1.1851	0.797	0.885	1.269	0.78	0.913	0.933	0.914	1.418	1.345
	F1MB15	6576	S	Fibrous sheath interacting protein 2 OS=Bos taurus OX=9913 GN=FSIP2 PE=4 SV=3	FSIP2	0.917915	0.0166873	50.108	3	KFFS(0.918)LS(0.082)K	-0.019782	1.029	1.492	2.194	0.745	1.21	1.041	0.53	0.602	0.515
	F1MB15	535	S	Fibrous sheath interacting protein 2 OS=Bos taurus OX=9913 GN=FSIP2 PE=4 SV=3	FSIP2	0.908353	5.89386e-58	174.4	3	S(0.908)KDAT(0.045)T(0.045)ET(0.002)DGLENPPFSDQK	-0.42461	0.956	0.996	1.476	0.842	1.04	1.07	0.835	0.92	1.128
	F1MB15	6333	S	Fibrous sheath interacting protein 2 OS=Bos taurus OX=9913 GN=FSIP2 PE=4 SV=3	FSIP2	0.995453	1.50313e-44	160.12	4	KVANLIINEVSNFPFDS(0.004)AS(0.995)PK	0.46382	0.847	0.804	0.957	0.927	0.943	1.037	1.143	1.176	1.368
	F1MB15	1530	S	Fibrous sheath interacting protein 2 OS=Bos taurus OX=9913 GN=FSIP2 PE=4 SV=3	FSIP2	1	0.00176105	83.182	3	KVS(1)S(1)AILK	-0.03706	1.057	1.039	1.031	0.997	0.862	0.998	1.036	1.171	1.026
	F1MB15	1531	S	Fibrous sheath interacting protein 2 OS=Bos taurus OX=9913 GN=FSIP2 PE=4 SV=3	FSIP2	1	5.58009e-05	138.63	3	KVS(1)S(1)AILK	-0.03706	0.839	0.961	1.139	0.98	0.956	1.008	1.087	1.149	1.122
	F1MB15	3380	S	Fibrous sheath interacting protein 2 OS=Bos taurus OX=9913 GN=FSIP2 PE=4 SV=3	FSIP2	0.888396	0.0173467	49.632	3	YES(0.111)KS(0.888)PLR	0.55276	1.026	0.916	1.132	1.058	0.895	0.938	1.065	1.189	1.061
	F1MB15	3832	S	Fibrous sheath interacting protein 2 OS=Bos taurus OX=9913 GN=FSIP2 PE=4 SV=3	FSIP2	0.999993	1.1478e-08	111.01	4	KYS(1)VNFANVPPLKR	-1.2442	0.826	0.984	1.103	0.883	1.327	1.189	0.863	0.985	0.983
	F1MB15	5813	S	Fibrous sheath interacting protein 2 OS=Bos taurus OX=9913 GN=FSIP2 PE=4 SV=3	FSIP2	1	1.81014e-37	173.49	4	RLAS(1)AMINEIFQHK	-0.64247	0.883	0.797	1.496	0.916	0.877	1.19	0.958	0.779	1.39
	F1MB15	1386	S	Fibrous sheath interacting protein 2 OS=Bos taurus OX=9913 GN=FSIP2 PE=4 SV=3	FSIP2	0.713684	2.90058e-05	101.05	3	LCSVDT(0.004)DT(0.108)S(0.714)S(0.174)VS(0.288)S(0.712)GCK	-1.961	0.839	0.96	1.164	1.129	0.949	0.972	1.074	1.105	1.075
	F1MB15	1387	S	Fibrous sheath interacting protein 2 OS=Bos taurus OX=9913 GN=FSIP2 PE=4 SV=3	FSIP2	0.987297	3.47098e-132	245.1	2	LCSVDTDTS(0.012)S(0.987)VS(0.71)S(0.29)GCK	-0.41004	0.898	0.889	1.3	1.159	0.986	0.9	1.025	1.123	1.046
	F1MB15	1389	S	Fibrous sheath interacting protein 2 OS=Bos taurus OX=9913 GN=FSIP2 PE=4 SV=3	FSIP2	0.710347	8.73323e-102	233.38	2	LCSVDTDTS(0.012)S(0.987)VS(0.71)S(0.29)GCK	-0.41004	0.963	0.856	1.248	1.118	0.933	0.964	1.065	1.158	1.007
	F1MB15	1390	S	Fibrous sheath interacting protein 2 OS=Bos taurus OX=9913 GN=FSIP2 PE=4 SV=3	FSIP2	0.950788	3.07564e-171	272.48	2	LCSVDTDTSS(0.001)VS(0.049)S(0.951)GCK	-0.67516	0.902	0.899	1.304	1.173	0.987	0.902	0.985	1.076	1.092
	F1MB15	6476	S	Fibrous sheath interacting protein 2 OS=Bos taurus OX=9913 GN=FSIP2 PE=4 SV=3	FSIP2	1	1.19233e-54	175.86	2	NS(1)FQNIR	-1.1277	1.133	1.223	1.479	0.704	1.196	0.96	0.862	0.877	0.824
	F1MB15	3581	S	Fibrous sheath interacting protein 2 OS=Bos taurus OX=9913 GN=FSIP2 PE=4 SV=3	FSIP2	0.998747	0.00595631	69.03	2	LDS(0.999)LAGS(0.001)LK	-0.052763	0.913	0.977	1.216	0.949	1.003	0.985	1.011	1.107	1.093
	F1MB15	3585	S	Fibrous sheath interacting protein 2 OS=Bos taurus OX=9913 GN=FSIP2 PE=4 SV=3	FSIP2	0.998968	0.00305858	79.492	2	LDS(0.001)LAGS(0.999)LK	0.71488	1.035	0.995	0.904	1.083	0.944	0.849	1.243	1.082	1.107
	F1MB15	80	S	Fibrous sheath interacting protein 2 OS=Bos taurus OX=9913 GN=FSIP2 PE=4 SV=3	FSIP2	0.999998	1.43189e-39	167.51	2	LFRPS(1)YGFNLTDPYCR	-1.3624	0.868	1.021	1.048	0.885	1.187	1.113	0.929	1.081	1.025
	F1MB15	3756	S	Fibrous sheath interacting protein 2 OS=Bos taurus OX=9913 GN=FSIP2 PE=4 SV=3	FSIP2	0.999877	6.95151e-05	77.969	3	LHHS(1)IQLPQSPPFANK	0.20907	1.067	0.853	0.933	1.15	1.234	0.929	0.987	1.051	1.02
	F1MB15	3762	S	Fibrous sheath interacting protein 2 OS=Bos taurus OX=9913 GN=FSIP2 PE=4 SV=3	FSIP2	1	6.68187e-12	126.07	3	LHHSIQLPQS(1)PPFANK	0.33726	0.972	0.969	1.295	0.967	1.009	0.955	1.171	1.023	0.945
	F1MB15	1340	S	Fibrous sheath interacting protein 2 OS=Bos taurus OX=9913 GN=FSIP2 PE=4 SV=3	FSIP2	0.984222	2.42086e-37	179.14	2	LIGAHPHCQPS(0.984)CS(0.016)K	-1.8089	1.049	0.943	1.083	1.085	1.02	0.977	1.072	1.022	1
	F1MB15	1342	S	Fibrous sheath interacting protein 2 OS=Bos taurus OX=9913 GN=FSIP2 PE=4 SV=3	FSIP2	0.595755	0.000244341	70.094	3	LIGAHPHCQPS(0.596)CS(0.596)KVS(0.808)R	-0.33649	1.285	1.014	1.05	1.167	0.887	0.992	1.085	0.954	0.832
	F1MB15	1345	S	Fibrous sheath interacting protein 2 OS=Bos taurus OX=9913 GN=FSIP2 PE=4 SV=3	FSIP2	0.80849	0.00274718	49.66	3	LIGAHPHCQPS(0.596)CS(0.596)KVS(0.808)R	-0.33649	1.285	1.014	1.05	1.167	0.887	0.992	1.085	0.954	0.832
	F1MB15	99	S	Fibrous sheath interacting protein 2 OS=Bos taurus OX=9913 GN=FSIP2 PE=4 SV=3	FSIP2	1	1.50617e-05	100.39	3	S(1)LHDPHLR	0.04396	1.004	1.04	1.1	0.94	1.14	0.936	1.04	1.048	0.98
	F1MB15	4056	S	Fibrous sheath interacting protein 2 OS=Bos taurus OX=9913 GN=FSIP2 PE=4 SV=3	FSIP2	0.99419	6.22555e-05	68.657	3	LLTQLIPPPS(0.994)KAS(0.503)S(0.503)LENK	-1.4665	0.996	0.946	1.1	0.943	1.115	0.896	1.135	1.21	0.924
	F1MB15	4059	S	Fibrous sheath interacting protein 2 OS=Bos taurus OX=9913 GN=FSIP2 PE=4 SV=3	FSIP2	0.617921	6.22555e-05	68.657	4	RLLT(0.002)QLIPPPS(0.842)KAS(0.618)S(0.539)LENK	0.37369	0.996	0.946	1.1	0.943	1.115	0.896	1.135	1.21	0.924
	F1MB15	4060	S	Fibrous sheath interacting protein 2 OS=Bos taurus OX=9913 GN=FSIP2 PE=4 SV=3	FSIP2	0.502857	6.22555e-05	68.657	3	LLTQLIPPPS(0.994)KAS(0.503)S(0.503)LENK	-1.4665	0.996	0.946	1.1	0.943	1.115	0.896	1.135	1.21	0.924
	F1MB15	4651	S	Fibrous sheath interacting protein 2 OS=Bos taurus OX=9913 GN=FSIP2 PE=4 SV=3	FSIP2	0.997845	0.00243706	86.898	2	LPFGS(0.998)QS(0.002)K	-0.50768	0.893	1.013	1.222	0.967	0.956	1.029	1.059	1.051	1.06
	F1MB15	4653	S	Fibrous sheath interacting protein 2 OS=Bos taurus OX=9913 GN=FSIP2 PE=4 SV=3	FSIP2	0.532999	0.00101994	53.998	3	LPFGS(0.47)QS(0.533)KLS(0.917)S(0.08)DILIK	1.1815	0.948	0.962	1.221	0.871	1.1	0.995	1.069	1.146	0.945
	F1MB15	4656	S	Fibrous sheath interacting protein 2 OS=Bos taurus OX=9913 GN=FSIP2 PE=4 SV=3	FSIP2	1	1.88876e-06	133.89	2	LS(1)S(1)DILIK	-0.3333	0.903	0.963	1.253	0.924	0.967	0.972	1.109	1.134	1.053
	F1MB15	4657	S	Fibrous sheath interacting protein 2 OS=Bos taurus OX=9913 GN=FSIP2 PE=4 SV=3	FSIP2	1	5.58491e-30	185.08	2	LS(1)S(1)DILIK	-0.3333	0.762	0.993	1.294	0.905	0.982	1.055	0.972	1.125	1.15
	F1MB15	933	S	Fibrous sheath interacting protein 2 OS=Bos taurus OX=9913 GN=FSIP2 PE=4 SV=3	FSIP2	0.999575	0.00648006	58.313	3	LPTKPAS(1)PR	0.48221	0.913	0.955	1.163	0.956	0.929	1.08	1.018	1.041	1.17
	F1MB15	63	S	Fibrous sheath interacting protein 2 OS=Bos taurus OX=9913 GN=FSIP2 PE=4 SV=3	FSIP2	0.731652	2.22924e-15	100.39	2	LPVIPGS(0.732)NS(0.506)LY(0.529)Y(0.178)T(0.041)T(0.014)K	2.221
	F1MB15	65	S	Fibrous sheath interacting protein 2 OS=Bos taurus OX=9913 GN=FSIP2 PE=4 SV=3	FSIP2	0.987991	1.05606e-11	126.23	3	LPVIPGS(0.012)NS(0.988)LYYTTK	0.085703	0.992	1.318	1.597	0.782	1.104	1.1	0.777	0.818	0.758
	F1MB15	1161	S	Fibrous sheath interacting protein 2 OS=Bos taurus OX=9913 GN=FSIP2 PE=4 SV=3	FSIP2	1	1.24245e-06	101.53	3	LQMGFKPS(1)LADK	-0.54087	0.821	0.961	1.096	0.974	1.041	1.083	1.026	1.189	1.017
	F1MB15	840	S	Fibrous sheath interacting protein 2 OS=Bos taurus OX=9913 GN=FSIP2 PE=4 SV=3	FSIP2	0.998697	1.84436e-07	120.6	3	LRS(0.999)PS(0.977)NT(0.025)DVK	-0.067818	1.088	0.955	1.038	0.939	0.908	1.016	1.063	1.139	1.077
	F1MB15	842	S	Fibrous sheath interacting protein 2 OS=Bos taurus OX=9913 GN=FSIP2 PE=4 SV=3	FSIP2	0.976606	0.0050574	67.234	3	LRS(0.999)PS(0.977)NT(0.025)DVK	-0.067818	1.205	1.003	1.124	0.935	0.989	1.021	0.991	1.022	0.945
	F1MB15	856	S	Fibrous sheath interacting protein 2 OS=Bos taurus OX=9913 GN=FSIP2 PE=4 SV=3	FSIP2	0.996102	0.0047852	59.709	3	LT(0.001)GT(0.003)RFS(0.996)NGPR	0.34108	0.859	0.908	0.886	0.834	1.383	1.137	0.957	1.186	0.966
	F1MB15	309	S	Fibrous sheath interacting protein 2 OS=Bos taurus OX=9913 GN=FSIP2 PE=4 SV=3	FSIP2	1	0.0112337	45.433	2	MQES(1)GIKK	-0.26883	1.764	1.418	1.638	0.657	0.815	1.002	0.798	0.69	0.532
	F1MB15	5769	S	Fibrous sheath interacting protein 2 OS=Bos taurus OX=9913 GN=FSIP2 PE=4 SV=3	FSIP2	0.976884	0.000908695	80.507	2	MS(0.023)S(0.977)IDKTLVNK	0.59253	0.903	0.953	0.825	0.732	1.564	0.928	1.071	1.153	1.002
	F1MB15	4113	S	Fibrous sheath interacting protein 2 OS=Bos taurus OX=9913 GN=FSIP2 PE=4 SV=3	FSIP2	0.999993	0.0148095	85.676	2	MVDS(1)VYR	0.4245	0.848	0.958	1.345	0.898	0.983	0.975	1.072	1.123	1.088
	F1MB15	3361	S	Fibrous sheath interacting protein 2 OS=Bos taurus OX=9913 GN=FSIP2 PE=4 SV=3	FSIP2	0.976454	7.23257e-08	125.29	3	NFET(0.001)RVS(0.976)S(0.023)EK	-0.81708	0.918	1.019	0.931	0.793	1.251	0.998	1.101	1.275	0.883
	F1MB15	6694	S	Fibrous sheath interacting protein 2 OS=Bos taurus OX=9913 GN=FSIP2 PE=4 SV=3	FSIP2	1	8.67909e-22	138.77	5	NILHS(1)MNPS(1)KEVIS(0.019)ET(0.464)S(0.396)RS(0.121)DVPK	0.020549	1.145	1.438	2.192	0.674	1.17	1.021	0.561	0.627	0.545
	F1MB15	6698	S	Fibrous sheath interacting protein 2 OS=Bos taurus OX=9913 GN=FSIP2 PE=4 SV=3	FSIP2	0.999999	1.86987e-131	227.15	3	NILHSMNPS(1)KEVIS(0.04)ET(0.593)S(0.366)RS(0.001)DVPK	-0.079659	1.143	1.353	1.739	0.806	1.347	1.131	0.58	0.607	0.549
	F1MB15	4452	S	Fibrous sheath interacting protein 2 OS=Bos taurus OX=9913 GN=FSIP2 PE=4 SV=3	FSIP2	0.978533	6.461e-49	168.26	3	NILNS(0.021)ES(0.979)QELVEPSVTSSNDVLIDR	-0.005441	0.847	0.987	1.102	0.965	1.364	1.022	0.876	1.086	0.94
	F1MB15	4462	S	Fibrous sheath interacting protein 2 OS=Bos taurus OX=9913 GN=FSIP2 PE=4 SV=3	FSIP2	0.599802	1.3444e-48	163.49	3	NILNSESQELVEPS(0.007)VT(0.132)S(0.6)S(0.262)NDVLIDR	0.89123	1.54	0.935	1.287	0.69	0.652	0.642	1.077	1.312	1.234
	F1MB15	4463	S	Fibrous sheath interacting protein 2 OS=Bos taurus OX=9913 GN=FSIP2 PE=4 SV=3	FSIP2	0.690297	9.54671e-49	162.89	3	NILNS(0.024)ES(0.976)QELVEPS(0.001)VT(0.019)S(0.29)S(0.69)NDVLIDR	-1.0592	0.814	1.204	1.002	1.024	1.609	1.001	0.73	1.022	0.717
	F1MB15	4124	S	Fibrous sheath interacting protein 2 OS=Bos taurus OX=9913 GN=FSIP2 PE=4 SV=3	FSIP2	0.995836	1.35169e-23	144.27	2	NIMQT(0.001)YDS(0.996)LIS(0.003)IQK	0.1215	0.861	0.988	1.13	0.813	1.02	1.072	1.028	1.126	1.157
	F1MB15	6738	S	Fibrous sheath interacting protein 2 OS=Bos taurus OX=9913 GN=FSIP2 PE=4 SV=3	FSIP2	0.965014	0.0166319	69.721	2	NINT(0.035)NIS(0.965)K	-0.066171	1.183	1.547	2.352	0.665	0.979	1.253	0.42	0.454	0.497
	F1MB15	6740	S	Fibrous sheath interacting protein 2 OS=Bos taurus OX=9913 GN=FSIP2 PE=4 SV=3	FSIP2	0.333333	9.86297e-06	104.24	3	S(0.333)S(0.333)S(0.333)PPHQNEH	-1.3281
	F1MB15	6741	S	Fibrous sheath interacting protein 2 OS=Bos taurus OX=9913 GN=FSIP2 PE=4 SV=3	FSIP2	0.691865	9.86297e-06	104.24	3	NINT(0.028)NIS(0.028)KS(0.405)S(0.692)S(0.846)PPHQNEH	-0.16928	1.114	1.088	1.061	0.96	1.106	0.999	0.951	1.01	0.911
	F1MB15	6742	S	Fibrous sheath interacting protein 2 OS=Bos taurus OX=9913 GN=FSIP2 PE=4 SV=3	FSIP2	0.990689	5.18101e-14	155.88	3	S(0.005)S(0.005)S(0.991)PPHQNEH	-0.023368	1.131	1.122	1.227	0.949	1.019	1.008	0.877	1.005	0.893
	F1MB15	6236	S	Fibrous sheath interacting protein 2 OS=Bos taurus OX=9913 GN=FSIP2 PE=4 SV=3	FSIP2	1	3.52497e-06	106.12	4	NLS(1)KPELNKIAS(1)QLTK	-0.19024	1.017	1.092	1.277	0.946	1.125	0.958	0.973	1.014	0.857
	F1MB15	925	S	Fibrous sheath interacting protein 2 OS=Bos taurus OX=9913 GN=FSIP2 PE=4 SV=3	FSIP2	0.974693	0.00460042	51.591	4	NS(0.975)KLPT(0.025)KPASPR	-0.53152	0.996	0.918	0.958	0.878	0.849	1.145	0.995	0.861	1.543
	F1MB15	6337	S	Fibrous sheath interacting protein 2 OS=Bos taurus OX=9913 GN=FSIP2 PE=4 SV=3	FSIP2	1	4.71007e-26	154.65	2	NS(1)NACFFGDLDINR	-0.24146	0.936	1.486	1.607	0.88	1.156	0.823	0.824	0.854	0.726
	F1MB15	5484	S	Fibrous sheath interacting protein 2 OS=Bos taurus OX=9913 GN=FSIP2 PE=4 SV=3	FSIP2	0.999988	9.69904e-46	165.34	3	NTENTIEKPS(1)EAVTQKPNDEER	-1.0897	1.183	1.269	0.937	0.901	1.699	0.93	0.767	0.913	0.522
	F1MB15	6426	S	Fibrous sheath interacting protein 2 OS=Bos taurus OX=9913 GN=FSIP2 PE=4 SV=3	FSIP2	0.999889	5.5151e-06	110.14	2	NTGHS(1)IAELR	0.32569	1.151	1.367	1.842	0.74	1.248	1.102	0.611	0.64	0.583
	F1MB15	3218	S	Fibrous sheath interacting protein 2 OS=Bos taurus OX=9913 GN=FSIP2 PE=4 SV=3	FSIP2	0.999168	2.15099e-39	168.81	3	PVIEPNQIQTS(0.001)VS(0.999)PLK	1.1346	0.884	0.993	1.886	1.048	0.948	0.998	1.018	0.816	0.842
	F1MB15	4678	S	Fibrous sheath interacting protein 2 OS=Bos taurus OX=9913 GN=FSIP2 PE=4 SV=3	FSIP2	0.819874	1.75501e-54	175.57	3	QAS(0.82)T(0.179)IYTTMLSHTHLEK	-0.41556	0.959	0.831	1.393	1.056	1.01	1.285	0.821	0.899	0.997
	F1MB15	4686	S	Fibrous sheath interacting protein 2 OS=Bos taurus OX=9913 GN=FSIP2 PE=4 SV=3	FSIP2	0.989297	1.75501e-54	175.57	3	QAS(0.784)T(0.214)IYT(0.002)TMLS(0.989)HT(0.011)HLEK	1.1896	0.917	0.8	1.433	0.947	0.892	1.236	0.889	0.876	1.272
	F1MB15	3553	S	Fibrous sheath interacting protein 2 OS=Bos taurus OX=9913 GN=FSIP2 PE=4 SV=3	FSIP2	1	7.82831e-106	219.22	3	QKGS(1)RDWGLATHQIDHIIQK	-0.04292	0.894	0.963	0.999	0.965	1.13	0.967	1.112	1.176	1.008
	F1MB15	5544	S	Fibrous sheath interacting protein 2 OS=Bos taurus OX=9913 GN=FSIP2 PE=4 SV=3	FSIP2	0.939278	3.05918e-74	186.02	3	QQS(0.939)LPS(0.633)HT(0.633)AS(0.788)PIT(0.008)QALPVTQEIGK	2.9894	0.927	1.057	1.298	0.877	1.333	1.097	0.753	0.976	0.88
	F1MB15	5547	S	Fibrous sheath interacting protein 2 OS=Bos taurus OX=9913 GN=FSIP2 PE=4 SV=3	FSIP2	0.63269	1.79874e-12	86.632	3	QQS(0.939)LPS(0.633)HT(0.633)AS(0.788)PIT(0.008)QALPVTQEIGK	2.9894	0.926	1.166	1.346	0.796	1.32	1.071	0.769	0.927	0.872
	F1MB15	5551	S	Fibrous sheath interacting protein 2 OS=Bos taurus OX=9913 GN=FSIP2 PE=4 SV=3	FSIP2	0.999337	2.27702e-121	213.84	4	QQSLPSHT(0.001)AS(0.999)PITQALPVTQEIGK	-0.022108	0.95	0.885	1.094	0.88	1.126	1.029	0.861	1.279	1.094
	F1MB15	3186	S	Fibrous sheath interacting protein 2 OS=Bos taurus OX=9913 GN=FSIP2 PE=4 SV=3	FSIP2	1	0.000534264	113.07	2	QVMS(1)FIEMR	-0.15817	1.018	1.17	1.261	0.92	1.124	0.961	0.893	1.02	0.865
	F1MB15	4292	S	Fibrous sheath interacting protein 2 OS=Bos taurus OX=9913 GN=FSIP2 PE=4 SV=3	FSIP2	0.994255	6.35162e-07	90.946	3	QYGLDPEFDKES(0.994)EDS(0.792)S(0.214)IFVEK	4.3898
	F1MB15	4295	S	Fibrous sheath interacting protein 2 OS=Bos taurus OX=9913 GN=FSIP2 PE=4 SV=3	FSIP2	0.791501	2.29853e-71	184.66	3	QYGLDPEFDKES(0.994)EDS(0.792)S(0.214)IFVEK	4.3898	0.826	1.057	1.233	0.832	1.017	0.992	0.912	1.157	1.19
	F1MB15	5428	S	Fibrous sheath interacting protein 2 OS=Bos taurus OX=9913 GN=FSIP2 PE=4 SV=3	FSIP2	0.98764	0.000651932	69.331	4	RIS(0.988)AS(0.012)DKEGQGK	0.32111	1.044	0.717	0.942	0.998	0.995	0.986	1.261	1.255	1.061
	F1MB15	3286	S	Fibrous sheath interacting protein 2 OS=Bos taurus OX=9913 GN=FSIP2 PE=4 SV=3	FSIP2	1	5.44528e-24	161.19	3	RIS(1)YILEEENKK	0.84911	0.852	1.018	1.254	0.878	1.143	1.045	0.969	1.099	0.971
	F1MB15	3131	S	Fibrous sheath interacting protein 2 OS=Bos taurus OX=9913 GN=FSIP2 PE=4 SV=3	FSIP2	0.791707	0.000470727	91.616	2	RPDS(0.009)ENRPS(0.792)S(0.192)S(0.007)R	-0.88254	1.108	0.929	1.194	1.058	0.899	1.064	1.387	1.026	0.657
	F1MB15	3132	S	Fibrous sheath interacting protein 2 OS=Bos taurus OX=9913 GN=FSIP2 PE=4 SV=3	FSIP2	0.807559	0.00461055	55.755	3	RPDS(0.001)ENRPS(0.142)S(0.808)S(0.049)R	0.055883	0.879	0.558	1.134	1.111	1.021	1.269	1.03	1.065	1.177
	F1MB15	195	S	Fibrous sheath interacting protein 2 OS=Bos taurus OX=9913 GN=FSIP2 PE=4 SV=3	FSIP2	1	7.24375e-103	211.63	3	SDVTQFQNWLLQEGT(1)PS(1)IKDQER	0.99797	0.81	1.134	1.459	0.622	1.117	1.05	0.783	1.14	1.099
	F1MB15	877	S	Fibrous sheath interacting protein 2 OS=Bos taurus OX=9913 GN=FSIP2 PE=4 SV=3	FSIP2	1	8.26643e-105	211.33	3	SGRPFPPINVPGMVLYS(1)EDDNEEVDR	0.69065	1.053	1.003	1.163	0.92	1.125	0.996	0.921	1.046	0.995
	F1MB15	5749	S	Fibrous sheath interacting protein 2 OS=Bos taurus OX=9913 GN=FSIP2 PE=4 SV=3	FSIP2	0.985759	2.43275e-05	90.907	3	TIT(0.005)MDKS(0.986)HT(0.006)MT(0.003)EKPS(0.96)S(0.04)NK	-0.67617	0.975	1.207	1.409	0.778	1.174	1.14	0.817	0.885	0.82
	F1MB15	5757	S	Fibrous sheath interacting protein 2 OS=Bos taurus OX=9913 GN=FSIP2 PE=4 SV=3	FSIP2	0.999927	1.91733e-62	181.82	5	SHTMTEKPS(1)S(1)NKILFLDK	0.17172	1.013	1.092	1.254	0.894	1.042	1.092	0.956	1.005	0.877
	F1MB15	5758	S	Fibrous sheath interacting protein 2 OS=Bos taurus OX=9913 GN=FSIP2 PE=4 SV=3	FSIP2	0.999927	1.91733e-62	181.82	5	SHTMTEKPS(1)S(1)NKILFLDK	0.17172	1.021	1.014	1.046	1.017	0.918	0.893	1.145	1.149	1.053
	F1MB15	936	S	Fibrous sheath interacting protein 2 OS=Bos taurus OX=9913 GN=FSIP2 PE=4 SV=3	FSIP2	0.998825	0.0066034	58.098	3	S(0.999)KAT(0.001)FHSCR	-2.6131	0.925	0.996	1.576	1.074	1.139	0.828	0.999	0.855	0.983
	F1MB15	1123	S	Fibrous sheath interacting protein 2 OS=Bos taurus OX=9913 GN=FSIP2 PE=4 SV=3	FSIP2	0.845373	0.00019826	72.568	3	S(0.845)KES(0.154)EPKPADEITDK	0.26453	0.994	0.675	1.288	1.014	1.042	1.081	0.955	1.005	1.231
	F1MB15	1126	S	Fibrous sheath interacting protein 2 OS=Bos taurus OX=9913 GN=FSIP2 PE=4 SV=3	FSIP2	0.802957	7.45654e-05	74.029	4	S(0.197)KES(0.803)EPKPADEITDK	-0.17439	0.982	0.833	1.187	1.144	0.958	0.96	1.135	1.13	0.98
	F1MB15	4971	S	Fibrous sheath interacting protein 2 OS=Bos taurus OX=9913 GN=FSIP2 PE=4 SV=3	FSIP2	0.999867	3.90124e-59	156.88	2	SLIS(1)GELISSSSSSPQADK	4.027	0.986	1.205	0.834	1.027	1.103	0.844	1.027	1.324	0.826
	F1MB15	4976	S	Fibrous sheath interacting protein 2 OS=Bos taurus OX=9913 GN=FSIP2 PE=4 SV=3	FSIP2	0.811958	4.88646e-08	109.32	3	SLISGELIS(0.812)S(0.185)S(0.003)SSSPQADK	1.9302	1.116	1.202	1.336	0.894	1.085	0.926	0.885	1.036	0.784
	F1MB15	4977	S	Fibrous sheath interacting protein 2 OS=Bos taurus OX=9913 GN=FSIP2 PE=4 SV=3	FSIP2	0.195119	0.000771427	56.424	4	SLISGELIS(0.049)S(0.195)S(0.195)S(0.195)S(0.195)S(0.171)PQADK	1.8563
	F1MB15	4978	S	Fibrous sheath interacting protein 2 OS=Bos taurus OX=9913 GN=FSIP2 PE=4 SV=3	FSIP2	0.195119	0.000771427	56.424	4	SLISGELIS(0.049)S(0.195)S(0.195)S(0.195)S(0.195)S(0.171)PQADK	1.8563
	F1MB15	4979	S	Fibrous sheath interacting protein 2 OS=Bos taurus OX=9913 GN=FSIP2 PE=4 SV=3	FSIP2	0.195119	0.000771427	56.424	4	SLISGELIS(0.049)S(0.195)S(0.195)S(0.195)S(0.195)S(0.171)PQADK	1.8563
	F1MB15	4980	S	Fibrous sheath interacting protein 2 OS=Bos taurus OX=9913 GN=FSIP2 PE=4 SV=3	FSIP2	0.941994	0	397.82	2	SLISGELISS(0.005)S(0.001)S(0.027)S(0.942)S(0.025)PQADK	0.55005	0.97	1.182	0.826	0.913	1.306	0.722	1.005	1.491	0.767
	F1MB15	4496	S	Fibrous sheath interacting protein 2 OS=Bos taurus OX=9913 GN=FSIP2 PE=4 SV=3	FSIP2	0.542169	0.000132246	80.389	2	S(0.088)LPS(0.416)S(0.542)S(0.942)Y(0.003)T(0.009)YLGDER	1.0165
	F1MB15	4497	S	Fibrous sheath interacting protein 2 OS=Bos taurus OX=9913 GN=FSIP2 PE=4 SV=3	FSIP2	0.99154	1.99176e-79	218.28	3	SLPS(0.001)S(0.007)S(0.992)YTYLGDER	0.024559	0.906	0.969	1.185	0.927	1.024	0.968	0.981	1.152	1.131
	F1MB15	3537	S	Fibrous sheath interacting protein 2 OS=Bos taurus OX=9913 GN=FSIP2 PE=4 SV=3	FSIP2	0.998412	0.0045636	63.091	2	S(0.002)NS(0.998)MPICNRR	-1.1565	1.04	1.014	1.052	0.89	1.167	0.977	1.048	1.1	0.922
	F1MB15	5373	S	Fibrous sheath interacting protein 2 OS=Bos taurus OX=9913 GN=FSIP2 PE=4 SV=3	FSIP2	0.999926	8.55207e-05	85.087	3	SNVVNLLS(1)GPGVANK	0.21942	0.73	0.98	1.201	0.927	1.203	1.106	1.044	0.999	1.02
	F1MB15	1166	S	Fibrous sheath interacting protein 2 OS=Bos taurus OX=9913 GN=FSIP2 PE=4 SV=3	FSIP2	0.617621	5.5136e-14	126.91	2	S(0.618)S(0.382)LQSQLSTYTAK	2.6579	0.922	1.043	1.177	0.915	1.025	0.991	0.92	1.088	1.138
	F1MB15	1167	S	Fibrous sheath interacting protein 2 OS=Bos taurus OX=9913 GN=FSIP2 PE=4 SV=3	FSIP2	0.49912	5.5136e-14	126.91	3	S(0.499)S(0.499)LQS(0.002)QLSTYTAK	0.31793
	F1MB15	3099	S	Fibrous sheath interacting protein 2 OS=Bos taurus OX=9913 GN=FSIP2 PE=4 SV=3	FSIP2	0.963097	2.00568e-57	174.26	2	Y(0.005)KS(0.963)S(0.016)S(0.016)NLPSYSR	-1.0157	1.264	1.794	1.708	0.554	1.324	0.935	0.525	0.614	0.486
	F1MB15	4542	S	Fibrous sheath interacting protein 2 OS=Bos taurus OX=9913 GN=FSIP2 PE=4 SV=3	FSIP2	0.996425	0.000107732	84.94	3	S(0.996)VRDS(0.004)EDELFDK	-2.8262
	F1MB15	4546	S	Fibrous sheath interacting protein 2 OS=Bos taurus OX=9913 GN=FSIP2 PE=4 SV=3	FSIP2	1	1.57322e-60	210.57	2	SVRDS(1)EDELFDK	0.040616	0.914	1.002	1.063	0.86	1.105	1.002	1.028	1.192	1.034
	F1MB15	6256	S	Fibrous sheath interacting protein 2 OS=Bos taurus OX=9913 GN=FSIP2 PE=4 SV=3	FSIP2	0.999998	0.0024621	87.258	3	SVTAEIS(1)K	-0.57671	1.274	0.896	0.529	1.235	0.758	0.5	1.22	1.431	1.41
	F1MB15	22	S	Fibrous sheath interacting protein 2 OS=Bos taurus OX=9913 GN=FSIP2 PE=4 SV=3	FSIP2	0.889282	1.55623e-105	214.16	3	T(0.002)AT(0.108)S(0.889)GLTTES(1)QQCGDGEHK	-1.551	1.104	1.106	1.351	0.98	1.239	1.038	0.843	0.711	0.874
	F1MB15	28	S	Fibrous sheath interacting protein 2 OS=Bos taurus OX=9913 GN=FSIP2 PE=4 SV=3	FSIP2	0.999964	1.55623e-105	214.16	3	T(0.002)AT(0.108)S(0.889)GLTTES(1)QQCGDGEHK	-1.551	1.101	0.874	1.354	0.984	1.116	1.081	0.912	0.842	1.014
	F1MB15	496	S	Fibrous sheath interacting protein 2 OS=Bos taurus OX=9913 GN=FSIP2 PE=4 SV=3	FSIP2	0.996491	4.90545e-07	106.28	3	TCHITGQS(0.996)VT(0.003)NELK	0.15541	1.498	1.274	1.381	0.864	1.41	0.812	0.559	0.882	0.576
	F1MB15	3629	S	Fibrous sheath interacting protein 2 OS=Bos taurus OX=9913 GN=FSIP2 PE=4 SV=3	FSIP2	0.864389	5.21147e-61	178.85	3	T(0.001)FFS(0.02)S(0.115)S(0.864)YEGQYNNILGNNLGLSPK	-4.1707
	F1MB15	5359	S	Fibrous sheath interacting protein 2 OS=Bos taurus OX=9913 GN=FSIP2 PE=4 SV=3	FSIP2	0.986043	7.27869e-71	195.03	2	TGDIQDPVVT(0.013)S(0.986)VT(0.271)S(0.73)IMK	0.021919	0.904	1.064	1.17	0.772	1.088	1.153	0.808	1.015	1.174
	F1MB15	5362	S	Fibrous sheath interacting protein 2 OS=Bos taurus OX=9913 GN=FSIP2 PE=4 SV=3	FSIP2	0.994212	4.4835e-108	229.18	3	TGDIQDPVVT(0.019)S(0.981)VT(0.006)S(0.994)IMK	0.2027	1.037	1.554	1.154	0.694	1.294	1.192	0.663	0.798	0.678
	F1MB15	3591	S	Fibrous sheath interacting protein 2 OS=Bos taurus OX=9913 GN=FSIP2 PE=4 SV=3	FSIP2	0.999575	9.58596e-10	131.32	3	THES(1)KEIVNR	0.43159	0.908	0.942	1.191	1.088	1.111	0.842	0.952	1.134	1.111
	F1MB15	4172	S	Fibrous sheath interacting protein 2 OS=Bos taurus OX=9913 GN=FSIP2 PE=4 SV=3	FSIP2	0.751785	1.12417e-09	127.79	2	T(0.248)PS(0.752)DAISNMVK	0.20321	0.994	0.981	1.14	1.096	1.031	0.859	1.125	1.114	0.954
	F1MB15	41	S	Fibrous sheath interacting protein 2 OS=Bos taurus OX=9913 GN=FSIP2 PE=4 SV=3	FSIP2	0.947694	3.41147e-58	180.83	3	T(0.052)QFS(0.948)GVGAAQLLDLPLGVK	-0.16383	1.007	1.289	1.323	0.966	1.144	1.137	0.757	0.801	0.767
	F1MB15	1551	S	Fibrous sheath interacting protein 2 OS=Bos taurus OX=9913 GN=FSIP2 PE=4 SV=3	FSIP2	0.850709	1.23954e-05	110.91	2	T(0.149)S(0.851)VET(1)PPPEK	-0.79034	1.045	0.872	1.242	0.979	0.95	1.025	1.039	1.031	1.094
	F1MB15	4084	S	Fibrous sheath interacting protein 2 OS=Bos taurus OX=9913 GN=FSIP2 PE=4 SV=3	FSIP2	1	0.00179123	62.088	3	VIS(1)AIS(1)KHK	-0.28849	0.79	1.007	1.077	0.862	1.194	1.149	0.987	1.087	1.006
	F1MB15	4087	S	Fibrous sheath interacting protein 2 OS=Bos taurus OX=9913 GN=FSIP2 PE=4 SV=3	FSIP2	1	0.00179123	82.287	3	VIS(1)AIS(1)KHK	-0.28849	0.884	0.942	1.169	0.946	1.052	1.006	0.994	1.165	1.078
	F1MB15	3145	S	Fibrous sheath interacting protein 2 OS=Bos taurus OX=9913 GN=FSIP2 PE=4 SV=3	FSIP2	0.998514	3.1673e-17	132.53	3	VQDT(0.001)IPKES(0.999)DLGYFDQAMK	-0.36374	0.839	0.974	1.655	0.966	1.191	1.276	0.721	0.696	0.948
	F1MB15	6722	S	Fibrous sheath interacting protein 2 OS=Bos taurus OX=9913 GN=FSIP2 PE=4 SV=3	FSIP2	0.500099	0.000322158	79.652	3	VS(0.5)S(0.5)ALS(1)KVFSR	0.85271	1.266	1.938	2.613	0.292	1.611	1.049	0.182	0.215	0.157
	F1MB15	6723	S	Fibrous sheath interacting protein 2 OS=Bos taurus OX=9913 GN=FSIP2 PE=4 SV=3	FSIP2	0.814069	0.000322158	79.652	3	VS(0.187)S(0.814)ALS(0.998)KVFS(1)R	-0.90233	1.159	1.514	2.057	0.646	1.051	0.937	0.626	0.692	0.669
	F1MB15	6726	S	Fibrous sheath interacting protein 2 OS=Bos taurus OX=9913 GN=FSIP2 PE=4 SV=3	FSIP2	0.999798	0.000322158	79.652	3	VS(0.5)S(0.5)ALS(1)KVFSR	0.85271	1.137	1.524	2.207	0.64	1.067	0.925	0.596	0.656	0.635
	F1MB15	6730	S	Fibrous sheath interacting protein 2 OS=Bos taurus OX=9913 GN=FSIP2 PE=4 SV=3	FSIP2	0.999989	0.00286675	55.011	3	VS(0.187)S(0.814)ALS(0.998)KVFS(1)R	-0.90233	1.132	1.507	2.19	0.655	1.045	0.919	0.615	0.674	0.655
	F1MB15	3926	S	Fibrous sheath interacting protein 2 OS=Bos taurus OX=9913 GN=FSIP2 PE=4 SV=3	FSIP2	0.999998	1.04261e-05	100.62	2	VTVLRNS(1)EER	-0.50652	0.974	0.989	1.06	0.989	1.104	0.981	1.086	1.082	0.963
	F1MB15	5782	S	Fibrous sheath interacting protein 2 OS=Bos taurus OX=9913 GN=FSIP2 PE=4 SV=3	FSIP2	1	6.11316e-15	153.14	3	VVHAS(1)VCNILK	0.63023	0.908	1.007	1.182	0.934	1.062	1.058	1.033	1.062	0.981
	F1MB15	6095	S	Fibrous sheath interacting protein 2 OS=Bos taurus OX=9913 GN=FSIP2 PE=4 SV=3	FSIP2	0.986869	1.78868e-25	138.9	3	VVS(0.987)PAKEIPT(0.013)APLADNEAIEK	0.89453	1.01	0.832	0.833	0.872	1.159	1.175	1.065	0.939	1.238
	F1MB15	6561	S	Fibrous sheath interacting protein 2 OS=Bos taurus OX=9913 GN=FSIP2 PE=4 SV=3	FSIP2	0.999876	1.38215e-54	168.64	2	VVS(1)PKPT(0.001)QS(0.963)T(0.04)S(0.69)S(0.306)LK	4.2349	0.94	0.815	0.911	0.935	0.904	0.926	1.175	1.429	1.199
	F1MB15	6567	S	Fibrous sheath interacting protein 2 OS=Bos taurus OX=9913 GN=FSIP2 PE=4 SV=3	FSIP2	0.99318	1.38215e-54	168.64	4	VVS(0.001)PKPT(0.001)QS(0.993)T(0.006)S(0.038)S(0.961)LKK	0.23351	0.84	0.898	1.006	0.739	0.914	0.813	1.131	1.435	1.452
	F1MB15	6569	S	Fibrous sheath interacting protein 2 OS=Bos taurus OX=9913 GN=FSIP2 PE=4 SV=3	FSIP2	0.690421	1.38215e-54	168.64	2	VVS(1)PKPT(0.001)QS(0.963)T(0.04)S(0.69)S(0.306)LK	4.2349
	F1MB15	6570	S	Fibrous sheath interacting protein 2 OS=Bos taurus OX=9913 GN=FSIP2 PE=4 SV=3	FSIP2	0.970735	4.61116e-25	142.43	3	VVS(0.997)PKPT(0.003)QS(0.003)T(0.014)S(0.012)S(0.971)LKK	0.50131	0.861	0.866	0.921	0.749	0.875	0.762	1.21	1.538	1.452
	F1MB15	3313	S	Fibrous sheath interacting protein 2 OS=Bos taurus OX=9913 GN=FSIP2 PE=4 SV=3	FSIP2	0.998447	0.0101264	61.344	3	WENKS(0.998)Y(0.002)LK	0.75197	0.724	1.099	1.04	0.9	1.097	0.96	1.081	1.196	1.089
	F1MB15	1110	S	Fibrous sheath interacting protein 2 OS=Bos taurus OX=9913 GN=FSIP2 PE=4 SV=3	FSIP2	0.893363	3.10786e-39	163.79	3	YLS(0.107)S(0.893)LDGDMAKPSLLK	0.15583	0.88	0.85	0.958	0.934	1.003	1.123	1.098	1.243	1.097
	F1MB15	1119	S	Fibrous sheath interacting protein 2 OS=Bos taurus OX=9913 GN=FSIP2 PE=4 SV=3	FSIP2	1	4.07793e-18	138.03	4	YLSSLDGDMAKPS(1)LLK	0.72204	0.904	0.988	1.079	0.883	1.224	1.222	0.905	0.985	0.955
	F1MB15	5396	S	Fibrous sheath interacting protein 2 OS=Bos taurus OX=9913 GN=FSIP2 PE=4 SV=3	FSIP2	0.998172	0.000881008	79.837	3	YNVS(0.998)KVT(0.001)CPTTK	0.64893	1.009	1.276	1.18	0.785	1.303	1.108	0.85	0.794	0.837
	F1MB15	6370	T	Fibrous sheath interacting protein 2 OS=Bos taurus OX=9913 GN=FSIP2 PE=4 SV=3	FSIP2	1	1.62855e-79	191.33	4	AQEHAVNMIPDLNKES(1)T(1)KDS(1)IVEDSAIK	1.0093	0.801	0.716	0.813	0.905	1.215	1.376	0.871	1.128	1.242
	F1MB15	6444	T	Fibrous sheath interacting protein 2 OS=Bos taurus OX=9913 GN=FSIP2 PE=4 SV=3	FSIP2	0.944494	7.69203e-17	134.53	2	RAS(0.952)IGGRS(0.897)Y(0.056)PS(0.125)DT(0.944)CT(0.025)IR	0.73112	1.202	1.292	1.294	0.82	1.37	1.163	0.66	0.721	0.63
	F1MB15	6446	T	Fibrous sheath interacting protein 2 OS=Bos taurus OX=9913 GN=FSIP2 PE=4 SV=3	FSIP2	0.995802	1.15123e-05	113.53	2	SYPS(0.001)DT(0.003)CT(0.996)IR	-1.9628	1.227	1.449	1.252	0.777	1.244	1.106	0.611	0.756	0.709
	F1MB15	3114	T	Fibrous sheath interacting protein 2 OS=Bos taurus OX=9913 GN=FSIP2 PE=4 SV=3	FSIP2	0.537179	0.00149262	81.157	2	AS(0.382)VEDT(0.537)VRNS(0.081)EPMR	0.031442	1.184	0.97	0.914	0.947	1.077	0.92	0.946	1.277	0.965
	F1MB15	6308	T	Fibrous sheath interacting protein 2 OS=Bos taurus OX=9913 GN=FSIP2 PE=4 SV=3	FSIP2	0.866796	8.02334e-12	119.76	4	DLYHDIKS(0.133)T(0.867)NGVFPK	0.3829	0.96	1.296	1.247	0.923	1.279	1.123	0.751	0.765	0.81
	F1MB15	221	T	Fibrous sheath interacting protein 2 OS=Bos taurus OX=9913 GN=FSIP2 PE=4 SV=3	FSIP2	1	9.28178e-31	170.48	3	RELEHLEHT(1)AEEQR	0.12984	1.185	1.039	1.395	0.815	0.964	0.978	1.04	0.956	0.927
	F1MB15	6705	T	Fibrous sheath interacting protein 2 OS=Bos taurus OX=9913 GN=FSIP2 PE=4 SV=3	FSIP2	0.592789	1.86987e-131	227.15	3	NILHSMNPS(1)KEVIS(0.04)ET(0.593)S(0.366)RS(0.001)DVPK	-0.079659	1.023	1.55	1.921	0.687	1.604	1.266	0.406	0.415	0.335
	F1MB15	5321	T	Fibrous sheath interacting protein 2 OS=Bos taurus OX=9913 GN=FSIP2 PE=4 SV=3	FSIP2	0.888447	3.03647e-05	88.075	3	HLPQQT(0.888)S(0.148)T(0.964)QINR	0.72273	0.998	0.927	1.071	0.895	1.016	1.072	1.097	1.107	1.034
	F1MB15	5323	T	Fibrous sheath interacting protein 2 OS=Bos taurus OX=9913 GN=FSIP2 PE=4 SV=3	FSIP2	0.998234	4.43068e-16	145.69	2	HLPQQT(0.011)S(0.991)T(0.998)QINR	-0.60327	0.906	1.175	0.922	0.634	1.283	1.172	0.846	1.029	1.085
	F1MB15	320	T	Fibrous sheath interacting protein 2 OS=Bos taurus OX=9913 GN=FSIP2 PE=4 SV=3	FSIP2	1	8.78063e-119	230.8	3	KNT(1)NDYGEQDGLHYESIYPK	0.025739	0.497	0.59	0.649	0.99	1.794	1.845	0.593	1.098	0.848
	F1MB15	844	T	Fibrous sheath interacting protein 2 OS=Bos taurus OX=9913 GN=FSIP2 PE=4 SV=3	FSIP2	0.992522	0.00468921	75.387	3	LRS(0.001)PS(0.006)NT(0.993)DVK	0.93169	1.112	1.014	1.077	0.903	1.064	0.971	0.991	1.127	0.961
	F1MB15	4688	T	Fibrous sheath interacting protein 2 OS=Bos taurus OX=9913 GN=FSIP2 PE=4 SV=3	FSIP2	0.700384	4.38206e-159	264.66	3	QASTIYTTMLS(0.3)HT(0.7)HLEK	-0.45569	0.848	0.675	1.531	1.17	0.841	1.219	0.867	0.77	1.398
	F1MB15	5549	T	Fibrous sheath interacting protein 2 OS=Bos taurus OX=9913 GN=FSIP2 PE=4 SV=3	FSIP2	0.632814	1.79874e-12	86.632	3	QQS(0.939)LPS(0.633)HT(0.633)AS(0.788)PIT(0.008)QALPVTQEIGK	2.9894	0.926	1.166	1.346	0.796	1.32	1.071	0.769	0.927	0.872
	F1MB15	472	T	Fibrous sheath interacting protein 2 OS=Bos taurus OX=9913 GN=FSIP2 PE=4 SV=3	FSIP2	0.940887	1.75105e-05	85.937	5	RPT(0.941)T(0.059)PLKPSAHVEK	-0.72482	0.928	1.003	1.029	0.994	1.466	1.146	0.914	0.894	0.78
	F1MB15	193	T	Fibrous sheath interacting protein 2 OS=Bos taurus OX=9913 GN=FSIP2 PE=4 SV=3	FSIP2	1	1.90065e-131	231.16	3	SDVTQFQNWLLQEGT(1)PS(1)IKDQER	0.99797	0.713	1.093	1.458	0.579	1.15	1.12	0.722	1.191	1.161
	F1MB15	5751	T	Fibrous sheath interacting protein 2 OS=Bos taurus OX=9913 GN=FSIP2 PE=4 SV=3	FSIP2	0.504347	1.07861e-24	140.31	5	TITMDKS(0.495)HT(0.504)MTEKPS(0.862)S(0.138)NK	-0.43082
	F1MB15	21	T	Fibrous sheath interacting protein 2 OS=Bos taurus OX=9913 GN=FSIP2 PE=4 SV=3	FSIP2	0.464901	1.27521e-05	89.721	4	T(0.07)AT(0.465)S(0.465)GLTT(0.003)ES(0.997)QQCGDGEHK	0.25658
	F1MB15	25	T	Fibrous sheath interacting protein 2 OS=Bos taurus OX=9913 GN=FSIP2 PE=4 SV=3	FSIP2	0.801509	2.04342e-24	139.47	3	TAT(0.001)S(0.005)GLT(0.802)T(0.192)ES(1)QQCGDGEHK	0.12758	1.095	0.758	0.821	1.101	0.909	0.945	1.184	1.182	1.235
	F1MB15	5358	T	Fibrous sheath interacting protein 2 OS=Bos taurus OX=9913 GN=FSIP2 PE=4 SV=3	FSIP2	0.474055	0.00632212	53.625	3	TGDIQDPVVT(0.474)S(0.493)VT(0.378)S(0.656)IMK	3.4302
	F1MB15	5361	T	Fibrous sheath interacting protein 2 OS=Bos taurus OX=9913 GN=FSIP2 PE=4 SV=3	FSIP2	0.86488	4.4835e-108	229.18	2	TGDIQDPVVT(0.076)S(0.923)VT(0.865)S(0.136)IMK	-0.34915	0.9	1.089	1.257	0.736	1.192	1.354	0.544	0.811	1.203
	F1MB15	4170	T	Fibrous sheath interacting protein 2 OS=Bos taurus OX=9913 GN=FSIP2 PE=4 SV=3	FSIP2	0.499998	1.12417e-09	127.79	3	T(0.5)PS(0.5)DAISNMVK	1.3724	0.971	0.968	1.067	1.095	1.013	0.885	1.166	1.136	0.976
	F1MB15	1550	T	Fibrous sheath interacting protein 2 OS=Bos taurus OX=9913 GN=FSIP2 PE=4 SV=3	FSIP2	0.500684	0.00132618	78.324	3	T(0.501)S(0.501)VET(0.999)PPPEK	0.026671	0.989	0.746	1.385	1.051	0.961	1.071	0.935	1.006	1.167
	F1MB15	1554	T	Fibrous sheath interacting protein 2 OS=Bos taurus OX=9913 GN=FSIP2 PE=4 SV=3	FSIP2	0.999999	0.00209956	83.869	2	T(0.149)S(0.851)VET(1)PPPEK	-0.79034	1.193	0.946	1.308	0.919	0.966	1.054	0.92	0.982	0.983
	F1MB15	6565	T	Fibrous sheath interacting protein 2 OS=Bos taurus OX=9913 GN=FSIP2 PE=4 SV=3	FSIP2	0.97784	8.01389e-05	72.167	3	VVS(1)PKPT(0.978)QS(0.942)T(0.548)S(0.356)S(0.176)LKK	-0.46248	0.86	0.873	1.18	1.125	1.225	1.497	0.769	0.713	0.896
	F1MB15	6568	T	Fibrous sheath interacting protein 2 OS=Bos taurus OX=9913 GN=FSIP2 PE=4 SV=3	FSIP2	0.548031	8.01389e-05	72.167	3	VVS(1)PKPT(0.978)QS(0.942)T(0.548)S(0.356)S(0.176)LKK	-0.46248	0.86	0.873	1.18	1.125	1.225	1.497	0.769	0.713	0.896
	F1MB15	6302	Y	Fibrous sheath interacting protein 2 OS=Bos taurus OX=9913 GN=FSIP2 PE=4 SV=3	FSIP2	1	0.0108246	129.47	3	DLY(1)HDIK	0.044218	0.985	0.809	0.991	1.094	1.21	0.891	1.244	1.091	0.962
	F1MB15	5632	Y	Fibrous sheath interacting protein 2 OS=Bos taurus OX=9913 GN=FSIP2 PE=4 SV=3	FSIP2	0.997753	0.000265319	59.359	5	KEPS(0.082)KPDS(0.92)PQY(0.998)PPEPAVFPAK	-0.18187
	F1MB15	123	Y	Fibrous sheath interacting protein 2 OS=Bos taurus OX=9913 GN=FSIP2 PE=4 SV=3	FSIP2	0.99901	0.000962756	101.54	3	GGY(0.999)IT(0.001)SNNK	0.0031417	1.198	0.866	0.923	1.141	0.75	1.073	1.305	1.087	0.916
	F1MB15	6640	Y	Fibrous sheath interacting protein 2 OS=Bos taurus OX=9913 GN=FSIP2 PE=4 SV=3	FSIP2	0.999909	8.9623e-54	193.73	3	ILTTEPTHY(1)FIHR	-0.24723	1.226	0.989	0.88	1.284	0.985	0.963	1.183	0.909	0.827
	F1MB15	331	Y	Fibrous sheath interacting protein 2 OS=Bos taurus OX=9913 GN=FSIP2 PE=4 SV=3	FSIP2	0.999995	3.73222e-70	186.6	4	KNTNDYGEQDGLHY(1)ESIYPK	0.82923	0.982	0.871	1.011	1.009	1.396	0.952	0.983	1.098	0.915
	F1MB15	67	Y	Fibrous sheath interacting protein 2 OS=Bos taurus OX=9913 GN=FSIP2 PE=4 SV=3	FSIP2	0.982541	2.22924e-15	127.36	3	LPVIPGSNSLY(0.983)Y(0.017)TTK	-0.10153	1.114	1.058	1.236	0.918	1.065	0.935	1.138	0.946	0.872
	F1MB15	301	Y	Fibrous sheath interacting protein 2 OS=Bos taurus OX=9913 GN=FSIP2 PE=4 SV=3	FSIP2	1	0.00451592	86.866	2	MAY(1)HLQK	0.87763	1.334	1.108	1.129	1.077	0.897	0.989	1.09	0.868	0.777
	F1MB15	143	Y	Fibrous sheath interacting protein 2 OS=Bos taurus OX=9913 GN=FSIP2 PE=4 SV=3	FSIP2	0.999461	0.015702	96.948	2	QY(0.999)LT(0.001)SLK	1.1855	0.957	0.981	1.006	0.997	1.139	0.918	1.07	1.166	0.991
	E1BPV0	709	S	Armadillo repeat containing 3 OS=Bos taurus OX=9913 GN=ARMC3 PE=4 SV=3	ARMC3	0.984523	0.00168339	89.189	2	LT(0.015)GEGS(0.985)LEK	0.1412	1.13	0.817	1.114	1.219	0.711	0.975	1.195	1.051	1.154
	E1BPV0	632	S	Armadillo repeat containing 3 OS=Bos taurus OX=9913 GN=ARMC3 PE=4 SV=3	ARMC3	0.82409	0.000976543	93.839	2	SIS(0.139)S(0.824)S(0.035)S(0.031)S(0.971)LR	-0.36461	1.108	1.182	1.494	0.838	0.89	1.032	0.85	0.907	1.005
	E1BPV0	635	S	Armadillo repeat containing 3 OS=Bos taurus OX=9913 GN=ARMC3 PE=4 SV=3	ARMC3	0.970646	0.000976543	93.839	2	SIS(0.139)S(0.824)S(0.035)S(0.031)S(0.971)LR	-0.36461	1.108	1.182	1.494	0.838	0.89	1.032	0.85	0.907	1.005
	E1BPV0	612	S	Armadillo repeat containing 3 OS=Bos taurus OX=9913 GN=ARMC3 PE=4 SV=3	ARMC3	0.999181	5.82938e-18	131.61	2	SSDVS(0.999)PPPS(0.834)T(0.166)EDK	-0.96085	1.113	0.942	1.052	1.103	0.9	0.95	1.155	0.982	1.125
	E1BPV0	616	S	Armadillo repeat containing 3 OS=Bos taurus OX=9913 GN=ARMC3 PE=4 SV=3	ARMC3	0.834089	6.9089e-13	120.9	2	SSDVS(0.999)PPPS(0.834)T(0.166)EDK	-0.96085	1.133	0.945	1.1	1.156	0.922	0.95	1.153	0.94	1.04
	E1BPV0	621	S	Armadillo repeat containing 3 OS=Bos taurus OX=9913 GN=ARMC3 PE=4 SV=3	ARMC3	0.605346	8.81629e-26	144.26	3	SSDVSPPPSTEDKS(0.605)S(0.395)DVGYGR	0.12551	1.442	1.18	1.487	1.252	1.126	1.135	0.813	0.44	0.491
	E1BPV0	617	T	Armadillo repeat containing 3 OS=Bos taurus OX=9913 GN=ARMC3 PE=4 SV=3	ARMC3	0.5333	0.0126192	44.391	3	S(0.136)S(0.153)DVS(0.711)PPPS(0.467)T(0.533)EDK	0.3243	1.024	0.962	1.042	0.985	0.848	0.958	1.109	0.978	1.392
	E1BPQ0	142	S	UBX domain protein 2A OS=Bos taurus OX=9913 GN=UBXN2A PE=4 SV=1	UBXN2A	0.444961	0.000716796	52.465	5	PVFQPFS(0.11)GQGHRLGS(0.445)AT(0.445)PKIVSK	-4.3296
	E1BPQ0	144	T	UBX domain protein 2A OS=Bos taurus OX=9913 GN=UBXN2A PE=4 SV=1	UBXN2A	0.444961	0.000716796	52.465	5	PVFQPFS(0.11)GQGHRLGS(0.445)AT(0.445)PKIVSK	-4.3296
	E1BPM9	56	S	Dynein axonemal intermediate chain 2 OS=Bos taurus OX=9913 GN=DNAI2 PE=4 SV=1	DNAI2	0.722573	8.95653e-08	79.512	3	NPVDTGIQCS(0.004)T(0.2)S(0.723)MS(0.073)EHEANTER	-0.177	0.893	1.018	0.838	1.077	1.205	1.035	0.905	0.931	1.314
	E1BPM9	58	S	Dynein axonemal intermediate chain 2 OS=Bos taurus OX=9913 GN=DNAI2 PE=4 SV=1	DNAI2	0.998721	6.23533e-102	206.03	3	NPVDTGIQCSTS(0.001)MS(0.999)EHEANTER	0.12158	1.195	1.026	1.448	1.323	0.938	0.941	0.754	0.737	0.903
	E1BPJ2	182	S	Coiled-coil domain containing 81 OS=Bos taurus OX=9913 GN=CCDC81 PE=4 SV=3	CCDC81	1	5.19739e-33	151.23	3	ALANRPDT(1)VDS(1)VLS(1)S(1)RENLGK	0.22544	1.065	1.049	1.173	1.071	0.962	0.825	1.184	1.047	0.966
	E1BPJ2	185	S	Coiled-coil domain containing 81 OS=Bos taurus OX=9913 GN=CCDC81 PE=4 SV=3	CCDC81	1	6.03497e-58	175.46	3	ALANRPDT(1)VDS(1)VLS(1)S(1)RENLGK	0.22544	1.052	0.966	1.102	1.084	0.977	0.875	1.19	1.094	0.987
	E1BPJ2	186	S	Coiled-coil domain containing 81 OS=Bos taurus OX=9913 GN=CCDC81 PE=4 SV=3	CCDC81	1	6.03497e-58	175.46	3	ALANRPDT(1)VDS(1)VLS(1)S(1)RENLGK	0.22544	1.037	0.905	1.076	1.081	1.01	0.9	1.205	1.107	1.007
	E1BPJ2	546	S	Coiled-coil domain containing 81 OS=Bos taurus OX=9913 GN=CCDC81 PE=4 SV=3	CCDC81	1	2.11638e-18	132.14	3	AS(1)DKLFLLDQCEK	-0.90155	1.003	0.879	1.349	1.063	0.975	0.951	1.02	1.009	1.096
	E1BPJ2	235	S	Coiled-coil domain containing 81 OS=Bos taurus OX=9913 GN=CCDC81 PE=4 SV=3	CCDC81	1	6.99985e-12	122.47	3	LKDQS(1)DKEVGVPEILS(1)PK	0.28442	0.952	0.863	1.104	1.034	0.994	0.969	1.08	1.114	1.19
	E1BPJ2	246	S	Coiled-coil domain containing 81 OS=Bos taurus OX=9913 GN=CCDC81 PE=4 SV=3	CCDC81	1	6.99985e-12	122.47	3	LKDQS(1)DKEVGVPEILS(1)PK	0.28442	0.957	0.872	1.127	1.022	0.98	0.975	1.084	1.107	1.177
	E1BPJ2	369	S	Coiled-coil domain containing 81 OS=Bos taurus OX=9913 GN=CCDC81 PE=4 SV=3	CCDC81	0.993061	0.00377742	57.425	3	QEEYS(0.007)QS(0.993)LLK	-1.0314	0.967	0.939	1.122	1.041	0.925	1.033	1.02	1.016	1.222
	E1BPJ2	355	S	Coiled-coil domain containing 81 OS=Bos taurus OX=9913 GN=CCDC81 PE=4 SV=3	CCDC81	1	1.0332e-71	185.44	4	RPLS(1)PEINAFKQEEYSQSLLK	-1.0724	0.874	0.581	1.727	1.145	0.711	1.257	1.096	0.507	1.497
	E1BPJ2	195	S	Coiled-coil domain containing 81 OS=Bos taurus OX=9913 GN=CCDC81 PE=4 SV=3	CCDC81	1	1.36352e-11	147.66	3	RPS(1)NVLAFPR	0.18661	1.017	0.961	1.173	1.022	1.104	0.973	1.02	1.037	0.994
	E1BPJ2	574	S	Coiled-coil domain containing 81 OS=Bos taurus OX=9913 GN=CCDC81 PE=4 SV=3	CCDC81	0.826917	9.15366e-05	79.92	3	T(0.087)S(0.087)NRGES(0.827)NLWPLNK	-1.3752	1.047	0.806	0.91	1.017	1.029	1.052	1.184	1.105	1.122
	E1BPJ2	179	T	Coiled-coil domain containing 81 OS=Bos taurus OX=9913 GN=CCDC81 PE=4 SV=3	CCDC81	1	5.19739e-33	151.23	3	ALANRPDT(1)VDS(1)VLS(1)S(1)RENLGK	0.22544	1.039	0.963	1.102	1.074	0.984	0.854	1.197	1.102	1.014
	E1BPJ2	499	T	Coiled-coil domain containing 81 OS=Bos taurus OX=9913 GN=CCDC81 PE=4 SV=3	CCDC81	1	0.00345138	65.495	3	T(1)HQEHLADR	-0.50216	1.446	0.96	1.109	1.144	0.801	0.875	1.318	0.872	0.845
	E1BP40	309	S	Cilia and flagella associated protein 61 OS=Bos taurus OX=9913 GN=CFAP61 PE=4 SV=3	CFAP61	1	0.000638254	69.071	3	EPQEAVS(1)LET(1)RES(1)IQR	-0.65837	1.168	1.002	1.103	1.066	0.987	0.962	1.162	0.762	0.989
	E1BP40	315	S	Cilia and flagella associated protein 61 OS=Bos taurus OX=9913 GN=CFAP61 PE=4 SV=3	CFAP61	1	9.85857e-08	115.42	3	EPQEAVS(1)LET(1)RES(1)IQR	-0.65837	1.158	0.95	1.176	1.005	1.074	1.179	1.002	0.681	0.943
	E1BP40	794	S	Cilia and flagella associated protein 61 OS=Bos taurus OX=9913 GN=CFAP61 PE=4 SV=3	CFAP61	0.998619	0.00182936	87.184	2	EVS(0.999)NS(0.001)CLR	1.1195	1.126	0.963	1.144	0.981	0.912	0.935	1.124	1.059	0.944
	E1BP40	364	S	Cilia and flagella associated protein 61 OS=Bos taurus OX=9913 GN=CFAP61 PE=4 SV=3	CFAP61	0.873705	2.66584e-71	190.37	3	S(0.123)S(0.874)LS(0.003)VSLPEDTSSFRPIYK	-0.23628	0.737	0.683	0.843	0.989	0.936	1.081	1.216	1.251	1.417
	E1BP40	366	S	Cilia and flagella associated protein 61 OS=Bos taurus OX=9913 GN=CFAP61 PE=4 SV=3	CFAP61	0.999894	1.08353e-33	149.74	3	S(0.449)S(0.551)LS(1)VS(1)LPEDTSSFRPIYK	0.34718	0.776	0.742	0.907	0.993	0.955	1.118	1.172	1.153	1.339
	E1BP40	368	S	Cilia and flagella associated protein 61 OS=Bos taurus OX=9913 GN=CFAP61 PE=4 SV=3	CFAP61	0.999997	1.5682e-17	131.04	3	S(0.449)S(0.551)LS(1)VS(1)LPEDTSSFRPIYK	0.34718	0.783	0.694	0.878	0.98	0.877	1.102	1.254	1.172	1.426
	E1BP40	312	T	Cilia and flagella associated protein 61 OS=Bos taurus OX=9913 GN=CFAP61 PE=4 SV=3	CFAP61	1	0.000638254	69.071	3	EPQEAVS(1)LET(1)RES(1)IQR	-0.65837	1.184	1.026	0.83	1.057	1.018	0.948	1.229	0.778	1.11
	E1BP31	509	S	Ankyrin repeat domain 42 OS=Bos taurus OX=9913 GN=ANKRD42 PE=4 SV=3	ANKRD42	0.945037	0.000702785	83.633	2	KVS(0.945)S(0.055)GGVFVK	-0.3111
	E1BP31	29	S	Ankyrin repeat domain 42 OS=Bos taurus OX=9913 GN=ANKRD42 PE=4 SV=3	ANKRD42	1	9.51976e-08	115.12	3	VHFGS(1)IHDAVR	-0.63408
	E1BNV4	41	S	SRSF protein kinase 1 OS=Bos taurus OX=9913 GN=SRPK1 PE=4 SV=3	SRPK1	0.999999	1.51768e-30	119.64	4	GSAPHSESDPPEQEEEILGS(1)DDDEQEDPNDYCK	0.12789	1.259			1.31			0.921
	E1BNV4	239	S	SRSF protein kinase 1 OS=Bos taurus OX=9913 GN=SRPK1 PE=4 SV=3	SRPK1	0.913733	0.000782835	55.846	3	S(0.001)GAPPPS(0.072)GS(0.914)AVS(0.006)T(0.007)APQPK	-0.70182	1.095			1.027			0.855
	E1BNV4	242	S	SRSF protein kinase 1 OS=Bos taurus OX=9913 GN=SRPK1 PE=4 SV=3	SRPK1	0.692288	0.000782835	55.846	3	S(0.001)GAPPPS(0.217)GS(0.77)AVS(0.692)T(0.32)APQPK	2.7181	1.063			1.045			0.895
	E1BNC7	80	S	DnaJ heat shock protein family (Hsp40) member B8 OS=Bos taurus OX=9913 GN=DNAJB8 PE=4 SV=2	DNAJB8	0.894764	1.77356e-09	73.711	3	LGGT(0.089)GS(0.895)PHGS(0.015)PFGGGY(0.001)T(0.001)FR	-1.7733	1.129	1.094	0.839	0.857	1.093	0.823	1.096	1.079	1.023
	E1BNC7	57	S	DnaJ heat shock protein family (Hsp40) member B8 OS=Bos taurus OX=9913 GN=DNAJB8 PE=4 SV=2	DNAJB8	0.986736	7.48952e-13	123.55	2	QVSEAYEVLS(0.987)DS(0.013)K	0.54231	0.974	1.012	1.108	0.929	0.962	1.034	0.922	1.066	1.009
	E1BNC7	183	S	DnaJ heat shock protein family (Hsp40) member B8 OS=Bos taurus OX=9913 GN=DNAJB8 PE=4 SV=2	DNAJB8	0.867734	2.87127e-06	96.673	2	S(0.034)VMS(0.868)S(0.045)T(0.053)EIVNGHK	-1.2473	1.124	0.969	0.965	0.927	0.935	1.008	0.985	1.091	1.045
	E1BNC7	184	S	DnaJ heat shock protein family (Hsp40) member B8 OS=Bos taurus OX=9913 GN=DNAJB8 PE=4 SV=2	DNAJB8	0.67992	7.31675e-06	93.237	3	S(0.006)VMS(0.135)S(0.68)T(0.179)EIVNGHK	-0.37699	0.937	0.868	0.997	1.004	0.919	1.059	0.968	1.295	0.989
	E1BNC7	164	S	DnaJ heat shock protein family (Hsp40) member B8 OS=Bos taurus OX=9913 GN=DNAJB8 PE=4 SV=2	DNAJB8	0.612335	3.60273e-70	183.75	2	T(0.04)T(0.04)FS(0.612)S(0.311)T(0.335)S(0.635)FGGS(0.019)GS(0.007)GGS(0.001)GFK	-0.042164
	E1BNC7	165	S	DnaJ heat shock protein family (Hsp40) member B8 OS=Bos taurus OX=9913 GN=DNAJB8 PE=4 SV=2	DNAJB8	0.249887	3.60273e-70	183.75	2	TTFS(0.25)S(0.25)T(0.25)S(0.25)FGGSGSGGSGFK	-0.72361
	E1BNC7	167	S	DnaJ heat shock protein family (Hsp40) member B8 OS=Bos taurus OX=9913 GN=DNAJB8 PE=4 SV=2	DNAJB8	0.699752	3.60273e-70	183.75	3	T(0.002)T(0.002)FS(0.028)S(0.134)T(0.134)S(0.7)FGGSGSGGSGFK	-0.71216	0.957	0.877	1.087	0.815	0.85	0.939	1.242	1.27	1.059
	E1BNC7	185	T	DnaJ heat shock protein family (Hsp40) member B8 OS=Bos taurus OX=9913 GN=DNAJB8 PE=4 SV=2	DNAJB8	0.439074	6.05982e-44	181.69	2	SVMS(0.28)S(0.28)T(0.439)EIVNGHK	0.1177
	E1BNC7	166	T	DnaJ heat shock protein family (Hsp40) member B8 OS=Bos taurus OX=9913 GN=DNAJB8 PE=4 SV=2	DNAJB8	0.657932	2.82952e-70	190.64	2	TTFSS(0.003)T(0.658)S(0.339)FGGSGSGGSGFK	-0.31615	1.002	0.886	0.919	0.862	1.025	0.943	1.138	1.236	1.037
	E1BN74	107	S	SGF29 C-terminal domain-containing protein OS=Bos taurus OX=9913 GN=SGF29 PE=4 SV=3	SGF29	0.997824	0.00786162	54.898	2	IAGLY(0.002)NDS(0.998)EPPR	-0.76825
	E1BN42	30	S	Kelch domain containing 9 OS=Bos taurus OX=9913 GN=KLHDC9 PE=4 SV=1	KLHDC9	0.998605	5.39453e-06	127.83	3	AFHS(0.999)CT(0.001)ELR	0.31358	1.038	0.913	0.793	1.367	1.02	0.929	1.145	1.021	0.848
	E1BN42	53	S	Kelch domain containing 9 OS=Bos taurus OX=9913 GN=KLHDC9 PE=4 SV=1	KLHDC9	0.499584	7.64275e-96	221.86	2	EPS(0.5)S(0.5)ET(0.001)VVFDPAGGQAVR	0.20118
	E1BN42	54	S	Kelch domain containing 9 OS=Bos taurus OX=9913 GN=KLHDC9 PE=4 SV=1	KLHDC9	0.869232	7.64275e-96	221.86	3	EPS(0.125)S(0.869)ET(0.006)VVFDPAGGQAVR	0.1506	0.954	1.004	1.676	0.933	1.012	0.889	0.963	0.94	0.782
	E1BN42	78	S	Kelch domain containing 9 OS=Bos taurus OX=9913 GN=KLHDC9 PE=4 SV=1	KLHDC9	1	1.195e-08	117.93	2	S(1)HHDAAPVGGR	0.74359	1.061	0.979	0.788	1.265	0.907	1.083	1.045	1.008	0.897
	E1BN42	102	S	Kelch domain containing 9 OS=Bos taurus OX=9913 GN=KLHDC9 PE=4 SV=1	KLHDC9	0.98201	1.37911e-06	107.11	2	S(0.982)AT(0.016)VT(0.002)ALDTDR	1.0549	1.122	1.06	0.971	1.181	1.028	0.839	1.039	0.931	0.899
	E1BN01	54	S	Dynein axonemal light intermediate chain 1 OS=Bos taurus OX=9913 GN=DNALI1 PE=4 SV=3	DNALI1	0.692707	9.33151e-05	79.676	3	T(0.074)KLPS(0.693)T(0.184)S(0.05)CVPDPTK	-0.48296	0.517	1.091	1.392	0.517	1.416	1.142	0.831	0.826	1.324
	E1BN01	34	S	Dynein axonemal light intermediate chain 1 OS=Bos taurus OX=9913 GN=DNALI1 PE=4 SV=3	DNALI1	0.999937	0.000221241	67.56	4	VS(1)PQQPGPSGPVPQPPK	-0.88681	0.875	1.019	1.354	0.855	0.954	1.111	1.061	0.896	1.035
	E1BMZ9	781	S	Structural maintenance of chromosomes protein OS=Bos taurus OX=9913 GN=SMC4 PE=3 SV=2	SMC4	1	0.0230732	47.706	2	MES(1)QLQR	-0.59463
	E1BLK7	293	S	Mitochondria-eating protein OS=Bos taurus OX=9913 GN=SPATA18 PE=3 SV=1	SPATA18	0.946876	0.0167849	53.237	3	AKLS(0.947)S(0.053)VAR	-0.12349	1.104	1.001	0.788	1.125	1.189	1.239	1.208	0.926	0.856
	E1BLK7	504	S	Mitochondria-eating protein OS=Bos taurus OX=9913 GN=SPATA18 PE=3 SV=1	SPATA18	1	0.00964703	51.225	2	CRS(1)RS(1)LS(1)PICPR	-0.95323	0.996	1.018	0.773	1.339	0.804	0.94	1.303	1.049	1.198
	E1BLK7	506	S	Mitochondria-eating protein OS=Bos taurus OX=9913 GN=SPATA18 PE=3 SV=1	SPATA18	1	0.000862675	86.014	2	S(1)LS(1)PICPR	0.39718	0.956	1.059	1.093	1.088	0.943	0.939	1.181	1.008	1.174
	E1BLK7	508	S	Mitochondria-eating protein OS=Bos taurus OX=9913 GN=SPATA18 PE=3 SV=1	SPATA18	1	0.000862675	87.258	2	S(1)LS(1)PICPR	0.39718	0.957	1.061	1.082	1.096	0.947	0.941	1.179	1.01	1.168
	E1BLK7	244	S	Mitochondria-eating protein OS=Bos taurus OX=9913 GN=SPATA18 PE=3 SV=1	SPATA18	1	3.63989e-07	105.79	2	DEIAVLS(1)AEK	-1.279	0.855	0.809	1.257	1.219	1.012	1.324	0.98	0.89	1.107
	E1BLK7	127	S	Mitochondria-eating protein OS=Bos taurus OX=9913 GN=SPATA18 PE=3 SV=1	SPATA18	0.991163	2.03685e-08	109.87	2	DIQQLDADLS(0.991)AT(0.009)R	-0.7254	0.938	1.551	2.03	0.451	1.341	1.334	0.702	0.593	0.56
	E1BLK7	310	S	Mitochondria-eating protein OS=Bos taurus OX=9913 GN=SPATA18 PE=3 SV=1	SPATA18	0.999773	0.0107827	62.232	2	FSDAYS(1)QGR	0.41871
	E1BLK7	206	S	Mitochondria-eating protein OS=Bos taurus OX=9913 GN=SPATA18 PE=3 SV=1	SPATA18	1	0.000651663	93.348	3	VELRGS(1)EQRVS(1)DLDR	1.1858	1.191	1.284	1.539	0.836	0.919	1.162	0.897	0.899	0.755
	E1BLK7	211	S	Mitochondria-eating protein OS=Bos taurus OX=9913 GN=SPATA18 PE=3 SV=1	SPATA18	1	1.98738e-05	95.57	3	VELRGS(1)EQRVS(1)DLDR	1.1858	0.906	0.982	2.188	1.005	0.931	1.151	0.8	0.818	0.797
	E1BLK7	522	S	Mitochondria-eating protein OS=Bos taurus OX=9913 GN=SPATA18 PE=3 SV=1	SPATA18	1	7.8643e-06	62.781	2	IGLGMIS(1)RS(1)RS(1)PS(1)PIR	1.928
	E1BLK7	524	S	Mitochondria-eating protein OS=Bos taurus OX=9913 GN=SPATA18 PE=3 SV=1	SPATA18	1	7.8643e-06	62.781	2	IGLGMIS(1)RS(1)RS(1)PS(1)PIR	1.928
	E1BLK7	526	S	Mitochondria-eating protein OS=Bos taurus OX=9913 GN=SPATA18 PE=3 SV=1	SPATA18	1	7.8643e-06	62.781	2	IGLGMIS(1)RS(1)RS(1)PS(1)PIR	1.928	1.497	1.058	0.821	1.441	0.61	0.759	1.296	1.09	0.921
	E1BLK7	528	S	Mitochondria-eating protein OS=Bos taurus OX=9913 GN=SPATA18 PE=3 SV=1	SPATA18	1	7.8643e-06	62.781	2	IGLGMIS(1)RS(1)RS(1)PS(1)PIR	1.928	1.027	1.161	0.866	1.468	0.624	0.747	1.248	1.221	1.058
	E1BLK7	10	S	Mitochondria-eating protein OS=Bos taurus OX=9913 GN=SPATA18 PE=3 SV=1	SPATA18	1	0.000346674	114.86	3	RLVS(1)NEALR	-0.69165	0.904	0.947	1.25	0.911	0.916	1.048	1.104	1.281	1.079
	E1BLK7	154	S	Mitochondria-eating protein OS=Bos taurus OX=9913 GN=SPATA18 PE=3 SV=1	SPATA18	1	2.48799e-217	295.23	4	S(1)AIS(1)LLAAEEEINQLKK	-1.5016	1.118	1.408	2.394	1.044	1.125	1.242	0.414	0.441	0.39
	E1BLK7	157	S	Mitochondria-eating protein OS=Bos taurus OX=9913 GN=SPATA18 PE=3 SV=1	SPATA18	1	2.48799e-217	295.23	4	S(1)AIS(1)LLAAEEEINQLKK	-1.5016	1.144	1.832	2.66	0.693	1.155	1.049	0.373	0.362	0.314
	E1BLK7	97	S	Mitochondria-eating protein OS=Bos taurus OX=9913 GN=SPATA18 PE=3 SV=1	SPATA18	0.999901	1.63799e-07	110.6	3	PVDS(1)KVPS(0.996)LQDT(0.004)FDKDR	0.74247	0.884	1.257	3.38	0.771	0.789	0.957	0.503	0.562	0.604
	E1BLK7	101	S	Mitochondria-eating protein OS=Bos taurus OX=9913 GN=SPATA18 PE=3 SV=1	SPATA18	1	5.19933e-30	171.46	2	VPS(1)LQDT(1)FDKDR	-1.4985	0.844	0.893	1.504	0.982	0.938	1.107	1.023	1.154	1.028
	E1BLK7	257	S	Mitochondria-eating protein OS=Bos taurus OX=9913 GN=SPATA18 PE=3 SV=1	SPATA18	0.999965	0.0010999	79.347	2	S(1)RS(1)PS(0.99)PAPCS(0.01)R	-0.12608	1.147	1.029	0.599	1.555	1.064	0.876	1.303	1.091	0.778
	E1BLK7	259	S	Mitochondria-eating protein OS=Bos taurus OX=9913 GN=SPATA18 PE=3 SV=1	SPATA18	0.999755	8.99074e-07	110.22	3	S(1)RS(1)PS(0.998)PAPCS(0.003)R	-1.0721	1.367	0.737	0.587	1.752	0.734	0.849	1.547	1.096	0.851
	E1BLK7	261	S	Mitochondria-eating protein OS=Bos taurus OX=9913 GN=SPATA18 PE=3 SV=1	SPATA18	0.997521	0.0010999	79.347	3	S(1)RS(1)PS(0.998)PAPCS(0.003)R	-1.0721	1.3	0.698	0.59	1.802	0.767	0.908	1.487	1.14	0.817
	E1BLK7	181	S	Mitochondria-eating protein OS=Bos taurus OX=9913 GN=SPATA18 PE=3 SV=1	SPATA18	1	0.00345811	77.644	2	SLQAQEES(1)R	-0.027238	1.3	1.187	1.632	1.261	0.713	1.24	0.88	0.756	0.57
	E1BLK7	248	S	Mitochondria-eating protein OS=Bos taurus OX=9913 GN=SPATA18 PE=3 SV=1	SPATA18	1	1.0051e-05	86.519	4	TLKDEIAVLS(1)AEKS(1)VLQGR	0.35621	1.051	1.059	1.794	1.008	1.075	1.404	0.795	0.658	0.688
	E1BLK7	105	T	Mitochondria-eating protein OS=Bos taurus OX=9913 GN=SPATA18 PE=3 SV=1	SPATA18	1	0.00746199	49.708	2	VPS(1)LQDT(1)FDKDR	-1.4985	0.723	0.678	0.97	1.173	0.517	1.148	1.089	1.768	1.289
	E1BLA2	123	S	Translin associated factor X interacting protein 1 OS=Bos taurus OX=9913 GN=TSNAXIP1 PE=4 SV=3	TSNAXIP1	1	7.45609e-26	150.68	4	RAGS(1)LQQPLGTTKPR	0.83611	0.849	0.939	0.942	0.891	1.105	1.281	0.945	1.119	1.054
	E1BLA2	616	S	Translin associated factor X interacting protein 1 OS=Bos taurus OX=9913 GN=TSNAXIP1 PE=4 SV=3	TSNAXIP1	0.333186	0.00200051	44.015	3	IQELMEAGGWHPS(0.333)S(0.333)S(0.333)NADLLDYR	-0.35763
	E1BLA2	617	S	Translin associated factor X interacting protein 1 OS=Bos taurus OX=9913 GN=TSNAXIP1 PE=4 SV=3	TSNAXIP1	0.333186	0.00200051	44.015	3	IQELMEAGGWHPS(0.333)S(0.333)S(0.333)NADLLDYR	-0.35763
	E1BLA2	618	S	Translin associated factor X interacting protein 1 OS=Bos taurus OX=9913 GN=TSNAXIP1 PE=4 SV=3	TSNAXIP1	0.333186	0.00200051	44.015	3	IQELMEAGGWHPS(0.333)S(0.333)S(0.333)NADLLDYR	-0.35763
	E1BLA2	556	S	Translin associated factor X interacting protein 1 OS=Bos taurus OX=9913 GN=TSNAXIP1 PE=4 SV=3	TSNAXIP1	1	0.00215412	121.02	2	RKES(1)VYIK	-1.0585	0.727	0.623	0.689	1.042	1.04	1.09	1.34	1.337	1.325
	E1BLA2	405	S	Translin associated factor X interacting protein 1 OS=Bos taurus OX=9913 GN=TSNAXIP1 PE=4 SV=3	TSNAXIP1	0.353205	0.0126897	58.32	3	T(0.353)S(0.353)T(0.293)PRPDWSK	-0.77516
	E1BLA2	102	S	Translin associated factor X interacting protein 1 OS=Bos taurus OX=9913 GN=TSNAXIP1 PE=4 SV=3	TSNAXIP1	0.999976	1.18188e-06	108.66	3	YIS(1)DQTILHNR	0.1792	1.06	1.134	1.952	0.858	1.019	1.055	0.617	0.656	0.848
	E1BLA2	404	T	Translin associated factor X interacting protein 1 OS=Bos taurus OX=9913 GN=TSNAXIP1 PE=4 SV=3	TSNAXIP1	0.353205	0.0126897	58.32	3	T(0.353)S(0.353)T(0.293)PRPDWSK	-0.77516
	E1BLA2	406	T	Translin associated factor X interacting protein 1 OS=Bos taurus OX=9913 GN=TSNAXIP1 PE=4 SV=3	TSNAXIP1	0.985385	0.000971206	84.954	2	T(0.004)S(0.011)T(0.985)PRPDWSK	-0.36573	0.938	0.914	1.133	0.998	0.944	1.037	0.982	1.108	1.147
	E1BL25	2466	S	WD_REPEATS_REGION domain-containing protein OS=Bos taurus OX=9913 PE=4 SV=2	--	0.951984	9.62804e-05	78.78	3	T(0.048)LDS(0.952)PDEDWISNVLIR	-3.3929	0.838		1.336	1.005		1.114	1.114		1.16
	E1BLI3	135	S	ULP_PROTEASE domain-containing protein OS=Bos taurus OX=9913 PE=4 SV=3	--	0.915734	3.03698e-22	96.052	3	NGFFHYDSYGS(0.027)S(0.057)NS(0.916)FHAK	2.8915
	E1BJY7	346	S	Chromosome X CXorf58 homolog OS=Bos taurus OX=9913 GN=CXHXorf58 PE=4 SV=3	CXHXorf58	1	1.59221e-05	94.45	3	VKELS(1)DDELEKEEK	0.48099
	E1BJY7	262	S	Chromosome X CXorf58 homolog OS=Bos taurus OX=9913 GN=CXHXorf58 PE=4 SV=3	CXHXorf58	0.994615	1.87419e-08	73.128	4	IVS(0.005)EVRS(0.995)PLS(0.964)LS(0.034)S(0.003)LQPLYRPYQQQSQIR	0.095338
	E1BJY7	265	S	Chromosome X CXorf58 homolog OS=Bos taurus OX=9913 GN=CXHXorf58 PE=4 SV=3	CXHXorf58	0.963571	1.87419e-08	73.128	4	IVS(0.005)EVRS(0.995)PLS(0.964)LS(0.034)S(0.003)LQPLYRPYQQQSQIR	0.095338
	E1BJX2	42	S	Uncharacterized protein OS=Bos taurus OX=9913 GN=GSTT4 PE=3 SV=1	GSTT4	1	6.714e-26	148.44	3	GHHHS(1)REYIEINPLR	0.1241
	E1BJV2	612	S	Chromosome 22 C3orf20 homolog OS=Bos taurus OX=9913 GN=C22H3orf20 PE=4 SV=2	C22H3orf20	0.957529	0.00123018	66.246	2	EEPES(0.002)APVS(0.958)PT(0.041)R	-2.0165	0.848	0.705	0.837	0.886	0.718	0.819	1.451	1.331	1.805
	E1BJV2	116	S	Chromosome 22 C3orf20 homolog OS=Bos taurus OX=9913 GN=C22H3orf20 PE=4 SV=2	C22H3orf20	0.98349	0.00374185	76.332	3	FT(0.001)HS(0.983)PT(0.015)HGR	0.775	0.948	1.168	1.424	0.852	1.151	1.02	0.856	1.068	0.889
	E1BJV2	256	S	Chromosome 22 C3orf20 homolog OS=Bos taurus OX=9913 GN=C22H3orf20 PE=4 SV=2	C22H3orf20	0.999213	0.0183737	50.806	2	NT(0.001)DDALAS(0.999)PQR	1.4628
	E1BJV2	125	S	Chromosome 22 C3orf20 homolog OS=Bos taurus OX=9913 GN=C22H3orf20 PE=4 SV=2	C22H3orf20	1	0.000200883	88.338	4	RRQS(1)S(1)QEILHR	0.15959	0.892	1.433	1.235	0.87	1.108	0.914	0.917	1.008	0.969
	E1BJV2	126	S	Chromosome 22 C3orf20 homolog OS=Bos taurus OX=9913 GN=C22H3orf20 PE=4 SV=2	C22H3orf20	1	1.134e-09	128.35	4	RRQS(1)S(1)QEILHR	0.15959	1	1.225	1.534	0.88	0.918	1	0.919	0.943	0.988
	E1BJV2	510	S	Chromosome 22 C3orf20 homolog OS=Bos taurus OX=9913 GN=C22H3orf20 PE=4 SV=2	C22H3orf20	1	0.00234056	100.93	2	RIS(1)IMDEK	2.0844	0.605	0.72	1.088	0.832	1.135	1.046	1.229	1.312	1.421
	E1BJV2	596	S	Chromosome 22 C3orf20 homolog OS=Bos taurus OX=9913 GN=C22H3orf20 PE=4 SV=2	C22H3orf20	0.999473	2.27108e-25	147.35	3	SQS(0.001)ARPES(0.999)LIEVASK	0.084509	1.247	1.429	2.758	0.706	0.961	1.079	0.366	0.426	0.543
	E1BJV2	602	S	Chromosome 22 C3orf20 homolog OS=Bos taurus OX=9913 GN=C22H3orf20 PE=4 SV=2	C22H3orf20	0.995688	6.2628e-14	99.562	4	SQSARPESLIEVAS(0.996)KEEPES(0.004)APVSPTR	-0.26065	0.796	1.088	0.891	0.978	1.067	0.93	1.06	1.263	1.273
	E1BJL5	95	S	C-type lectin domain containing 10A OS=Bos taurus OX=9913 GN=CLEC10A PE=4 SV=2	CLEC10A	0.955183	0.0195085	40.475	3	S(0.955)FQEMIT(0.044)S(0.001)LK	0.31479			1.605			1.005			1.15
	E1BJG7	101	S	Chromosome 15 C11orf42 homolog OS=Bos taurus OX=9913 GN=C15H11orf42 PE=4 SV=1	C15H11orf42	0.96616	0.0169312	81.525	2	EYS(0.966)PNS(0.034)R	-0.14337		0.784	1.143		0.65	0.878		1.171	1.214
	E1BJG7	104	S	Chromosome 15 C11orf42 homolog OS=Bos taurus OX=9913 GN=C15H11orf42 PE=4 SV=1	C15H11orf42	0.921066	0.000934026	62.589	3	EYS(0.078)PNS(0.921)RAEIT(0.001)YEEMR	-1.1437		1.083	1.319		1.106	0.989		1.293	0.885
	E1BJG3	1393	S	Gem nuclear organelle associated protein 5 OS=Bos taurus OX=9913 GN=GEMIN5 PE=4 SV=3	GEMIN5	1	0.0100435	49.448	3	QHQKS(1)QLCK	-1.0836
	Q56JV1	76	S	40S ribosomal protein S26 OS=Bos taurus OX=9913 GN=RPS26 PE=3 SV=3	RPS26	0.999902	5.75711e-15	137.8	4	LHYCVS(1)CAIHSK	0.012133
	F1MBQ2	167	S	Ubiquitin conjugating enzyme E2 J1 OS=Bos taurus OX=9913 GN=UBE2J1 PE=4 SV=3	UBE2J1	0.874315	0.000998421	56.234	4	DILLPLKS(0.111)GS(0.874)DS(0.567)S(0.447)QADQEAK	0.56846	1.064	1.178	0.876	0.948	1.339	0.993	1.008	1.066	0.812
	F1MBQ2	169	S	Ubiquitin conjugating enzyme E2 J1 OS=Bos taurus OX=9913 GN=UBE2J1 PE=4 SV=3	UBE2J1	0.567193	0.000998421	56.234	4	DILLPLKS(0.111)GS(0.874)DS(0.567)S(0.447)QADQEAK	0.56846	1.064	1.178	0.876	0.948	1.339	0.993	1.008	1.066	0.812
	F1MBQ2	144	S	Ubiquitin conjugating enzyme E2 J1 OS=Bos taurus OX=9913 GN=UBE2J1 PE=4 SV=3	UBE2J1	1	3.40396e-12	125.11	3	KS(1)QDFCCEGCGFAMK	-0.54851
	F1MBQ2	265	S	Ubiquitin conjugating enzyme E2 J1 OS=Bos taurus OX=9913 GN=UBE2J1 PE=4 SV=3	UBE2J1	0.904071	0.00114639	65.149	3	RS(0.904)S(0.744)T(0.318)S(0.034)PDVTQGQQPR	-1.3421	0.942	1.03	1.252	1.081	0.964	1.079	0.943	1.084	1.025
	F1MBQ2	266	S	Ubiquitin conjugating enzyme E2 J1 OS=Bos taurus OX=9913 GN=UBE2J1 PE=4 SV=3	UBE2J1	0.994167	5.34293e-26	153.92	2	RS(0.003)S(0.994)T(0.003)SPDVTQGQQPR	-1.0967	1.076	0.933	1.161	1.133	1.1	0.998	1.122	1.079	0.812
	F1MBQ2	268	S	Ubiquitin conjugating enzyme E2 J1 OS=Bos taurus OX=9913 GN=UBE2J1 PE=4 SV=3	UBE2J1	0.920771	1.20002e-11	122.19	2	RS(0.118)S(0.859)T(0.1)S(0.921)PDVT(0.003)QGQQPR	0.052589	1.077	0.8	1.143	1.028	1.032	0.971	1.311	1.222	0.864
	F1MBQ2	251	S	Ubiquitin conjugating enzyme E2 J1 OS=Bos taurus OX=9913 GN=UBE2J1 PE=4 SV=3	UBE2J1	0.968407	0.0187831	51.346	2	S(0.004)T(0.004)S(0.024)MS(0.968)PR	0.75726	0.885	1.146	1.136	0.903	0.996	1.028	1.269	0.947	1.056
	F1MBQ2	267	T	Ubiquitin conjugating enzyme E2 J1 OS=Bos taurus OX=9913 GN=UBE2J1 PE=4 SV=3	UBE2J1	0.68688	6.28244e-25	141.6	2	RS(0.007)S(0.222)T(0.687)S(0.083)PDVTQGQQPR	-0.68364	1.046	1.083	1.316	1.256	1.226	0.92	0.914	0.911	0.733
	F1MBV2	21	S	Pribosyltran_N domain-containing protein OS=Bos taurus OX=9913 GN=PRPS1L1 PE=4 SV=1	PRPS1L1	0.817627	2.09508e-07	105.39	3	IFS(0.216)GS(0.818)S(0.967)HQDLSQK	1.1364
	F1MBV2	22	S	Pribosyltran_N domain-containing protein OS=Bos taurus OX=9913 GN=PRPS1L1 PE=4 SV=1	PRPS1L1	0.966804	3.6452e-13	119.54	3	IFS(0.216)GS(0.818)S(0.967)HQDLSQK	1.1364
	Q2TBN9	77	S	Intraflagellar transport protein 43 homolog OS=Bos taurus OX=9913 GN=IFT43 PE=2 SV=1	IFT43	1	8.99467e-08	121.18	2	RAS(1)EEIQDHR	-0.25037
	F1MQ40	258	S	Glutamate rich 6 OS=Bos taurus OX=9913 GN=ERICH6 PE=4 SV=3	ERICH6	0.999994	1.87355e-07	108.71	3	NISIVCCDS(1)RIACGK	-0.62526		0.727			0.988			1.078
	F1MQ35	395	S	T-complex protein 1 subunit zeta-2 OS=Bos taurus OX=9913 GN=CCT6B PE=3 SV=1	CCT6B	0.999999	6.80344e-193	277.84	3	VLAQNS(1)GYDLQETLVK	0.66569	0.955			1.178			1.165
	F1MN49	46	S	Eukaryotic translation initiation factor 5A OS=Bos taurus OX=9913 GN=EIF5A2 PE=3 SV=2	EIF5A2	0.944475	0.00911141	86.189	2	IVEMS(0.001)T(0.055)S(0.944)K	0.70944
	F1MN49	75	S	Eukaryotic translation initiation factor 5A OS=Bos taurus OX=9913 GN=EIF5A2 PE=3 SV=2	EIF5A2	0.963464	2.69326e-62	181.82	3	KYEDICPS(0.963)T(0.037)HNMDVPNIK	-0.38447	1.157			1.009			1.254
	F1MN49	76	T	Eukaryotic translation initiation factor 5A OS=Bos taurus OX=9913 GN=EIF5A2 PE=3 SV=2	EIF5A2	0.5	7.85261e-12	125.04	4	KYEDICPS(0.5)T(0.5)HNMDVPNIK	0.42744	1.17			0.879			1.34
	F1MMY7	234	S	T-complex 11 OS=Bos taurus OX=9913 GN=TCP11 PE=4 SV=1	TCP11	0.999998	5.65226e-06	105.51	4	FQDLLNKQPS(1)LLDHTAR	0.20365	0.851	1.346	0.935	0.659	1.672	0.698	0.743	1.436	0.757
	F1MMV1	295	S	EF-hand domain family member B OS=Bos taurus OX=9913 GN=EFHB PE=4 SV=3	EFHB	0.999886	0.0055597	73.666	3	IRPIYS(1)GK	-0.21272	1.069	0.98	0.98	1.255	0.901	0.78	1.347	1.125	0.913
	F1MMV1	47	S	EF-hand domain family member B OS=Bos taurus OX=9913 GN=EFHB PE=4 SV=3	EFHB	0.999178	1.5422e-83	199.4	4	KS(0.999)PLS(0.001)MEVGLAPEGKDDLEER	0.62749	1.229	1.019	0.941	1.187	0.926	0.809	1.26	1.193	0.76
	F1MMV1	100	S	EF-hand domain family member B OS=Bos taurus OX=9913 GN=EFHB PE=4 SV=3	EFHB	1	0.0113397	65.224	2	MAS(1)PEIR	-0.36072	1.238	0.906	1.186	1.262	0.794	0.859	1.298	1.006	0.862
	F1MMV1	128	S	EF-hand domain family member B OS=Bos taurus OX=9913 GN=EFHB PE=4 SV=3	EFHB	0.999998	0.000397189	75.764	3	TVMDGS(1)NLGVHR	-0.35375	1.108	1.021	0.786	1.069	0.858	0.822	1.03	1.416	1.129
	F1MMV1	138	S	EF-hand domain family member B OS=Bos taurus OX=9913 GN=EFHB PE=4 SV=3	EFHB	0.970893	2.01395e-07	112.36	3	VS(0.004)AS(0.971)QET(0.025)KPPLSALPGR	1.193	1.238	0.89	0.906	1.264	0.914	0.806	1.208	1.164	0.941
	F1MMV1	179	S	EF-hand domain family member B OS=Bos taurus OX=9913 GN=EFHB PE=4 SV=3	EFHB	0.999969	6.98764e-71	190.33	2	VTQPPLGQGCES(1)PQASGGR	-0.11922	1.172	0.883	1.121	1.177	0.942	0.909	1.095	1.142	0.905
	F1MMV1	331	T	EF-hand domain family member B OS=Bos taurus OX=9913 GN=EFHB PE=4 SV=3	EFHB	1	0.00586678	68.657	3	LMT(1)PPEAK	0.40081	1.16	0.909	1.194	1.063	0.866	0.974	1.134	1.056	0.989
	G3N368	83	S	Protein AMN1 homolog OS=Bos taurus OX=9913 GN=AMN1 PE=4 SV=2	AMN1	0.813122	0.0121098	50.897	3	LNLNS(0.187)S(0.813)KENR	0.65804	1.073		1.281	1.025		1.104	0.984		0.918
	F1MM35	2101	S	Uncharacterized protein OS=Bos taurus OX=9913 GN=VPS13A PE=4 SV=3	VPS13A	1	0.000366068	65.423	3	ALVGGAVGGLAGAAS(1)K	1.4394
	F1MM35	860	S	Uncharacterized protein OS=Bos taurus OX=9913 GN=VPS13A PE=4 SV=3	VPS13A	0.48477	7.27098e-11	124.5	2	ET(0.003)AS(0.485)S(0.485)T(0.027)AHLWEK	-0.2767
	F1MM35	861	S	Uncharacterized protein OS=Bos taurus OX=9913 GN=VPS13A PE=4 SV=3	VPS13A	0.48477	7.27098e-11	124.5	2	ET(0.003)AS(0.485)S(0.485)T(0.027)AHLWEK	-0.2767
	F1MM35	1789	S	Uncharacterized protein OS=Bos taurus OX=9913 GN=VPS13A PE=4 SV=3	VPS13A	0.997323	0.0191181	42.485	2	FT(0.003)PGAS(0.997)NMK	1.4489	1.016	0.903	0.872	1.158	1.011	1.018	1.129	1.031	0.997
	F1MM35	1150	S	Uncharacterized protein OS=Bos taurus OX=9913 GN=VPS13A PE=4 SV=3	VPS13A	1	0.0185311	52.247	3	HRES(1)GVER	-0.94212	1.401	1.048	0.894	1.227	0.944	1.04	1.332	0.821	0.482
	F1MM35	1173	S	Uncharacterized protein OS=Bos taurus OX=9913 GN=VPS13A PE=4 SV=3	VPS13A	0.993422	0.000122802	93.348	3	VT(0.007)VRS(0.993)PVQIR	0.61851	1.149	1.123	0.757	1.223	1.063	0.856	1.043	1.173	0.726
	F1MM35	595	S	Uncharacterized protein OS=Bos taurus OX=9913 GN=VPS13A PE=4 SV=3	VPS13A	0.987273	2.9577e-18	134.82	2	QT(0.006)S(0.987)FT(0.006)DIRDPSLK	0.0073857	1.183	1.111	1.469	0.973	1.045	1.092	0.785	0.781	0.698
	F1MM35	1982	S	Uncharacterized protein OS=Bos taurus OX=9913 GN=VPS13A PE=4 SV=3	VPS13A	1	0.0110308	105.52	3	S(1)LHLLLK	-1.0348	0.965	1.058	1.111	1.02	0.97	0.912	1.117	1.072	0.91
	Q2T9X7	3	S	Ubiquitin-conjugating enzyme E2 E3 OS=Bos taurus OX=9913 GN=UBE2E3 PE=2 SV=1	UBE2E3	0.867842	0.0126563	43.442	2	MS(0.132)S(0.868)DRQR	-4.1206
	F1ML59	176	S	Uncharacterized protein OS=Bos taurus OX=9913 GN=NT5C1B PE=4 SV=1	NT5C1B	0.999746	1.96069e-06	103.13	2	DMS(1)RS(0.996)RDS(0.004)HDSR	-0.87289	1.083	0.964	0.96	1.161	1.123	1.103	0.909	1.061	0.758
	F1ML59	178	S	Uncharacterized protein OS=Bos taurus OX=9913 GN=NT5C1B PE=4 SV=1	NT5C1B	0.999495	1.96069e-06	103.13	3	S(0.999)RDS(0.997)HDS(0.893)RDT(0.111)HQR	0.94545	1.103	1.149	0.865	1.051	1.193	1.133	0.859	0.991	0.718
	F1ML59	181	S	Uncharacterized protein OS=Bos taurus OX=9913 GN=NT5C1B PE=4 SV=1	NT5C1B	0.999763	5.54211e-30	163.74	2	SRDS(1)HDS(1)RDTHQR	-2.3746	1.276	0.781	0.828	1.181	0.769	1.072	1.048	1.295	0.907
	F1ML59	184	S	Uncharacterized protein OS=Bos taurus OX=9913 GN=NT5C1B PE=4 SV=1	NT5C1B	0.99996	5.54211e-30	163.74	2	SRDS(1)HDS(1)RDTHQR	-2.3746	1.303	0.713	0.732	1.345	0.786	1.074	0.975	1.294	0.932
	F1ML59	193	S	Uncharacterized protein OS=Bos taurus OX=9913 GN=NT5C1B PE=4 SV=1	NT5C1B	0.999688	2.02117e-06	106.6	4	EYS(1)RT(0.996)PPS(0.004)EWK	0.10804	1.026	1.607	1.64	0.744	0.994	0.961	0.709	0.786	0.702
	F1ML59	198	S	Uncharacterized protein OS=Bos taurus OX=9913 GN=NT5C1B PE=4 SV=1	NT5C1B	1	6.08171e-06	105.39	2	EY(0.001)S(1)RT(1)PPS(1)EWK	0.3962	1.141	1.725	1.661	0.767	0.957	0.958	0.69	0.685	0.6
	F1ML59	267	S	Uncharacterized protein OS=Bos taurus OX=9913 GN=NT5C1B PE=4 SV=1	NT5C1B	0.972999	0	321.47	3	HAITVAVS(0.973)S(0.027)GALFNMMDSR	-0.30769	1.038	0.882	1.056	1.046	0.961	0.968	1.124	1.055	1.049
	F1ML59	268	S	Uncharacterized protein OS=Bos taurus OX=9913 GN=NT5C1B PE=4 SV=1	NT5C1B	0.950251	0	321.19	3	HAITVAVS(0.05)S(0.95)GALFNMMDSR	-2.5722	1.04	0.83	1.028	1.073	0.953	1	1.101	1.047	1.103
	F1ML59	239	S	Uncharacterized protein OS=Bos taurus OX=9913 GN=NT5C1B PE=4 SV=1	NT5C1B	0.999999	1.37372e-12	127.58	4	KREEEEDEDEAYWAS(1)VR	0.43965	0.966	1.259	1.148	0.978	1	1.057	0.977	0.937	0.805
	F1ML59	43	S	Uncharacterized protein OS=Bos taurus OX=9913 GN=NT5C1B PE=4 SV=1	NT5C1B	0.998833	1.01006e-30	169.58	2	LTT(0.001)QGS(0.999)QELT(1)LPK	1.7825	0.966	1.15	1.48	0.753	1.024	0.959	0.908	1.05	0.895
	F1ML59	51	S	Uncharacterized protein OS=Bos taurus OX=9913 GN=NT5C1B PE=4 SV=1	NT5C1B	0.994281	1.59171e-10	107.59	3	LT(0.002)T(0.009)QGS(0.986)QELT(0.009)LPKS(0.994)DS(0.999)RGY(0.001)VVR	2.3513	1.258	1.464	1.671	0.786	0.884	0.89	0.858	0.733	0.71
	F1ML59	53	S	Uncharacterized protein OS=Bos taurus OX=9913 GN=NT5C1B PE=4 SV=1	NT5C1B	0.999208	1.59171e-10	107.59	3	LT(0.002)T(0.009)QGS(0.986)QELT(0.009)LPKS(0.994)DS(0.999)RGY(0.001)VVR	2.3513	1.201	1.53	1.64	0.766	0.962	0.887	0.828	0.768	0.646
	F1ML59	212	S	Uncharacterized protein OS=Bos taurus OX=9913 GN=NT5C1B PE=4 SV=1	NT5C1B	1	1.85849e-18	138.46	3	MLYPS(1)QMDHDCVSELAR	-0.32553	1.141	1.058	1.084	1.085	1.128	1.067	0.944	0.87	0.775
	F1ML59	220	S	Uncharacterized protein OS=Bos taurus OX=9913 GN=NT5C1B PE=4 SV=1	NT5C1B	1	8.80285e-62	183.09	3	MLYPSQMDHDCVS(1)ELAR	-0.029803	1.398	1.024	1.024	1.197	1.014	0.918	0.929	0.968	0.724
	F1ML59	16	S	Uncharacterized protein OS=Bos taurus OX=9913 GN=NT5C1B PE=4 SV=1	NT5C1B	0.989823	3.94105e-53	184.78	2	NET(0.008)GS(0.99)RY(0.002)S(1)KDS(1)LEGDK	0.71026	1.284	1.602	2.04	0.728	0.769	0.82	0.882	0.671	0.547
	F1ML59	19	S	Uncharacterized protein OS=Bos taurus OX=9913 GN=NT5C1B PE=4 SV=1	NT5C1B	0.999999	2.48805e-132	246.98	2	YS(1)KDS(1)LEGDK	-0.35543	0.96	1.125	1.502	0.782	0.949	1.033	0.883	1.019	0.932
	F1ML59	22	S	Uncharacterized protein OS=Bos taurus OX=9913 GN=NT5C1B PE=4 SV=1	NT5C1B	1	2.48805e-132	246.98	2	YS(1)KDS(1)LEGDK	-0.35543	0.982	1.136	1.467	0.773	0.963	0.983	0.907	1.038	0.937
	F1ML59	129	S	Uncharacterized protein OS=Bos taurus OX=9913 GN=NT5C1B PE=4 SV=1	NT5C1B	1	2.95425e-54	195.51	3	NS(1)MS(1)PEAQLQTTSR	0.28194	0.994	1.016	1.125	0.87	1.121	1.143	1.081	0.901	0.884
	F1ML59	131	S	Uncharacterized protein OS=Bos taurus OX=9913 GN=NT5C1B PE=4 SV=1	NT5C1B	1	8.41763e-55	197.05	3	NS(1)MS(1)PEAQLQTTSR	0.28194	1.053	1.084	1.235	0.843	1.052	1.004	0.994	0.993	0.9
	F1ML59	140	S	Uncharacterized protein OS=Bos taurus OX=9913 GN=NT5C1B PE=4 SV=1	NT5C1B	0.929489	2.23276e-23	145.81	2	NSMSPEAQLQT(0.023)T(0.047)S(0.929)RR	-1.3559	0.998	0.955	1.118	0.949	1.526	1.776	0.551	0.564	0.556
	F1ML59	112	S	Uncharacterized protein OS=Bos taurus OX=9913 GN=NT5C1B PE=4 SV=1	NT5C1B	0.999996	2.95902e-109	225.7	4	TSSTS(0.002)PS(0.002)HQES(0.994)PKQLS(1)AQPS(0.969)PT(0.024)T(0.007)QNMPLDSR	0.59577	0.952	1.286	1.85	0.841	0.967	0.977	0.828	0.727	0.837
	F1ML59	116	S	Uncharacterized protein OS=Bos taurus OX=9913 GN=NT5C1B PE=4 SV=1	NT5C1B	0.999466	6.2134e-160	265.89	3	QLS(1)AQPS(0.999)PTTQNMPLDSR	1.1176	0.843	0.97	1.317	0.811	0.908	0.904	1.131	1.129	1.179
	F1ML59	126	S	Uncharacterized protein OS=Bos taurus OX=9913 GN=NT5C1B PE=4 SV=1	NT5C1B	0.970775	0.00139096	47.286	3	QLS(0.022)AQPS(0.847)PT(0.12)T(0.04)QNMPLDS(0.971)R	-0.61392
	F1ML59	169	S	Uncharacterized protein OS=Bos taurus OX=9913 GN=NT5C1B PE=4 SV=1	NT5C1B	0.999937	0.0199237	58.699	3	RES(1)RDTR	-0.70685	0.718	0.848	0.781	0.866	1.124	1.539	0.566	0.87	1.601
	F1ML59	146	S	Uncharacterized protein OS=Bos taurus OX=9913 GN=NT5C1B PE=4 SV=1	NT5C1B	0.908515	0.000224568	77.939	3	T(0.042)T(0.049)KS(0.909)ENPDT(0.087)WS(0.907)HS(0.268)T(0.739)GR	0.97345	2.231	1.671	1.15	0.987	0.794	0.711	0.663	0.679	0.357
	F1ML59	153	S	Uncharacterized protein OS=Bos taurus OX=9913 GN=NT5C1B PE=4 SV=1	NT5C1B	0.999315	1.11478e-25	157.98	2	SENPDTWS(0.999)HS(0.059)T(0.942)GR	0.022832	1.571	1.474	1.038	1.005	0.934	0.741	0.938	0.843	0.646
	F1ML59	155	S	Uncharacterized protein OS=Bos taurus OX=9913 GN=NT5C1B PE=4 SV=1	NT5C1B	0.999965	3.155e-05	85.496	3	SENPDT(0.008)WS(0.992)HS(1)T(1)GREMR	-0.86336	1.422	1.298	1.014	0.985	0.98	0.75	1.11	0.897	0.743
	F1ML59	68	S	Uncharacterized protein OS=Bos taurus OX=9913 GN=NT5C1B PE=4 SV=1	NT5C1B	0.9823	1.5356e-08	111.22	4	T(0.467)S(0.539)RS(0.982)PS(0.075)T(0.219)RPPS(0.717)AEESR	0.81558	0.769	0.863	1.223	0.848	0.992	1.022	1.094	1.279	1.062
	F1ML59	70	S	Uncharacterized protein OS=Bos taurus OX=9913 GN=NT5C1B PE=4 SV=1	NT5C1B	0.927809	1.08116e-08	117.4	2	S(0.037)PS(0.928)T(0.786)RPPS(0.249)AEESR	-0.38041	0.779	0.772	0.902	1.217	0.929	1.139	1.107	1.222	1.054
	F1ML59	75	S	Uncharacterized protein OS=Bos taurus OX=9913 GN=NT5C1B PE=4 SV=1	NT5C1B	0.991207	1.08116e-08	117.4	3	T(0.528)S(0.588)RS(0.847)PS(0.021)T(0.021)RPPS(0.991)AEES(0.004)R	0.88048	0.714	0.789	1.04	0.85	0.924	0.9	1.262	1.508	1.157
	F1ML59	79	S	Uncharacterized protein OS=Bos taurus OX=9913 GN=NT5C1B PE=4 SV=1	NT5C1B	0.655577	0.000182824	90.912	4	SPSTRPPS(0.002)AEES(0.656)RS(0.342)K	0.96235	1.101	1.159	1.705	0.745	0.876	0.952	1.002	0.993	0.737
	F1ML59	202	S	Uncharacterized protein OS=Bos taurus OX=9913 GN=NT5C1B PE=4 SV=1	NT5C1B	0.997834	2.75932e-06	101.78	2	TPPSEWKS(0.998)YT(0.002)QR	0.019112	1.485	1.682	1.869	0.722	1.004	0.872	0.592	0.552	0.485
	F1ML59	66	S	Uncharacterized protein OS=Bos taurus OX=9913 GN=NT5C1B PE=4 SV=1	NT5C1B	0.740635	1.08116e-08	117.4	2	T(0.169)S(0.741)RS(0.783)PS(0.172)T(0.125)RPPS(0.01)AEESR	0.090369	0.702	0.745	1.174	0.769	0.91	0.903	1.273	1.478	1.217
	F1ML59	98	S	Uncharacterized protein OS=Bos taurus OX=9913 GN=NT5C1B PE=4 SV=1	NT5C1B	0.192795	0.0209799	40.432	3	T(0.193)S(0.193)S(0.193)T(0.193)S(0.193)PS(0.431)HQES(0.605)PK	0.90711
	F1ML59	99	S	Uncharacterized protein OS=Bos taurus OX=9913 GN=NT5C1B PE=4 SV=1	NT5C1B	0.272228	1.60294e-13	79.758	4	T(0.081)S(0.09)S(0.272)T(0.272)S(0.272)PS(0.021)HQES(0.993)PKQLS(0.997)AQPS(0.935)PT(0.047)T(0.02)QNMPLDSR	-1.5374
	F1ML59	101	S	Uncharacterized protein OS=Bos taurus OX=9913 GN=NT5C1B PE=4 SV=1	NT5C1B	0.272286	1.60294e-13	79.758	4	T(0.081)S(0.09)S(0.272)T(0.272)S(0.272)PS(0.021)HQES(0.993)PKQLS(0.997)AQPS(0.935)PT(0.047)T(0.02)QNMPLDSR	-1.5374
	F1ML59	107	S	Uncharacterized protein OS=Bos taurus OX=9913 GN=NT5C1B PE=4 SV=1	NT5C1B	1	8.17295e-108	238.05	2	TSSTSPSHQES(1)PK	-0.16588	0.792	0.887	1.481	0.948	0.898	1.155	0.768	1.117	1.124
	F1ML59	434	S	Uncharacterized protein OS=Bos taurus OX=9913 GN=NT5C1B PE=4 SV=1	NT5C1B	0.785988	8.63401e-13	97.469	4	VVFDGDAVLFCEEPEHS(0.786)T(0.214)KDHGLDK	1.0551	1.213	0.865	1.351	1.301	1.003	0.969	0.85	0.771	0.94
	F1ML59	28	S	Uncharacterized protein OS=Bos taurus OX=9913 GN=NT5C1B PE=4 SV=1	NT5C1B	1	4.15317e-11	125.79	2	YS(0.017)KDS(0.983)LEGDKS(1)R	-0.34703	1.318	1.425	2.749	0.672	0.669	0.979	0.588	0.472	0.593
	F1ML59	195	T	Uncharacterized protein OS=Bos taurus OX=9913 GN=NT5C1B PE=4 SV=1	NT5C1B	0.999978	2.02117e-06	106.6	2	EY(0.001)S(1)RT(1)PPS(1)EWK	0.3962	0.963	1.384	1.431	0.769	1.024	0.924	0.815	1.032	0.808
	F1ML59	47	T	Uncharacterized protein OS=Bos taurus OX=9913 GN=NT5C1B PE=4 SV=1	NT5C1B	1	6.41017e-13	125.51	2	LTT(0.001)QGS(0.999)QELT(1)LPK	1.7825	1.246	1.335	1.291	0.787	0.904	0.854	1.076	1.005	0.706
	F1ML59	14	T	Uncharacterized protein OS=Bos taurus OX=9913 GN=NT5C1B PE=4 SV=1	NT5C1B	0.433683	0.000338933	70.345	3	NET(0.434)GS(0.323)RYS(0.243)KDS(1)LEGDK	0.53661
	F1ML59	138	T	Uncharacterized protein OS=Bos taurus OX=9913 GN=NT5C1B PE=4 SV=1	NT5C1B	0.371139	0.00440226	66.606	3	NSMSPEAQLQT(0.371)T(0.371)S(0.258)RR	-0.83303
	F1ML59	139	T	Uncharacterized protein OS=Bos taurus OX=9913 GN=NT5C1B PE=4 SV=1	NT5C1B	0.520698	0.000250013	83.064	3	NS(0.954)MS(0.046)PEAQLQT(0.176)T(0.521)S(0.303)RR	-1.1727	1.117	0.8	0.914	0.835	1.3	2.132	0.751	0.451	0.653
	F1ML59	143	T	Uncharacterized protein OS=Bos taurus OX=9913 GN=NT5C1B PE=4 SV=1	NT5C1B	0.498273	0.000198865	82.635	3	RT(0.498)T(0.498)KS(0.003)ENPDTWSHSTGR	0.21213
	F1ML59	144	T	Uncharacterized protein OS=Bos taurus OX=9913 GN=NT5C1B PE=4 SV=1	NT5C1B	0.756948	0.000198865	82.635	3	RT(0.235)T(0.757)KS(0.008)ENPDTWSHSTGR	0.3652	0.401	0.517	0.578	1.345	3.216	1.545	0.417	0.432	0.386
	F1ML59	156	T	Uncharacterized protein OS=Bos taurus OX=9913 GN=NT5C1B PE=4 SV=1	NT5C1B	0.999976	1.18386e-35	176.28	3	SENPDT(0.008)WS(0.992)HS(1)T(1)GREMR	-0.86336	1.673	1.598	1.029	1.011	0.943	0.722	0.859	0.789	0.559
	F1ML59	71	T	Uncharacterized protein OS=Bos taurus OX=9913 GN=NT5C1B PE=4 SV=1	NT5C1B	0.979624	0.000678502	74.732	3	S(0.436)PS(0.584)T(0.98)RPPS(0.988)AEES(0.012)R	0.44715	0.902	0.653	1.023	1.792	0.767	1.319	0.909	0.938	0.901
	F1ML59	65	T	Uncharacterized protein OS=Bos taurus OX=9913 GN=NT5C1B PE=4 SV=1	NT5C1B	0.591929	1.08116e-08	117.4	3	T(0.592)S(0.592)RS(0.592)PS(0.2)T(0.022)RPPS(0.001)AEESR	0.80545	0.723	0.78	1.056	0.859	0.933	1.037	1.168	1.354	1.214
	F1ML59	97	T	Uncharacterized protein OS=Bos taurus OX=9913 GN=NT5C1B PE=4 SV=1	NT5C1B	0.192795	0.0209799	40.432	3	T(0.193)S(0.193)S(0.193)T(0.193)S(0.193)PS(0.431)HQES(0.605)PK	0.90711
	F1ML59	100	T	Uncharacterized protein OS=Bos taurus OX=9913 GN=NT5C1B PE=4 SV=1	NT5C1B	0.272252	1.60294e-13	79.758	4	T(0.081)S(0.09)S(0.272)T(0.272)S(0.272)PS(0.021)HQES(0.993)PKQLS(0.997)AQPS(0.935)PT(0.047)T(0.02)QNMPLDSR	-1.5374
	F1ML59	302	T	Uncharacterized protein OS=Bos taurus OX=9913 GN=NT5C1B PE=4 SV=1	NT5C1B	1	3.22263e-08	111.84	3	YMEYQLTNENVVLT(1)PGPAFR	-0.69349	0.903	1.031	1.22	1.064	0.964	1.009	0.775	0.944	1.231
	F1ML59	236	Y	Uncharacterized protein OS=Bos taurus OX=9913 GN=NT5C1B PE=4 SV=1	NT5C1B	0.999992	2.30589e-17	136.63	4	KREEEEDEDEAY(1)WASVR	0.91748	1.112	0.966	1.089	1.258	1.043	0.82	1.069	1.055	0.812
	F1ML59	56	Y	Uncharacterized protein OS=Bos taurus OX=9913 GN=NT5C1B PE=4 SV=1	NT5C1B	0.998895	0.00603147	59.418	2	S(0.035)DS(0.966)RGY(0.999)VVR	0.99504	1.314	1.389	1.049	1.143	0.806	0.819	1.098	1.003	0.584
	F1ML59	210	Y	Uncharacterized protein OS=Bos taurus OX=9913 GN=NT5C1B PE=4 SV=1	NT5C1B	0.973461	1.76671e-44	165.16	3	MLY(0.973)PS(0.027)QMDHDCVSELAR	-1.0246	0.671	0.586	0.632	1.004	1.324	1.146	0.932	1.504	1.19
	F1MKY0	414	S	Golgi associated, gamma adaptin ear containing, ARF binding protein 2 OS=Bos taurus OX=9913 GN=GGA2 PE=4 SV=3	GGA2	0.963023	1.63876e-12	124.17	3	KNPTTSALPAGGAQS(0.963)PS(0.037)AER	-0.128
	Q2YDH8	141	S	Fibronectin type III domain-containing protein 8 OS=Bos taurus OX=9913 GN=FNDC8 PE=2 SV=1	FNDC8	1	3.06223e-06	116.24	2	GHLALCPQS(1)K	-2.9659
	Q2YDH8	57	S	Fibronectin type III domain-containing protein 8 OS=Bos taurus OX=9913 GN=FNDC8 PE=2 SV=1	FNDC8	1	3.95867e-269	304.69	3	GS(1)LVNFLEEDAINLPK	-1.9803
	Q2YDH8	250	S	Fibronectin type III domain-containing protein 8 OS=Bos taurus OX=9913 GN=FNDC8 PE=2 SV=1	FNDC8	0.973502	6.18557e-39	167.63	3	LMELKPNT(0.026)S(0.974)YCLTVR	-1.9397
	Q2YDH8	124	S	Fibronectin type III domain-containing protein 8 OS=Bos taurus OX=9913 GN=FNDC8 PE=2 SV=1	FNDC8	0.901343	0.00963122	109.79	2	LS(0.094)LS(0.901)S(0.005)IAK	-1.3051
	Q2YDH8	125	S	Fibronectin type III domain-containing protein 8 OS=Bos taurus OX=9913 GN=FNDC8 PE=2 SV=1	FNDC8	0.687013	0.00963122	109.79	2	LS(0.002)LS(0.311)S(0.687)IAK	-0.36894
	Q2YDH8	53	S	Fibronectin type III domain-containing protein 8 OS=Bos taurus OX=9913 GN=FNDC8 PE=2 SV=1	FNDC8	0.974858	3.95867e-269	304.69	2	SLPLS(0.975)S(0.025)R	-0.13385
	Q2YDH8	54	S	Fibronectin type III domain-containing protein 8 OS=Bos taurus OX=9913 GN=FNDC8 PE=2 SV=1	FNDC8	0.915038	8.55874e-200	271.74	4	S(0.303)LPLS(0.915)S(0.915)RGS(0.867)LVNFLEEDAINLPK	1.383
	F1MSV5	37	S	Uncharacterized protein OS=Bos taurus OX=9913 GN=GK2 PE=3 SV=3	GK2	0.999824	0.00956291	50.786	3	TSEVLS(1)HHR	-0.49287
	F1MI43	102	S	Sperm surface protein Sp17 OS=Bos taurus OX=9913 GN=SPA17 PE=4 SV=1	SPA17	1	2.33798e-105	213.48	3	TALES(1)PEEDKDMEENAALK	0.8329	0.745	0.886	1.144	0.759	1.078	1.027	0.853	1.211	1.359
	F1MI43	79	S	Sperm surface protein Sp17 OS=Bos taurus OX=9913 GN=SPA17 PE=4 SV=1	SPA17	1	7.70993e-09	114.74	5	FYNNHAFKEQES(1)PEKHEPGK	1.6063	0.818	0.812	1.158	0.96	0.808	0.95	0.988	1.359	1.252
	F1MI43	90	S	Sperm surface protein Sp17 OS=Bos taurus OX=9913 GN=SPA17 PE=4 SV=1	SPA17	0.999907	2.79218e-45	169.26	3	EQESPEKHEPGKENS(1)QT(0.972)S(0.028)VK	-0.70962	0.899	0.923	1.418	0.845	0.966	1.222	0.727	0.911	1.061
	F1MI43	93	S	Sperm surface protein Sp17 OS=Bos taurus OX=9913 GN=SPA17 PE=4 SV=1	SPA17	0.948363	2.938e-08	113.73	5	EQESPEKHEPGKENS(0.933)QT(0.118)S(0.948)VK	1.0125	0.877	0.967	1.331	0.733	0.943	1.14	0.793	1.034	1.164
	F1MI43	135	S	Sperm surface protein Sp17 OS=Bos taurus OX=9913 GN=SPA17 PE=4 SV=1	SPA17	1	4.12475e-100	227.4	4	MKS(1)S(1)DLEEEKTEENE	1.5991	0.884	1.014	1.589	0.783	1.125	1.053	0.689	0.791	1.002
	F1MI43	136	S	Sperm surface protein Sp17 OS=Bos taurus OX=9913 GN=SPA17 PE=4 SV=1	SPA17	1	4.12475e-100	227.4	4	MKS(1)S(1)DLEEEKTEENE	1.5991	0.869	1.098	1.628	0.773	1.095	1.07	0.661	0.802	0.902
	F1MI43	6	S	Sperm surface protein Sp17 OS=Bos taurus OX=9913 GN=SPA17 PE=4 SV=1	SPA17	0.966825	0.00265749	61.167	2	S(0.025)IPFS(0.967)NT(0.008)HYR	-0.36884	0.617	0.663	0.679	0.867	1.329	1.278	0.959	1.247	1.549
	F1MI43	92	T	Sperm surface protein Sp17 OS=Bos taurus OX=9913 GN=SPA17 PE=4 SV=1	SPA17	0.971838	3.48863e-34	159.66	3	EQESPEKHEPGKENS(1)QT(0.972)S(0.028)VK	-0.70962	0.87	0.787	1.238	0.755	0.78	1.001	0.832	1.47	1.319
	F1MI43	143	T	Sperm surface protein Sp17 OS=Bos taurus OX=9913 GN=SPA17 PE=4 SV=1	SPA17	1	5.08162e-18	131.25	2	SSDLEEEKT(1)EENE	-0.9253	0.908	0.968	1.235	0.879	1.101	1.032	0.819	0.992	1.073
	F1MI43	69	Y	Sperm surface protein Sp17 OS=Bos taurus OX=9913 GN=SPA17 PE=4 SV=1	SPA17	1	1.02662e-09	109.69	4	VDDRFY(1)NNHAFK	-0.28121	0.747	0.698	0.622	1.154	1.452	0.974	1.288	1.198	1.087
	F1MHC2	508	S	Syntaxin binding protein 2 OS=Bos taurus OX=9913 GN=STXBP2 PE=1 SV=1	STXBP2	0.910959	4.21478e-14	124.17	4	KLWPFVSDPAPTS(0.008)S(0.081)S(0.911)QAAVSAR	0.30745	0.862	0.968	0.791	0.877	1.052	1.029	1.198	1.111	1.063
	F1MH25	330	S	Archaelysin family metallopeptidase 2 OS=Bos taurus OX=9913 GN=AMZ2 PE=4 SV=3	AMZ2	1	1.82323e-25	148.29	3	HS(1)REELVTLPK	-1.9848	0.83	1.007	1.523	0.661	1.03	1.099	0.93	1.258	0.845
	F1MH25	226	S	Archaelysin family metallopeptidase 2 OS=Bos taurus OX=9913 GN=AMZ2 PE=4 SV=3	AMZ2	0.749782	1.7475e-121	220.14	3	KS(0.178)S(0.75)S(0.043)DYS(0.029)VFNDYYLPEATSVLLLR	0.36698	0.611	1.222	1.85	0.712	0.939	1.012	0.664	1.185	0.94
	F1MGX0	200	S	T-complex protein 1 subunit zeta OS=Bos taurus OX=9913 GN=CCT6A PE=1 SV=3	CCT6A	0.993917	0.0051555	58.885	3	HKS(0.994)ET(0.004)DT(0.001)S(0.001)LIR	-1.4981	1.315			1.253			1.414
	F1MG59	1081	S	Intraflagellar transport 122 OS=Bos taurus OX=9913 GN=IFT122 PE=4 SV=3	IFT122	0.999998	0.000515457	67.194	2	LDES(1)MDS(1)VGDDDPFTAK	-1.1827
	F1MG59	1084	S	Intraflagellar transport 122 OS=Bos taurus OX=9913 GN=IFT122 PE=4 SV=3	IFT122	0.999991	0.000515457	67.194	2	LDES(1)MDS(1)VGDDDPFTAK	-1.1827
	F1MG29	166	S	Testis specific serine kinase 3 OS=Bos taurus OX=9913 GN=TSSK3 PE=4 SV=3	TSSK3	0.901894	1.72282e-18	125.77	3	ELS(0.902)QT(0.098)FCGSTAYAAPEVLQGIPHDSR	-1.7106	1.169	0.982	1.244	0.948	1.125	1.003	0.879	0.953	0.885
	G3MZD5	47	S	Coiled-coil domain containing 178 OS=Bos taurus OX=9913 GN=CCDC178 PE=4 SV=2	CCDC178	1	4.36898e-53	185.41	2	RES(1)CALVNIPAPCVNK	-0.016022	1.248	0.887	1.081	1.079	1.08	0.878	1.003	0.959	0.944
	G3MZD5	311	S	Coiled-coil domain containing 178 OS=Bos taurus OX=9913 GN=CCDC178 PE=4 SV=2	CCDC178	0.749282	0.00354418	62.469	3	S(0.25)S(0.749)KNELT(0.001)ALEK	-1.4226	0.884	1.235	1.149	1.129	1.225	0.805	0.932	0.857	0.919
	G3MZD5	567	S	Coiled-coil domain containing 178 OS=Bos taurus OX=9913 GN=CCDC178 PE=4 SV=2	CCDC178	0.99855	0.000203155	85.554	4	T(0.001)EDKRS(0.999)QIFK	-0.39596	1.343	1.739	2.535	0.554	0.97	0.826	0.375	0.336	0.445
	F1MEX9	62	S	Acyl-CoA synthetase long chain family member 3 OS=Bos taurus OX=9913 GN=ACSL3 PE=4 SV=3	ACSL3	0.966017	0.00371015	51.495	4	AKPVNS(0.966)KPDS(0.031)AY(0.003)R	-0.014834	0.866	0.746	1.262	0.814	0.983	1.18	1.047	1.062	1.107
	Q2KIJ6	75	S	UBX domain-containing protein 6 OS=Bos taurus OX=9913 GN=UBXN6 PE=2 SV=1	UBXN6	0.930614	0.0017675	76.24	2	GPT(0.069)S(0.931)QDSIR	0.33685	1.209	1.035	1.043	1.024	1.218	1.028	0.897	0.961	0.72
	Q2KIJ6	78	S	UBX domain-containing protein 6 OS=Bos taurus OX=9913 GN=UBXN6 PE=2 SV=1	UBXN6	0.999691	0.0017675	68.243	2	GPT(0.072)S(0.928)QDS(1)IRNQVR	-0.19417	1.225	1.203	1.181	0.98	1.192	1.019	0.815	0.905	0.619
	F1ME38	547	S	Ubiquitin like modifier activating enzyme 6 OS=Bos taurus OX=9913 GN=UBA6 PE=4 SV=1	UBA6	0.929377	8.94909e-05	77.969	3	VCS(0.929)AT(0.071)EAIYNDEFYTK	-1.1229	0.87	0.916	0.847	1.032	0.994	0.976	0.894	0.986	0.959
	Q2YDD9	58	S	ADP/ATP translocase 4 OS=Bos taurus OX=9913 GN=SLC25A31 PE=2 SV=1	SLC25A31	0.819809	0.000172116	89.43	3	LLLQVQAS(0.18)S(0.82)K	-0.72623	1.165	1.043	1.092	1.166	0.828	0.836	1.095	0.948	1.093
	Q2YDD9	258	S	ADP/ATP translocase 4 OS=Bos taurus OX=9913 GN=SLC25A31 PE=2 SV=1	SLC25A31	1	0.000775609	88.075	2	MMMQS(1)GEAER	-1.5151	1.161	0.854	0.969	1.232	0.946	1.052	1.071	0.951	0.995
	F1MDB5	19	S	IQ motif containing K OS=Bos taurus OX=9913 GN=IQCK PE=4 SV=2	IQCK	0.99962	6.35386e-25	149.36	2	LEGTVS(1)NES(0.933)S(0.067)ITAR	1.7733
	F1MDB5	22	S	IQ motif containing K OS=Bos taurus OX=9913 GN=IQCK PE=4 SV=2	IQCK	0.933445	6.35386e-25	149.36	2	LEGTVS(1)NES(0.933)S(0.067)ITAR	1.7733
	F1MDB5	110	S	IQ motif containing K OS=Bos taurus OX=9913 GN=IQCK PE=4 SV=2	IQCK	0.999421	3.38822e-13	124.63	2	LTVAS(0.999)QAS(0.992)CS(0.009)QVK	2.5283
	F1MDB5	113	S	IQ motif containing K OS=Bos taurus OX=9913 GN=IQCK PE=4 SV=2	IQCK	0.997297	3.39457e-25	150.7	2	LTVASQAS(0.997)CS(0.003)QVK	-0.074419
	F1MDB5	115	S	IQ motif containing K OS=Bos taurus OX=9913 GN=IQCK PE=4 SV=2	IQCK	0.726573	3.35488e-66	211.74	2	LTVAS(0.005)QAS(0.269)CS(0.727)QVK	-0.48643
	F1MDB5	283	T	IQ motif containing K OS=Bos taurus OX=9913 GN=IQCK PE=4 SV=2	IQCK	1	8.19648e-05	80.545	3	MEDEEEAAAKT(1)PQP	0.37463
	F1MI34	1531	S	Cilia and flagella associated protein 65 OS=Bos taurus OX=9913 GN=CFAP65 PE=4 SV=3	CFAP65	1	0.0148162	57.434	2	IIALPPLS(1)VPR	-0.45999	0.934	0.902	1.459	0.804	1.107	0.903	0.963	1.004	1.104
	E1BIZ8	200	S	Uncharacterized protein OS=Bos taurus OX=9913 GN=TMEM191C PE=4 SV=2	TMEM191C	1	6.44449e-06	103.76	2	GGPEPCDS(1)QPR	-0.51967
	Q0VCY8	116	S	Phosphoprotein enriched in astrocytes 15 OS=Bos taurus OX=9913 GN=PEA15 PE=2 SV=1	PEA15	1	0.00995813	91.62	2	QPS(1)EEEIIK	-0.23693
	Q17QG2	97	S	Nuclear migration protein nudC OS=Bos taurus OX=9913 GN=NUDC PE=2 SV=1	NUDC	0.64867	1.49973e-05	94.203	3	EAKS(0.649)ET(0.337)S(0.015)GPQIK	-1.4112
	Q5E9T9	157	S	RNA-splicing ligase RtcB homolog OS=Bos taurus OX=9913 GN=RTCB PE=2 SV=1	RTCB	1	0.000102449	66.017	4	EQLAQAMFDHIPVGVGS(1)K	2.1453	1.112	1.001	0.968	0.914	0.854	0.968	1.056	1.123	1.168
	Q5E9T9	323	S	RNA-splicing ligase RtcB homolog OS=Bos taurus OX=9913 GN=RTCB PE=2 SV=1	RTCB	0.623573	0.00607248	119.34	2	S(0.376)S(0.624)MT(0.001)FLTR	-1.2064	0.986	0.97	0.941	0.97	1.054	0.925	1.047	1.201	1.055
	Q5E9L4	108	S	Apoptosis facilitator Bcl-2-like protein 14 OS=Bos taurus OX=9913 GN=BCL2L14 PE=2 SV=1	BCL2L14	0.584305	1.3135e-14	112.39	4	TLFGVAEKEEDS(0.001)QS(0.584)S(0.415)PPEICAQAQR	-0.83874
	Q5E9D3	203	S	MICOS complex subunit MIC19 OS=Bos taurus OX=9913 GN=CHCHD3 PE=2 SV=1	CHCHD3	0.989532	3.26228e-17	131.82	3	QNTQQT(0.001)LS(0.99)CS(0.01)ALASQYMR	-3.034	0.91	0.974	1.055	1.122	0.97	0.903	1.065	1.073	1.109
	Q5E9D3	58	S	MICOS complex subunit MIC19 OS=Bos taurus OX=9913 GN=CHCHD3 PE=2 SV=1	CHCHD3	0.994817	3.13283e-17	135.38	2	YSGTYGAS(0.005)VS(0.995)DEELK	1.4371	0.992	1.072	1.277	0.86	1.122	0.984	0.794	1.018	0.963
	Q5E9C3	88	S	Sjoegren syndrome nuclear autoantigen 1 homolog OS=Bos taurus OX=9913 GN=SSNA1 PE=3 SV=1	SSNA1	0.825957	0.00329552	53.924	3	ILES(0.826)S(0.164)QT(0.01)LLSVLK	-0.86259
	Q5E9B4	31	S	Translation initiation factor eIF-2B subunit beta OS=Bos taurus OX=9913 GN=EIF2B2 PE=2 SV=1	EIF2B2	0.834628	0.00737893	55.314	3	RS(0.165)S(0.835)EDMAR	-0.88131		0.607			0.967			1.372
	Q5E9A1	114	S	Nascent polypeptide-associated complex subunit alpha OS=Bos taurus OX=9913 GN=NACA PE=1 SV=1	NACA	0.33327	0.0011049	59.728	3	S(0.333)PAS(0.333)DT(0.333)YIVFGEAK	-0.86425
	Q5E9A1	117	S	Nascent polypeptide-associated complex subunit alpha OS=Bos taurus OX=9913 GN=NACA PE=1 SV=1	NACA	0.33327	0.0011049	59.728	3	S(0.333)PAS(0.333)DT(0.333)YIVFGEAK	-0.86425
	Q5E9A1	119	T	Nascent polypeptide-associated complex subunit alpha OS=Bos taurus OX=9913 GN=NACA PE=1 SV=1	NACA	0.33327	0.0011049	59.728	3	S(0.333)PAS(0.333)DT(0.333)YIVFGEAK	-0.86425
	Q5E987	159	S	Proteasome subunit alpha type-5 OS=Bos taurus OX=9913 GN=PSMA5 PE=1 SV=1	PSMA5	0.97725	7.37341e-06	94.019	3	GPQLFHMDPS(0.977)GT(0.023)FVQCDAR	0.75357
	Q5E946	57	S	Parkinson disease protein 7 homolog OS=Bos taurus OX=9913 GN=PARK7 PE=2 SV=1	PARK7	1	5.25666e-05	76.301	3	DVVICPDAS(1)LEDAKK	0.94365	0.826	0.866	0.844	1.023	0.95	0.942	1.06	0.967	1.005
	Q5E946	140	S	Parkinson disease protein 7 homolog OS=Bos taurus OX=9913 GN=PARK7 PE=2 SV=1	PARK7	0.995091	1.82817e-18	134.93	2	MMNGS(0.001)HYS(0.995)YS(0.004)ENR	-0.71809	0.847	0.96	1.024	0.864	0.99	0.951	0.908	0.894	0.945
	Q58DU5	250	S	Proteasome subunit alpha type-3 OS=Bos taurus OX=9913 GN=PSMA3 PE=1 SV=3	PSMA3	1	1.68437e-18	134.32	2	ESLKEEDES(1)DDDNM	-0.31881	0.986	0.897	1.367	0.993	0.918	0.92	1.003	0.862	1.055
	Q58D56	314	S	Developmentally-regulated GTP-binding protein 2 OS=Bos taurus OX=9913 GN=DRG2 PE=2 SV=1	DRG2	1	4.23788e-05	98.105	4	KGAS(1)VEHVCHR	0.24142
	Q58D08	46	S	Pyrroline-5-carboxylate reductase 3 OS=Bos taurus OX=9913 GN=PYCR3 PE=2 SV=1	PYCR3	0.995687	0.000201468	81.643	2	VEAEHVLAS(0.004)APS(0.996)DR	0.45334	0.878	1.127	0.895	0.918	1.007	0.919	0.946	1.231	1.303
	Q3ZCK1	98	S	Eukaryotic translation initiation factor 3 subunit L OS=Bos taurus OX=9913 GN=EIF3L PE=2 SV=1	EIF3L	0.995815	8.16051e-23	141.6	2	VYEIQDIYENS(0.996)WT(0.004)K	0.84805	0.91		1.031	0.919		1.165	0.971		1.158
	Q3ZCH9	52	S	Haloacid dehalogenase-like hydrolase domain-containing protein 2 OS=Bos taurus OX=9913 GN=HDHD2 PE=2 SV=1	HDHD2	0.997959	5.3587e-05	82.406	3	FVTNTT(0.001)KES(0.998)KQDLLER	0.52338	1.032		0.686	1.004		0.888	1.474		1.092
	Q3ZBH8	95	S	40S ribosomal protein S20 OS=Bos taurus OX=9913 GN=RPS20 PE=3 SV=1	RPS20	0.99278	1.53925e-11	125.22	3	LIDLHS(0.007)PS(0.993)EIVK	0.3635	0.989	0.692		1.063	0.839		1.105	0.987
	Q3ZBH8	31	S	40S ribosomal protein S20 OS=Bos taurus OX=9913 GN=RPS20 PE=3 SV=1	RPS20	1	0.0134485	76.228	3	NVKS(1)LEK	0.043619	1.26	0.651		1.2	0.725		1.186	0.96
	Q3T0Y1	253	S	Ubiquitin thioesterase OS=Bos taurus OX=9913 GN=OTUB1 PE=1 SV=1	OTUB1	1	6.9462e-08	112.47	3	GEGGTTNPHVFPEGS(1)EPK	0.48146	1.213	0.902	1.091	1.059	0.847	0.9	1.231	1.191	0.748
	Q3T0W9	59	S	60S ribosomal protein L19 OS=Bos taurus OX=9913 GN=RPL19 PE=2 SV=1	RPL19	0.998496	0.0203465	42.031	3	KPVT(0.002)VHS(0.998)R	-0.70432
	Q3T0W4	12	S	Protein phosphatase 1 regulatory subunit 7 OS=Bos taurus OX=9913 GN=PPP1R7 PE=1 SV=1	PPP1R7	1	6.8257e-115	237.14	3	GAGQQQS(1)QEMMEVDRR	-1.4839	0.803	0.889	1.121	0.788	0.982	1.035	0.787	0.949	0.902
	Q3T0W4	44	S	Protein phosphatase 1 regulatory subunit 7 OS=Bos taurus OX=9913 GN=PPP1R7 PE=1 SV=1	PPP1R7	1	1.34758e-17	131.97	4	QNSGMVADLS(1)AHS(1)LKDGEER	-0.72109	0.9	1.003	1.51	0.778	0.904	1.072	0.554	0.641	0.678
	Q3T0W4	47	S	Protein phosphatase 1 regulatory subunit 7 OS=Bos taurus OX=9913 GN=PPP1R7 PE=1 SV=1	PPP1R7	1	1.34758e-17	131.97	4	QNSGMVADLS(1)AHS(1)LKDGEER	-0.55729	0.9	1.003	1.51	0.778	0.904	1.072	0.554	0.641	0.678
	Q3T0W4	322	S	Protein phosphatase 1 regulatory subunit 7 OS=Bos taurus OX=9913 GN=PPP1R7 PE=1 SV=1	PPP1R7	0.99711	1.28291e-15	162.93	2	S(0.997)LET(0.003)VYLER	0.88728	0.838	0.838	1.162	0.823	0.845	1.019	0.863	0.979	0.937
	Q3T0T7	143	S	GTP-binding protein SAR1b OS=Bos taurus OX=9913 GN=SAR1B PE=2 SV=1	SAR1B	1	0.00146116	73.296	2	IDRPEAIS(1)EER	1.2245	1.016	0.821	0.909	1.426	0.851	0.934	1.073	1.136	0.876
	Q3T0S6	130	S	60S ribosomal protein L8 OS=Bos taurus OX=9913 GN=RPL8 PE=2 SV=3	RPL8	0.995577	2.8017e-07	108.28	3	AS(0.996)GNY(0.001)AT(0.004)VISHNPETK	-0.99944	0.943		1.263	0.82		1.48	0.855		0.928
	Q3T0C6	8	S	Sodium/potassium-transporting ATPase subunit beta-3 OS=Bos taurus OX=9913 GN=ATP1B3 PE=2 SV=1	ATP1B3	1	0.000440297	88.385	2	S(1)FNQS(1)LAEWK	-0.041814	1.204	1.051	1.17	1.026	0.929	1.008	0.944	0.727	0.896
	Q3T0C6	12	S	Sodium/potassium-transporting ATPase subunit beta-3 OS=Bos taurus OX=9913 GN=ATP1B3 PE=2 SV=1	ATP1B3	1	3.98697e-05	99.069	2	S(1)FNQS(1)LAEWK	-0.041814	1.111	1.04	1.187	1	0.984	1.008	0.985	0.756	0.879
	Q3T077	153	S	Tubulin polymerization-promoting protein family member 2 OS=Bos taurus OX=9913 GN=TPPP2 PE=2 SV=1	TPPP2	0.993171	2.01978e-30	161.47	2	EDVTDNS(0.993)GYVS(0.007)GYK	0.36277	0.56	1.213	1.261	0.553	1.108	0.986	0.4	0.531	0.533
	Q3T077	157	S	Tubulin polymerization-promoting protein family member 2 OS=Bos taurus OX=9913 GN=TPPP2 PE=2 SV=1	TPPP2	0.996208	5.385e-08	107.06	2	EDVTDNS(0.004)GYVS(0.996)GYK	1.4745	0.65	0.987	1.02	0.776	0.849	0.872	0.753	0.931	0.864
	Q3T077	137	S	Tubulin polymerization-promoting protein family member 2 OS=Bos taurus OX=9913 GN=TPPP2 PE=2 SV=1	TPPP2	1	0.00648135	54.343	3	ERFDES(1)GKGK	-0.46267	0.7	1.373	1.246	0.511	1.22	0.898	0.259	0.413	0.235
	Q3T077	19	S	Tubulin polymerization-promoting protein family member 2 OS=Bos taurus OX=9913 GN=TPPP2 PE=2 SV=1	TPPP2	0.364487	0.00583538	48.405	3	FAVFGES(0.1)S(0.364)S(0.364)S(0.364)GT(0.806)EMNNK	3.8752
	Q3T077	20	S	Tubulin polymerization-promoting protein family member 2 OS=Bos taurus OX=9913 GN=TPPP2 PE=2 SV=1	TPPP2	0.466431	2.05266e-12	127.47	2	FAVFGES(0.002)S(0.006)S(0.466)S(0.466)GT(0.059)EMNNK	0.44179
	Q3T077	21	S	Tubulin polymerization-promoting protein family member 2 OS=Bos taurus OX=9913 GN=TPPP2 PE=2 SV=1	TPPP2	0.953551	8.93067e-201	286.6	2	FAVFGESSS(0.046)S(0.954)GTEMNNK	-0.31567	0.534	0.742	0.754	0.888	0.784	0.968	1.009	1.469	1.136
	Q3T077	23	T	Tubulin polymerization-promoting protein family member 2 OS=Bos taurus OX=9913 GN=TPPP2 PE=2 SV=1	TPPP2	0.806248	2.4237e-05	105.03	3	FAVFGES(0.1)S(0.364)S(0.364)S(0.364)GT(0.806)EMNNK	3.8752	0.43	0.769	0.672	1.017	0.76	0.909	0.997	1.419	1.489
	Q3T077	66	T	Tubulin polymerization-promoting protein family member 2 OS=Bos taurus OX=9913 GN=TPPP2 PE=2 SV=1	TPPP2	0.882362	2.63265e-14	136.81	3	T(0.118)IT(0.882)FQQFQEAMK	-2.4166	0.44	0.924	1.042	0.571	0.927	0.956	0.655	1.146	1.196
	Q3T077	155	Y	Tubulin polymerization-promoting protein family member 2 OS=Bos taurus OX=9913 GN=TPPP2 PE=2 SV=1	TPPP2	0.558165	0.000981063	55.98	3	EDVTDNS(0.016)GY(0.558)VS(0.422)GY(0.003)K	-0.28611
	Q3T034	172	S	Serine rich single-pass membrane protein 1 OS=Bos taurus OX=9913 GN=SSMEM1 PE=2 SV=1	SSMEM1	0.998119	1.46799e-05	92.633	4	ESES(0.002)EHRPS(0.998)PAGIK	0.80528	1.316	0.732	0.974	1.634	0.907	0.801	1.101	1.099	0.797
	Q3T034	230	S	Serine rich single-pass membrane protein 1 OS=Bos taurus OX=9913 GN=SSMEM1 PE=2 SV=1	SSMEM1	1	2.20785e-268	298.75	3	HFLQNASVTSSVKGDENS(1)GPDIK	0.065549	1.418	1.024	0.802	1.069	1.142	0.843	1.068	1.062	0.813
	Q3T034	97	S	Serine rich single-pass membrane protein 1 OS=Bos taurus OX=9913 GN=SSMEM1 PE=2 SV=1	SSMEM1	1	1.33428e-05	89.344	3	GKEDAWDS(1)LQMMK	-0.038403	1.16	1.23	1.166	1.308	1.037	0.808	0.999	0.964	0.61
	Q3T034	219	S	Serine rich single-pass membrane protein 1 OS=Bos taurus OX=9913 GN=SSMEM1 PE=2 SV=1	SSMEM1	0.973221	3.40047e-46	162.1	3	HFLQNAS(0.973)VT(0.032)S(0.285)S(0.709)VKGDENSGPDIK	0.83202	1.167	1.415	1.352	0.749	1.176	0.942	0.83	0.837	0.743
	Q3T034	223	S	Serine rich single-pass membrane protein 1 OS=Bos taurus OX=9913 GN=SSMEM1 PE=2 SV=1	SSMEM1	0.74996	3.40047e-46	162.1	3	HFLQNAS(0.932)VT(0.75)S(0.561)S(0.75)VKGDENS(0.007)GPDIK	-0.073086	1.167	1.415	1.352	0.749	1.176	0.942	0.83	0.837	0.743
	Q3T034	76	S	Serine rich single-pass membrane protein 1 OS=Bos taurus OX=9913 GN=SSMEM1 PE=2 SV=1	SSMEM1	0.644498	2.13913e-12	120.11	3	KKDEDNGT(0.008)S(0.059)T(0.288)S(0.644)PS(0.001)K	-0.089429	1.506	0.86	1.068	1.262	0.535	0.801	1.511	0.925	0.904
	Q3T034	115	S	Serine rich single-pass membrane protein 1 OS=Bos taurus OX=9913 GN=SSMEM1 PE=2 SV=1	SSMEM1	0.999957	0	406.19	3	QS(0.074)QLT(0.927)PVT(0.999)DS(1)EVALVNACLEQR	1.728	0.856	0.987	1.213	1.051	1.123	1.023	0.99	0.918	1.093
	Q3T034	133	S	Serine rich single-pass membrane protein 1 OS=Bos taurus OX=9913 GN=SSMEM1 PE=2 SV=1	SSMEM1	0.999947	8.38359e-05	92.295	3	RYS(1)EFSQVNR	0.14514	0.98	0.849	0.899	0.926	1.727	1.342	0.881	0.817	0.735
	Q3T034	145	S	Serine rich single-pass membrane protein 1 OS=Bos taurus OX=9913 GN=SSMEM1 PE=2 SV=1	SSMEM1	0.842803	4.37419e-146	235.64	3	T(0.03)PHDS(0.843)DT(0.1)T(0.034)ECDS(0.992)EES(0.958)NS(0.042)GAS(0.001)SWK	4.2413	0.668	0.752	1.102	0.978	1.221	0.995	0.843	1.36	1.325
	Q3T034	152	S	Serine rich single-pass membrane protein 1 OS=Bos taurus OX=9913 GN=SSMEM1 PE=2 SV=1	SSMEM1	0.999998	2.70067e-199	266.86	3	TPHDSDTTECDS(1)EESNSGASSWK	-0.52041	0.802	0.853	1.072	1.082	1.206	0.985	0.865	1.206	1.171
	Q3T034	155	S	Serine rich single-pass membrane protein 1 OS=Bos taurus OX=9913 GN=SSMEM1 PE=2 SV=1	SSMEM1	0.974763	1.51335e-46	167.06	3	TPHDSDTTECDS(1)EES(0.975)NS(0.025)GASSWK	0.76552	0.903	1.057	1.276	1.066	1.195	1.024	0.82	0.945	0.959
	Q3T034	221	T	Serine rich single-pass membrane protein 1 OS=Bos taurus OX=9913 GN=SSMEM1 PE=2 SV=1	SSMEM1	0.749654	3.44207e-05	70.229	3	HFLQNAS(0.932)VT(0.75)S(0.561)S(0.75)VKGDENS(0.007)GPDIK	-0.073086	1.051	1.371	1.087	0.727	1.177	0.864	1.039	1.027	0.855
	Q3T034	75	T	Serine rich single-pass membrane protein 1 OS=Bos taurus OX=9913 GN=SSMEM1 PE=2 SV=1	SSMEM1	0.512345	0.000453633	71.685	4	KKDEDNGT(0.007)S(0.137)T(0.512)S(0.342)PS(0.001)K	-0.64653	1.494	0.815	0.739	1.49	0.493	0.776	1.76	0.821	0.969
	Q3T034	110	T	Serine rich single-pass membrane protein 1 OS=Bos taurus OX=9913 GN=SSMEM1 PE=2 SV=1	SSMEM1	0.926885	6.91969e-09	103.1	3	QS(0.074)QLT(0.927)PVT(0.999)DS(1)EVALVNACLEQR	1.728	0.936	1.029	1.184	0.889	1.084	0.873	1.192	0.98	1.12
	Q3T034	113	T	Serine rich single-pass membrane protein 1 OS=Bos taurus OX=9913 GN=SSMEM1 PE=2 SV=1	SSMEM1	0.999044	1.03765e-07	79.071	3	QS(0.074)QLT(0.927)PVT(0.999)DS(1)EVALVNACLEQR	1.728	0.908	0.975	1.133	0.91	1.096	0.83	1.308	1.026	1.126
	Q3T034	191	Y	Serine rich single-pass membrane protein 1 OS=Bos taurus OX=9913 GN=SSMEM1 PE=2 SV=1	SSMEM1	1	0.00561888	60.118	2	NMGGY(1)QIR	0.20159
	Q3T021	59	S	Spermatogenesis-associated protein 9 OS=Bos taurus OX=9913 GN=SPATA9 PE=2 SV=1	SPATA9	1	0.00074797	73.927	4	REPMQKPS(1)K	0.14211	1.126	0.979		1.11	0.89		1.387	1.151
	Q3T021	194	S	Spermatogenesis-associated protein 9 OS=Bos taurus OX=9913 GN=SPATA9 PE=2 SV=1	SPATA9	0.999993	1.08162e-17	135.62	3	NAFS(1)EPVLSEPLFPEGEIK	0.85895	0.821	1.038		0.546	1.05		0.951	1.202
	Q3T021	186	S	Spermatogenesis-associated protein 9 OS=Bos taurus OX=9913 GN=SPATA9 PE=2 SV=1	SPATA9	1	0.00140016	91.032	3	QNREES(1)ENFR	1.3756	1.174	1.193		0.803	0.94		0.985	1.026
	Q3T021	215	S	Spermatogenesis-associated protein 9 OS=Bos taurus OX=9913 GN=SPATA9 PE=2 SV=1	SPATA9	0.955608	0.00832912	48.907	3	S(0.956)LPEKPDS(0.022)IS(0.022)DRPK	-0.38579	0.988	1.133		0.718	1.057		0.864	1.144
	Q6Q137	423	S	Septin-7 OS=Bos taurus OX=9913 GN=SEPTIN7 PE=2 SV=2	SEPTIN7	0.999657	2.42104e-10	114.24	3	ILEQQNS(1)S(0.997)RT(0.004)LEK	1.4844	0.849	1.065	1.322	1.052	1.613	1.431	0.544	0.59	0.654
	Q6Q137	424	S	Septin-7 OS=Bos taurus OX=9913 GN=SEPTIN7 PE=2 SV=2	SEPTIN7	0.996635	0.00028831	69.935	3	ILEQQNS(1)S(0.997)RT(0.004)LEK	1.4844	0.728	1.015	1.1	1.134	1.818	1.552	0.532	0.544	0.651
	Q6Q137	14	S	Septin-7 OS=Bos taurus OX=9913 GN=SEPTIN7 PE=2 SV=2	SEPTIN7	0.999151	2.07667e-06	102.28	3	S(0.001)AAAEERS(0.999)VNS(0.96)S(0.022)T(0.018)MVAQQK	1.1481	1.183	1.036	1.197	1.044	1.091	0.975	0.941	1.018	0.759
	Q6Q137	17	S	Septin-7 OS=Bos taurus OX=9913 GN=SEPTIN7 PE=2 SV=2	SEPTIN7	0.960263	2.07667e-06	102.28	3	S(0.001)AAAEERS(0.999)VNS(0.96)S(0.022)T(0.018)MVAQQK	1.1481	1.238	1.232	1.308	0.984	0.954	1.063	0.837	0.807	0.804
	Q6Q137	18	S	Septin-7 OS=Bos taurus OX=9913 GN=SEPTIN7 PE=2 SV=2	SEPTIN7	0.401137	1.52924e-06	99.927	3	S(0.32)VNS(0.227)S(0.401)T(0.052)MVAQQK	0.064338
	Q6Q137	426	T	Septin-7 OS=Bos taurus OX=9913 GN=SEPTIN7 PE=2 SV=2	SEPTIN7	0.992581	2.42104e-10	100.97	3	ILEQQNS(0.922)S(0.085)RT(0.993)LEK	-0.73144	0.995	1.328	1.624	0.769	0.965	1.006	0.591	1.006	0.934
	Q6Q137	19	T	Septin-7 OS=Bos taurus OX=9913 GN=SEPTIN7 PE=2 SV=2	SEPTIN7	0.824411	5.91453e-10	117.2	3	S(0.005)VNS(0.059)S(0.111)T(0.824)MVAQQK	1.3899	1.139	1.234	1.447	0.838	1.078	1.184	0.689	0.77	0.81
	Q7PCK7	88	S	X-ray radiation resistance-associated protein 1 (Fragment) OS=Bos taurus OX=9913 GN=XRRA1 PE=2 SV=2	XRRA1	1	0.00228666	80.187	2	DGS(1)GDWVGGR	-0.33082
	Q7PCK7	524	S	X-ray radiation resistance-associated protein 1 (Fragment) OS=Bos taurus OX=9913 GN=XRRA1 PE=2 SV=2	XRRA1	0.994066	0.00166941	91.961	2	PALS(0.006)GS(0.994)QPK	0.15089
	Q7PCK7	248	S	X-ray radiation resistance-associated protein 1 (Fragment) OS=Bos taurus OX=9913 GN=XRRA1 PE=2 SV=2	XRRA1	0.562219	2.48538e-83	197.89	3	S(0.562)PS(0.438)KEMLESEAELTTEPPPTK	-0.80019
	Q7PCK7	250	S	X-ray radiation resistance-associated protein 1 (Fragment) OS=Bos taurus OX=9913 GN=XRRA1 PE=2 SV=2	XRRA1	0.525211	0.000808456	54.66	4	S(0.469)PS(0.525)KEMLES(0.006)EAELTTEPPPTK	0.34932
	A0A3Q1LGV4	182	T	Vesicle transport through interaction with t-SNAREs 1A OS=Bos taurus OX=9913 GN=VTI1A PE=4 SV=1	VTI1A	1	0.00467669	70.056	3	VLT(1)GMLRR	-4.2471
	A0A3Q1LLM3	310	T	Homer protein homolog 1 OS=Bos taurus OX=9913 GN=HOMER1 PE=4 SV=1	HOMER1	1	0.0215105	52.937	3	IFELT(1)ELR	3.8549
	A0A3Q1MJZ3	276	Y	Adaptor protein, phosphotyrosine interacting with PH domain and leucine zipper 2 OS=Bos taurus OX=9913 GN=APPL2 PE=4 SV=1	APPL2	1	0.0110084	65.672	2	AGY(1)LNLR	-1.3072
	Q3ZCF3	131	T	S-phase kinase-associated protein 1 OS=Bos taurus OX=9913 GN=SKP1 PE=2 SV=1	SKP1	1	0.00243212	73.082	4	GKT(1)PEEIRK	0.99945	0.95	0.871	1.528	0.889	0.794	0.999	0.896	0.964	0.98
	Q3T0G5	245	T	Pyridoxal phosphate homeostasis protein OS=Bos taurus OX=9913 GN=PLPBP PE=2 SV=1	PLPBP	0.656657	0.00851856	88.338	2	IGS(0.343)T(0.657)IFGER	-0.29458			1.353			1.078			0.985
	Q0IIM3	486	T	Heat shock protein 105 kDa OS=Bos taurus OX=9913 GN=HSPH1 PE=2 SV=1	HSPH1	0.998408	0.000113828	74.561	3	VNT(0.998)HGIFT(0.002)ISTASMVEK	-1.5403
	P33672	36	T	Proteasome subunit beta type-3 OS=Bos taurus OX=9913 GN=PSMB3 PE=1 SV=3	PSMB3	1	0.00709847	43.761	3	RFGIQAQMVT(1)T(1)DFQK	1.0826	1.284	1.116	0.401	1.258	0.863	0.835	1.209	1.313	0.919
	P33672	37	T	Proteasome subunit beta type-3 OS=Bos taurus OX=9913 GN=PSMB3 PE=1 SV=3	PSMB3	1	0.00709847	43.761	3	RFGIQAQMVT(1)T(1)DFQK	1.0826	1.284	1.116	0.401	1.258	0.863	0.835	1.209	1.313	0.919
	G3N284	327	T	Actin related protein T1 OS=Bos taurus OX=9913 GN=ACTRT1 PE=3 SV=1	ACTRT1	1	0.00740492	57.595	3	ELEQLAFRGT(1)PIK	-1.3383	1.281	1.019	1.495	1.105	1.042	0.793	1.307	1.052	0.711
	F1N3X1	18	T	Uncharacterized protein OS=Bos taurus OX=9913 GN=LOC100125949 PE=4 SV=2	LOC100125949	1	0.0152481	59.502	4	KPET(1)PLPQPPPQVK	-3.0535	1.162	1.092	1.161	1.089	0.961	0.961	1.042	0.895	0.844
	F1MR53	46	T	Uncharacterized protein OS=Bos taurus OX=9913 PE=4 SV=3	--	1	0.00204294	92.866	3	RET(1)LQENR	0.94204	0.761	0.94	1.398	1.032	1.216	1.355	0.837	0.849	0.82
	Q3SZV3	46	T	Elongation factor 1-gamma OS=Bos taurus OX=9913 GN=EEF1G PE=2 SV=1	EEF1G	0.787033	2.25326e-44	161.58	4	VLSAPPHFHFGQT(0.213)NRT(0.787)PEFLR	2.8839	0.776	0.908	1.321	1.287	0.976	1.031	0.728	1.181	1.311
	E1BNX7	25	T	DTW domain containing 2 OS=Bos taurus OX=9913 GN=DTWD2 PE=4 SV=2	DTWD2	0.969257	6.8346e-05	110.25	2	S(0.031)QT(0.969)PEEEEPR	1.0189
	E1BM25	717	T	Uncharacterized protein OS=Bos taurus OX=9913 PE=4 SV=3	--	0.995545	0.000182005	104.67	2	SNPLHT(0.996)PLDPEAAS(0.004)EVR	0.68602	0.969	1.114	1.187	0.985	0.92	1.058	0.832	1.085	1.047
	Q3T013	118	S	BCL2/adenovirus E1B 19 kDa protein-interacting protein 3-like OS=Bos taurus OX=9913 GN=BNIP3L PE=2 SV=1	BNIP3L	0.978679	7.52984e-46	179.19	4	DHS(0.021)S(0.979)QS(1)EEEVAEGEKEVDALKK	0.072791		0.669			0.74			1.329
	Q3T013	120	S	BCL2/adenovirus E1B 19 kDa protein-interacting protein 3-like OS=Bos taurus OX=9913 GN=BNIP3L PE=2 SV=1	BNIP3L	0.999993	7.52984e-46	179.19	2	DHS(0.108)S(0.892)QS(1)EEEVAEGEK	0.41664		0.71			0.782			1.293
	Q3T013	62	S	BCL2/adenovirus E1B 19 kDa protein-interacting protein 3-like OS=Bos taurus OX=9913 GN=BNIP3L PE=2 SV=1	BNIP3L	0.91351	8.0187e-09	112.39	3	NGGLEHVPS(0.914)S(0.168)S(0.283)S(0.635)IHNGDMEK	-1.3268		1.621			1.317			0.857
	Q3T013	64	S	BCL2/adenovirus E1B 19 kDa protein-interacting protein 3-like OS=Bos taurus OX=9913 GN=BNIP3L PE=2 SV=1	BNIP3L	0.509681	8.0187e-09	112.39	3	NGGLEHVPS(0.785)S(0.195)S(0.51)S(0.51)IHNGDMEK	-0.068183		1.547			1.295			0.832
	Q3T013	65	S	BCL2/adenovirus E1B 19 kDa protein-interacting protein 3-like OS=Bos taurus OX=9913 GN=BNIP3L PE=2 SV=1	BNIP3L	0.717001	8.0187e-09	112.39	4	NGGLEHVPS(0.494)S(0.283)S(0.506)S(0.717)IHNGDMEK	-0.082571		1.5			1.244			0.862
	Q3T013	164	S	BCL2/adenovirus E1B 19 kDa protein-interacting protein 3-like OS=Bos taurus OX=9913 GN=BNIP3L PE=2 SV=1	BNIP3L	0.999944	0.00201549	88.596	3	RS(1)VSLSMR	-0.52597		0.618			1.6			0.879
	Q3T013	166	S	BCL2/adenovirus E1B 19 kDa protein-interacting protein 3-like OS=Bos taurus OX=9913 GN=BNIP3L PE=2 SV=1	BNIP3L	0.821345	0.0163574	104.2	2	S(0.024)VS(0.821)LS(0.154)MR	0.033534		1.094			0.713			0.726
	Q3T013	137	S	BCL2/adenovirus E1B 19 kDa protein-interacting protein 3-like OS=Bos taurus OX=9913 GN=BNIP3L PE=2 SV=1	BNIP3L	0.999992	3.64617e-44	161.68	3	S(1)VDWVSDWSSRPENIPPK	0.6413		0.999			0.908			0.962
	E1B9U5	598	T	Fucose-1-phosphate guanylyltransferase OS=Bos taurus OX=9913 GN=FPGT PE=4 SV=2	FPGT	0.58458	0.00297282	62.466	2	KQS(0.344)DLET(0.585)S(0.012)Y(0.06)	-0.55465
	A0A3Q1NGU0	53	T	Chromosome 13 C20orf85 homolog OS=Bos taurus OX=9913 GN=C13H20orf85 PE=4 SV=1	C13H20orf85	1	0.00210654	77.42	2	CEEEPAT(1)PKPK	-0.31902
	A0A3Q1MU67	25	T	Cyclin-dependent kinase 1 OS=Bos taurus OX=9913 GN=CDK1 PE=3 SV=1	CDK1	1	0.00805245	44.193	3	HKT(1)T(1)GQVVAMK	-4.0021
	A0A3Q1MU67	26	T	Cyclin-dependent kinase 1 OS=Bos taurus OX=9913 GN=CDK1 PE=3 SV=1	CDK1	1	0.00805245	44.193	3	HKT(1)T(1)GQVVAMK	-4.0021
	A0A3Q1MP18	407	T	Reverse transcriptase domain-containing protein OS=Bos taurus OX=9913 PE=4 SV=1	--	0.962577	0.00416673	55.724	3	KAMT(0.963)NLDS(0.037)IFK	-0.28081
	P67827	321	T	Casein kinase I isoform alpha OS=Bos taurus OX=9913 GN=CSNK1A1 PE=1 SV=1	CSNK1A1	0.709558	0.00450035	43.244	3	AAQQAAS(0.01)S(0.03)S(0.102)GQGQQAQT(0.71)PT(0.149)GF	-1.9468
	E1BDQ8	220	T	MOK protein kinase OS=Bos taurus OX=9913 GN=MOK PE=3 SV=3	MOK	1	0.000247544	72.891	3	IHDVMGT(1)PAEK	0.44481
	A0A3Q1M6F1	168	T	Reverse transcriptase domain-containing protein OS=Bos taurus OX=9913 PE=4 SV=1	--	0.943036	0.00795261	47.712	2	VMT(0.943)NLAS(0.057)IFK	-2.6594
	Q3T0R1	60	T	40S ribosomal protein S18 OS=Bos taurus OX=9913 GN=RPS18 PE=2 SV=3	RPS18	1	6.80588e-06	107.35	2	AGELT(1)EDEVER	-1.7114			0.99			0.816			1.056
	A0A3Q1NBI1	266	T	Vav guanine nucleotide exchange factor 3 OS=Bos taurus OX=9913 GN=VAV3 PE=4 SV=1	VAV3	1	0.0320978	43.308	2	RDNET(1)LR	-0.3756
	A0A3Q1LU79	53	T	Pantothenate kinase 1 OS=Bos taurus OX=9913 GN=PANK1 PE=4 SV=1	PANK1	0.970798	0.0350477	42.317	2	KY(0.028)LT(0.971)S(0.971)NT(0.014)AY(0.016)GK	-4.1636
	A0A3Q1MHJ6	240	T	TBC1 domain family member 15 OS=Bos taurus OX=9913 GN=TBC1D15 PE=4 SV=1	TBC1D15	0.973773	0.0120147	41.227	3	REPVS(0.026)LEEWT(0.974)K	1.3586
	A0A3Q1M543	78	T	Reverse transcriptase domain-containing protein OS=Bos taurus OX=9913 PE=4 SV=1	--	0.556371	0.0158529	45.829	2	DT(0.444)T(0.556)GT(1)FHAK	0.35319
	A0A3Q1M543	80	T	Reverse transcriptase domain-containing protein OS=Bos taurus OX=9913 PE=4 SV=1	--	0.999785	0.0158529	45.829	2	DT(0.444)T(0.556)GT(1)FHAK	0.35319
	Q2TBP7	56	T	c-Myc-binding protein OS=Bos taurus OX=9913 GN=MYCBP PE=3 SV=3	MYCBP	1	5.84539e-18	138.28	3	HHLGAAT(1)PENPEIELLR	0.34905	0.883	1.049	0.736	0.917	1.194	0.979	1.166	1.159	1.075
	Q148G7	21	S	Dynactin subunit 6 OS=Bos taurus OX=9913 GN=DCTN6 PE=2 SV=1	DCTN6	1	5.53108e-18	131.18	3	IAPGAVVCVES(1)EIR	-0.72219	0.868	0.875	1.419	0.979	1.024	0.99	0.897	0.919	1.112
	Q3T000	114	S	Synaptobrevin homolog YKT6 OS=Bos taurus OX=9913 GN=YKT6 PE=2 SV=1	YKT6	0.999483	0.0103588	40.941	2	IDWPT(0.999)GS(0.999)PDT(0.001)IR	-1.177
	Q3T000	112	T	Synaptobrevin homolog YKT6 OS=Bos taurus OX=9913 GN=YKT6 PE=2 SV=1	YKT6	0.999424	0.0103588	40.941	2	IDWPT(0.999)GS(0.999)PDT(0.001)IR	-1.177
	Q3SZT2	61	S	N-ribosyldihydronicotinamide:quinone reductase 2 OS=Bos taurus OX=9913 GN=NQO2 PE=2 SV=1	NQO2	0.979991	5.28133e-11	78.552	3	DIT(0.002)GT(0.017)LS(0.98)NPGFFNYGVEAHK	2.5278
	Q2TBK0	317	S	Uncharacterized protein C6orf163 homolog OS=Bos taurus OX=9913 PE=2 SV=1	--	0.999991	3.88634e-17	134.83	3	KKT(1)PS(1)NLIIPENQTTPD	1.1355	0.967	0.942	1.105	1.022	0.967	1.067	1.031	0.978	1.146
	Q2TBK0	301	S	Uncharacterized protein C6orf163 homolog OS=Bos taurus OX=9913 PE=2 SV=1	--	1	8.40957e-30	161.48	2	LS(1)PGHADFILPER	-0.29689	1.019	1.061	1.134	0.977	1.038	0.946	1.031	1.034	0.965
	Q2TBK0	315	T	Uncharacterized protein C6orf163 homolog OS=Bos taurus OX=9913 PE=2 SV=1	--	0.999961	0.000180492	99.313	3	KKT(1)PS(1)NLIIPENQTTPD	1.1355	1.02	0.988	1.424	0.941	1.002	1.09	0.851	0.851	1.029
	Q2TBI5	45	S	Calcineurin subunit B type 2 OS=Bos taurus OX=9913 GN=PPP3R2 PE=2 SV=3	PPP3R2	0.954157	1.08452e-06	108.14	2	EFT(0.046)S(0.954)MPELQENPLVQR	-1.114	0.972	0.725	0.685	1.11	1.185	0.665	0.782	1.322	0.946
	Q2TBI5	36	S	Calcineurin subunit B type 2 OS=Bos taurus OX=9913 GN=PPP3R2 PE=2 SV=3	PPP3R2	0.853514	4.4872e-06	91.622	3	KLDLDS(0.023)S(0.124)S(0.854)ALS(1)VK	1.214	0.749	0.864	0.869	1.084	1.058	0.791	0.935	1.215	0.859
	Q2TBI5	39	S	Calcineurin subunit B type 2 OS=Bos taurus OX=9913 GN=PPP3R2 PE=2 SV=3	PPP3R2	0.999965	4.4872e-06	91.622	3	KLDLDS(0.023)S(0.124)S(0.854)ALS(1)VK	1.214	0.749	0.864	0.869	1.084	1.058	0.791	0.935	1.215	0.859
	Q2TA38	252	S	Tektin-4 OS=Bos taurus OX=9913 GN=TEKT4 PE=2 SV=1	TEKT4	0.422654	1.84233e-25	154.99	2	FEES(0.122)AS(0.423)T(0.423)PET(0.033)WAK	0.29586
	Q2TA38	235	S	Tektin-4 OS=Bos taurus OX=9913 GN=TEKT4 PE=2 SV=1	TEKT4	0.801985	0.000172515	70.094	4	Y(0.001)NNQS(0.802)T(0.197)DVQFYPHSAK	-0.10209
	Q2TA38	244	S	Tektin-4 OS=Bos taurus OX=9913 GN=TEKT4 PE=2 SV=1	TEKT4	0.999132	6.63345e-34	153.36	3	YNNQSTDVQFY(0.001)PHS(0.999)AK	-0.096905	1.019	0.893	1.172	1.355	0.926	0.827	1.194	1.068	0.897
	Q2TA38	16	T	Tektin-4 OS=Bos taurus OX=9913 GN=TEKT4 PE=2 SV=1	TEKT4	1	0.000608726	86.213	2	EPAPQT(1)VPACQLPR	0.30901	0.902	1.167	0.834	0.809	1.06	0.725	0.984	1.972	0.7
	Q2TA38	253	T	Tektin-4 OS=Bos taurus OX=9913 GN=TEKT4 PE=2 SV=1	TEKT4	0.830585	1.84233e-25	154.99	3	FEES(0.004)AS(0.165)T(0.831)PETWAK	0.14187	1.105	1.112	0.894	0.941	1.204	0.611	1.108	1.207	1.067
	Q2TA38	236	T	Tektin-4 OS=Bos taurus OX=9913 GN=TEKT4 PE=2 SV=1	TEKT4	0.607359	3.90908e-07	110.6	3	YNNQS(0.393)T(0.607)DVQFYPHSAK	-0.18481	0.97	1.029	1.053	1.146	0.973	1.005	1.202	0.965	0.917
	Q2TA16	495	S	Dynein regulatory complex subunit 2 OS=Bos taurus OX=9913 GN=CCDC65 PE=2 SV=1	CCDC65	0.996462	1.23658e-44	164.69	3	KPPATYNIIEAAHVVS(0.996)HT(0.004)L	-0.71236	0.801	0.841	1.63	0.731	0.883	1.375	0.746	0.838	1.308
	Q2TA08	182	S	BAG family molecular chaperone regulator 5 OS=Bos taurus OX=9913 GN=BAG5 PE=2 SV=1	BAG5	0.99988	0.000215741	70.452	4	KQPSLPLSEDAHPS(1)VAK	-0.40782
	Q2T9S4	291	S	Glycerol-3-phosphate phosphatase OS=Bos taurus OX=9913 GN=PGP PE=2 SV=1	PGP	0.990071	1.82993e-05	85.937	3	DVKS(0.99)NQES(0.01)DCMAK	-0.059769	1.007	0.885	0.821	1.114	0.933	0.891	1.053	0.903	0.848
	Q2T9S4	311	S	Glycerol-3-phosphate phosphatase OS=Bos taurus OX=9913 GN=PGP PE=2 SV=1	PGP	0.998185	0.000380302	61.276	3	MVPDFY(0.002)VDS(0.998)IADLLPALQG	1.329	0.684	0.55	0.916	0.85	1.469	0.882	0.787	0.868	1.525
	Q2T9S4	285	S	Glycerol-3-phosphate phosphatase OS=Bos taurus OX=9913 GN=PGP PE=2 SV=1	PGP	0.795311	1.32509e-10	121.42	3	TILTLTGVS(0.205)S(0.795)LR	-1.3647	0.697	0.858	0.65	1.082	1.024	0.847	1.231	1.094	1.138
	Q2T9S2	36	S	Uncharacterized protein LOC780805 OS=Bos taurus OX=9913 GN=LOC780805 PE=2 SV=1	LOC780805	1	4.26202e-05	87.208	4	AYHQLALQVHPDKNS(1)ENR	-2.1169
	Q2T9S2	15	S	Uncharacterized protein LOC780805 OS=Bos taurus OX=9913 GN=LOC780805 PE=2 SV=1	LOC780805	0.94568	1.03874e-24	139.08	3	VLGVPQNAS(0.946)S(0.044)S(0.011)DIKK	0.49781
	Q2T9P2	148	S	DnaJ (Hsp40) homolog, subfamily C, member 5 gamma OS=Bos taurus OX=9913 GN=DNAJC5G PE=2 SV=1	DNAJC5G	1	3.85239e-08	119.54	3	NAS(1)NVQHQPPRS(1)GHR	0.83806	1.738	1.551	2.942	0.546	0.558	0.667	0.581	0.466	0.405
	Q2T9P2	157	S	DnaJ (Hsp40) homolog, subfamily C, member 5 gamma OS=Bos taurus OX=9913 GN=DNAJC5G PE=2 SV=1	DNAJC5G	1	6.11434e-05	89.344	3	NAS(1)NVQHQPPRS(1)GHR	0.83806	2.096	1.495	2.614	0.45	0.529	0.544	0.698	0.425	0.542
	Q2T9P2	12	S	DnaJ (Hsp40) homolog, subfamily C, member 5 gamma OS=Bos taurus OX=9913 GN=DNAJC5G PE=2 SV=1	DNAJC5G	0.870633	5.0958e-63	193.77	2	QLS(0.871)KS(0.132)GS(0.975)T(0.022)LYAVLELK	3.0702	1.049	0.737	1.354	1.047	0.922	1.114	1.109	0.918	1.023
	Q2T9P2	14	S	DnaJ (Hsp40) homolog, subfamily C, member 5 gamma OS=Bos taurus OX=9913 GN=DNAJC5G PE=2 SV=1	DNAJC5G	0.461069	8.79751e-07	101.2	3	S(0.461)GS(0.461)T(0.078)LYAVLELK	0.48158
	Q2T9P2	16	S	DnaJ (Hsp40) homolog, subfamily C, member 5 gamma OS=Bos taurus OX=9913 GN=DNAJC5G PE=2 SV=1	DNAJC5G	0.975328	5.0958e-63	193.77	2	QLS(0.871)KS(0.132)GS(0.975)T(0.022)LYAVLELK	3.0702	1.05	0.736	1.361	1.048	0.922	1.118	1.108	0.913	1.02
	Q2T9P2	17	T	DnaJ (Hsp40) homolog, subfamily C, member 5 gamma OS=Bos taurus OX=9913 GN=DNAJC5G PE=2 SV=1	DNAJC5G	0.399653	0.000124714	80.412	4	QLS(0.801)KS(0.4)GS(0.4)T(0.4)LYAVLELK	1.2259
	Q2T9M8	20	S	Synaptosomal-associated protein OS=Bos taurus OX=9913 GN=SNAP23 PE=2 SV=1	SNAP23	0.99452	2.12262e-10	81.807	3	ANQVT(0.002)DES(0.995)LES(0.422)T(0.581)RR	1.3902	1.099	1.077	0.985	0.888	0.996	0.916	1.163	0.83	0.912
	Q2T9M8	23	S	Synaptosomal-associated protein OS=Bos taurus OX=9913 GN=SNAP23 PE=2 SV=1	SNAP23	0.838524	1.00054e-30	161.08	3	ANQVTDES(0.001)LES(0.839)T(0.161)RR	-0.28016	1.268	1.451	1.417	0.627	1.207	1.223	0.486	0.399	0.38
	Q2T9M8	110	S	Synaptosomal-associated protein OS=Bos taurus OX=9913 GN=SNAP23 PE=2 SV=1	SNAP23	0.996974	5.76814e-82	207.37	3	ATWGDGGDNS(0.997)PS(0.003)NIVSK	-1.0573	0.7	0.923	1.253	0.748	1.02	1.157	0.824	1.071	1.125
	Q2T9M8	161	S	Synaptosomal-associated protein OS=Bos taurus OX=9913 GN=SNAP23 PE=2 SV=1	SNAP23	1	1.25067e-121	218.4	4	ITNDAREDEMEDNLT(1)QVGS(1)ILGNLK	-1.4055	1.068	1.317	1.416	0.58	1.425	1.164	0.513	0.48	0.547
	Q2T9M8	136	S	Synaptosomal-associated protein OS=Bos taurus OX=9913 GN=SNAP23 PE=2 SV=1	SNAP23	0.999997	8.51707e-285	313.61	2	VTNGQPQQATAGAAS(1)GGYIK	0.44667	0.736	1.011	0.823	1.026	2.027	1.828	0.386	0.433	0.298
	Q2T9M8	24	T	Synaptosomal-associated protein OS=Bos taurus OX=9913 GN=SNAP23 PE=2 SV=1	SNAP23	0.856282	1.00054e-30	161.08	2	ANQVT(0.04)DES(0.959)LES(0.144)T(0.856)RR	-0.32436	1.179	1.206	1.164	0.777	1.084	1.047	0.88	0.661	0.705
	Q2T9M8	157	T	Synaptosomal-associated protein OS=Bos taurus OX=9913 GN=SNAP23 PE=2 SV=1	SNAP23	1	7.99559e-39	158.31	3	ITNDAREDEMEDNLT(1)QVGS(1)ILGNLK	-0.39907	1.163	1.484	1.54	0.454	1.371	0.972	0.496	0.442	0.535
	Q2T9M4	55	S	Dynein regulatory complex subunit 7 OS=Bos taurus OX=9913 GN=DRC7 PE=2 SV=1	DRC7	0.999998	4.89218e-24	164.2	2	KLS(1)EIEVSVPEK	0.53842	1.256	1.267	1.922	0.861	1.165	1.058	0.542	0.494	0.53
	Q2NL26	224	S	Transketolase-like protein 1 OS=Bos taurus OX=9913 GN=TKTL1 PE=2 SV=1	TKTL1	1	1.43419e-25	148.75	4	GIPS(1)VEDAENWHGKPMPK	2.9843	1.104	1.008	1.037	1.097	1.158	1.058	0.999	0.945	0.942
	Q2NL26	322	S	Transketolase-like protein 1 OS=Bos taurus OX=9913 GN=TKTL1 PE=2 SV=1	TKTL1	0.987852	0.000437872	85.536	2	NST(0.012)FS(0.988)DIFK	0.24177	1.03	1.061	1.026	0.994	1.114	1.014	1.079	1.124	0.906
	Q2NL21	26	S	DnaJ homolog subfamily C member 11 OS=Bos taurus OX=9913 GN=DNAJC11 PE=2 SV=1	DNAJC11	1	7.30125e-07	109.44	2	REAS(1)CEELK	0.14488	1.14	0.841	1.079	1.083	1.019	0.936	1.117	0.99	1.021
	Q2NL21	448	S	DnaJ homolog subfamily C member 11 OS=Bos taurus OX=9913 GN=DNAJC11 PE=2 SV=1	DNAJC11	1	0.012939	60.598	2	LMQES(1)VRR	-0.085363	1.151	0.943	1.294	1.101	1.195	1.034	0.826	0.853	0.803
	Q2NL21	426	S	DnaJ homolog subfamily C member 11 OS=Bos taurus OX=9913 GN=DNAJC11 PE=2 SV=1	DNAJC11	0.967628	4.93183e-24	162.76	2	QRES(0.968)T(0.032)ATDILQK	1.4716	1.229	1.085	1.209	1.266	1.222	1.189	0.799	0.558	0.609
	Q2NL21	427	T	DnaJ homolog subfamily C member 11 OS=Bos taurus OX=9913 GN=DNAJC11 PE=2 SV=1	DNAJC11	0.499999	4.93183e-24	162.76	3	QRES(0.5)T(0.5)ATDILQK	0.51953	1.205	1.071	1.272	1.249	1.38	1.123	0.79	0.574	0.523
	Q2NL21	99	T	DnaJ homolog subfamily C member 11 OS=Bos taurus OX=9913 GN=DNAJC11 PE=2 SV=1	DNAJC11	1	0.00913436	49.3	3	RRT(1)PAEIR	0.69328	0.95	0.945	1.031	1.292	0.895	0.939	1.228	0.84	1.101
	Q2NKZ7	192	S	Protein tyrosine phosphatase mitochondrial 1 OS=Bos taurus OX=9913 GN=PTPMT1 PE=2 SV=1	PTPMT1	0.999956	2.35883e-05	84.41	4	HQS(1)LGHSVYVHCK	-0.65231
	Q2NKZ7	196	S	Protein tyrosine phosphatase mitochondrial 1 OS=Bos taurus OX=9913 GN=PTPMT1 PE=2 SV=1	PTPMT1	0.992437	1.89851e-05	84.859	4	HQSLGHS(0.992)VY(0.008)VHCK	0.080517	1.42	1.007	0.775	1.202	0.836	0.899	1.532	0.865	0.736
	Q2NKZ7	236	S	Protein tyrosine phosphatase mitochondrial 1 OS=Bos taurus OX=9913 GN=PTPMT1 PE=2 SV=1	PTPMT1	1	0.00397649	108.4	3	IRS(1)HIYIR	0.3461	1.33	0.818	0.955	1.134	1.059	1.005	1.115	0.782	1.014
	Q2NKZ7	50	S	Protein tyrosine phosphatase mitochondrial 1 OS=Bos taurus OX=9913 GN=PTPMT1 PE=2 SV=1	PTPMT1	0.967551	0.00477996	46.971	3	S(0.968)PAS(0.033)CPAVGGS(1)PLRR	0.43203
	Q2NKZ7	53	S	Protein tyrosine phosphatase mitochondrial 1 OS=Bos taurus OX=9913 GN=PTPMT1 PE=2 SV=1	PTPMT1	0.593324	0.000174686	62.589	2	S(0.407)PAS(0.593)CPAVGGSPLR	0.95801
	Q2NKZ7	60	S	Protein tyrosine phosphatase mitochondrial 1 OS=Bos taurus OX=9913 GN=PTPMT1 PE=2 SV=1	PTPMT1	0.999999	6.0996e-05	74.732	3	SPASCPAVGGS(1)PLRR	1.2184	0.972	1.149	0.918	1.085	0.881	1.03	1.052	0.989	1.075
	Q2KJ46	507	S	26S proteasome non-ATPase regulatory subunit 3 OS=Bos taurus OX=9913 GN=PSMD3 PE=2 SV=1	PSMD3	1	0.0168647	69.346	2	DLES(1)AEER	0.29455	1.032	0.982	0.967	1.113	0.875	1.046	1.203	1.051	0.919
	Q2KJ46	418	S	26S proteasome non-ATPase regulatory subunit 3 OS=Bos taurus OX=9913 GN=PSMD3 PE=2 SV=1	PSMD3	1	0.00465992	73.082	2	IS(1)LADIAQK	0.95979	0.972	0.801	0.86	1.159	0.863	0.992	1.065	1.04	1.515
	Q2KJ46	63	S	26S proteasome non-ATPase regulatory subunit 3 OS=Bos taurus OX=9913 GN=PSMD3 PE=2 SV=1	PSMD3	1	4.36926e-06	97.203	3	TAAAAAEHS(1)QR	2.0343	1.16	1.225	1.208	1.011	0.916	1.065	0.84	0.785	0.879
	Q2KIV8	204	S	Glutathione S-transferase OS=Bos taurus OX=9913 GN=GSTM3 PE=1 SV=1	GSTM3	1	0.00136079	101.89	2	IATYMQS(1)DR	0.50446	1.151	0.917	1.026	1.16	0.934	0.921	1.112	1.058	0.957
	Q2KIV8	77	S	Glutathione S-transferase OS=Bos taurus OX=9913 GN=GSTM3 PE=1 SV=1	GSTM3	1	2.50832e-08	149.02	3	NRLT(1)QS(1)NAILR	-1.8062	1.08	0.99	1.067	1.003	1.09	0.907	1.023	1.085	0.961
	Q2KIV8	143	S	Glutathione S-transferase OS=Bos taurus OX=9913 GN=GSTM3 PE=1 SV=1	GSTM3	1	0.011011	93.345	2	QFS(1)LFLGK	0.27331	1.043	0.898	0.897	1.226	1.144	0.921	1.263	1.062	0.775
	Q2KIV8	48	S	Glutathione S-transferase OS=Bos taurus OX=9913 GN=GSTM3 PE=1 SV=1	GSTM3	1	2.68147e-62	186.62	4	YTCGEAPDYDKS(1)QWLDVK	-1.2227	1.105	1.035	1.01	1.137	1.069	0.878	1.248	0.979	0.782
	Q2KIV8	6	S	Glutathione S-transferase OS=Bos taurus OX=9913 GN=GSTM3 PE=1 SV=1	GSTM3	1	2.01948e-13	132.06	2	S(1)MVLGYWDIR	-1.2277	1.027	1.053	1.167	1.009	1.101	0.933	1.052	0.968	0.908
	Q2KIV8	150	S	Glutathione S-transferase OS=Bos taurus OX=9913 GN=GSTM3 PE=1 SV=1	GSTM3	0.998486	0.00924404	110.84	2	Y(0.002)S(0.998)WFAGEK	-0.48075	1.048	0.953	1.009	1.073	1.03	0.919	1.187	1.03	0.971
	Q2KIV8	94	T	Glutathione S-transferase OS=Bos taurus OX=9913 GN=GSTM3 PE=1 SV=1	GSTM3	1	9.02542e-07	101.53	2	KHNMCGDT(1)EEER	-0.40054	1.25	0.906	1.012	1.194	0.881	0.767	1.393	1.043	0.855
	Q2KIV8	75	T	Glutathione S-transferase OS=Bos taurus OX=9913 GN=GSTM3 PE=1 SV=1	GSTM3	1	0.000691124	78.191	3	NRLT(1)QS(1)NAILR	-1.8062	1.278	1.016	0.929	1.002	0.915	0.989	1.15	0.975	0.949
	Q2KIV8	38	T	Glutathione S-transferase OS=Bos taurus OX=9913 GN=GSTM3 PE=1 SV=1	GSTM3	0.995853	0.00356616	79.489	3	RY(0.004)T(0.996)CGEAPDYDK	0.0636	1.089	0.806	1.047	1.08	0.899	0.99	1.171	1.09	1.056
	Q2KIV8	37	Y	Glutathione S-transferase OS=Bos taurus OX=9913 GN=GSTM3 PE=1 SV=1	GSTM3	0.804774	2.8609e-07	113.24	2	Y(0.805)T(0.195)CGEAPDYDK	-1.2614	1.04	0.923	1.081	0.993	0.969	0.957	1.13	1.017	1.103
	Q2KIV8	45	Y	Glutathione S-transferase OS=Bos taurus OX=9913 GN=GSTM3 PE=1 SV=1	GSTM3	0.999988	0.00211075	71.176	2	YTCGEAPDY(1)DK	0.057726	1.009	1.006	1.034	1.08	0.969	0.929	1.081	1.025	1.067
	Q2KIJ8	194	S	DnaJ homolog subfamily C member 5B OS=Bos taurus OX=9913 GN=DNAJC5B PE=2 SV=1	DNAJC5B	0.999974	0.000943175	85.536	2	EEPRS(1)YCTDS	-1.6615	1.159	0.991	1.925	0.784	1.189	1.252	0.624	0.609	0.752
	Q2KIJ8	31	S	DnaJ homolog subfamily C member 5B OS=Bos taurus OX=9913 GN=DNAJC5B PE=2 SV=1	DNAJC5B	1	0.000910393	73.881	3	GAS(1)NEEIKK	1.2804	1.098	0.819	1.341	1.142	0.685	1.204	1.131	0.933	1.088
	Q2KI56	225	S	COP9 signalosome complex subunit 7b OS=Bos taurus OX=9913 GN=COPS7B PE=2 SV=1	COPS7B	0.725918	0.000116395	69.462	3	AT(0.098)AS(0.726)S(0.393)S(0.783)AQEMEQQLAER	-1.3548
	Q2KI56	226	S	COP9 signalosome complex subunit 7b OS=Bos taurus OX=9913 GN=COPS7B PE=2 SV=1	COPS7B	0.646447	4.80098e-08	115.74	2	AT(0.001)AS(0.393)S(0.646)S(0.959)AQEMEQQLAER	-1.8749
	Q2KI56	227	S	COP9 signalosome complex subunit 7b OS=Bos taurus OX=9913 GN=COPS7B PE=2 SV=1	COPS7B	0.968529	1.46704e-70	193.64	2	ATASS(0.031)S(0.969)AQEMEQQLAER	0.17157
	Q2KI35	54	S	Sorting nexin 6 OS=Bos taurus OX=9913 GN=SNX6 PE=2 SV=1	SNX6	0.5	0.0139121	60.019	3	S(0.5)S(0.5)LPNFK	-0.16946
	Q2KI35	55	S	Sorting nexin 6 OS=Bos taurus OX=9913 GN=SNX6 PE=2 SV=1	SNX6	0.5	0.0139121	60.019	3	S(0.5)S(0.5)LPNFK	-0.16946
	Q2HJH9	119	S	Programmed cell death protein 5 OS=Bos taurus OX=9913 GN=PDCD5 PE=2 SV=3	PDCD5	0.626952	0.00754223	56.514	2	KVMDS(0.627)DEDDDY(0.373)	-1.7758
	Q2HJH9	88	S	Programmed cell death protein 5 OS=Bos taurus OX=9913 GN=PDCD5 PE=2 SV=3	PDCD5	1	0.0067241	50.966	3	VS(1)EQGLIEILEK	-1.4753
	Q29RL1	556	S	Cilia- and flagella-associated protein 206 OS=Bos taurus OX=9913 GN=CFAP206 PE=2 SV=2	CFAP206	0.97096	0.000133779	69.979	5	KVT(0.01)HS(0.971)VQT(0.019)DHSHMR	0.99049	1.031	1.587	0.969	1.001	0.923	0.775	1.158	0.961	0.788
	Q29455	177	S	DnaJ homolog subfamily C member 5 OS=Bos taurus OX=9913 GN=DNAJC5 PE=1 SV=1	DNAJC5	0.522126	1.12261e-19	89.763	3	EAADTPIVIQPAS(0.522)AT(0.208)ET(0.238)T(0.031)QLT(0.002)ADS(0.009)HPS(0.896)YHT(0.094)DGFN	0.32053	1.041	0.918	1.372	0.865	1.302	1.198	0.466	0.628	0.885
	Q29455	191	S	DnaJ homolog subfamily C member 5 OS=Bos taurus OX=9913 GN=DNAJC5 PE=1 SV=1	DNAJC5	0.896062	6.22063e-28	109.99	3	EAADTPIVIQPAS(0.522)AT(0.208)ET(0.238)T(0.031)QLT(0.002)ADS(0.009)HPS(0.896)YHT(0.094)DGFN	0.32053	1.012	0.977	1.301	0.885	1.137	1.144	0.568	0.769	0.921
	Q29455	8	S	DnaJ homolog subfamily C member 5 OS=Bos taurus OX=9913 GN=DNAJC5 PE=1 SV=1	DNAJC5	0.361137	0.000681434	61.276	3	S(0.361)LS(0.361)T(0.092)S(0.092)GES(0.092)LY(0.002)HVLGLDK	0.60869
	Q29455	12	S	DnaJ homolog subfamily C member 5 OS=Bos taurus OX=9913 GN=DNAJC5 PE=1 SV=1	DNAJC5	0.794874	1.99991e-123	240.25	3	S(0.043)LS(0.135)T(0.44)S(0.795)GES(0.587)LYHVLGLDK	-0.042911	0.75	0.723	1.156	1.268	1.058	1.03	0.842	1.036	1.078
	Q29455	15	S	DnaJ homolog subfamily C member 5 OS=Bos taurus OX=9913 GN=DNAJC5 PE=1 SV=1	DNAJC5	0.994829	1.99991e-123	240.25	2	S(0.236)LS(0.125)T(0.321)S(0.323)GES(0.995)LYHVLGLDK	0.80665	1.011	0.715	1.19	1.221	0.887	1.017	0.911	0.994	0.99
	Q29455	11	T	DnaJ homolog subfamily C member 5 OS=Bos taurus OX=9913 GN=DNAJC5 PE=1 SV=1	DNAJC5	0.478766	1.99991e-123	240.25	3	S(0.024)LS(0.206)T(0.479)S(0.479)GES(0.811)LY(0.001)HVLGLDK	-1.0745
	Q1RMP7	7	S	Probable inactive peptidyl-prolyl cis-trans isomerase-like 6 OS=Bos taurus OX=9913 GN=PPIL6 PE=2 SV=1	PPIL6	0.999985	6.35681e-14	129.65	2	ASQQHS(1)VPCISR	-0.36486	1.036	0.887	1.265	0.934	0.998	1.079	0.837	1.028	1.099
	Q1RMP7	12	S	Probable inactive peptidyl-prolyl cis-trans isomerase-like 6 OS=Bos taurus OX=9913 GN=PPIL6 PE=2 SV=1	PPIL6	0.996342	5.3117e-06	73.213	3	ASQQHS(0.004)VPCIS(0.996)R	-0.39629	0.994	0.798	1.442	0.85	0.809	1.196	1.134	0.961	1.024
	Q1RMP7	14	S	Probable inactive peptidyl-prolyl cis-trans isomerase-like 6 OS=Bos taurus OX=9913 GN=PPIL6 PE=2 SV=1	PPIL6	1	5.3117e-06	73.213	2	S(1)PPEQPLQVK	0.69168	1.067	0.961	1.099	1.137	0.986	0.928	1.028	0.924	1.078
	Q17QU5	43	S	Target of rapamycin complex subunit LST8 OS=Bos taurus OX=9913 GN=MLST8 PE=2 SV=1	MLST8	0.999986	3.78697e-05	90.1	3	TVQHQDS(1)QVNALEITPDR	1.9065
	Q2TBU3	173	S	Golgi SNAP receptor complex member 1 OS=Bos taurus OX=9913 GN=GOSR1 PE=2 SV=1	GOSR1	1	0.0121098	50.897	3	EHDHLRNS(1)DR	-0.60674
	Q2YDE4	5	S	Proteasome subunit alpha type-6 OS=Bos taurus OX=9913 GN=PSMA6 PE=1 SV=1	PSMA6	0.704885	0.00846853	112.94	2	GS(0.705)S(0.295)AGFDR	2.4071	1.045	0.728	1.127	1.305	0.554	0.995	1.362	1.018	0.998
	Q2YDP2	46	S	Sad1 and UNC84 domain containing 5 OS=Bos taurus OX=9913 GN=SUN5 PE=2 SV=1	SUN5	0.99639	2.56817e-05	81.553	3	MT(0.004)EAPLS(0.996)NAS(1)DAFLLPVR	-0.49818
	Q2YDP2	49	S	Sad1 and UNC84 domain containing 5 OS=Bos taurus OX=9913 GN=SUN5 PE=2 SV=1	SUN5	0.999994	2.71465e-82	205.13	2	MTEAPLSNAS(1)DAFLLPVR	-0.85618	0.786	0.974	1.635	0.814	0.975	1.063	0.899	0.931	1.118
	Q2YDP2	7	S	Sad1 and UNC84 domain containing 5 OS=Bos taurus OX=9913 GN=SUN5 PE=2 SV=1	SUN5	0.9622	1.58501e-12	123.24	3	S(0.517)S(0.517)RS(0.962)PEDS(0.005)CDQPENVAHVSR	0.1955	1.185	1.092	1.848	0.969	0.878	0.91	0.936	0.598	0.884
	Q2YDP2	11	S	Sad1 and UNC84 domain containing 5 OS=Bos taurus OX=9913 GN=SUN5 PE=2 SV=1	SUN5	0.268613	8.36442e-06	86.539	3	S(0.267)S(0.267)RS(0.197)PEDS(0.269)CDQPENVAHVSR	-0.74792
	Q2YDP2	22	S	Sad1 and UNC84 domain containing 5 OS=Bos taurus OX=9913 GN=SUN5 PE=2 SV=1	SUN5	1	8.65414e-05	90.464	3	SPEDSCDQPENVAHVS(1)R	-0.85128	1.363	1.013	0.68	0.997	0.896	1.193	1.192	0.97	0.835
	Q2YDP2	4	S	Sad1 and UNC84 domain containing 5 OS=Bos taurus OX=9913 GN=SUN5 PE=2 SV=1	SUN5	0.516575	1.58501e-12	123.24	3	S(0.517)S(0.517)RS(0.962)PEDS(0.005)CDQPENVAHVSR	0.1955	1.185	1.092	1.848	0.969	0.878	0.91	0.936	0.598	0.884
	Q2YDP2	5	S	Sad1 and UNC84 domain containing 5 OS=Bos taurus OX=9913 GN=SUN5 PE=2 SV=1	SUN5	0.516575	1.58501e-12	123.24	3	S(0.517)S(0.517)RS(0.962)PEDS(0.005)CDQPENVAHVSR	0.1955	1.185	1.092	1.848	0.969	0.878	0.91	0.936	0.598	0.884
	Q32KR5	431	S	Intraflagellar transport 52 OS=Bos taurus OX=9913 GN=IFT52 PE=2 SV=1	IFT52	0.744488	0.000796353	56.817	5	KLNQEHDIDT(0.256)RHS(0.744)R	1.8257
	Q3SZB7	208	S	Fructose-1,6-bisphosphatase 1 OS=Bos taurus OX=9913 GN=FBP1 PE=2 SV=3	FBP1	0.999977	9.47636e-09	112.16	3	KKGS(1)IYS(1)LNEGYAK	-1.4245	0.639	0.893	0.747	0.927	0.845	0.904	1.163	1.14	1.116
	Q3SZB7	211	S	Fructose-1,6-bisphosphatase 1 OS=Bos taurus OX=9913 GN=FBP1 PE=2 SV=3	FBP1	0.999971	1.38149e-06	103.9	3	KKGS(1)IYS(1)LNEGYAK	-1.4245	0.624	0.915	0.637	0.975	0.819	0.906	1.19	1.225	1.146
	Q3SZA0	297	S	COP9 signalosome complex subunit 4 OS=Bos taurus OX=9913 GN=COPS4 PE=2 SV=1	COPS4	0.974489	1.79296e-09	115.8	2	ATT(0.004)ADGS(0.974)S(0.022)ILDR	2.8319	0.935	1.234	1.002	0.978	1.121	1.018	0.986	0.907	0.996
	Q3SZA0	340	S	COP9 signalosome complex subunit 4 OS=Bos taurus OX=9913 GN=COPS4 PE=2 SV=1	COPS4	0.999789	0.00332322	75.764	2	IAS(1)QMITEGR	-0.27071	0.874	1.28	1.076	0.907	1.248	0.912	1.07	0.884	0.922
	Q3SZ15	86	S	Eukaryotic translation elongation factor 1 epsilon 1 OS=Bos taurus OX=9913 GN=EEF1E1 PE=2 SV=1	EEF1E1	0.574299	2.81645e-34	155.79	4	VDGHS(0.574)S(0.426)KDDIHTVLK	0.11102	1.111	0.834		1.026	1.007		1.025	1.034
	Q3SZ15	87	S	Eukaryotic translation elongation factor 1 epsilon 1 OS=Bos taurus OX=9913 GN=EEF1E1 PE=2 SV=1	EEF1E1	0.85107	1.38384e-17	130.01	5	VDGHS(0.149)S(0.851)KDDIHTVLK	-0.094688	1.152	0.847		0.999	1.101		1.117	1.01
	Q3SYS7	33	S	IQ domain-containing protein F1 OS=Bos taurus OX=9913 GN=IQCF1 PE=2 SV=1	IQCF1	0.994858	9.74401e-200	278.28	2	GLVENSLPSEPS(0.995)PT(0.005)LEK	-0.9238	1.136	0.899	1.267	1.218	1.018	0.906	1.273	0.918	1.008
	Q3SYS7	59	S	IQ domain-containing protein F1 OS=Bos taurus OX=9913 GN=IQCF1 PE=2 SV=1	IQCF1	0.999817	0.00656098	58.172	3	S(1)GVVTKPQK	0.29215	1.293	1.09	1.339	1.622	0.789	1.089	1.183	0.827	0.34
	Q3SX42	199	S	Charged multivesicular body protein 2b OS=Bos taurus OX=9913 GN=CHMP2B PE=2 SV=1	CHMP2B	0.836668	0.00378749	73.927	2	S(0.028)T(0.135)IS(0.837)DEEIER	-0.085847
	Q3MHE8	178	S	Signal recognition particle receptor subunit alpha OS=Bos taurus OX=9913 GN=SRPRA PE=2 SV=1	SRPRA	0.999879	6.48342e-05	84.653	3	KEGS(1)DGPLATSK	-0.027377	1.116	0.971	1.009	1.075	1.061	1.021	0.922	1.091	1.084
	Q3B7M2	41	S	Hydroxyacylglutathione hydrolase, mitochondrial OS=Bos taurus OX=9913 GN=HAGH PE=2 SV=3	HAGH	0.999599	7.0914e-11	145	3	KS(1)LTVDQGTMK	-0.29129	0.946	1.018	1.133	0.902	1.149	1.149	0.804	0.93	0.888
	Q3B7M2	32	S	Hydroxyacylglutathione hydrolase, mitochondrial OS=Bos taurus OX=9913 GN=HAGH PE=2 SV=3	HAGH	1	1.25764e-11	122.49	4	LGLGPALLGS(1)LHHLGLR	-1.1362	0.902	1.139	1.148	0.84	1.123	1.009	0.791	1.104	0.859
	Q32PB2	17	S	RIIa domain-containing protein 1 OS=Bos taurus OX=9913 GN=RIIAD1 PE=4 SV=1	RIIAD1	0.996434	2.7082e-26	156.96	3	GLYPET(0.004)LS(0.996)PEQLEK	0.62254	1.07	0.888	1.33	0.941	0.869	1.04	0.957	0.989	1.03
	Q32PA4	105	S	14 kDa phosphohistidine phosphatase OS=Bos taurus OX=9913 GN=PHPT1 PE=2 SV=1	PHPT1	0.894297	0.0250439	40.373	3	AQHS(0.023)VS(0.894)T(0.083)EK	-1.0286
	Q32LN1	65	S	Ubiquitin-conjugating enzyme E2 H OS=Bos taurus OX=9913 GN=UBE2H PE=2 SV=1	UBE2H	0.656613	0.0203361	55.718	2	S(0.657)PS(0.343)IGFMNK	1.8119
	Q32LM6	42	S	Protein lin-7 homolog A OS=Bos taurus OX=9913 GN=LIN7A PE=2 SV=1	LIN7A	1	0.00294616	60.55	3	LQES(1)GEVPVHK	0.44541	1.021	1.019	1.248	0.984	0.85	1.358	0.965	0.864	0.843
	Q3SZT4	121	S	Testis-expressed protein 29 OS=Bos taurus OX=9913 GN=TEX29 PE=2 SV=1	TEX29	1	2.97436e-11	78.43	3	APS(1)VERPQS(1)K	0.096635	1.101	1.221	1.463	0.867	0.997	0.95	0.672	0.749	1.019
	Q3SZT4	127	S	Testis-expressed protein 29 OS=Bos taurus OX=9913 GN=TEX29 PE=2 SV=1	TEX29	1	0.0125659	41.621	3	APS(1)VERPQS(1)K	0.096635	0.404	0.341	0.538	0.848	0.526	0.773	1.609	1.677	2.491
	Q3SZT4	98	S	Testis-expressed protein 29 OS=Bos taurus OX=9913 GN=TEX29 PE=2 SV=1	TEX29	1	1.27984e-144	226.44	3	EVPT(1)EAPVS(1)AK	-1.0275	0.99	0.801	1.29	0.978	0.86	0.926	1.073	0.973	1.232
	Q3SZT4	101	S	Testis-expressed protein 29 OS=Bos taurus OX=9913 GN=TEX29 PE=2 SV=1	TEX29	0.999976	8.83055e-66	178.36	4	EKEVPT(0.002)EAPVS(0.998)AKS(1)S(1)VQVETQPPSSAGAGSK	-0.87104	1.048	0.856	1.496	0.973	0.84	0.902	1.019	0.875	1.123
	Q3SZT4	102	S	Testis-expressed protein 29 OS=Bos taurus OX=9913 GN=TEX29 PE=2 SV=1	TEX29	0.999989	1.27984e-144	226.44	4	EKEVPT(0.002)EAPVS(0.998)AKS(1)S(1)VQVETQPPSSAGAGSK	-0.87104	0.916	0.763	1.135	0.962	0.856	0.868	1.181	1.067	1.387
	Q3SZT4	111	S	Testis-expressed protein 29 OS=Bos taurus OX=9913 GN=TEX29 PE=2 SV=1	TEX29	0.99999	5.46171e-83	210.4	2	SSVQVETQPPS(1)S(1)AGAGSK	-0.23509	0.657	0.68	0.645	0.752	0.686	0.681	1.575	1.352	2.152
	Q3SZT4	112	S	Testis-expressed protein 29 OS=Bos taurus OX=9913 GN=TEX29 PE=2 SV=1	TEX29	0.999995	5.46171e-83	210.4	2	SSVQVETQPPS(1)S(1)AGAGSK	-0.23509	0.651	0.697	0.671	0.792	0.708	0.699	1.509	1.303	2.148
	Q3SZT4	117	S	Testis-expressed protein 29 OS=Bos taurus OX=9913 GN=TEX29 PE=2 SV=1	TEX29	0.97384	2.97436e-11	78.43	5	SSVQVETQPPS(0.004)S(0.009)AGAGS(0.974)KAPS(0.863)VERPQS(0.15)K	0.11713	1.158	1.293	1.538	0.869	1.036	0.965	0.596	0.673	0.899
	Q3SZT4	12	S	Testis-expressed protein 29 OS=Bos taurus OX=9913 GN=TEX29 PE=2 SV=1	TEX29	0.965806	0.00208663	83.045	3	KS(0.034)PS(0.966)HLLK	1.1893	0.914	0.964	1.453	1.046	1.038	1.03	0.883	0.829	0.92
	Q3SZT4	93	T	Testis-expressed protein 29 OS=Bos taurus OX=9913 GN=TEX29 PE=2 SV=1	TEX29	1	9.40538e-26	118.19	3	EVPT(1)EAPVS(1)AK	-1.0275	0.994	0.856	1.389	0.856	0.861	0.913	1.015	1.027	1.188
	Q3SZT4	107	T	Testis-expressed protein 29 OS=Bos taurus OX=9913 GN=TEX29 PE=2 SV=1	TEX29	0.906519	1.71853e-07	110.77	3	S(0.021)S(0.021)VQVET(0.907)QPPS(0.043)S(0.008)AGAGSK	0.27192	0.832	0.758	1.016	0.883	0.835	0.923	1.307	1.081	1.502
	Q32LM0	190	S	Endophilin-B1 OS=Bos taurus OX=9913 GN=SH3GLB1 PE=2 SV=1	SH3GLB1	0.991503	3.0842e-05	88.385	3	AAET(0.011)RAS(0.992)S(0.998)EQELR	0.58003	0.924	1.051	0.933	1.017	1.326	0.98	0.983	1.252	0.911
	Q32LM0	191	S	Endophilin-B1 OS=Bos taurus OX=9913 GN=SH3GLB1 PE=2 SV=1	SH3GLB1	0.997642	3.0842e-05	105.2	3	AAET(0.011)RAS(0.992)S(0.998)EQELR	0.58003	1.052	1.108	0.88	0.951	1.162	0.949	1.15	1.206	0.93
	Q32LM0	200	S	Endophilin-B1 OS=Bos taurus OX=9913 GN=SH3GLB1 PE=2 SV=1	SH3GLB1	0.998886	0.0117946	96.604	2	IT(0.001)QS(0.999)EFDR	-0.071756	1.001	1.097	1.008	1.078	1.071	0.856	1.246	1.121	0.951
	Q32LM0	187	T	Endophilin-B1 OS=Bos taurus OX=9913 GN=SH3GLB1 PE=2 SV=1	SH3GLB1	0.985848	0.00125221	72.21	2	AAET(0.986)RAS(0.085)S(0.929)EQELR	-0.67097	1.13	1.163	0.808	0.793	1.04	0.961	1.249	1.283	0.949
	Q32LI4	311	S	CSNK1A1 protein OS=Bos taurus OX=9913 GN=CSNK1A1 PE=2 SV=1	CSNK1A1	0.813336	3.15282e-17	118.42	3	AAQQAAS(0.813)S(0.402)S(0.785)GQGQQAQT(0.946)PT(0.054)GLKDEK	0.70164	1.019	0.928	1.436	1.032	0.909	1.017	0.928	0.74	0.8
	Q32LI4	312	S	CSNK1A1 protein OS=Bos taurus OX=9913 GN=CSNK1A1 PE=2 SV=1	CSNK1A1	0.976501	1.90846e-102	210.96	3	AAQQAAS(0.031)S(0.977)S(0.992)GQGQQAQTPTGLKDEK	-0.21238	0.982	0.931	1.29	0.93	0.924	0.991	0.944	0.832	0.914
	Q32LI4	313	S	CSNK1A1 protein OS=Bos taurus OX=9913 GN=CSNK1A1 PE=2 SV=1	CSNK1A1	0.992014	1.39635e-255	294.72	3	AAQQAAS(0.031)S(0.977)S(0.992)GQGQQAQTPTGLKDEK	-0.21238	1.115	1.016	1.381	0.9	0.901	1.096	0.868	0.737	0.763
	Q32LI4	334	S	CSNK1A1 protein OS=Bos taurus OX=9913 GN=CSNK1A1 PE=2 SV=1	CSNK1A1	1	1.70872e-54	169.35	2	DEKLDPLS(1)	0.54449	1.071	0.912	0.971	0.748	1.166	1.092	0.996	0.843	0.862
	Q32LI4	321	T	CSNK1A1 protein OS=Bos taurus OX=9913 GN=CSNK1A1 PE=2 SV=1	CSNK1A1	1	2.70021e-89	201.58	4	AAQQAASSSGQGQQAQT(1)PT(1)GLKDEK	0.31032	1.305	1.105	1.412	0.98	0.907	1.007	0.851	0.656	0.617
	Q32LI4	323	T	CSNK1A1 protein OS=Bos taurus OX=9913 GN=CSNK1A1 PE=2 SV=1	CSNK1A1	1	1.32388e-23	136.65	4	AAQQAASSSGQGQQAQT(1)PT(1)GLKDEK	0.31032	1.565	1.038	1.941	0.886	0.782	0.997	0.668	0.536	0.533
	Q32LG5	177	S	Receptor expression-enhancing protein 6 OS=Bos taurus OX=9913 GN=REEP6 PE=1 SV=1	REEP6	1	0.000281834	81.656	3	DAGKVS(1)VNQLQK	-0.80086	0.931	1.156		0.982	1.228		0.662	0.742
	Q32LG5	159	S	Receptor expression-enhancing protein 6 OS=Bos taurus OX=9913 GN=REEP6 PE=1 SV=1	REEP6	0.911726	0.00121432	57.366	3	HHEAVDS(0.003)IVS(0.085)DIS(0.912)GR	-0.09146	1.024	1.053		1.077	0.782		0.893	1.008
	Q32LE5	303	S	Isoaspartyl peptidase/L-asparaginase OS=Bos taurus OX=9913 GN=ASRGL1 PE=2 SV=1	ASRGL1	0.897521	2.07696e-07	115.8	2	LHSGIDFGDT(0.102)S(0.898)IIDLS	-1.0167	0.97	0.989	1.081	0.873	0.974	0.983	1.09	1.104	1.173
	Q32LE5	302	T	Isoaspartyl peptidase/L-asparaginase OS=Bos taurus OX=9913 GN=ASRGL1 PE=2 SV=1	ASRGL1	0.499988	0.00085149	97.904	2	LHSGIDFGDT(0.5)S(0.5)IIDLS	0.6684	1.148	0.911	1.056	0.896	1.003	1.044	1.001	1.056	1.1
	Q32LB7	198	S	V-type proton ATPase subunit E 2 OS=Bos taurus OX=9913 GN=ATP6V1E2 PE=2 SV=1	ATP6V1E2	1	2.74272e-25	172.21	2	IMVSNTLES(1)R	0.035767	0.91	0.823	1.024	0.968	0.87	1.118	1.094	0.93	1.221
	Q32L97	30	S	Vesicle-associated membrane protein 4 OS=Bos taurus OX=9913 GN=VAMP4 PE=2 SV=1	VAMP4	1	9.05144e-39	162.81	2	NLLEDDS(1)DEEEDFFLR	0.83917
	Q32KZ5	102	S	FANCD2 opposite strand protein OS=Bos taurus OX=9913 GN=FANCD2OS PE=2 SV=1	FANCD2OS	0.999927	4.40489e-05	97.463	2	LSGVDS(1)VFGR	0.4722
	Q32KZ3	184	S	Leucine rich repeat containing 18 OS=Bos taurus OX=9913 GN=LRRC18 PE=2 SV=1	LRRC18	0.766105	3.13779e-05	87.99	2	AES(0.766)S(0.234)DMFMDSIR	-3.1562
	Q32KZ3	185	S	Leucine rich repeat containing 18 OS=Bos taurus OX=9913 GN=LRRC18 PE=2 SV=1	LRRC18	0.973674	2.04399e-138	259.68	2	AES(0.026)S(0.974)DMFMDSIR	0.48042	1.185	1.314	1.518	0.829	1.077	1.041	0.706	0.685	0.594
	Q32KZ3	242	S	Leucine rich repeat containing 18 OS=Bos taurus OX=9913 GN=LRRC18 PE=2 SV=1	LRRC18	0.985916	4.62446e-05	81.346	3	AIFS(0.007)T(0.007)LVS(0.986)PNSMAK	-1.3077
	Q32KZ3	250	S	Leucine rich repeat containing 18 OS=Bos taurus OX=9913 GN=LRRC18 PE=2 SV=1	LRRC18	0.974421	9.92293e-10	113.31	4	AIFSTLVSPNS(0.026)MAKES(0.974)QEDWR	-0.13953	0.943	1.014	0.888	1.191	1.218	1.106	0.918	0.846	0.904
	Q32KZ3	162	S	Leucine rich repeat containing 18 OS=Bos taurus OX=9913 GN=LRRC18 PE=2 SV=1	LRRC18	0.944712	1.32605e-07	99.838	4	ELHEVGLHDNLLSNIPNS(0.945)IS(0.055)K	1.5438	0.936	1.626	1.148	0.797	1.152	0.884	0.721	0.787	0.851
	Q32KZ2	54	S	Actin-like protein 7A OS=Bos taurus OX=9913 GN=ACTL7A PE=2 SV=1	ACTL7A	1	5.34774e-34	150.61	3	RDHS(1)EPEPTTSPEVK	-0.28649	1.307	1.038	1.297	1.07	1.109	1.112	0.748	0.769	0.667
	Q32KZ2	61	S	Actin-like protein 7A OS=Bos taurus OX=9913 GN=ACTL7A PE=2 SV=1	ACTL7A	0.938998	4.23631e-165	275.74	3	DHSEPEPTT(0.061)S(0.939)PEVK	0.80334	1.336	0.876	0.907	1.182	0.832	0.922	1.177	1.114	0.892
	Q32KZ2	178	S	Actin-like protein 7A OS=Bos taurus OX=9913 GN=ACTL7A PE=2 SV=1	ACTL7A	0.99466	9.56168e-19	131.94	4	IAPEEHAVLVSDPPLS(0.995)PHT(0.005)NR	0.076656	1.094	0.892	0.983	1.228	0.915	0.851	1.185	1.157	0.943
	Q32KZ2	99	S	Actin-like protein 7A OS=Bos taurus OX=9913 GN=ACTL7A PE=2 SV=1	ACTL7A	0.970154	2.95069e-26	151.41	3	IS(0.97)T(0.024)T(0.006)VGKPYMETAK	0.37528	1.251	0.957	0.74	1.357	1.361	1.125	0.958	0.786	0.535
	Q32KZ2	208	S	Actin-like protein 7A OS=Bos taurus OX=9913 GN=ACTL7A PE=2 SV=1	ACTL7A	0.951126	0.0122198	77.744	2	LS(0.951)MYS(0.049)YGR	-0.089189	0.948	0.986	1.079	1.134	0.89	0.826	1.177	1.312	0.892
	Q32KZ2	27	S	Actin-like protein 7A OS=Bos taurus OX=9913 GN=ACTL7A PE=2 SV=1	ACTL7A	0.999645	0	325.15	2	VGEQAS(1)PQTQVLQTASLK	-0.14759	1.168	0.969	1.033	0.937	0.845	0.919	1.246	1.14	0.962
	Q32KZ2	37	S	Actin-like protein 7A OS=Bos taurus OX=9913 GN=ACTL7A PE=2 SV=1	ACTL7A	0.995623	1.10381e-59	180.88	4	VGEQASPQTQVLQT(0.004)AS(0.996)LKDGPAK	1.5987	0.87	1.013	1.015	0.932	1.672	1.452	0.626	0.677	0.657
	Q32KZ2	60	T	Actin-like protein 7A OS=Bos taurus OX=9913 GN=ACTL7A PE=2 SV=1	ACTL7A	0.911607	4.49333e-39	167.63	3	DHSEPEPT(0.001)T(0.912)S(0.087)PEVK	-0.78564	1.305	0.841	0.91	1.136	0.905	0.798	1.16	1.242	0.963
	Q32KZ2	389	T	Actin-like protein 7A OS=Bos taurus OX=9913 GN=ACTL7A PE=2 SV=1	ACTL7A	0.999831	4.37709e-56	178.2	3	ELSSMCPNDT(1)PQVSVLPER	-0.86461	1.232	0.932	0.821	1.32	0.863	0.943	1.047	1.059	0.988
	Q32KY1	574	S	Dynein regulatory complex protein 1 OS=Bos taurus OX=9913 GN=DRC1 PE=2 SV=1	DRC1	1	0.00561591	73.435	3	ERS(1)LVDGK	0.91055
	Q32KY1	588	S	Dynein regulatory complex protein 1 OS=Bos taurus OX=9913 GN=DRC1 PE=2 SV=1	DRC1	1	1.94166e-09	127.83	2	SQEKEPPPS(1)PK	-0.82242
	Q32KY1	558	S	Dynein regulatory complex protein 1 OS=Bos taurus OX=9913 GN=DRC1 PE=2 SV=1	DRC1	0.994163	6.14232e-63	199.6	3	YQT(0.001)HHS(0.994)PS(0.858)S(0.147)QEPLDLR	-1.4825
	Q32KY1	560	S	Dynein regulatory complex protein 1 OS=Bos taurus OX=9913 GN=DRC1 PE=2 SV=1	DRC1	0.892253	6.14232e-63	199.6	2	YQT(0.005)HHS(0.944)PS(0.892)S(0.159)QEPLDLR	-1.5302
	Q32KY1	561	S	Dynein regulatory complex protein 1 OS=Bos taurus OX=9913 GN=DRC1 PE=2 SV=1	DRC1	0.499734	1.05217e-24	143.23	3	YQTHHS(0.001)PS(0.5)S(0.5)QEPLDLR	-0.22877
	Q32KX8	57	S	Methyltransferase-like 26 OS=Bos taurus OX=9913 GN=METTL26 PE=2 SV=1	METTL26	1	1.34961e-11	118.48	3	AFPHAEWQPS(1)DVDQR	1.142	0.927	1.068	1.047	0.92	0.935	0.979	1.173	1.077	1.107
	Q32KX8	182	S	Methyltransferase-like 26 OS=Bos taurus OX=9913 GN=METTL26 PE=2 SV=1	METTL26	1	3.16687e-06	101.53	2	DLGQAS(1)GLLLER	-0.1765	0.935	0.947	1.255	1.097	0.904	1.113	1.054	1.019	0.941
	Q32KX8	36	S	Methyltransferase-like 26 OS=Bos taurus OX=9913 GN=METTL26 PE=2 SV=1	METTL26	1	6.05983e-05	89.663	3	VLEVAS(1)GS(1)GQHIAHFAR	0.77487	0.948	0.876	1.248	1.179	0.974	1.068	0.888	1.103	0.976
	Q32KX8	38	S	Methyltransferase-like 26 OS=Bos taurus OX=9913 GN=METTL26 PE=2 SV=1	METTL26	1	4.21751e-05	89.663	3	VLEVAS(1)GS(1)GQHIAHFAR	0.77487	0.948	0.876	1.248	1.179	0.974	1.068	0.888	1.103	0.976
	Q32KU4	106	S	IQ domain-containing protein F5 OS=Bos taurus OX=9913 GN=IQCF5 PE=2 SV=1	IQCF5	0.999561	0.0131794	61.78	3	WHS(1)CHTR	-0.3961	0.727	1.358	1.396	0.792	1.3	0.834	0.967	1.149	0.768
	Q32LJ7	341	S	RIB43A-like with coiled-coils protein 2 OS=Bos taurus OX=9913 GN=RIBC2 PE=2 SV=2	RIBC2	0.99985	0.00234342	78.191	2	ALDCS(1)NLSLAR	-0.64391	0.963	0.897	1.02	1.002	1	0.964	1.12	1.016	1.22
	Q32LJ7	376	S	RIB43A-like with coiled-coils protein 2 OS=Bos taurus OX=9913 GN=RIBC2 PE=2 SV=2	RIBC2	0.703708	3.68639e-12	121.02	3	ELCTNHATEDYFT(0.013)QFNT(0.284)GS(0.704)R	-3.1325	1.099	0.966	0.888	0.88	0.862	0.963	1.061	1.269	1.184
	E1BI42	139	S	Coiled-coil domain containing 158 OS=Bos taurus OX=9913 GN=CCDC158 PE=4 SV=3	CCDC158	0.986844	0.00146665	100.38	2	ES(0.013)QS(0.987)QEDLR	0.50414
	F1MZB5	59	S	Testis-expressed sequence 37 protein OS=Bos taurus OX=9913 GN=TEX37 PE=4 SV=3	TEX37	0.999964	4.11226e-19	138.75	3	DKEFYRPT(1)PS(1)PNPK	1.9476	0.978	0.85	1.019	1.121	0.862	0.899	1.245	1.082	1.007
	F1MZB5	57	T	Testis-expressed sequence 37 protein OS=Bos taurus OX=9913 GN=TEX37 PE=4 SV=3	TEX37	0.99991	0.000139744	78.078	3	DKEFYRPT(1)PS(1)PNPK	1.9476	0.913	0.873	1.091	1.002	0.9	0.855	1.197	1.111	1.122
	E1BGD1	8	S	Translocase of outer mitochondrial membrane 34 OS=Bos taurus OX=9913 GN=TOMM34 PE=4 SV=2	TOMM34	1	1.08538e-06	105.14	2	APIPPAS(1)VEELR	-0.085272	1.045	0.941	1.32	1.064	1.23	1.244	0.851	0.931	0.719
	E1BGD1	154	S	Translocase of outer mitochondrial membrane 34 OS=Bos taurus OX=9913 GN=TOMM34 PE=4 SV=2	TOMM34	0.788987	1.83709e-08	107.51	3	LPSIPLVPVS(0.211)S(0.789)QKR	-0.59531	0.887	1.037	1.222	1.093	0.956	1.013	0.955	1.214	0.907
	E1BGD1	93	S	Translocase of outer mitochondrial membrane 34 OS=Bos taurus OX=9913 GN=TOMM34 PE=4 SV=2	TOMM34	0.999999	5.71453e-06	103.77	3	RAS(1)AYEALEK	-0.46319	1.075	0.95	1.203	1.102	1.065	0.989	1.016	1.06	0.879
	E1BGD1	186	S	Translocase of outer mitochondrial membrane 34 OS=Bos taurus OX=9913 GN=TOMM34 PE=4 SV=2	TOMM34	1	0.00167308	91.233	2	VPS(1)AGDVER	1.0901	0.825	0.889	0.995	0.837	1.264	1.094	0.738	0.82	1.679
	A0A3Q1MFN6	879	S	Calmin OS=Bos taurus OX=9913 GN=CLMN PE=1 SV=1	CLMN	0.953179	2.42162e-12	127.37	4	KHVDHVES(0.953)S(0.047)IFVAPGTVR	0.6469	1.192	1.447	1.261	0.854	1.205	0.93	0.774	0.582	0.657
	A0A3Q1MFN6	88	S	Calmin OS=Bos taurus OX=9913 GN=CLMN PE=1 SV=1	CLMN	0.406086	0.0110525	45.614	4	NLLHEYKS(0.297)S(0.297)S(0.406)HR	0.14974
	A0A3Q1MFN6	419	S	Calmin OS=Bos taurus OX=9913 GN=CLMN PE=1 SV=1	CLMN	0.939835	0.0209232	41.704	3	S(0.06)NS(0.94)LPIKK	0.12766	0.977	0.983	1.337	1.154	1.181	1.432	0.703	0.576	0.579
	A0A3Q1MFN6	930	S	Calmin OS=Bos taurus OX=9913 GN=CLMN PE=1 SV=1	CLMN	0.993431	1.77502e-06	97.904	3	SLES(0.006)DHFS(0.993)YVQLR	0.13289	1.259	1.233	1.534	0.944	0.974	1.188	0.547	0.635	0.511
	A0A3Q1MFN6	712	S	Calmin OS=Bos taurus OX=9913 GN=CLMN PE=1 SV=1	CLMN	0.908974	2.97386e-12	127.3	3	S(0.091)PS(0.909)EEGLDFKPS(0.983)PPLS(0.017)K	2.1845	1.078	0.878	1.489	1.097	0.95	1.088	0.777	0.735	0.891
	A0A3Q1MFN6	721	S	Calmin OS=Bos taurus OX=9913 GN=CLMN PE=1 SV=1	CLMN	0.999324	2.97386e-12	127.3	4	SPSEEGLDFKPS(0.999)PPLS(0.001)K	0.51258	0.994	0.879	1.22	1.113	0.976	0.99	0.984	0.843	1.096
	A0A3Q1MFN6	890	S	Calmin OS=Bos taurus OX=9913 GN=CLMN PE=1 SV=1	CLMN	0.852618	3.17151e-09	113.01	3	S(0.853)S(0.147)DDLEEDTGDHK	-1.3562
	A0A3Q1M7J6	183	S	RAB2B, member RAS oncogene family OS=Bos taurus OX=9913 GN=RAB2B PE=4 SV=1	RAB2B	1	3.71951e-11	120.6	2	GS(1)HDMGADSGCC	-0.20064
	A0A3Q1M7J6	177	S	RAB2B, member RAS oncogene family OS=Bos taurus OX=9913 GN=RAB2B PE=4 SV=1	RAB2B	0.626784	0.00107112	56.882	3	IGPQQCIS(0.001)T(0.005)PVGPS(0.627)AS(0.367)QR	0.22642
	A0A3Q1M7J6	179	S	RAB2B, member RAS oncogene family OS=Bos taurus OX=9913 GN=RAB2B PE=4 SV=1	RAB2B	0.999164	4.79565e-71	193.96	2	IGPQQCISTPVGPS(0.001)AS(0.999)QR	-0.32449
	A0A3Q1M7J6	67	S	RAB2B, member RAS oncogene family OS=Bos taurus OX=9913 GN=RAB2B PE=4 SV=1	RAB2B	0.999999	3.38361e-82	204.5	2	LQIWDTAGQES(1)FR	-0.14945
	A0A3Q1M7J6	70	S	RAB2B, member RAS oncogene family OS=Bos taurus OX=9913 GN=RAB2B PE=4 SV=1	RAB2B	0.801103	0.000129452	90.464	3	LQIWDTAGQES(0.188)FRS(0.801)IT(0.011)R	-0.2484
	A0A3Q1M7J6	125	S	RAB2B, member RAS oncogene family OS=Bos taurus OX=9913 GN=RAB2B PE=4 SV=1	RAB2B	0.999977	0.0252939	59.931	2	SDLES(1)RR	-0.23256
	A0A3Q1M7J6	172	T	RAB2B, member RAS oncogene family OS=Bos taurus OX=9913 GN=RAB2B PE=4 SV=1	RAB2B	0.929372	8.62044e-05	92.8	3	IGPQQCIS(0.071)T(0.929)PVGPSASQR	-0.46885
	F1MMP2	821	S	Cilia and flagella associated protein 57 OS=Bos taurus OX=9913 GN=CFAP57 PE=4 SV=3	CFAP57	0.826591	8.13204e-45	164.46	4	DNDET(0.173)KS(0.827)QALEELTEFYEAK	0.63148	0.973	0.988	1.307	0.798	0.976	1.128	0.921	1.003	1.007
	F1MMP2	1180	S	Cilia and flagella associated protein 57 OS=Bos taurus OX=9913 GN=CFAP57 PE=4 SV=3	CFAP57	0.92622	1.16397e-13	117.8	3	IRPEVS(0.005)ET(0.014)VS(0.926)S(0.055)EDLPSVPPTMR	0.38747	0.972	1.027	1.035	0.953	1.118	1.032	0.935	0.919	1.127
	F1MMP2	1181	S	Cilia and flagella associated protein 57 OS=Bos taurus OX=9913 GN=CFAP57 PE=4 SV=3	CFAP57	0.977221	6.48363e-11	113.33	3	IRPEVS(0.029)ET(0.138)VS(0.856)S(0.977)EDLPSVPPTMR	-0.95986	1.052	1.022	1.091	0.94	0.975	0.941	1.031	0.953	1.134
	F1MMP2	241	S	Cilia and flagella associated protein 57 OS=Bos taurus OX=9913 GN=CFAP57 PE=4 SV=3	CFAP57	0.919615	7.09806e-05	92.679	3	WETSIVVKEPT(0.076)S(0.92)ET(0.004)K	-3.8994	0.988	1.196	0.735	0.96	1.53	1.221	0.946	0.761	0.682
	A0A3Q1M7H5	9	S	Tetratricopeptide repeat domain 7A OS=Bos taurus OX=9913 GN=TTC7A PE=4 SV=1	TTC7A	0.999995	0.00443096	69.275	3	GAYGS(1)HLK	-0.49743	0.955			0.839			0.527
	A0A3Q1M7H5	51	S	Tetratricopeptide repeat domain 7A OS=Bos taurus OX=9913 GN=TTC7A PE=4 SV=1	TTC7A	0.97487	5.93147e-06	102.92	3	RGS(0.975)PS(0.024)AGFT(0.001)SLDTDDLGK	-0.6606	0.955			1.074			1.108
	A0A3Q1M7D1	753	S	Dynein heavy chain 12, axonemal OS=Bos taurus OX=9913 GN=DNAH12 PE=4 SV=1	DNAH12	1	2.75716e-207	260.65	4	S(1)LEEEKLEEEPKENPTITMCTTVMEQIK	1.0934	0.771	0.698	0.883	1.092	1.001	1.085	1.151	1.186	1.289
	A0A3Q1M7D1	75	S	Dynein heavy chain 12, axonemal OS=Bos taurus OX=9913 GN=DNAH12 PE=4 SV=1	DNAH12	0.852381	1.29165e-33	153.06	3	T(0.973)PS(0.852)S(0.175)PEPDYPPTMTSEIK	-1.1376	1.046	0.889	1.052	0.984	1.062	1.065	0.925	0.997	1.114
	A0A3Q1M7D1	76	S	Dynein heavy chain 12, axonemal OS=Bos taurus OX=9913 GN=DNAH12 PE=4 SV=1	DNAH12	0.999839	2.27421e-201	286.81	2	TPSS(1)PEPDYPPTMTSEIK	-0.15611	1.026	0.873	1.148	1.036	0.973	1.008	1.006	0.99	1.107
	A0A3Q1M7D1	73	T	Dynein heavy chain 12, axonemal OS=Bos taurus OX=9913 GN=DNAH12 PE=4 SV=1	DNAH12	0.972784	2.6804e-19	129.68	3	T(0.973)PS(0.852)S(0.175)PEPDYPPTMTSEIK	-1.1376	1.061	0.922	0.908	1	1.128	1.033	1.016	1.028	1.028
	Q3ZBJ3	63	S	FXYD domain-containing ion transport regulator 7 OS=Bos taurus OX=9913 GN=FXYD7 PE=3 SV=1	FXYD7	0.999207	0.0158906	56.139	2	S(0.001)ES(0.076)PT(0.924)CKS(0.999)CK	-3.1792
	Q3ZBJ3	60	T	FXYD domain-containing ion transport regulator 7 OS=Bos taurus OX=9913 GN=FXYD7 PE=3 SV=1	FXYD7	0.92356	0.0158906	56.139	2	S(0.001)ES(0.076)PT(0.924)CKS(0.999)CK	-3.1792
	A0A3Q1M5I1	230	S	Glycosyltransferase 1 domain containing 1 OS=Bos taurus OX=9913 GN=GLT1D1 PE=4 SV=1	GLT1D1	0.999998	0.00014828	111.31	3	KYHS(1)WQEER	-0.3659
	A0A3Q1M5I1	209	S	Glycosyltransferase 1 domain containing 1 OS=Bos taurus OX=9913 GN=GLT1D1 PE=4 SV=1	GLT1D1	1	0.00706092	50.102	3	RLVS(1)DPALEK	0.90677
	A0A3Q1M5H0	426	S	Exocyst complex component 6B OS=Bos taurus OX=9913 GN=EXOC6B PE=4 SV=1	EXOC6B	1	0.00586466	62.463	3	KWS(1)GIFR	-1.2901
	A0A3Q1M5E2	115	S	Ras-related protein Rab-28 OS=Bos taurus OX=9913 GN=RAB28 PE=4 SV=1	RAB28	0.999929	2.61155e-72	200.27	4	KVS(1)EES(0.999)ET(0.001)QPLVALVGNK	-0.47936			0.947			0.824			0.896
	A0A3Q1M5E2	118	S	Ras-related protein Rab-28 OS=Bos taurus OX=9913 GN=RAB28 PE=4 SV=1	RAB28	0.999229	1.148e-24	140.07	4	KVS(1)EES(0.999)ET(0.001)QPLVALVGNK	-0.47936			0.941			0.853			0.925
	A0A3Q1M5E2	214	S	Ras-related protein Rab-28 OS=Bos taurus OX=9913 GN=RAB28 PE=4 SV=1	RAB28	0.531627	0.000423554	64.26	3	YSEEDNQHT(0.026)S(0.08)S(0.362)AQS(0.532)R	0.98017			0.59			0.716			0.656
	A0A3Q1M4X9	317	S	Phosphorylase b kinase gamma catalytic chain, liver/testis isoform OS=Bos taurus OX=9913 GN=PHKG2 PE=3 SV=1	PHKG2	1	0.0105194	70.332	3	VALS(1)AHR	0.92449	1.267	0.941	1.08	1.367	0.848	0.677	1.298	1.032	0.83
	Q3MHM7	29	S	60S ribosomal protein L35 OS=Bos taurus OX=9913 GN=RPL35 PE=2 SV=3	RPL35	1	3.87601e-09	113.86	3	QLEDLKVELS(1)QLR	0.47766	1.346	0.828	0.928	0.997	1.243	0.973	1.464	0.833	0.895
	Q3MHM7	45	S	60S ribosomal protein L35 OS=Bos taurus OX=9913 GN=RPL35 PE=2 SV=3	RPL35	0.999916	1.03495e-06	105.14	4	VTGGAASKLS(1)K	-0.081678	1.442	0.798	0.911	1.371	0.747	0.861	1.569	1.067	0.847
	F1N270	161	S	V-type proton ATPase subunit D OS=Bos taurus OX=9913 GN=ATP6V1D PE=4 SV=2	ATP6V1D	1	0.00118218	74.789	4	EKS(1)DKDLEQR	0.75157
	A0A3Q1M4W4	251	S	Reverse transcriptase domain-containing protein OS=Bos taurus OX=9913 PE=4 SV=1	--	1	0.00917762	46.89	3	DQIANIS(1)WIMEK	-3.6002
	Q56K10	138	S	40S ribosomal protein S15 OS=Bos taurus OX=9913 GN=RPS15 PE=2 SV=3	RPS15	0.655424	0.000379607	70.783	4	HGRPGIGAT(0.318)HS(0.655)S(0.026)R	0.1062		1.442			1.167			0.445
	Q56K10	55	S	40S ribosomal protein S15 OS=Bos taurus OX=9913 GN=RPS15 PE=2 SV=3	RPS15	1	0.00806747	71.451	3	KQHS(1)LLK	-0.56891		1.049			0.812			0.833
	G5E5S4	1359	S	Kinesin family member 26A OS=Bos taurus OX=9913 GN=KIF26A PE=3 SV=2	KIF26A	0.769819	0.00246301	48.711	2	ADHS(0.006)IPRAT(0.981)S(0.243)S(0.77)LK	0.47263
	G5E5S4	1357	T	Kinesin family member 26A OS=Bos taurus OX=9913 GN=KIF26A PE=3 SV=2	KIF26A	0.980917	0.00246301	48.711	2	ADHS(0.006)IPRAT(0.981)S(0.243)S(0.77)LK	0.47263
	A0A3Q1M361	463	S	Phospholipase A2 group VI OS=Bos taurus OX=9913 GN=PLA2G6 PE=4 SV=1	PLA2G6	0.499235	3.53515e-14	118.42	3	FPLT(0.002)QGFS(0.499)T(0.499)EQCSAAAPSFSMER	-0.23055
	A0A3Q1M361	464	T	Phospholipase A2 group VI OS=Bos taurus OX=9913 GN=PLA2G6 PE=4 SV=1	PLA2G6	0.499235	3.53515e-14	118.42	3	FPLT(0.002)QGFS(0.499)T(0.499)EQCSAAAPSFSMER	-0.23055
	A0A3Q1M2E7	278	S	HEAT repeat containing 4 OS=Bos taurus OX=9913 GN=HEATR4 PE=4 SV=1	HEATR4	0.975127	9.09514e-80	223.15	2	DELTSS(0.025)S(0.975)DLDLLK	-0.51282	0.945	1.029	1.377	1.016	0.838	0.895	0.941	0.998	1.113
	A0A3Q1M2E7	353	S	HEAT repeat containing 4 OS=Bos taurus OX=9913 GN=HEATR4 PE=4 SV=1	HEATR4	0.995361	3.67534e-05	87.668	2	GSLYKPPS(0.995)QS(0.005)HVR	-0.013805	0.947	0.895	1.107	0.866	0.978	1.173	1.032	1.023	1.063
	A0A3Q1M2E7	149	S	HEAT repeat containing 4 OS=Bos taurus OX=9913 GN=HEATR4 PE=4 SV=1	HEATR4	0.97354	0.000271583	85.522	3	VS(0.026)DS(0.974)PGPPTK	0.20884	1.1	0.761	1.155	1.057	0.845	1.029	1.122	1.098	0.995
	A0A3Q1M275	219	S	Uncharacterized protein OS=Bos taurus OX=9913 PE=4 SV=1	--	1	1.22807e-17	135.38	2	EFS(1)DAQIK	0.050562	0.881		1.053	0.933		1.008	1.034		1.094
	A0A3Q1M275	611	S	Uncharacterized protein OS=Bos taurus OX=9913 PE=4 SV=1	--	0.83175	0.00176359	64.121	3	HS(0.168)GS(0.832)HISVYK	0.239	0.834		1.051	1.089		1.082	0.96		0.836
	A0A3Q1M275	707	S	Uncharacterized protein OS=Bos taurus OX=9913 PE=4 SV=1	--	0.999932	0.011501	66.568	3	IAS(1)QLTK	0.32627	0.947		1.582	0.843		1.24	0.664		0.701
	A0A3Q1M275	58	S	Uncharacterized protein OS=Bos taurus OX=9913 PE=4 SV=1	--	0.999936	0.000960239	66.022	3	RRDS(1)PAYPATNDK	0.88255	0.538		0.615	0.593		0.919	0.972		1.473
	Q0P5I7	379	S	Ubiquitin-like modifier-activating enzyme 3 OS=Bos taurus OX=9913 GN=UBA3 PE=2 SV=1	UBA3	0.962635	0.00116729	55.158	4	KENCPACSQLPQNIQFS(0.037)PS(0.963)AK	0.067436
	Q3ZC09	83	S	Beta-enolase OS=Bos taurus OX=9913 GN=ENO3 PE=2 SV=1	ENO3	1	0.000350509	86.756	3	KLS(1)VVDQEK	0.18839	1.079	0.839	1.215	0.952	0.902	1.021	0.97	0.851	0.952
	Q9XSJ4	40	S	Alpha-enolase OS=Bos taurus OX=9913 GN=ENO1 PE=1 SV=4	ENO1	0.887433	2.26357e-44	162.32	3	AAVPSGAS(0.887)T(0.113)GIYEALELR	0.072888	0.939	1.094	0.944	1.047	1.074	0.987	0.898	1.022	1.056
	Q9XSJ4	427	S	Alpha-enolase OS=Bos taurus OX=9913 GN=ENO1 PE=1 SV=4	ENO1	1	0.0179095	52.6	3	S(1)FRNPLAK	0.81332
	Q9XSJ4	79	S	Alpha-enolase OS=Bos taurus OX=9913 GN=ENO1 PE=1 SV=4	ENO1	0.999994	0.00684047	66.267	2	TIAPALVS(1)K	0.34376
	Q9XSJ4	263	S	Alpha-enolase OS=Bos taurus OX=9913 GN=ENO1 PE=1 SV=4	ENO1	0.991419	2.05375e-08	80.361	3	YDLDFKS(0.991)PDDPS(0.009)R	-0.27612
	Q9XSJ4	41	T	Alpha-enolase OS=Bos taurus OX=9913 GN=ENO1 PE=1 SV=4	ENO1	0.628959	2.9117e-43	165.1	2	AAVPSGAS(0.371)T(0.629)GIYEALELR	0.81117	0.875	1.038	1.14	0.962	1.057	1.006	0.923	0.973	1.105
	F1MZV1	423	S	Hexokinase-1 OS=Bos taurus OX=9913 GN=HK1 PE=1 SV=3	HK1	0.984434	0.000783163	87.989	2	FLLS(0.001)ES(0.015)GS(0.984)GK	0.38762	1.163	0.875	0.961	1.196	0.932	0.78	1.242	0.958	0.991
	F1MZV1	89	S	Hexokinase-1 OS=Bos taurus OX=9913 GN=HK1 PE=1 SV=3	HK1	0.994631	8.97181e-27	159.04	2	GDFIALDLGGS(0.005)S(0.995)FR	-0.17907	1.069	0.955	1.134	0.931	1.118	0.811	1.145	0.963	0.844
	F1MZV1	526	S	Hexokinase-1 OS=Bos taurus OX=9913 GN=HK1 PE=1 SV=3	HK1	1	0.0182859	42.083	4	KRS(1)VEMHNK	0.97923	1.455	0.766	0.742	1.485	0.732	0.666	1.477	0.993	0.904
	F1MZV1	846	S	Hexokinase-1 OS=Bos taurus OX=9913 GN=HK1 PE=1 SV=3	HK1	1	0.00834746	98.582	3	LHPHFS(1)R	-0.078426	1.289	0.8	0.916	1.377	0.761	0.688	1.55	1.004	0.829
	F1MZV1	452	S	Hexokinase-1 OS=Bos taurus OX=9913 GN=HK1 PE=1 SV=3	HK1	0.631006	0.00542421	50.944	3	QIEETLAHFS(0.631)LT(0.369)K	-0.53747
	F1MZV1	398	S	Hexokinase-1 OS=Bos taurus OX=9913 GN=HK1 PE=1 SV=3	HK1	0.999911	0.016928	68.016	3	THPQYS(1)R	0.49276
	F1MZV1	389	S	Hexokinase-1 OS=Bos taurus OX=9913 GN=HK1 PE=1 SV=3	HK1	0.999999	3.22211e-10	130.27	2	TTVGVDGS(1)LYK	0.8894	1.09	0.921	0.983	0.841	0.948	1.001	0.989	1.184	1.024
	A0A3Q1M019	480	S	SPEM family member 2 OS=Bos taurus OX=9913 GN=SPEM2 PE=4 SV=1	SPEM2	0.739133	0.00899122	40.086	3	ANS(0.053)LPPS(0.739)NS(0.297)AS(0.926)RPS(0.985)LHR	-0.37642	1.203	1.041	1.331	0.904	1.015	0.999	0.877	1	1.046
	A0A3Q1M019	482	S	SPEM family member 2 OS=Bos taurus OX=9913 GN=SPEM2 PE=4 SV=1	SPEM2	0.465742	0.007783	42.384	3	ANS(0.05)LPPS(0.046)NS(0.466)AS(0.466)RPS(0.973)LHR	-0.12279
	A0A3Q1M019	484	S	SPEM family member 2 OS=Bos taurus OX=9913 GN=SPEM2 PE=4 SV=1	SPEM2	0.9257	0.007783	42.384	3	ANS(0.053)LPPS(0.739)NS(0.297)AS(0.926)RPS(0.985)LHR	-0.37642	1.203	1.041	1.331	0.904	1.015	0.999	0.877	1	1.046
	A0A3Q1M019	487	S	SPEM family member 2 OS=Bos taurus OX=9913 GN=SPEM2 PE=4 SV=1	SPEM2	0.985328	0.007783	42.384	3	ANS(0.053)LPPS(0.739)NS(0.297)AS(0.926)RPS(0.985)LHR	-0.37642	1.203	1.041	1.331	0.904	1.015	0.999	0.877	1	1.046
	A0A3Q1M019	418	S	SPEM family member 2 OS=Bos taurus OX=9913 GN=SPEM2 PE=4 SV=1	SPEM2	1	0.00231407	72.681	2	APAPS(1)S(1)ALLLR	0.042454	1.13	1.287	1.557	0.882	1.267	1.139	0.713	0.681	0.68
	A0A3Q1M019	419	S	SPEM family member 2 OS=Bos taurus OX=9913 GN=SPEM2 PE=4 SV=1	SPEM2	1	0.00231407	72.681	2	APAPS(1)S(1)ALLLR	0.042454	1.13	1.287	1.557	0.882	1.267	1.139	0.713	0.681	0.68
	A0A3Q1M019	400	S	SPEM family member 2 OS=Bos taurus OX=9913 GN=SPEM2 PE=4 SV=1	SPEM2	0.438261	8.16324e-10	117.48	3	HPLT(0.011)T(0.068)S(0.438)T(0.438)S(0.043)LT(0.002)VLGEASYQR	0.065091
	A0A3Q1M019	402	S	SPEM family member 2 OS=Bos taurus OX=9913 GN=SPEM2 PE=4 SV=1	SPEM2	0.831792	3.49052e-257	301.04	2	HPLTTST(0.168)S(0.832)LTVLGEASYQR	-0.081579	1.241	1.208	1.277	0.885	1.089	0.922	0.662	1.149	0.933
	A0A3Q1M019	159	S	SPEM family member 2 OS=Bos taurus OX=9913 GN=SPEM2 PE=4 SV=1	SPEM2	0.974602	0.00417434	52.52	3	QFPY(0.003)S(0.023)CS(0.975)VFGRPR	-1.1024	0.97	0.88	1.223	0.887	1.142	1.021	1.108	1.057	1.144
	A0A3Q1M019	294	S	SPEM family member 2 OS=Bos taurus OX=9913 GN=SPEM2 PE=4 SV=1	SPEM2	0.999853	9.69726e-06	94.838	4	RLPPNPS(1)WVPAGHSPYPSR	-1.7117	0.84	0.87	1.474	1.049	1.058	0.978	1.033	1.079	1.125
	A0A3Q1M019	301	S	SPEM family member 2 OS=Bos taurus OX=9913 GN=SPEM2 PE=4 SV=1	SPEM2	0.999885	1.63512e-11	117.61	4	RLPPNPSWVPAGHS(1)PYPSR	-1.4855	0.934	0.929	1.23	0.959	1.268	1.061	0.855	1.105	1.051
	A0A3Q1M019	268	S	SPEM family member 2 OS=Bos taurus OX=9913 GN=SPEM2 PE=4 SV=1	SPEM2	0.73917	4.76309e-126	218.79	4	LQSFGPLCS(0.102)PS(0.739)HT(0.158)WGNVEVDQWTSSPPPPR	-0.30869	0.923	0.933	1.111	0.913	1.263	1.066	0.981	1.117	1.064
	A0A3Q1M019	106	S	SPEM family member 2 OS=Bos taurus OX=9913 GN=SPEM2 PE=4 SV=1	SPEM2	0.966948	2.50859e-06	98.408	3	MARPT(0.003)HCS(0.967)S(0.029)S(0.001)SYR	-1.0861	0.961	1.337	0.688	1.085	1.437	0.938	0.99	1.086	0.702
	A0A3Q1M019	74	S	SPEM family member 2 OS=Bos taurus OX=9913 GN=SPEM2 PE=4 SV=1	SPEM2	0.843509	0.00414871	53.565	3	NEILQACES(0.844)S(0.156)PK	0.93078	1.141	0.801	0.693	1.059	0.933	0.954	1.068	1.467	1.275
	A0A3Q1M019	454	S	SPEM family member 2 OS=Bos taurus OX=9913 GN=SPEM2 PE=4 SV=1	SPEM2	0.999401	7.07716e-05	92.563	3	NPGGNAS(0.999)Y(0.001)QVYDSLELK	1.271	0.942	0.985	1.131	0.857	1.269	1.347	0.845	0.958	0.954
	A0A3Q1M019	351	S	SPEM family member 2 OS=Bos taurus OX=9913 GN=SPEM2 PE=4 SV=1	SPEM2	1	7.67379e-40	159.75	3	S(1)LIGHAHGQPNRS(0.996)PNPS(0.831)T(0.172)GHLNYSR	-0.43464	1.256	1.345	1.268	0.781	1.375	1.289	0.69	0.691	0.527
	A0A3Q1M019	363	S	SPEM family member 2 OS=Bos taurus OX=9913 GN=SPEM2 PE=4 SV=1	SPEM2	0.999992	7.67379e-40	159.75	4	SLIGHAHGQPNRS(1)PNPSTGHLNYSR	0.099625	1.299	1.285	1.319	0.845	1.286	1.255	0.698	0.723	0.56
	A0A3Q1M019	367	S	SPEM family member 2 OS=Bos taurus OX=9913 GN=SPEM2 PE=4 SV=1	SPEM2	0.953814	7.67379e-40	159.75	3	SLIGHAHGQPNRS(1)PNPS(0.954)T(0.046)GHLNYSR	-0.32172	1.203	1.423	1.383	0.74	1.402	1.322	0.587	0.66	0.487
	A0A3Q1M019	254	S	SPEM family member 2 OS=Bos taurus OX=9913 GN=SPEM2 PE=4 SV=1	SPEM2	1	0.0149367	54.784	3	VEAKS(1)ELR	0.19775	1.215	1.28	1.304	0.944	0.956	1.085	0.838	0.936	0.785
	A0A3Q1M019	401	T	SPEM family member 2 OS=Bos taurus OX=9913 GN=SPEM2 PE=4 SV=1	SPEM2	0.438261	8.16324e-10	117.48	3	HPLT(0.011)T(0.068)S(0.438)T(0.438)S(0.043)LT(0.002)VLGEASYQR	0.065091
	A0A3Q1M019	270	T	SPEM family member 2 OS=Bos taurus OX=9913 GN=SPEM2 PE=4 SV=1	SPEM2	0.825062	1.23436e-187	247.74	3	LQSFGPLCS(0.012)PS(0.163)HT(0.825)WGNVEVDQWTSSPPPPR	-1.0386	0.967	0.89	1.165	1.124	1.192	1.058	0.896	1.209	0.918
	A0A3Q1M019	368	T	SPEM family member 2 OS=Bos taurus OX=9913 GN=SPEM2 PE=4 SV=1	SPEM2	0.500227	3.81187e-05	58.432	5	SLIGHAHGQPNRS(0.999)PNPS(0.5)T(0.5)GHLNYSR	0.31816	1.254	1.195	0.949	1.301	1.032	0.866	0.886	1.091	0.786
	A0A3Q1MIY3	69	S	Calpain small subunit 1 OS=Bos taurus OX=9913 GN=CAPNS1 PE=1 SV=1	CAPNS1	0.999246	2.6374e-150	261.94	2	T(0.001)HYS(0.999)NIEANESEEVR	0.54001	1.209	1.233	1.448	0.767	1.656	1.035	0.453	0.515	0.437
	Q2KJE5	207	S	Glyceraldehyde-3-phosphate dehydrogenase, testis-specific OS=Bos taurus OX=9913 GN=GAPDHS PE=2 SV=1	GAPDHS	0.999927	7.23333e-05	84.156	3	IVS(1)NAS(0.992)CT(0.006)T(0.002)NCLAPLAK	0.089014	1.025	0.923	0.952	0.931	1.174	0.859	1.083	1.097	1.127
	Q2KJE5	210	S	Glyceraldehyde-3-phosphate dehydrogenase, testis-specific OS=Bos taurus OX=9913 GN=GAPDHS PE=2 SV=1	GAPDHS	0.992001	5.8103e-158	256.2	3	IVS(1)NAS(0.992)CT(0.006)T(0.002)NCLAPLAK	0.089014	1.096	1.012	1.007	1.163	1.061	0.764	1.13	1.064	0.935
	Q2KJE5	201	S	Glyceraldehyde-3-phosphate dehydrogenase, testis-specific OS=Bos taurus OX=9913 GN=GAPDHS PE=2 SV=1	GAPDHS	0.979984	0.00965059	80.014	3	EYNPS(0.98)S(0.02)MK	-0.6208	1.314	1.165	1.027	1.115	0.948	0.778	1.154	0.947	0.78
	Q2KJE5	269	S	Glyceraldehyde-3-phosphate dehydrogenase, testis-specific OS=Bos taurus OX=9913 GN=GAPDHS PE=2 SV=1	GAPDHS	0.980823	4.43247e-44	171.35	2	GAHQNIIPAS(0.981)T(0.019)GAAK	-2.1415	1.046	0.985	0.993	1.051	1.031	0.894	1.118	1.036	1.04
	Q2KJE5	315	S	Glyceraldehyde-3-phosphate dehydrogenase, testis-specific OS=Bos taurus OX=9913 GN=GAPDHS PE=2 SV=1	GAPDHS	0.959182	0.00668865	64.52	2	LAQPT(0.041)PYS(0.959)AIK	0.5352
	Q2KJE5	300	S	Glyceraldehyde-3-phosphate dehydrogenase, testis-specific OS=Bos taurus OX=9913 GN=GAPDHS PE=2 SV=1	GAPDHS	0.999893	8.91942e-18	130.47	2	VPT(1)PDVS(1)VVDLTCR	0.48369	1.139	1.242	1.172	0.933	1.059	0.946	1.034	0.753	0.898
	Q2KJE5	212	T	Glyceraldehyde-3-phosphate dehydrogenase, testis-specific OS=Bos taurus OX=9913 GN=GAPDHS PE=2 SV=1	GAPDHS	0.895821	5.8103e-158	256.2	2	IVSNAS(0.059)CT(0.896)T(0.045)NCLAPLAK	4.0001	1.011	0.925	1.117	0.993	1.041	0.839	1.081	1.138	1.074
	Q2KJE5	213	T	Glyceraldehyde-3-phosphate dehydrogenase, testis-specific OS=Bos taurus OX=9913 GN=GAPDHS PE=2 SV=1	GAPDHS	0.821825	0.0010969	58.712	3	IVS(0.018)NAS(0.911)CT(0.25)T(0.822)NCLAPLAK	0.31047	1.23	1.078	1.083	1.087	1.059	0.82	0.899	1.038	0.911
	Q2KJE5	243	T	Glyceraldehyde-3-phosphate dehydrogenase, testis-specific OS=Bos taurus OX=9913 GN=GAPDHS PE=2 SV=1	GAPDHS	0.975783	5.73877e-57	174.55	3	FGILEGLMTTVHS(0.001)YT(0.023)AT(0.976)QK	0.89068	1.069	1.006	1.089	1.053	1.085	0.886	1.062	0.974	0.979
	Q2KJE5	270	T	Glyceraldehyde-3-phosphate dehydrogenase, testis-specific OS=Bos taurus OX=9913 GN=GAPDHS PE=2 SV=1	GAPDHS	0.928611	2.34865e-15	105.99	2	GAHQNIIPAS(0.071)T(0.929)GAAK	3.0038
	Q2KJE5	296	T	Glyceraldehyde-3-phosphate dehydrogenase, testis-specific OS=Bos taurus OX=9913 GN=GAPDHS PE=2 SV=1	GAPDHS	1	8.91942e-18	130.47	2	VPT(1)PDVS(1)VVDLTCR	0.48369	1.046	0.996	0.928	0.979	1.02	0.917	0.934	1.189	1.141
	Q2KJE5	110	T	Glyceraldehyde-3-phosphate dehydrogenase, testis-specific OS=Bos taurus OX=9913 GN=GAPDHS PE=2 SV=1	GAPDHS	0.657587	0.0343978	52.255	3	YDS(0.342)T(0.658)HGR	0.14296	1.663	1.28	0.912	1.065	0.8	0.66	1.316	0.841	0.721
	P10096	264	S	Glyceraldehyde-3-phosphate dehydrogenase OS=Bos taurus OX=9913 GN=GAPDH PE=1 SV=4	GAPDH	1	0.0166319	69.721	2	QAS(1)EGPLK	-0.3665	1.064	0.962	1.142	1.009	0.777	1.086	1.165	0.902	1.082
	P10096	239	S	Glyceraldehyde-3-phosphate dehydrogenase OS=Bos taurus OX=9913 GN=GAPDH PE=1 SV=4	GAPDH	0.999977	3.41018e-26	156.15	2	VPT(1)PNVS(1)VVDLTCR	-1.1435	0.906	1.098	1.228	0.934	1.031	0.997	0.954	0.958	1.043
	P10096	235	T	Glyceraldehyde-3-phosphate dehydrogenase OS=Bos taurus OX=9913 GN=GAPDH PE=1 SV=4	GAPDH	1	3.7619e-05	96.633	2	VPT(1)PNVS(1)VVDLTCR	-1.1435	0.859	1.082	1.22	0.908	1.007	1.053	0.894	0.994	1.118
	A0A3Q1N1C0	527	S	AP-3 complex subunit beta OS=Bos taurus OX=9913 GN=AP3B1 PE=3 SV=1	AP3B1	0.962396	1.29769e-13	149.58	2	SFT(0.038)S(0.962)EDDLVK	-1.3898
	A0A3Q1MHS3	195	S	Deoxyribose-phosphate aldolase OS=Bos taurus OX=9913 GN=DERA PE=4 SV=1	DERA	0.996393	1.00846e-33	149.86	3	TILATGELGS(0.996)LT(0.004)NVYK	0.46111			1.31			1.171			1.021
	Q0VCU1	711	S	Cytoplasmic aconitate hydratase OS=Bos taurus OX=9913 GN=ACO1 PE=2 SV=1	ACO1	0.945459	0.00376209	57.175	3	EFNS(0.042)Y(0.012)GS(0.945)RR	0.58383	0.862	0.985	0.866	1.038	0.87	0.775	0.979	1.011	1.028
	A0A3Q1MH45	192	S	Tr-type G domain-containing protein OS=Bos taurus OX=9913 GN=GSPT2 PE=4 SV=1	GSPT2	0.571012	0.0102593	50.831	3	S(0.571)KS(0.424)VVVPS(0.005)GAPK	-1.1296			1.228			0.905			0.796
	A0A3Q1MH13	185	S	Dynein axonemal heavy chain 1 OS=Bos taurus OX=9913 GN=DNAH1 PE=4 SV=1	DNAH1	0.805328	0.00594371	47.68	4	HWDVLS(0.195)S(0.805)EININVRPK	-0.28678
	Q58DR2	122	S	DnaJ homolog subfamily B member 12 OS=Bos taurus OX=9913 GN=DNAJB12 PE=2 SV=1	DNAJB12	1	0.00271106	69.815	2	GAS(1)DEDLKK	-0.0915
	A0A3Q1MGG8	1075	S	Uncharacterized protein OS=Bos taurus OX=9913 PE=4 SV=1	--	1	1.28156e-44	165.53	4	AALNQALS(1)KEVLGATMAK	-0.79405	0.966	0.846	1.078	1.263	0.901	0.998	1.172	1.052	1.039
	A0A3Q1MGG8	1062	S	Uncharacterized protein OS=Bos taurus OX=9913 PE=4 SV=1	--	1	0.0133788	74.962	2	ALS(1)QGEVR	0.35377	1.04	0.886	0.955	1.514	0.805	0.895	1.267	0.962	1.009
	A0A3Q1MGG8	1114	S	Uncharacterized protein OS=Bos taurus OX=9913 PE=4 SV=1	--	0.99999	0.00876254	59.227	3	ALS(1)RGELTK	0.046539	0.847	0.926	1.033	1.012	0.897	1.054	1.13	1.253	1.082
	A0A3Q1MGG8	1101	S	Uncharacterized protein OS=Bos taurus OX=9913 PE=4 SV=1	--	1	3.92006e-36	172.91	2	ALS(1)WGELGTSLSR	-0.58896	0.721	1.029	1.176	1.001	0.957	1.033	0.898	1.297	1.115
	A0A3Q1MGG8	1110	S	Uncharacterized protein OS=Bos taurus OX=9913 PE=4 SV=1	--	0.97382	2.66708e-22	138.97	2	ALS(1)WGELGT(0.001)S(0.025)LS(0.974)R	-1.0366	0.729	1.074	1.163	1.017	0.924	1.031	0.807	1.43	1.039
	A0A3Q1MGG8	2875	S	Uncharacterized protein OS=Bos taurus OX=9913 PE=4 SV=1	--	0.853743	2.82043e-54	176.65	4	ALVAHILPQS(0.854)PS(0.07)MT(0.075)HQS(0.002)R	0.85858	0.95	1.159	1.383	0.803	1.522	1.076	0.879	0.796	0.77
	A0A3Q1MGG8	2877	S	Uncharacterized protein OS=Bos taurus OX=9913 PE=4 SV=1	--	0.796961	7.33036e-25	146.13	3	ALVAHILPQS(0.171)PS(0.797)MT(0.032)HQSR	-0.3469	0.67	0.982	1.499	0.862	2.77	1.36	0.39	0.46	0.339
	A0A3Q1MGG8	2728	S	Uncharacterized protein OS=Bos taurus OX=9913 PE=4 SV=1	--	0.999167	0.00424064	74.392	2	APPQGS(0.999)VS(0.001)R	0.02627	1.283	0.894	1.527	2.25	0.893	1.283	0.437	0.594	0.367
	A0A3Q1MGG8	2730	S	Uncharacterized protein OS=Bos taurus OX=9913 PE=4 SV=1	--	0.999272	0.00166521	92.792	2	APPQGS(0.001)VS(0.999)R	-0.32603	1.532	1.268	1.989	0.923	0.889	0.899		0.111
	A0A3Q1MGG8	881	S	Uncharacterized protein OS=Bos taurus OX=9913 PE=4 SV=1	--	1	3.36087e-35	175.33	2	AQS(1)QAQLTTAVIK	4.1932	0.981	1.164	1.702	0.956	1.305	1.232	0.669	0.7	0.707
	A0A3Q1MGG8	907	S	Uncharacterized protein OS=Bos taurus OX=9913 PE=4 SV=1	--	1	3.157e-54	197.6	3	AQS(1)QAQLVTDTAK	0.32307	1.145	1.138	1.416	1.073	1.164	1.22	0.851	0.745	0.626
	A0A3Q1MGG8	1428	S	Uncharacterized protein OS=Bos taurus OX=9913 PE=4 SV=1	--	1	0.00472316	64.52	2	AS(1)PGGGQPQGAK	2.4231	1.903	0.795	0.881	1.325	0.572	0.993	1.511	0.691	0.753
	A0A3Q1MGG8	2694	S	Uncharacterized protein OS=Bos taurus OX=9913 PE=4 SV=1	--	1	7.64773e-134	241.22	4	AS(1)QLNQAIGVVTAFETTDPK	-0.43115	0.366	0.913	1.525	0.428	2.326	2.323	0.337	0.478	0.408
	A0A3Q1MGG8	944	S	Uncharacterized protein OS=Bos taurus OX=9913 PE=4 SV=1	--	0.963409	1.00451e-18	137.45	3	AS(0.963)T(0.037)QPCQHIGALPR	-0.16029	1.01	1.106	0.87	1.402	1.142	1.018	1.001	0.898	0.799
	A0A3Q1MGG8	2218	S	Uncharacterized protein OS=Bos taurus OX=9913 PE=4 SV=1	--	0.99999	0.000426803	66.068	3	AS(1)VAAAPLTHESAR	-2.3215
	A0A3Q1MGG8	1158	S	Uncharacterized protein OS=Bos taurus OX=9913 PE=4 SV=1	--	0.894386	6.00929e-76	191.6	3	ATLSQALCQGELGAVLS(0.141)QS(0.894)LS(0.965)QAALR	-0.46528	1.003	0.937	1.807	0.794	1.158	0.926	1.072	1.015	0.818
	A0A3Q1MGG8	1160	S	Uncharacterized protein OS=Bos taurus OX=9913 PE=4 SV=1	--	0.964782	5.59486e-61	174.24	3	ATLSQALCQGELGAVLS(0.141)QS(0.894)LS(0.965)QAALR	-0.46528	1.028	1.003	1.443	0.919	1.136	1.017	0.995	0.898	0.946
	A0A3Q1MGG8	95	S	Uncharacterized protein OS=Bos taurus OX=9913 PE=4 SV=1	--	1	0.0016989	86.114	2	AVVES(1)QAFR	0.10746	1.155	1.205	1.321	1.001	1.116	0.97	0.97	0.926	0.712
	A0A3Q1MGG8	2950	S	Uncharacterized protein OS=Bos taurus OX=9913 PE=4 SV=1	--	1	0.00470318	57.347	3	EAIPS(1)APQK	-1.1086	0.938	0.997	1.3	0.957	1.683	1.393	0.693	0.607	0.71
	A0A3Q1MGG8	1484	S	Uncharacterized protein OS=Bos taurus OX=9913 PE=4 SV=1	--	0.945238	1.78463e-08	109.87	3	EATPVPPQAAT(0.055)VS(0.945)K	1.5454	1.195	0.916	1.082	1.329	1.66	1.164	0.781	0.624	0.58
	A0A3Q1MGG8	1726	S	Uncharacterized protein OS=Bos taurus OX=9913 PE=4 SV=1	--	0.996718	6.32301e-05	92.39	2	ES(0.003)LS(0.997)QAPYGT(0.001)VLTR	-1.5548	1.237	1.036	0.85	1.179	1.518	1.285	0.888	0.625	0.604
	A0A3Q1MGG8	3500	S	Uncharacterized protein OS=Bos taurus OX=9913 PE=4 SV=1	--	1	6.15872e-05	93.776	3	GFVIRQS(1)R	-0.98768	1.342	0.967	0.607	1.596	1.156	0.719	1.452	0.833	0.668
	A0A3Q1MGG8	1527	S	Uncharacterized protein OS=Bos taurus OX=9913 PE=4 SV=1	--	1	4.1776e-24	104.84	3	GGQVDPGLFQVS(1)PGNK	2.0896	0.311	0.935	1.471	0.213	0.999	1.358	0.332	2.097	1.339
	A0A3Q1MGG8	2888	S	Uncharacterized protein OS=Bos taurus OX=9913 PE=4 SV=1	--	0.256479	6.28956e-16	77.393	4	GIMAS(0.256)T(0.229)GVS(0.256)GS(0.256)PKPT(0.001)HDNTAATGLHPGSVAWTGTPR	0.58236
	A0A3Q1MGG8	2892	S	Uncharacterized protein OS=Bos taurus OX=9913 PE=4 SV=1	--	0.256479	6.28956e-16	77.393	4	GIMAS(0.256)T(0.229)GVS(0.256)GS(0.256)PKPT(0.001)HDNTAATGLHPGSVAWTGTPR	0.58236
	A0A3Q1MGG8	2894	S	Uncharacterized protein OS=Bos taurus OX=9913 PE=4 SV=1	--	0.997967	4.68536e-155	228.18	2	GIMASTGVS(0.002)GS(0.998)PK	-0.4728	1.208	1.063	1.222	0.99	1.385	1.151	1.108	0.623	0.618
	A0A3Q1MGG8	2911	S	Uncharacterized protein OS=Bos taurus OX=9913 PE=4 SV=1	--	0.999987	2.05462e-223	265.84	4	GIMASTGVSGSPKPTHDNTAATGLHPGS(1)VAWTGTPR	0.57998	0.679	0.546	0.949	0.875	2.158	2.213	0.659	0.478	0.506
	A0A3Q1MGG8	1198	S	Uncharacterized protein OS=Bos taurus OX=9913 PE=4 SV=1	--	0.981198	3.64751e-07	110.82	2	GS(0.013)LS(0.981)AAWGPS(0.006)LGPMR	0.13483	0.939	0.936	1.246	1.374	1.228	1.021	1.109	0.829	0.719
	A0A3Q1MGG8	1994	S	Uncharacterized protein OS=Bos taurus OX=9913 PE=4 SV=1	--	0.827533	1.41697e-23	136.12	3	GT(0.172)PS(0.828)LAQLPVMSGAGCAMSQPSWAPR	-0.99798	1.063	1.059	1.439	1.006	1.386	1.058	0.855	0.807	0.725
	A0A3Q1MGG8	2012	S	Uncharacterized protein OS=Bos taurus OX=9913 PE=4 SV=1	--	0.812039	4.876e-07	72.959	3	GTPSLAQLPVMSGAGCAMS(0.188)QPS(0.812)WAPR	1.6459
	A0A3Q1MGG8	2090	S	Uncharacterized protein OS=Bos taurus OX=9913 PE=4 SV=1	--	1	3.3712e-05	57.997	4	GVAPHPQVPEFS(1)EVALGFHQLPGIGGR	-1.4592	1.141	1.082	1.705	0.812	1.136	0.951	0.875	0.859	0.909
	A0A3Q1MGG8	3014	S	Uncharacterized protein OS=Bos taurus OX=9913 PE=4 SV=1	--	1	0	355.32	4	HS(1)LHAPPALTPIIHTNELAQGMASSK	0.050865	0.794	0.886	1.417	0.917	2.05	1.499	0.604	0.588	0.547
	A0A3Q1MGG8	3036	S	Uncharacterized protein OS=Bos taurus OX=9913 PE=4 SV=1	--	0.658573	2.5826e-30	145.84	4	HS(1)LHAPPALTPIIHTNELAQGMAS(0.659)S(0.341)K	0.38385	0.777	0.923	1.308	1.019	1.935	1.419	0.646	0.645	0.605
	A0A3Q1MGG8	2941	S	Uncharacterized protein OS=Bos taurus OX=9913 PE=4 SV=1	--	0.999938	0.000379937	121.36	2	KLT(1)YS(1)GFQK	-0.68022	0.266	0.49	0.636	1.531	3.668	1.899	0.162	0.203	0.179
	A0A3Q1MGG8	2568	S	Uncharacterized protein OS=Bos taurus OX=9913 PE=4 SV=1	--	0.88428	8.2582e-35	142.24	4	QGLS(0.032)VKPS(0.884)AS(0.296)LS(0.789)APDLLLDS(0.995)VLGAVDS(0.004)R	3.3132	1.154	0.939	1.78	1.324	1.426	1.135	0.737	0.552	0.514
	A0A3Q1MGG8	2570	S	Uncharacterized protein OS=Bos taurus OX=9913 PE=4 SV=1	--	0.993109	5.3106e-294	305.77	3	QGLSVKPS(0.007)AS(0.993)LS(1)APDLLLDSVLGAVDSR	-0.063047	1.588	1.791	2.092	1.011	1.15	0.991	0.431	0.331	0.232
	A0A3Q1MGG8	2572	S	Uncharacterized protein OS=Bos taurus OX=9913 PE=4 SV=1	--	0.999976	1.13985e-226	273.49	4	KQGLS(0.134)VKPS(0.878)AS(0.988)LS(1)APDLLLDSVLGAVDSR	1.2836	1.462	1.596	1.975	1.111	1.287	1.085	0.443	0.35	0.267
	A0A3Q1MGG8	2580	S	Uncharacterized protein OS=Bos taurus OX=9913 PE=4 SV=1	--	0.994591	4.44838e-29	138.24	4	QGLS(0.032)VKPS(0.884)AS(0.296)LS(0.789)APDLLLDS(0.995)VLGAVDS(0.004)R	3.3132	0.962	0.929	1.64	1.1	1.594	1.552	0.576	0.601	0.442
	A0A3Q1MGG8	1986	S	Uncharacterized protein OS=Bos taurus OX=9913 PE=4 SV=1	--	0.999897	0.00561743	70.089	2	LAQPS(1)VATR	-0.02975	0.857	0.785	0.895	1.369	2.016	1.362	0.687	0.749	0.498
	A0A3Q1MGG8	1706	S	Uncharacterized protein OS=Bos taurus OX=9913 PE=4 SV=1	--	1	0	414.88	3	MTLSVHWDS(1)EDEEDMSSDQSSMNLK	-2.0479	1.127	0.881	1.086	1.37	1.08	0.931	1.059	0.918	0.902
	A0A3Q1MGG8	1713	S	Uncharacterized protein OS=Bos taurus OX=9913 PE=4 SV=1	--	0.97414	2.7645e-61	177.35	3	MTLSVHWDS(1)EDEEDMS(0.974)S(0.894)DQS(0.111)S(0.022)MNLK	-0.20447	1.264	0.935	1.042	1.385	1.013	0.787	1.052	0.985	0.907
	A0A3Q1MGG8	1714	S	Uncharacterized protein OS=Bos taurus OX=9913 PE=4 SV=1	--	0.893544	1.23064e-44	131.13	3	MTLSVHWDS(1)EDEEDMS(0.974)S(0.894)DQS(0.111)S(0.022)MNLK	-0.20447	1.307	0.885	1.227	1.352	0.983	0.832	1.056	0.936	0.858
	A0A3Q1MGG8	1785	S	Uncharacterized protein OS=Bos taurus OX=9913 PE=4 SV=1	--	0.96039	1.61601e-26	158.29	2	MT(0.033)S(0.96)S(0.379)LS(0.627)EPSVVNK	-1.0072	0.897	0.657	0.914	1.263	1.84	1.443	0.848	0.712	0.648
	A0A3Q1MGG8	1786	S	Uncharacterized protein OS=Bos taurus OX=9913 PE=4 SV=1	--	0.959757	1.61601e-26	158.29	2	MTS(0.035)S(0.96)LS(0.005)EPSVVNK	1.8796	1.171	1.05	1.034	1.111	1.272	1.004	1.105	0.848	0.723
	A0A3Q1MGG8	1788	S	Uncharacterized protein OS=Bos taurus OX=9913 PE=4 SV=1	--	0.999494	8.46936e-93	228.49	2	MT(0.012)S(0.702)S(0.287)LS(0.999)EPSVVNK	1.2099	0.936	0.794	1.14	1.211	1.603	1.292	0.874	0.762	0.689
	A0A3Q1MGG8	1791	S	Uncharacterized protein OS=Bos taurus OX=9913 PE=4 SV=1	--	0.999995	2.12316e-13	125.98	2	MTSS(0.003)LS(0.997)EPS(1)VVNK	0.11447	0.967	0.876	1.265	0.986	1.43	1.287	0.884	0.817	0.792
	A0A3Q1MGG8	3378	S	Uncharacterized protein OS=Bos taurus OX=9913 PE=4 SV=1	--	0.91315	2.42064e-13	129.65	2	NS(0.913)T(0.087)IPSIAVGPR	-0.93104	0.317	0.491	0.696	1.141	3.069	2.414	0.228	0.357	0.217
	A0A3Q1MGG8	3382	S	Uncharacterized protein OS=Bos taurus OX=9913 PE=4 SV=1	--	0.986275	0.00302996	70.259	2	NS(0.001)T(0.012)IPS(0.986)IAVGPR	-0.16686	0.806	0.8	1.06	1.176	2.022	1.563	0.635	0.54	0.603
	A0A3Q1MGG8	2802	S	Uncharacterized protein OS=Bos taurus OX=9913 PE=4 SV=1	--	0.889852	3.92647e-131	221.67	3	SMPSSVASVLPQS(0.001)PS(0.008)LAKPS(0.89)T(0.09)VS(0.009)S(0.002)GTPTLQQR	-0.17637	0.969	1.032	1.505	1.065	1.691	1.223	0.63	0.631	0.636
	A0A3Q1MGG8	2806	S	Uncharacterized protein OS=Bos taurus OX=9913 PE=4 SV=1	--	0.875475	2.26153e-71	174.06	3	PS(0.001)T(0.005)VS(0.121)S(0.875)GT(0.991)PT(0.006)LQQR	-0.27018	1.294	1.218	2.676	0.849	0.9	0.855	0.865	0.591	0.6
	A0A3Q1MGG8	3070	S	Uncharacterized protein OS=Bos taurus OX=9913 PE=4 SV=1	--	0.999904	2.83028e-259	306.98	2	QELPQAS(1)PIS(0.199)LS(0.802)FMAPAESLR	-1.3929	0.25	0.966	1.85	0.25	1.917	2.022	0.254	0.9	0.755
	A0A3Q1MGG8	3073	S	Uncharacterized protein OS=Bos taurus OX=9913 PE=4 SV=1	--	0.997418	0.000160994	62.034	3	QELPQAS(0.004)PIS(0.997)LS(0.998)FMAPAES(0.001)LR	0.77771	0.678	0.962	1.465	0.882	1.378	1.578	0.798	0.771	0.761
	A0A3Q1MGG8	3075	S	Uncharacterized protein OS=Bos taurus OX=9913 PE=4 SV=1	--	0.9976	5.16954e-259	303.42	3	QELPQAS(0.004)PIS(0.997)LS(0.998)FMAPAES(0.001)LR	0.77771	0.263	0.688	1.012	0.258	2.768	2.857	0.235	0.415	0.349
	A0A3Q1MGG8	2924	S	Uncharacterized protein OS=Bos taurus OX=9913 PE=4 SV=1	--	1	0.000108919	74.776	2	S(1)QPRVS(1)PHPS(1)LFR	-0.046955	0.421	0.448	0.765	0.982	3.607	1.9	0.281	0.325	0.313
	A0A3Q1MGG8	2929	S	Uncharacterized protein OS=Bos taurus OX=9913 PE=4 SV=1	--	1	0.000108919	103.11	3	VS(1)PHPS(1)LFR	-0.45255	0.74	0.941	1.129	0.966	2.463	1.572	0.463	0.479	0.438
	A0A3Q1MGG8	2933	S	Uncharacterized protein OS=Bos taurus OX=9913 PE=4 SV=1	--	1	0.000230423	103.11	3	VS(1)PHPS(1)LFR	-0.45255	0.477	0.558	0.947	0.951	3.356	1.942	0.255	0.309	0.288
	A0A3Q1MGG8	3047	S	Uncharacterized protein OS=Bos taurus OX=9913 PE=4 SV=1	--	1	6.62331e-11	128.74	3	RVS(1)LGYES(0.326)S(0.674)PR	-0.32768	0.913	1.303	1.819	0.862	1.904	1.166	0.514	0.511	0.461
	A0A3Q1MGG8	3052	S	Uncharacterized protein OS=Bos taurus OX=9913 PE=4 SV=1	--	0.810616	6.62331e-11	128.74	4	RVS(1)LGYES(0.811)S(0.204)PRGS(0.985)R	0.1264	1.146	1.263	1.613	0.834	0.844	0.765	1.048	1.02	0.932
	A0A3Q1MGG8	3053	S	Uncharacterized protein OS=Bos taurus OX=9913 PE=4 SV=1	--	0.888616	5.61696e-11	131.66	2	VSLGYES(0.111)S(0.889)PR	0.51209	1.201	1.324	1.799	0.805	1.129	0.857	0.88	0.81	0.712
	A0A3Q1MGG8	3057	S	Uncharacterized protein OS=Bos taurus OX=9913 PE=4 SV=1	--	0.988521	0.000308713	71.905	2	RVS(0.785)LGY(0.067)ES(0.38)S(0.779)PRGS(0.989)R	-0.38692	1.37	1.626	2.523	0.661	1.62	1.022	0.34	0.265	0.282
	A0A3Q1MGG8	1588	S	Uncharacterized protein OS=Bos taurus OX=9913 PE=4 SV=1	--	0.693922	7.71765e-08	102.09	3	S(0.133)FS(0.694)QGCT(0.167)DY(0.006)GLNMS(0.146)NS(0.825)QS(0.024)S(0.005)LR	-2.1525	1.089	0.917	1.319	1.024	1.155	0.941	0.924	1.074	0.925
	A0A3Q1MGG8	1599	S	Uncharacterized protein OS=Bos taurus OX=9913 PE=4 SV=1	--	0.667321	1.15784e-09	109.85	3	SFSQGCTDYGLNMS(0.667)NS(0.304)QS(0.022)S(0.006)LR	-0.92103	1.142	0.988	1.795	0.999	1.217	0.786	1.033	0.896	0.728
	A0A3Q1MGG8	1601	S	Uncharacterized protein OS=Bos taurus OX=9913 PE=4 SV=1	--	0.999746	0	371.02	2	SFSQGCTDYGLNMSNS(1)QSS(1)LR	-0.11305	1.043	0.898	1.025	1.178	1.233	1.002	1.15	1.049	0.742
	A0A3Q1MGG8	1603	S	Uncharacterized protein OS=Bos taurus OX=9913 PE=4 SV=1	--	0.584326	9.676e-06	73.902	3	SFSQGCTDYGLNMS(0.002)NS(0.019)QS(0.584)S(0.394)LR	-1.6491
	A0A3Q1MGG8	1604	S	Uncharacterized protein OS=Bos taurus OX=9913 PE=4 SV=1	--	0.999791	0	371.02	2	SFSQGCTDYGLNMSNS(1)QSS(1)LR	-0.11305	0.939	1.008	0.967	1.269	1.263	0.828	1.124	1.211	0.703
	A0A3Q1MGG8	1166	S	Uncharacterized protein OS=Bos taurus OX=9913 PE=4 SV=1	--	1	0.0253003	86.136	2	S(1)GVGLPK	-0.75175	0.993	1.334	0.87	1.136	1.308	1.094	1.051	0.859	0.573
	A0A3Q1MGG8	2783	S	Uncharacterized protein OS=Bos taurus OX=9913 PE=4 SV=1	--	0.990406	2.94674e-12	125.69	3	S(0.99)MPS(0.183)S(0.827)VASVLPQSPSLAK	-0.80127	1.045	1.212	1.934	1.134	1.502	1.274	0.488	0.527	0.403
	A0A3Q1MGG8	2786	S	Uncharacterized protein OS=Bos taurus OX=9913 PE=4 SV=1	--	0.817226	3.41951e-84	181.66	4	S(0.025)MPS(0.817)S(0.158)VASVLPQSPSLAK	-1.1911	0.714	0.815	1.14	1.188	1.986	1.54	0.622	0.619	0.6
	A0A3Q1MGG8	2787	S	Uncharacterized protein OS=Bos taurus OX=9913 PE=4 SV=1	--	0.826551	1.18164e-41	143.59	3	S(0.99)MPS(0.183)S(0.827)VASVLPQSPSLAK	-0.80127	0.817	0.956	1.458	1.241	1.889	1.642	0.429	0.476	0.404
	A0A3Q1MGG8	2790	S	Uncharacterized protein OS=Bos taurus OX=9913 PE=4 SV=1	--	0.997617	1.18164e-41	143.59	3	SMPSS(0.002)VAS(0.998)VLPQSPSLAK	0.084087	0.814	0.931	1.222	1.112	1.81	1.502	0.634	0.62	0.602
	A0A3Q1MGG8	2795	S	Uncharacterized protein OS=Bos taurus OX=9913 PE=4 SV=1	--	0.995966	1.4957e-216	263.7	3	SMPSSVASVLPQS(0.996)PS(0.004)LAKPSTVSSGTPTLQQR	0.27352	1.291	1.177	1.788	0.885	0.898	0.826	0.962	0.921	0.799
	A0A3Q1MGG8	2797	S	Uncharacterized protein OS=Bos taurus OX=9913 PE=4 SV=1	--	0.99185	1.76378e-53	158.99	4	S(0.021)MPS(0.449)S(0.53)VAS(0.993)VLPQS(0.015)PS(0.992)LAKPS(0.471)T(0.136)VS(0.147)S(0.125)GT(0.09)PT(0.032)LQQR	1.1746	0.668	0.741	0.974	1.256	2.11	1.683	0.622	0.571	0.54
	A0A3Q1MGG8	2859	S	Uncharacterized protein OS=Bos taurus OX=9913 PE=4 SV=1	--	0.847739	0.00803029	95.815	3	S(0.848)PS(0.152)AYQK	-0.27915	1.834	0.958	2.324	0.921	0.763	0.838	0.964	0.715	0.51
	A0A3Q1MGG8	2152	S	Uncharacterized protein OS=Bos taurus OX=9913 PE=4 SV=1	--	0.999944	1.40508e-61	193.76	2	S(1)QGATASEVLPDVSR	0.20296	0.989	1.182	1.011	1.219	1.547	1.085	0.897	0.726	0.615
	A0A3Q1MGG8	2158	S	Uncharacterized protein OS=Bos taurus OX=9913 PE=4 SV=1	--	0.978153	0.000229905	84.324	3	S(0.001)QGAT(0.021)AS(0.978)EVLPDVS(1)R	0.17738	1.095	1.022	1.269	0.948	1.433	1.148	1.005	0.779	0.653
	A0A3Q1MGG8	2165	S	Uncharacterized protein OS=Bos taurus OX=9913 PE=4 SV=1	--	1	2.30118e-24	141.08	2	SQGATASEVLPDVS(1)R	-0.19821	0.88	1.324	1.134	0.902	1.526	0.978	0.915	0.826	0.775
	A0A3Q1MGG8	1654	S	Uncharacterized protein OS=Bos taurus OX=9913 PE=4 SV=1	--	0.999999	0.00033035	63.376	3	S(1)QGPRS(1)VEETEGAGHR	-2.0203	1.389	1.006	0.817	1.024	0.918	0.97	1.278	0.994	0.871
	A0A3Q1MGG8	1659	S	Uncharacterized protein OS=Bos taurus OX=9913 PE=4 SV=1	--	0.999966	3.87504e-08	116.82	3	S(1)VEETEGAGHR	0.72834	1.272	1.225	1.096	1.075	1.038	0.878	1.201	0.904	0.673
	A0A3Q1MGG8	269	S	Uncharacterized protein OS=Bos taurus OX=9913 PE=4 SV=1	--	0.977414	2.78149e-87	221.14	2	S(0.977)T(0.023)CLVQVEGDPMK	-0.19368	0.736	0.831	0.984	1.162	1.045	0.968	0.988	1.198	1.298
	A0A3Q1MGG8	811	S	Uncharacterized protein OS=Bos taurus OX=9913 PE=4 SV=1	--	0.956322	1.96931e-24	138.96	2	S(0.956)T(0.042)T(0.008)GS(0.994)PQAHLLAELTK	-0.7511	0.991	1.473	1.454	0.742	1.178	1.161	0.631	0.868	0.78
	A0A3Q1MGG8	815	S	Uncharacterized protein OS=Bos taurus OX=9913 PE=4 SV=1	--	0.993573	3.46582e-132	245.11	2	S(0.956)T(0.042)T(0.008)GS(0.994)PQAHLLAELTK	-0.7511	0.699	0.848	0.845	0.666	1.118	1.108	0.73	1.627	1.394
	A0A3Q1MGG8	2194	S	Uncharacterized protein OS=Bos taurus OX=9913 PE=4 SV=1	--	0.999721	2.03473e-25	148.2	2	S(1)VATAMGPS(0.007)QS(0.992)QMS(0.001)R	1.878	0.816	1.067	1.06	0.925	1.844	1.337	0.768	0.706	0.672
	A0A3Q1MGG8	2202	S	Uncharacterized protein OS=Bos taurus OX=9913 PE=4 SV=1	--	0.999849	1.97833e-24	142.26	2	SVATAMGPS(1)QS(1)QMSR	-0.30039	0.888	0.854	1.174	1.025	1.824	1.403	0.755	0.687	0.652
	A0A3Q1MGG8	2204	S	Uncharacterized protein OS=Bos taurus OX=9913 PE=4 SV=1	--	0.999915	2.03473e-25	148.2	2	SVATAMGPS(1)QS(1)QMSR	-0.30039	0.891	0.943	1.178	0.994	1.808	1.388	0.701	0.671	0.669
	A0A3Q1MGG8	2207	S	Uncharacterized protein OS=Bos taurus OX=9913 PE=4 SV=1	--	0.9419	0.0103348	40.622	3	SVAT(0.001)AMGPS(0.528)QS(0.528)QMS(0.942)R	-0.24102
	A0A3Q1MGG8	639	S	Uncharacterized protein OS=Bos taurus OX=9913 PE=4 SV=1	--	0.999928	0.0174193	123.86	2	S(1)VATILK	-0.28602	0.852	0.931	0.845	1.132	0.89	0.98	1.261	1.358	0.968
	A0A3Q1MGG8	702	S	Uncharacterized protein OS=Bos taurus OX=9913 PE=4 SV=1	--	0.995222	0.0190093	97.565	2	S(0.995)YLT(0.005)EGK	-0.31688
	A0A3Q1MGG8	749	S	Uncharacterized protein OS=Bos taurus OX=9913 PE=4 SV=1	--	0.818813	4.0925e-58	177.69	3	T(0.004)ET(0.025)T(0.14)S(0.819)DT(0.636)S(0.375)MAMEMPGDLTWAK	-1.9707	1.016	0.983	1.051	1.316	0.952	0.91	1.198	0.985	0.923
	A0A3Q1MGG8	752	S	Uncharacterized protein OS=Bos taurus OX=9913 PE=4 SV=1	--	0.893851	1.61872e-07	97.188	3	T(0.008)ET(0.037)T(0.153)S(0.801)DT(0.107)S(0.894)MAMEMPGDLTWAK	0.39471	1.024	0.97	0.948	1.385	0.87	0.921	1.291	1.002	0.909
	A0A3Q1MGG8	674	S	Uncharacterized protein OS=Bos taurus OX=9913 PE=4 SV=1	--	0.930536	1.13663e-137	218.79	4	TLCLPPSAAGNLKPPFSAAATAGISDT(0.018)S(0.052)S(0.931)HTCLSGPK	0.43379	1.028	0.666	0.897	1.863	1.049	1.122	0.584	1.083	0.959
	A0A3Q1MGG8	440	S	Uncharacterized protein OS=Bos taurus OX=9913 PE=4 SV=1	--	0.67935	0.00014339	72.585	3	TLPQPCPMS(0.679)T(0.316)VT(0.005)ITK	0.21528	0.934	0.972	1.172	1.151	1.163	0.933	0.993	1.259	0.754
	A0A3Q1MGG8	607	S	Uncharacterized protein OS=Bos taurus OX=9913 PE=4 SV=1	--	0.999918	2.00447e-79	218.25	2	TLS(1)HQMLQGATVAK	-0.77392	0.8	0.867	0.94	1.168	0.967	1.004	1.094	1.174	1.201
	A0A3Q1MGG8	1180	S	Uncharacterized protein OS=Bos taurus OX=9913 PE=4 SV=1	--	0.731178	0.000113331	67.56	3	T(0.263)MGS(0.731)GMT(0.006)VMPAPVEVDCR	-0.10001	1.134	0.981	1.391	0.884	1.123	1.049	0.969	0.945	0.899
	A0A3Q1MGG8	523	S	Uncharacterized protein OS=Bos taurus OX=9913 PE=4 SV=1	--	0.943138	1.52422e-06	106.35	3	TPAAMRPT(0.002)T(0.04)S(0.943)MT(0.014)NT(0.001)TPQTR	-0.3714	1.097	0.911	1.171	1.163	1.382	1.276	0.843	0.751	0.712
	A0A3Q1MGG8	868	S	Uncharacterized protein OS=Bos taurus OX=9913 PE=4 SV=1	--	0.996219	0.00130742	84.365	2	T(0.004)PS(0.996)QAHLPAK	0.14708	1.065	0.946	1.265	1.124	1.335	1.213	0.844	0.867	0.678
	A0A3Q1MGG8	934	S	Uncharacterized protein OS=Bos taurus OX=9913 PE=4 SV=1	--	0.990414	0.00562015	67.648	2	T(0.01)QS(0.99)QPLLVGFK	1.3191	0.985	0.945	1.434	1.062	1.281	1.232	0.844	0.79	0.794
	A0A3Q1MGG8	366	S	Uncharacterized protein OS=Bos taurus OX=9913 PE=4 SV=1	--	0.5	0.00141438	79.461	2	T(0.5)S(0.5)PQPCPVPMVTIAK	1.712	1.482	0.708	1.005	1.687	1.045	0.867	1.409	0.555	0.729
	A0A3Q1MGG8	2540	S	Uncharacterized protein OS=Bos taurus OX=9913 PE=4 SV=1	--	0.49283	1.00146e-12	93.505	4	T(0.015)VPMS(0.493)S(0.493)VAT(0.45)S(0.511)VS(0.163)PS(0.87)LIAAS(0.005)GS(0.001)DGKK	0.24259
	A0A3Q1MGG8	2541	S	Uncharacterized protein OS=Bos taurus OX=9913 PE=4 SV=1	--	0.865986	2.88094e-38	151.18	3	TVPMS(0.133)S(0.866)VAT(0.185)S(0.816)VS(0.1)PS(0.899)LIAASGSDGKK	0.56422	1.292	1.451	1.923	0.793	1.468	1.105	0.49	0.505	0.476
	A0A3Q1MGG8	2545	S	Uncharacterized protein OS=Bos taurus OX=9913 PE=4 SV=1	--	0.962418	8.63756e-75	188.26	3	TVPMSSVAT(0.037)S(0.962)VS(0.001)PS(0.999)LIAAS(0.001)GSDGKK	0.40569	1.291	1.381	1.594	0.823	1.547	1.167	0.541	0.542	0.512
	A0A3Q1MGG8	2547	S	Uncharacterized protein OS=Bos taurus OX=9913 PE=4 SV=1	--	0.992205	1.15142e-193	265.71	4	TVPMSSVATS(0.007)VS(0.992)PSLIAASGSDGKK	-0.54356	1.183	1.101	1.28	0.888	1.133	0.968	1.014	0.98	0.81
	A0A3Q1MGG8	2549	S	Uncharacterized protein OS=Bos taurus OX=9913 PE=4 SV=1	--	0.999642	4.081e-193	264.44	3	TVPMS(0.003)S(0.003)VAT(0.13)S(0.862)VS(0.001)PS(1)LIAASGSDGK	0.64269	1.275	1.29	1.594	0.869	1.482	1.122	0.619	0.612	0.555
	A0A3Q1MGG8	2554	S	Uncharacterized protein OS=Bos taurus OX=9913 PE=4 SV=1	--	0.582808	1.38135e-23	136.61	4	TVPMSSVATS(0.002)VS(0.929)PS(0.069)LIAAS(0.583)GS(0.417)DGKK	-0.25654	1.134	1.015	1.28	0.887	1.162	1.033	1.049	1.048	0.748
	A0A3Q1MGG8	2556	S	Uncharacterized protein OS=Bos taurus OX=9913 PE=4 SV=1	--	0.936656	2.84016e-159	238.86	3	TVPMSSVATS(0.006)VS(0.046)PS(0.948)LIAAS(0.063)GS(0.937)DGKK	-0.21822	1.099	0.987	1.416	0.996	1.531	1.044	0.807	0.79	0.726
	A0A3Q1MGG8	1772	S	Uncharacterized protein OS=Bos taurus OX=9913 PE=4 SV=1	--	1	6.5016e-26	153.22	3	VAS(1)NPGQLSMASR	0.058073	1.071	0.868	1.465	1.016	1.471	1.349	0.884	0.734	0.543
	A0A3Q1MGG8	1781	S	Uncharacterized protein OS=Bos taurus OX=9913 PE=4 SV=1	--	0.982624	2.48282e-09	114.01	3	VASNPGQLS(0.017)MAS(0.983)R	-0.3222	1.41	0.921	1.405	1.262	1.158	1.089	0.678	0.812	0.693
	A0A3Q1MGG8	894	S	Uncharacterized protein OS=Bos taurus OX=9913 PE=4 SV=1	--	0.999988	3.04608e-36	174.78	2	VQS(1)QGHLPTGLTK	0.066029	1.092	0.975	1.401	1.242	1.386	1.117	0.779	0.637	0.77
	A0A3Q1MGG8	785	S	Uncharacterized protein OS=Bos taurus OX=9913 PE=4 SV=1	--	1	8.28708e-06	113.25	2	VQS(1)QLYGPAR	0.7301	0.942	1.012	0.962	1.163	2.297	1.571	0.48	0.49	0.266
	A0A3Q1MGG8	2018	S	Uncharacterized protein OS=Bos taurus OX=9913 PE=4 SV=1	--	0.999961	0.00310374	79.283	2	VS(1)PNLPSSR	0.074349	1.096	1.206	0.959	1.012	1.19	0.836	1.182	1.023	0.783
	A0A3Q1MGG8	1799	S	Uncharacterized protein OS=Bos taurus OX=9913 PE=4 SV=1	--	0.95029	0.00501734	69.229	2	VT(0.05)PS(0.95)LGQMSR	1.4953	0.901	0.7	0.858	1.348	1.714	1.401	0.975	0.687	0.646
	A0A3Q1MGG8	3486	T	Uncharacterized protein OS=Bos taurus OX=9913 PE=4 SV=1	--	1	1.86099e-07	127.71	2	AAT(1)IIQAAWR	-0.47185	1.116	0.934	0.773	1.359	0.956	0.745	1.404	1.232	0.797
	A0A3Q1MGG8	2879	T	Uncharacterized protein OS=Bos taurus OX=9913 PE=4 SV=1	--	0.348836	0.00706413	42.908	4	ALVAHILPQS(0.151)PS(0.349)MT(0.349)HQS(0.151)R	-0.65688
	A0A3Q1MGG8	1474	T	Uncharacterized protein OS=Bos taurus OX=9913 PE=4 SV=1	--	1	2.53249e-12	123.14	2	EAT(1)PVPPQAATVSK	0.16737	1.348	1.053	0.919	1.462	1.027	0.864	1.219	0.967	0.518
	A0A3Q1MGG8	1533	T	Uncharacterized protein OS=Bos taurus OX=9913 PE=4 SV=1	--	0.936901	4.1776e-24	125.59	3	GGQVDPGLFQVS(0.005)PGNKLT(0.937)PT(0.056)LS(0.003)R	0.79929	0.511	1.208	1.761	0.431	1.099	1.323	0.489	1.405	1.017
	A0A3Q1MGG8	2898	T	Uncharacterized protein OS=Bos taurus OX=9913 PE=4 SV=1	--	0.622439	9.37787e-06	56.476	4	GIMAS(0.004)T(0.01)GVS(0.024)GS(0.021)PKPT(0.622)HDNT(0.231)AAT(0.088)GLHPGSVAWTGTPR	-3.9383	0.895	1.011	1.636	0.641	1.044	0.937	0.803	1.398	1.011
	A0A3Q1MGG8	2915	T	Uncharacterized protein OS=Bos taurus OX=9913 PE=4 SV=1	--	0.678554	3.33616e-08	83.36	4	PTHDNTAAT(0.033)GLHPGS(0.965)VAWT(0.679)GT(0.323)PR	0.52748	0.839	0.9	1.298	0.751	1.445	1.385	0.739	0.898	0.97
	A0A3Q1MGG8	2917	T	Uncharacterized protein OS=Bos taurus OX=9913 PE=4 SV=1	--	0.988431	4.68536e-155	228.18	4	GIMAS(0.001)T(0.005)GVS(0.455)GS(0.537)PKPT(0.002)HDNTAATGLHPGS(1)VAWT(0.012)GT(0.988)PR	-0.16884	0.518	1.247	2.029	0.436	1.964	1.69	0.451	0.502	0.518
	A0A3Q1MGG8	3391	T	Uncharacterized protein OS=Bos taurus OX=9913 PE=4 SV=1	--	0.585202	1.9124e-17	120.18	3	GS(0.415)T(0.585)VAPGGAWEPAGGTVPWDVVGSK	-0.11797	1.257	1.04	0.997	1.647	1.805	0.88	0.825	0.483	0.464
	A0A3Q1MGG8	3022	T	Uncharacterized protein OS=Bos taurus OX=9913 PE=4 SV=1	--	0.999937	8.71109e-30	141.23	3	HS(1)LHAPPALT(1)PIIHTNELAQGMASSK	1.5688	0.782	0.928	1.793	0.805	1.754	1.37	0.726	0.648	0.627
	A0A3Q1MGG8	2939	T	Uncharacterized protein OS=Bos taurus OX=9913 PE=4 SV=1	--	0.999938	0.000379937	100.22	2	KLT(1)YS(1)GFQK	-0.68022	0.3	0.379	0.536	1.535	3.738	2.078	0.119	0.193	0.111
	A0A3Q1MGG8	1784	T	Uncharacterized protein OS=Bos taurus OX=9913 PE=4 SV=1	--	0.456891	7.55113e-06	91.812	3	MT(0.457)S(0.457)S(0.216)LS(0.864)EPS(0.006)VVNK	-1.9489
	A0A3Q1MGG8	2803	T	Uncharacterized protein OS=Bos taurus OX=9913 PE=4 SV=1	--	0.456037	3.65157e-36	137.91	4	SMPSS(0.001)VAS(0.018)VLPQS(0.497)PS(0.498)LAKPS(0.713)T(0.456)VS(0.4)S(0.312)GT(0.081)PT(0.021)LQQR	-0.80986
	A0A3Q1MGG8	2808	T	Uncharacterized protein OS=Bos taurus OX=9913 PE=4 SV=1	--	0.998984	6.48914e-30	164.82	3	PSTVSSGT(0.999)PT(0.001)LQQR	0.88051	1.294	1.179	2.949	0.793	0.802	0.78	0.855	0.614	0.671
	A0A3Q1MGG8	3502	T	Uncharacterized protein OS=Bos taurus OX=9913 PE=4 SV=1	--	0.5	6.15872e-05	93.776	3	QS(0.5)RT(0.5)QQMLLQNVWAK	-3.2134
	A0A3Q1MGG8	1663	T	Uncharacterized protein OS=Bos taurus OX=9913 PE=4 SV=1	--	0.999497	0.0160233	41.166	3	S(0.142)QGPRS(0.858)VEET(0.999)EGAGHR	0.26378	1.285	1.062	0.948	1.362	0.86	0.912	1.38	0.88	0.682
	A0A3Q1MGG8	270	T	Uncharacterized protein OS=Bos taurus OX=9913 PE=4 SV=1	--	0.567372	7.31995e-45	172.42	3	S(0.433)T(0.567)CLVQVEGDPMK	-0.30606	0.784	0.876	0.744	1.052	1.135	1.069	0.981	1.279	1.19
	A0A3Q1MGG8	812	T	Uncharacterized protein OS=Bos taurus OX=9913 PE=4 SV=1	--	0.531854	6.78751e-34	153.88	4	S(0.491)T(0.532)T(0.529)GS(0.448)PQAHLLAELTK	-1.2005	0.957	1.551	1.57	0.715	1.318	1.185	0.496	0.866	0.641
	A0A3Q1MGG8	813	T	Uncharacterized protein OS=Bos taurus OX=9913 PE=4 SV=1	--	0.528746	0.000147281	71.148	4	S(0.491)T(0.532)T(0.529)GS(0.448)PQAHLLAELTK	-1.2005	0.808	1.362	1.287		1.235	0.59
	A0A3Q1MGG8	748	T	Uncharacterized protein OS=Bos taurus OX=9913 PE=4 SV=1	--	0.656125	2.51183e-18	131.26	4	T(0.036)ET(0.153)T(0.656)S(0.153)DT(0.002)SMAMEMPGDLTWAK	0.40324	1.02	0.865	1.148	1.364	1.064	1.044	1.018	0.952	0.872
	A0A3Q1MGG8	751	T	Uncharacterized protein OS=Bos taurus OX=9913 PE=4 SV=1	--	0.636458	1.32463e-25	143.17	3	T(0.004)ET(0.025)T(0.14)S(0.819)DT(0.636)S(0.375)MAMEMPGDLTWAK	-1.9707	0.956	1.028	1.088	1.293	0.956	0.888	1.149	0.988	0.977
	A0A3Q1MGG8	605	T	Uncharacterized protein OS=Bos taurus OX=9913 PE=4 SV=1	--	0.559305	8.07932e-11	116.6	3	T(0.559)LS(0.441)HQMLQGATVAK	0.051316	0.881	0.925	1.092	1.071	1.068	0.982	1.028	1.135	1.084
	A0A3Q1MGG8	521	T	Uncharacterized protein OS=Bos taurus OX=9913 PE=4 SV=1	--	0.642138	3.85991e-24	142.85	3	TPAAMRPT(0.642)T(0.177)S(0.177)MT(0.003)NTTPQTR	-0.64233	1.101	0.798	1.07	1.261	1.467	1.307	0.928	0.759	0.615
	A0A3Q1MGG8	522	T	Uncharacterized protein OS=Bos taurus OX=9913 PE=4 SV=1	--	0.554942	9.67521e-05	63.979	4	T(0.061)PAAMRPT(0.175)T(0.555)S(0.175)MT(0.032)NT(0.001)TPQTR	-0.86578	0.543	1.523	1.305	0.783	1.286	1.144	0.549	1.159	0.872
	A0A3Q1MGG8	528	T	Uncharacterized protein OS=Bos taurus OX=9913 PE=4 SV=1	--	0.919095	4.49954e-05	74.364	3	TPAAMRPTTS(0.001)MT(0.017)NT(0.061)T(0.919)PQT(0.001)R	-0.3533	1.166	0.951	1.071	1.161	1.141	0.99	0.883	1.105	0.831
	A0A3Q1MGG8	380	T	Uncharacterized protein OS=Bos taurus OX=9913 PE=4 SV=1	--	0.997975	0.00140361	65.043	2	T(0.998)PPQMY(0.002)LAAAMAK	1.346	0.884	1.043	1.131	1.005	1.032	0.99	1.068	1.093	1.025
	A0A3Q1MGG8	501	T	Uncharacterized protein OS=Bos taurus OX=9913 PE=4 SV=1	--	1	3.16835e-05	98.573	2	T(1)PPQPCPVTQGTK	-1.3029	1.052	0.965	1.034	1.338	0.973	0.96	1.093	1.085	0.821
	A0A3Q1MGG8	866	T	Uncharacterized protein OS=Bos taurus OX=9913 PE=4 SV=1	--	0.5	0.00399542	55.261	3	T(0.5)PS(0.5)QAHLPAK	1.9939	1.024	0.965	1.187	1.083	1.305	1.183	0.94	0.934	0.69
	A0A3Q1MGG8	365	T	Uncharacterized protein OS=Bos taurus OX=9913 PE=4 SV=1	--	0.5	0.00141438	79.461	2	T(0.5)S(0.5)PQPCPVPMVTIAK	1.712	1.482	0.708	1.005	1.687	1.045	0.867	1.409	0.555	0.729
	A0A3Q1MGG8	2544	T	Uncharacterized protein OS=Bos taurus OX=9913 PE=4 SV=1	--	0.495069	1.14721e-14	108.73	4	T(0.003)VPMS(0.198)S(0.799)VAT(0.495)S(0.495)VS(0.033)PS(0.975)LIAAS(0.002)GSDGKK	0.29575
	A0A3Q1MGG8	1594	Y	Uncharacterized protein OS=Bos taurus OX=9913 PE=4 SV=1	--	0.947237	6.78605e-08	102.43	3	SFSQGCT(0.052)DY(0.947)GLNMSNSQSSLR	-0.78007
	A0A3Q1MGG8	703	Y	Uncharacterized protein OS=Bos taurus OX=9913 PE=4 SV=1	--	0.797031	0.0161496	103.74	2	S(0.203)Y(0.797)LTEGK	0.3	1.028	0.905	0.822	1.383	0.816	0.778	1.296	1.423	0.846
	A0A3Q1MGA1	495	S	Putative malate dehydrogenase 1B OS=Bos taurus OX=9913 GN=MDH1B PE=4 SV=1	MDH1B	0.999967	0.0162552	76.332	3	RKVS(1)DDYK	0.90266	0.805		0.775	1.287		1.15	1.27		1.579
	A0A3Q1MFY6	502	S	Inositol-3-phosphate synthase 1 OS=Bos taurus OX=9913 GN=ISYNA1 PE=4 SV=1	ISYNA1	0.955788	1.52711e-207	260.22	3	KGS(0.956)APT(0.044)APNGCTGDANGHSQAEAPQMPTT	0.026855	1.086	0.924	1.201	0.912	0.86	1.044	0.67	0.979	1.035
	A0A3Q1MFY6	494	S	Inositol-3-phosphate synthase 1 OS=Bos taurus OX=9913 GN=ISYNA1 PE=4 SV=1	ISYNA1	0.635822	7.92912e-08	111.64	3	VGPLAT(0.031)T(0.333)S(0.636)PVLCK	-0.48278	0.804	0.959	1.282	0.82	0.991	1.078	0.617	1.038	1.064
	A0A3Q1MFY6	363	S	Inositol-3-phosphate synthase 1 OS=Bos taurus OX=9913 GN=ISYNA1 PE=4 SV=1	ISYNA1	1	5.97735e-05	93.623	3	YVPYVGDS(1)KR	-0.025351
	A0A3Q1MFY6	493	T	Inositol-3-phosphate synthase 1 OS=Bos taurus OX=9913 GN=ISYNA1 PE=4 SV=1	ISYNA1	0.470434	7.92912e-08	111.64	2	VGPLAT(0.059)T(0.47)S(0.47)PVLCK	-2.3594
	A0A3Q1MFP8	68	S	Leucine zipper protein 2 OS=Bos taurus OX=9913 GN=LUZP2 PE=4 SV=1	LUZP2	1	6.33299e-07	117.93	3	LCGLHAEES(1)KK	0.88173	0.605	0.692	0.73	1.145	1.582	1.23	0.891	1.084	1.244
	A0A3Q1MLK2	263	S	G protein pathway suppressor 1 OS=Bos taurus OX=9913 GN=GPS1 PE=4 SV=1	GPS1	0.642822	1.71314e-08	124.42	2	AES(0.643)T(0.357)PEIAEQR	-0.51263
	A0A3Q1MLK2	519	S	G protein pathway suppressor 1 OS=Bos taurus OX=9913 GN=GPS1 PE=4 SV=1	GPS1	0.963073	0.000401775	78.513	2	EGSQGELT(1)PANS(0.963)QS(0.037)R	-0.49662
	A0A3Q1MLK2	515	T	G protein pathway suppressor 1 OS=Bos taurus OX=9913 GN=GPS1 PE=4 SV=1	GPS1	0.99994	0.000401775	88.176	2	EGSQGELT(1)PANS(0.963)QS(0.037)R	-0.49662
	A0A3Q1MDY5	156	S	Ubiquitin conjugation factor E4 A OS=Bos taurus OX=9913 GN=UBE4A PE=4 SV=1	UBE4A	0.372925	2.98642e-09	63.111	3	LLLQDPGNHLINMT(0.373)S(0.373)S(0.129)T(0.046)T(0.046)LNLS(0.033)ADR	0.68943
	A0A3Q1MDY5	155	T	Ubiquitin conjugation factor E4 A OS=Bos taurus OX=9913 GN=UBE4A PE=4 SV=1	UBE4A	0.372925	2.98642e-09	63.111	3	LLLQDPGNHLINMT(0.373)S(0.373)S(0.129)T(0.046)T(0.046)LNLS(0.033)ADR	0.68943
	A0A3Q1M010	34	S	UTP--glucose-1-phosphate uridylyltransferase OS=Bos taurus OX=9913 GN=UGP2 PE=1 SV=1	UGP2	0.999794	3.41474e-07	106.35	4	ILTTAPS(1)HEFEHTK	-0.72608	0.776	0.849	0.955	1.149	0.869	1.086	0.912	0.905	1.046
	A0A3Q1MJA9	169	S	Ropporin-1-like protein OS=Bos taurus OX=9913 GN=ROPN1L PE=4 SV=1	ROPN1L	0.964745	0.0132301	58.817	2	IPFGT(0.035)FS(0.965)YVYR	0.17288		0.958			0.927			1.045
	A0A3Q1MJA9	87	S	Ropporin-1-like protein OS=Bos taurus OX=9913 GN=ROPN1L PE=4 SV=1	ROPN1L	0.999999	1.03077e-33	153.1	3	QCS(1)HKEYVDLADLEQK	-0.21123		0.806			0.932			0.974
	E1BJI6	711	S	F-box and leucine rich repeat protein 13 OS=Bos taurus OX=9913 GN=FBXL13 PE=4 SV=3	FBXL13	0.839779	2.71733e-10	131.66	2	ES(0.84)T(0.16)YNNEEEAV	-1.1563
	A0A3Q1MCJ7	137	S	Uncharacterized protein OS=Bos taurus OX=9913 GN=RPS14 PE=1 SV=1	RPS14	0.994884	1.21842e-17	128.59	2	IEDVT(1)PIPS(0.995)DS(0.004)T(0.001)R	3.0326		1.111	1.522		0.942	1.112		0.848	1.207
	A0A3Q1MCJ7	133	T	Uncharacterized protein OS=Bos taurus OX=9913 GN=RPS14 PE=1 SV=1	RPS14	0.999992	1.21842e-17	128.59	2	IEDVT(1)PIPS(0.995)DS(0.004)T(0.001)R	3.0326		1.111	1.522		0.942	1.112		0.848	1.207
	Q865S1	758	S	AP-3 complex subunit delta-1 OS=Bos taurus OX=9913 GN=AP3D1 PE=1 SV=2	AP3D1	0.491128	0.00429474	46.46	3	HS(0.491)S(0.491)LHT(0.161)ES(0.856)DEDIAPAQR	1.4802
	Q865S1	759	S	AP-3 complex subunit delta-1 OS=Bos taurus OX=9913 GN=AP3D1 PE=1 SV=2	AP3D1	0.491128	0.00429474	46.46	3	HS(0.491)S(0.491)LHT(0.161)ES(0.856)DEDIAPAQR	1.4802
	Q865S1	764	S	AP-3 complex subunit delta-1 OS=Bos taurus OX=9913 GN=AP3D1 PE=1 SV=2	AP3D1	0.856284	0.00429474	46.46	3	HS(0.491)S(0.491)LHT(0.161)ES(0.856)DEDIAPAQR	1.4802
	Q865S1	788	S	AP-3 complex subunit delta-1 OS=Bos taurus OX=9913 GN=AP3D1 PE=1 SV=2	AP3D1	1	6.66109e-14	100.55	4	VDIVTEEMPENALPS(1)DEDDKDPNDPYR	0.69681
	A0A3Q1MBM7	326	S	LRRC37AB_C domain-containing protein OS=Bos taurus OX=9913 PE=4 SV=1	--	1	9.39436e-05	88.872	3	GRPS(1)DPLPPKPQPEAK	1.0762	0.531	0.304	0.344	0.996	2.179	1.716	0.932	1.073	0.975
	A0A3Q1MBM7	685	S	LRRC37AB_C domain-containing protein OS=Bos taurus OX=9913 PE=4 SV=1	--	1	2.99077e-06	109.72	3	TTSEEEGS(1)RR	0.18056	1.6	0.515	1.315	0.65	0.487	0.864	1.172	1.585	1.217
	A0A3Q1MBJ3	47	S	PI3K/PI4K domain-containing protein OS=Bos taurus OX=9913 GN=PI4K2A PE=4 SV=1	PI4K2A	0.737179	0.0019683	49.662	3	VAAAAGPVS(0.267)S(0.737)PPGS(0.996)PGHDR	0.59232
	A0A3Q1MBJ3	51	S	PI3K/PI4K domain-containing protein OS=Bos taurus OX=9913 GN=PI4K2A PE=4 SV=1	PI4K2A	0.996173	0.0019683	49.662	3	VAAAAGPVS(0.267)S(0.737)PPGS(0.996)PGHDR	0.59232
	A0A3Q1MB43	175	S	Reverse transcriptase domain-containing protein OS=Bos taurus OX=9913 PE=4 SV=1	--	0.672553	0.0239426	46.68	3	VMT(1)NLDS(0.673)MLKS(0.328)R	0.62913
	A0A3Q1MB43	171	T	Reverse transcriptase domain-containing protein OS=Bos taurus OX=9913 PE=4 SV=1	--	0.999642	0.0239426	46.68	3	VMT(1)NLDS(0.673)MLKS(0.328)R	0.62913
	Q32L72	49	S	Uncharacterized protein C1orf100 homolog OS=Bos taurus OX=9913 PE=2 SV=1	--	1	6.30234e-19	136.43	4	RS(1)PRPLIDLDIPFK	0.67857	0.95	0.923	0.929	1.009	1.112	0.875	1.206	1.219	0.959
	A0A3Q1M9W1	183	S	Acylamino-acid-releasing enzyme OS=Bos taurus OX=9913 GN=APEH PE=4 SV=1	APEH	0.536738	0.00297417	53.453	3	ALDIS(0.537)GS(0.463)DDEMARPK	2.003
	A0A3Q1M9W1	185	S	Acylamino-acid-releasing enzyme OS=Bos taurus OX=9913 GN=APEH PE=4 SV=1	APEH	0.998697	4.39797e-38	161.35	2	ALDIS(0.001)GS(0.999)DDEMARPK	0.5473	1			0.918			0.835
	A0A3Q1M9R8	55	S	Uncharacterized protein OS=Bos taurus OX=9913 PE=4 SV=1	--	0.935865	6.7778e-06	90.694	4	DKLEPMVLKS(0.936)PPT(0.06)GES(0.004)IVR	0.3988	0.792	0.927	0.976	0.808	1.07	1.091	0.988	1.2	1.056
	A0A3Q1M9R8	61	S	Uncharacterized protein OS=Bos taurus OX=9913 PE=4 SV=1	--	0.701564	0.00135332	84.169	2	S(0.019)PPT(0.279)GES(0.702)IVR	0.065183	0.767	1.109	1.022	1.037	1.054	0.979	1.009	1.046	0.895
	A0A3Q1M9R8	10	S	Uncharacterized protein OS=Bos taurus OX=9913 PE=4 SV=1	--	0.833882	0.0065561	94.465	2	HLLT(0.073)S(0.834)S(0.084)S(0.009)K	0.0718	1.141	1.209	1.311	0.998	0.977	1.008	0.734	0.779	0.614
	A0A3Q1M9R8	11	S	Uncharacterized protein OS=Bos taurus OX=9913 PE=4 SV=1	--	0.797136	0.011263	101.48	2	HLLTS(0.037)S(0.797)S(0.166)K	0.58276	1.061	1.14	1.324	0.954	1.007	0.989	0.793	0.731	0.805
	A0A3Q1M9R8	12	S	Uncharacterized protein OS=Bos taurus OX=9913 PE=4 SV=1	--	0.647335	0.00265169	108.47	3	HLLT(0.001)S(0.225)S(0.127)S(0.647)K	0.18105	1.535	1.34	2.025	0.591	0.925	0.939	0.441	0.482	0.279
	A0A3Q1M9R8	72	S	Uncharacterized protein OS=Bos taurus OX=9913 PE=4 SV=1	--	0.698185	4.10659e-05	122.55	2	YALPIPS(0.302)S(0.698)K	0.082787	0.883	1.17	1.335	0.804	1.064	1.053	0.793	0.86	0.846
	A5D989	133	S	Elongation factor 1-delta OS=Bos taurus OX=9913 GN=EEF1D PE=2 SV=2	EEF1D	0.999984	7.3004e-09	107.03	3	ATTPQTQHVS(1)PMR	-0.41303
	A0A3Q1M928	105	S	Uncharacterized protein OS=Bos taurus OX=9913 PE=4 SV=1	--	0.707796	0.00941589	84.738	2	T(0.292)S(0.708)EDGLVR	-1.1169	0.946	1.083	1.014	1.023	0.926	1.02	1.324	0.932	0.985
	A0A3Q1MDI3	14	S	26S proteasome non-ATPase regulatory subunit 11 OS=Bos taurus OX=9913 GN=PSMD11 PE=4 SV=1	PSMD11	0.999686	0.015092	59.294	2	AQS(1)LLSTDR	0.20377	0.661	0.772	0.923	1.31	1.183	1.546	0.946	0.766	0.946
	A0A3Q1LZU9	59	S	Uncharacterized protein OS=Bos taurus OX=9913 PE=4 SV=1	--	0.656216	5.415e-26	144.26	4	QS(0.007)YPACKS(0.656)PPLT(0.337)PNLFNIYGK	-0.49872
	A0A3Q1M418	500	S	Phosphodiesterase OS=Bos taurus OX=9913 GN=PDE10A PE=3 SV=1	PDE10A	1	1.0677e-175	251.47	3	GEESALGIPDLPEAEGS(1)PERLPVKTDD	0.38584	0.765			0.766			0.749
	A0A3Q1M418	150	S	Phosphodiesterase OS=Bos taurus OX=9913 GN=PDE10A PE=3 SV=1	PDE10A	0.999984	0.00206578	71.176	3	IRHS(1)ECIYR	-0.98581	1.23			1.341			1.055
	A0A3Q1NGW6	21	S	Glycerol kinase OS=Bos taurus OX=9913 GN=GK PE=3 SV=1	GK	0.613716	5.605e-11	119.94	2	AVLGPLVGAVDQGT(0.308)S(0.614)S(0.06)T(0.019)R	0.72603	1.049			1.047			1.061
	A0A3Q1NGW6	149	S	Glycerol kinase OS=Bos taurus OX=9913 GN=GK PE=3 SV=1	GK	0.802041	1.28999e-10	141.34	2	TQS(0.802)T(0.192)VES(0.006)LSK	0.97374	1.229			1.242			1.175
	A0A3Q1LQN0	35	S	Ras-related protein Rab-4A OS=Bos taurus OX=9913 GN=RAB4A PE=4 SV=1	RAB4A	0.999588	1.47322e-17	135.91	4	FKDDS(1)NHTIGVEFGSK	1.1554
	A0A3Q1LQN0	173	S	Ras-related protein Rab-4A OS=Bos taurus OX=9913 GN=RAB4A PE=4 SV=1	RAB4A	1	0.000244668	73.057	3	ILNKIES(1)GELDPER	0.77975
	A0A3Q1LQN0	38	T	Ras-related protein Rab-4A OS=Bos taurus OX=9913 GN=RAB4A PE=4 SV=1	RAB4A	0.504643	1.28856e-07	116.43	3	FKDDS(0.495)NHT(0.505)IGVEFGSK	0.72176
	A4IF87	306	S	Dihydroxyacetone phosphate acyltransferase OS=Bos taurus OX=9913 GN=GNPAT PE=2 SV=1	GNPAT	0.945623	0.0182713	67.08	2	ES(0.946)T(0.05)T(0.005)GLLK	0.78165
	A4IF87	69	S	Dihydroxyacetone phosphate acyltransferase OS=Bos taurus OX=9913 GN=GNPAT PE=2 SV=1	GNPAT	0.988091	0.0122744	50.897	3	GIT(0.012)PCKPS(0.988)DIK	2.0129
	A4IF87	4	S	Dihydroxyacetone phosphate acyltransferase OS=Bos taurus OX=9913 GN=GNPAT PE=2 SV=1	GNPAT	0.229264	2.09314e-14	103.17	3	MDHS(0.229)S(0.229)S(0.229)S(0.229)NS(0.083)CFSVGSTSPGAVVLLYSK	-0.75627
	A4IF87	5	S	Dihydroxyacetone phosphate acyltransferase OS=Bos taurus OX=9913 GN=GNPAT PE=2 SV=1	GNPAT	0.229264	2.09314e-14	103.17	3	MDHS(0.229)S(0.229)S(0.229)S(0.229)NS(0.083)CFSVGSTSPGAVVLLYSK	-0.75627
	A4IF87	6	S	Dihydroxyacetone phosphate acyltransferase OS=Bos taurus OX=9913 GN=GNPAT PE=2 SV=1	GNPAT	0.229264	2.09314e-14	103.17	3	MDHS(0.229)S(0.229)S(0.229)S(0.229)NS(0.083)CFSVGSTSPGAVVLLYSK	-0.75627
	A4IF87	7	S	Dihydroxyacetone phosphate acyltransferase OS=Bos taurus OX=9913 GN=GNPAT PE=2 SV=1	GNPAT	0.307639	3.87531e-24	133.59	3	MDHS(0.229)S(0.229)S(0.229)S(0.308)NS(0.007)CFSVGSTSPGAVVLLYSK	0.58741
	A4IF87	9	S	Dihydroxyacetone phosphate acyltransferase OS=Bos taurus OX=9913 GN=GNPAT PE=2 SV=1	GNPAT	0.288021	5.02391e-12	93.191	4	MDHS(0.177)S(0.177)S(0.177)S(0.177)NS(0.288)CFS(0.004)VGSTSPGAVVLLYSK	-0.072239
	A4IF87	345	S	Dihydroxyacetone phosphate acyltransferase OS=Bos taurus OX=9913 GN=GNPAT PE=2 SV=1	GNPAT	0.999515	0.00370131	72.321	2	MGRS(1)PYNLVPR	0.58859
	A4IF87	89	S	Dihydroxyacetone phosphate acyltransferase OS=Bos taurus OX=9913 GN=GNPAT PE=2 SV=1	GNPAT	0.964984	0.00259599	54.834	3	QLS(0.965)KES(0.035)LQPVEVLR	0.24144
	A4IF87	46	S	Dihydroxyacetone phosphate acyltransferase OS=Bos taurus OX=9913 GN=GNPAT PE=2 SV=1	GNPAT	1	0.00917709	66.056	3	RHVS(1)DLK	0.3217
	G3N0K3	203	S	40S ribosomal protein S4 OS=Bos taurus OX=9913 PE=3 SV=1	--	1	0.000289258	72.433	4	ERHPGS(1)FDVVHVK	-0.43866		0.736	0.965		1.366	1.21		0.802	1.288
	A0A3Q1LPX4	516	S	3-hydroxy-3-methylglutaryl coenzyme A synthase OS=Bos taurus OX=9913 GN=HMGCS1 PE=1 SV=1	HMGCS1	0.999999	0.000180286	66.467	3	LPATAAEPEAAVIS(1)NGEH	-2.6938
	A0A3Q1MNF0	634	S	Acyl-CoA synthetase long chain family member 6 OS=Bos taurus OX=9913 GN=ACSL6 PE=4 SV=1	ACSL6	0.999954	1.71302e-34	150.94	4	AIHIHS(1)DMFSVQNGLLTPTLK	0.39901
	A0A3Q1MKK7	166	S	Thymopoietin OS=Bos taurus OX=9913 GN=TMPO PE=1 SV=1	TMPO	0.363699	8.16828e-05	77.037	3	SSTPLPT(0.001)IS(0.364)S(0.364)S(0.239)VENT(0.033)R	-1.6201
	A0A3Q1MKK7	167	S	Thymopoietin OS=Bos taurus OX=9913 GN=TMPO PE=1 SV=1	TMPO	0.363699	8.16828e-05	77.037	3	SSTPLPT(0.001)IS(0.364)S(0.364)S(0.239)VENT(0.033)R	-1.6201
	A0A3Q1NCD3	48	S	Endosome-associated-trafficking regulator 1 OS=Bos taurus OX=9913 GN=ENTR1 PE=4 SV=1	ENTR1	0.92409	0.000259005	77.221	2	EDT(0.034)DS(0.924)RVYS(0.041)QEATR	-0.90741
	A0A3Q1NCD3	46	T	Endosome-associated-trafficking regulator 1 OS=Bos taurus OX=9913 GN=ENTR1 PE=4 SV=1	ENTR1	0.533756	0.0199658	49.537	3	EDT(0.534)DS(0.462)RVYS(0.003)QEAT(0.001)R	-0.032725
	A0A3Q1MJ29	488	S	Non-specific serine/threonine protein kinase OS=Bos taurus OX=9913 GN=RPS6KA2 PE=4 SV=1	RPS6KA2	1	0.0191523	46.159	2	ILRQRY(1)FS(1)ER	4.095
	A0A3Q1MJ29	486	Y	Non-specific serine/threonine protein kinase OS=Bos taurus OX=9913 GN=RPS6KA2 PE=4 SV=1	RPS6KA2	1	0.0191523	46.159	2	ILRQRY(1)FS(1)ER	4.095
	A0A3Q1M7C5	3545	S	Dynein axonemal heavy chain 10 OS=Bos taurus OX=9913 GN=DNAH10 PE=4 SV=1	DNAH10	0.974284	0.00991252	83.499	2	YS(0.026)PS(0.974)VFGK	0.70362
	A0A3Q1ME85	248	S	ADP ribosylation factor interacting protein 1 OS=Bos taurus OX=9913 GN=ARFIP1 PE=4 SV=1	ARFIP1	1	4.63323e-39	185.27	4	IEQS(1)QHLFQAHK	-0.15445
	A0A3Q1ME85	161	S	ADP ribosylation factor interacting protein 1 OS=Bos taurus OX=9913 GN=ARFIP1 PE=4 SV=1	ARFIP1	0.999911	0.00281052	81.92	2	KWS(1)LNTYK	-1.0234
	A0A3Q1LMU3	95	S	DUF4515 domain-containing protein OS=Bos taurus OX=9913 GN=CCDC121 PE=4 SV=1	CCDC121	1	0.000135763	114.86	3	ALPS(1)VEEVRR	0.18807	1.208	1.494	1.756	0.751	1.032	0.993	0.683	0.682	0.689
	A0A3Q1LMU3	85	S	DUF4515 domain-containing protein OS=Bos taurus OX=9913 GN=CCDC121 PE=4 SV=1	CCDC121	1	0.000617996	70.784	3	GAGNRAS(1)GEAAVR	0.21416	0.685	1.201	0.616	1.007	1.296	1.346	1.035	1.013	0.926
	E1B944	180	S	IQ motif containing H OS=Bos taurus OX=9913 GN=IQCH PE=4 SV=3	IQCH	0.517994	0.000515325	63.46	3	GS(0.026)T(0.026)IS(0.518)S(0.431)LTVLPASHR	-0.081647
	E1B944	181	S	IQ motif containing H OS=Bos taurus OX=9913 GN=IQCH PE=4 SV=3	IQCH	0.936792	4.47638e-11	119.76	2	GST(0.001)IS(0.058)S(0.937)LT(0.004)VLPASHR	0.60167
	E1B944	261	S	IQ motif containing H OS=Bos taurus OX=9913 GN=IQCH PE=4 SV=3	IQCH	0.999995	1.64142e-05	129.74	2	TES(1)IPEEMK	-0.074946
	A0A3Q1LMN7	9	S	Protein kinase domain-containing protein OS=Bos taurus OX=9913 GN=GSK3B PE=3 SV=1	GSK3B	0.9816	4.33213e-58	175.15	3	T(0.009)T(0.009)S(0.982)FAES(0.001)CKPVQQPS(0.022)AFGS(0.978)MK	-0.39247	0.954	1.372	1.571	0.727	1.245	0.992	0.587	0.645	0.553
	A0A3Q1LMN7	25	S	Protein kinase domain-containing protein OS=Bos taurus OX=9913 GN=GSK3B PE=3 SV=1	GSK3B	0.998811	4.33213e-58	175.15	3	TTSFAESCKPVQQPS(0.001)AFGS(0.999)MK	1.1783	0.957	1.223	1.471	0.713	1.072	0.985	0.722	0.749	0.807
	A0A3Q1LMN7	8	T	Protein kinase domain-containing protein OS=Bos taurus OX=9913 GN=GSK3B PE=3 SV=1	GSK3B	0.323128	0.00999021	56.22	4	T(0.291)T(0.323)S(0.323)FAES(0.063)CKPVQQPS(0.037)AFGS(0.963)MK	-2.887
	A0A3Q1MSN5	1256	S	Synaptojanin-1 OS=Bos taurus OX=9913 GN=SYNJ1 PE=4 SV=1	SYNJ1	0.468189	8.63982e-05	65.428	3	S(0.468)RS(0.468)S(0.315)HS(0.7)LPS(0.049)EPPAQPQVK	0.050068
	A0A3Q1MSN5	1258	S	Synaptojanin-1 OS=Bos taurus OX=9913 GN=SYNJ1 PE=4 SV=1	SYNJ1	0.468189	8.63982e-05	65.428	3	S(0.468)RS(0.468)S(0.315)HS(0.7)LPS(0.049)EPPAQPQVK	0.050068
	A0A3Q1MSN5	1261	S	Synaptojanin-1 OS=Bos taurus OX=9913 GN=SYNJ1 PE=4 SV=1	SYNJ1	0.700015	8.63982e-05	65.428	3	S(0.468)RS(0.468)S(0.315)HS(0.7)LPS(0.049)EPPAQPQVK	0.050068
	Q3T051	39	S	60S ribosomal protein L39 OS=Bos taurus OX=9913 GN=RPL39 PE=3 SV=3	RPL39	0.99984	0.0217555	55.504	3	IRYNS(1)KR	0.89814
	A6QQQ0	449	S	Phosphodiesterase OS=Bos taurus OX=9913 GN=PDE4A PE=2 SV=1	PDE4A	0.915671	0.000192138	62.116	3	QS(0.084)PS(0.916)PPPEEEPGGPGHPPPPDK	-2.4487		1.045	0.73		1.12	0.915		1.208	0.951
	A0A3Q1LKV8	113	S	Thioredoxin like 1 OS=Bos taurus OX=9913 GN=TXNL1 PE=1 SV=1	TXNL1	1	9.8306e-45	165.1	3	QHLENDPGS(1)NEDTDIPK	0.47462	1.039	0.832	0.929	1.198	0.978	0.932	1.153	1.197	1.063
	A0A3Q1LKV8	9	S	Thioredoxin like 1 OS=Bos taurus OX=9913 GN=TXNL1 PE=1 SV=1	TXNL1	0.999928	2.96448e-08	84.529	3	VGVKPVGS(1)DPDFQPELS(0.341)GAGS(0.659)R	0.73645	1.032	0.973	0.936	1.087	0.813	1.016	1.135	1.174	1.131
	A0A3Q1LKV8	22	S	Thioredoxin like 1 OS=Bos taurus OX=9913 GN=TXNL1 PE=1 SV=1	TXNL1	0.659127	0.000535562	52.486	3	VGVKPVGS(1)DPDFQPELS(0.341)GAGS(0.659)R	0.73645	0.995	1.058	0.89	1.198	0.779	1.061	1.047	1.054	1.194
	F1MNS2	492	S	SRSF protein kinase 2 OS=Bos taurus OX=9913 GN=SRPK2 PE=4 SV=3	SRPK2	0.665785	1.29684e-13	130.47	2	TVS(0.666)AS(0.403)S(0.898)T(0.033)GDLPK	-0.009291	1.056	0.902	0.982	0.977	1.112	1.214	0.644	0.73	0.859
	F1MNS2	495	S	SRSF protein kinase 2 OS=Bos taurus OX=9913 GN=SRPK2 PE=4 SV=3	SRPK2	0.921023	1.29684e-13	130.47	2	TVSAS(0.039)S(0.921)T(0.039)GDLPK	0.28967	1.063	0.974	1.207	0.903	0.98	1.047	0.712	0.754	0.822
	A0A3Q1LK13	556	S	Dysferlin OS=Bos taurus OX=9913 GN=DYSF PE=4 SV=1	DYSF	1	0.0252718	48.423	3	LVERS(1)EQK	1.3048
	A0A3Q1LL01	213	S	Ubiquitin carboxyl-terminal hydrolase isozyme L1 OS=Bos taurus OX=9913 GN=UCHL1 PE=4 SV=1	UCHL1	0.533913	2.35493e-19	137.52	3	MPFPVNHGT(0.016)S(0.534)S(0.45)EDSLLQDAAK	1.9939
	A0A3Q1LL01	214	S	Ubiquitin carboxyl-terminal hydrolase isozyme L1 OS=Bos taurus OX=9913 GN=UCHL1 PE=4 SV=1	UCHL1	0.942077	1.05623e-07	100.24	3	MPFPVNHGT(0.012)S(0.046)S(0.942)EDS(1)LLQDAAK	0.92886
	A0A3Q1LL01	217	S	Ubiquitin carboxyl-terminal hydrolase isozyme L1 OS=Bos taurus OX=9913 GN=UCHL1 PE=4 SV=1	UCHL1	0.999747	1.05623e-07	100.24	3	MPFPVNHGT(0.012)S(0.046)S(0.942)EDS(1)LLQDAAK	0.92886
	A0A3Q1LJC2	353	S	Protein NDRG3 OS=Bos taurus OX=9913 GN=NDRG3 PE=4 SV=1	NDRG3	0.999993	0.0196738	64.82	2	HQTMEVS(1)C	-1.1165
	A0A3Q1LJC2	310	S	Protein NDRG3 OS=Bos taurus OX=9913 GN=NDRG3 PE=4 SV=1	NDRG3	0.493569	4.71079e-33	149.64	2	T(0.013)HS(0.494)T(0.203)S(0.423)S(0.868)S(0.997)IGS(0.003)GESAFSR	0.25834
	A0A3Q1LJC2	312	S	Protein NDRG3 OS=Bos taurus OX=9913 GN=NDRG3 PE=4 SV=1	NDRG3	0.672424	0.0102492	43.091	3	T(0.146)HS(0.458)T(0.521)S(0.672)S(0.299)S(0.864)IGS(0.031)GES(0.007)AFS(0.001)R	2.6084	1.161	1.033	0.976	0.915	0.916	0.917	0.997	0.858	0.797
	A0A3Q1LJC2	313	S	Protein NDRG3 OS=Bos taurus OX=9913 GN=NDRG3 PE=4 SV=1	NDRG3	0.867586	4.71079e-33	149.64	2	T(0.013)HS(0.494)T(0.203)S(0.423)S(0.868)S(0.997)IGS(0.003)GESAFSR	0.25834	0.658	0.818	2.643	0.529	0.969	1.112	0.298	0.553	0.482
	A0A3Q1LJC2	314	S	Protein NDRG3 OS=Bos taurus OX=9913 GN=NDRG3 PE=4 SV=1	NDRG3	0.997342	4.71079e-33	149.64	2	T(0.013)HS(0.494)T(0.203)S(0.423)S(0.868)S(0.997)IGS(0.003)GESAFSR	0.25834	0.792	0.875	2.2	0.632	0.955	1.06	0.484	0.635	0.566
	A0A3Q1LJC2	297	S	Protein NDRG3 OS=Bos taurus OX=9913 GN=NDRG3 PE=4 SV=1	NDRG3	0.5034	0.0061383	47.75	2	YFLQGMGY(0.004)IPS(0.503)AS(0.384)MT(0.109)R	0.74761
	A0A3Q1LJC2	299	S	Protein NDRG3 OS=Bos taurus OX=9913 GN=NDRG3 PE=4 SV=1	NDRG3	0.994948	1.12044e-63	202.21	2	YFLQGMGYIPS(0.001)AS(0.995)MT(0.004)R	0.52332	0.929	0.894	1.302	0.92	0.984	1.088	0.796	0.804	0.773
	A0A3Q1LJC2	334	T	Protein NDRG3 OS=Bos taurus OX=9913 GN=NDRG3 PE=4 SV=1	NDRG3	0.598528	9.88217e-14	121.1	3	SVASNQS(0.008)DGT(0.599)QES(0.087)S(0.289)ES(0.018)PDVLDR	-1.9402	0.871	0.904	0.852	0.906	1.091	0.975	0.845	1.076	1.115
	A0A3Q1LJC2	311	T	Protein NDRG3 OS=Bos taurus OX=9913 GN=NDRG3 PE=4 SV=1	NDRG3	0.521054	0.0102492	43.091	3	T(0.146)HS(0.458)T(0.521)S(0.672)S(0.299)S(0.864)IGS(0.031)GES(0.007)AFS(0.001)R	2.6084	1.161	1.033	0.976	0.915	0.916	0.917	0.997	0.858	0.797
	A0A3Q1LJC2	301	T	Protein NDRG3 OS=Bos taurus OX=9913 GN=NDRG3 PE=4 SV=1	NDRG3	0.569923	9.42642e-05	61.276	3	YFLQGMGY(0.002)IPS(0.112)AS(0.316)MT(0.57)R	-1.2081
	Q5E9A9	95	S	DET1- and DDB1-associated protein 1 OS=Bos taurus OX=9913 GN=DDA1 PE=3 SV=1	DDA1	0.836726	0.00272327	78.324	2	T(0.161)DS(0.837)PDMHEDT(0.002)	1.6963
	A0A3Q1LKF4	389	S	Serine hydroxymethyltransferase OS=Bos taurus OX=9913 GN=SHMT1 PE=3 SV=1	SHMT1	0.998895	0.0101692	53.237	3	S(0.001)ALRPS(0.999)GLR	0.38355	0.858	0.752	1.293	0.829	0.936	1.216	1.069	1.377	1.079
	Q2T9Z6	7	S	Coiled-coil domain-containing protein 175 OS=Bos taurus OX=9913 GN=CCDC175 PE=2 SV=2	CCDC175	0.93814	9.29842e-05	73.76	3	MALS(0.014)S(0.048)WS(0.938)PELGLGSEK	-0.5188	0.837	0.821	1.045	0.875	1.155	1.072	1.071	1.238	1.114
	A6QLL8	354	S	Fructose-bisphosphate aldolase OS=Bos taurus OX=9913 GN=ALDOA PE=1 SV=1	ALDOA	0.998146	8.40392e-87	216.53	2	AGAAAS(0.998)ES(0.993)LFIS(0.006)NHAY(0.003)	-1.8548	0.955	1.11	0.888	1.036	1.004	1.008	1.212	0.924	1.038
	A6QLL8	356	S	Fructose-bisphosphate aldolase OS=Bos taurus OX=9913 GN=ALDOA PE=1 SV=1	ALDOA	0.992969	5.41921e-63	199.91	2	AGAAAS(0.998)ES(0.993)LFIS(0.006)NHAY(0.003)	-1.8548	0.934	1.094	1.216	0.906	0.958	1.024	0.97	0.981	1.069
	A6QLL8	360	S	Fructose-bisphosphate aldolase OS=Bos taurus OX=9913 GN=ALDOA PE=1 SV=1	ALDOA	0.999997	2.38327e-45	177.22	2	AGAAASESLFIS(1)NHAY	-0.24429	0.933	1.089	0.929	1.014	1.003	1.022	1.189	0.92	1.075
	A6QLL8	218	S	Fructose-bisphosphate aldolase OS=Bos taurus OX=9913 GN=ALDOA PE=1 SV=1	ALDOA	1	3.87089e-20	108.9	5	ALS(1)DHHIYLEGTLLKPNMVTPGHACTQK	0.36339	0.795	1.19	0.81	0.905	1.718	0.908	0.998	0.932	0.84
	A6QLL8	36	S	Fructose-bisphosphate aldolase OS=Bos taurus OX=9913 GN=ALDOA PE=1 SV=1	ALDOA	0.993144	2.22307e-66	206.59	3	GILAADES(0.993)T(0.057)GS(0.95)IAKR	0.92503	0.921	1.248	0.952	0.929	1.304	0.86	0.957	1.015	0.935
	A6QLL8	39	S	Fructose-bisphosphate aldolase OS=Bos taurus OX=9913 GN=ALDOA PE=1 SV=1	ALDOA	0.999121	2.22307e-66	206.59	2	GILAADES(0.959)T(0.041)GS(0.999)IAK	1.746	0.913	1.247	0.906	0.904	1.451	0.856	0.94	1.003	0.891
	A6QLL8	160	S	Fructose-bisphosphate aldolase OS=Bos taurus OX=9913 GN=ALDOA PE=1 SV=1	ALDOA	0.98007	4.76187e-45	167.34	3	IGEHT(0.01)PS(0.98)S(0.01)LAIMENANVLAR	-0.0068169	1.035	1.229	1.099	0.963	1.092	0.923	1.023	0.822	0.985
	A6QLL8	161	S	Fructose-bisphosphate aldolase OS=Bos taurus OX=9913 GN=ALDOA PE=1 SV=1	ALDOA	0.709432	4.78889e-120	228.23	3	IGEHTPS(0.291)S(0.709)LAIMENANVLAR	-2.2683	0.961	1.017	1.009	1.13	1.131	1.134	0.95	0.95	0.858
	A6QLL8	46	S	Fructose-bisphosphate aldolase OS=Bos taurus OX=9913 GN=ALDOA PE=1 SV=1	ALDOA	0.999636	3.43577e-33	170.61	3	LQS(1)IGTENTEENRR	-0.10314	0.933	0.898	0.954	0.979	1.191	0.994	0.965	1.155	1.058
	A6QLL8	272	S	Fructose-bisphosphate aldolase OS=Bos taurus OX=9913 GN=ALDOA PE=1 SV=1	ALDOA	0.47064	3.71248e-09	73.865	4	TVPPAVPGIT(0.024)FLS(0.471)GGQS(0.471)EEEAS(0.035)INLNAINK	-0.76213
	A6QLL8	276	S	Fructose-bisphosphate aldolase OS=Bos taurus OX=9913 GN=ALDOA PE=1 SV=1	ALDOA	0.47064	3.71248e-09	73.865	4	TVPPAVPGIT(0.024)FLS(0.471)GGQS(0.471)EEEAS(0.035)INLNAINK	-0.76213
	A6QLL8	281	S	Fructose-bisphosphate aldolase OS=Bos taurus OX=9913 GN=ALDOA PE=1 SV=1	ALDOA	0.434955	0.000176818	50.986	4	TVPPAVPGIT(0.002)FLS(0.281)GGQS(0.281)EEEAS(0.435)INLNAINK	-0.86317
	A6QLL8	176	S	Fructose-bisphosphate aldolase OS=Bos taurus OX=9913 GN=ALDOA PE=1 SV=1	ALDOA	0.999999	1.65325e-64	171.03	4	YAS(1)ICQQNGIVPIVEPEILPDGDHDLKR	-0.080607	0.896	1.106	1.008	0.962	1.226	0.948	0.992	1.011	0.988
	A6QLL8	245	S	Fructose-bisphosphate aldolase OS=Bos taurus OX=9913 GN=ALDOA PE=1 SV=1	ALDOA	0.999999	1.74896e-33	153.68	2	YS(1)HEEIAMATVTALR	1.2625	1.012	1.148	1.545	0.975	0.909	0.848	0.933	0.854	0.992
	A6QLL8	344	T	Fructose-bisphosphate aldolase OS=Bos taurus OX=9913 GN=ALDOA PE=1 SV=1	ALDOA	0.90424	1.86975e-07	69.361	3	ALANS(0.078)LACQGKY(0.01)T(0.904)PS(0.009)GK	-0.88909
	A6QLL8	37	T	Fructose-bisphosphate aldolase OS=Bos taurus OX=9913 GN=ALDOA PE=1 SV=1	ALDOA	0.984602	2.35667e-23	144.8	3	GILAADES(0.015)T(0.985)GSIAK	0.69289	0.899	1.155	1.224	0.937	1.017	0.962	1.042	0.94	0.993
	A0A3Q1MHT2	135	S	Uncharacterized protein OS=Bos taurus OX=9913 PE=4 SV=1	--	1	0.000848036	74.987	2	CES(1)IRS(1)IKK	-0.42761	0.977	1.041	1.236	0.827	1.068	1.074	0.963	0.898	0.955
	A0A3Q1MHT2	138	S	Uncharacterized protein OS=Bos taurus OX=9913 PE=4 SV=1	--	1	0.000848036	74.987	2	CES(1)IRS(1)IKK	-0.42761	0.977	1.041	1.236	0.827	1.068	1.074	0.963	0.898	0.955
	A0A3Q1MHT2	160	S	Uncharacterized protein OS=Bos taurus OX=9913 PE=4 SV=1	--	0.625374	1.01985e-11	122.47	3	EYESVIAYPLFQPCNS(0.625)S(0.375)R	-0.64847	0.794	0.828	1.174	0.863	1.085	1.182	1.229	0.831	1.166
	A0A3Q1MHT2	161	S	Uncharacterized protein OS=Bos taurus OX=9913 PE=4 SV=1	--	0.778422	2.37553e-21	95.519	2	EYESVIAYPLFQPCNS(0.222)S(0.778)R	0.44559	0.847	1.03	1.095	0.892	1.223	1.085	0.95	0.873	1.082
	A0A3Q1MHT2	66	S	Uncharacterized protein OS=Bos taurus OX=9913 PE=4 SV=1	--	0.961685	1.92192e-07	106.38	3	QLPPHS(0.038)S(0.962)EIKFPR	-0.12605	0.997	1.272	1.304	0.857	1.204	1.103	0.718	0.705	0.806
	A0A3Q1MHT2	146	Y	Uncharacterized protein OS=Bos taurus OX=9913 PE=4 SV=1	--	0.938571	5.25923e-07	79.591	3	EIKEY(0.939)ES(0.06)VIAY(0.001)PLFQPCNS(0.3)S(0.7)R	1.5314	0.847	1.03	1.095	0.892	1.223	1.085	0.95	0.873	1.082
	A0A3Q1LRC3	1231	S	Cilia and flagella associated protein 43 OS=Bos taurus OX=9913 GN=CFAP43 PE=4 SV=1	CFAP43	1	4.27916e-93	212.12	3	IHAETTSLVPFGERPGS(1)GK	-0.44238
	A0A3Q1M632	439	S	RAN binding protein 17 OS=Bos taurus OX=9913 GN=RANBP17 PE=4 SV=1	RANBP17	0.999571	0.0176207	87.639	3	LLHSAS(1)R	0.41528
	A0A3Q1LZ21	286	S	Hydroxysteroid dehydrogenase-like protein 2 OS=Bos taurus OX=9913 GN=HSDL2 PE=1 SV=1	HSDL2	0.963487	0.000594625	70.783	3	KADS(0.963)Y(0.037)GAVPELK	-0.19932
	A0A3Q1LZ21	211	S	Hydroxysteroid dehydrogenase-like protein 2 OS=Bos taurus OX=9913 GN=HSDL2 PE=1 SV=1	HSDL2	0.999685	1.84896e-35	158.67	3	TAIHTAAMDMLGGS(1)GVESQCR	-1.1256
	Q2NKU2	55	S	Signal recognition particle 9 OS=Bos taurus OX=9913 GN=SRP9 PE=2 SV=1	SRP9	1	0.00845417	63.624	3	LMVAKES(1)R	-0.14666
	E1BNS9	105	S	L-lactate dehydrogenase OS=Bos taurus OX=9913 GN=LDHC PE=3 SV=2	LDHC	1	1.7497e-05	86.488	2	QQEGES(1)RLNLVQR	-1.9772	1.086	1.075	0.858	0.951	1.093	0.987	1.031	1.11	0.984
	E1BNS9	19	S	L-lactate dehydrogenase OS=Bos taurus OX=9913 GN=LDHC PE=3 SV=2	LDHC	0.572697	8.37984e-05	73.574	3	EQLIENLIEEDEVS(0.573)QS(0.427)K	-0.38297	0.923	1.315	1.161	1.045	1.008	0.835	1.055	0.891	0.991
	E1BNS9	319	S	L-lactate dehydrogenase OS=Bos taurus OX=9913 GN=LDHC PE=3 SV=2	LDHC	0.999371	7.89697e-20	169.79	2	S(0.999)AS(0.946)T(0.054)LWNVQK	0.13883	0.98	0.977	0.991	1.148	0.965	0.981	1.194	1.025	0.975
	E1BNS9	321	S	L-lactate dehydrogenase OS=Bos taurus OX=9913 GN=LDHC PE=3 SV=2	LDHC	0.99083	7.89697e-20	169.79	2	KSAS(0.991)T(0.009)LWNVQK	-1.0757	1.008	1.026	1.066	1.155	0.98	0.935	1.15	0.997	0.926
	E1BNS9	222	S	L-lactate dehydrogenase OS=Bos taurus OX=9913 GN=LDHC PE=3 SV=2	LDHC	0.662153	7.45536e-15	150.81	2	LGS(0.143)DS(0.662)DKDS(0.195)WK	0.37108	1.124	0.865	0.816	1.188	0.78	1	1.468	1.018	1.019
	E1BNS9	226	S	L-lactate dehydrogenase OS=Bos taurus OX=9913 GN=LDHC PE=3 SV=2	LDHC	0.998433	0.000329314	62.617	5	LGSDS(0.001)DKDS(0.998)WKNIHK	-0.025744	1.114	1.357	1.116	0.964	0.884	1.083	1.107	0.897	0.684
	E1BNS9	310	S	L-lactate dehydrogenase OS=Bos taurus OX=9913 GN=LDHC PE=3 SV=2	LDHC	1	2.2654e-09	115.26	3	VNLNS(1)EEEALLKK	-0.39064	0.969	0.865	1.076	1.033	1.029	1.012	1.189	0.987	1.073
	E1BNS9	322	T	L-lactate dehydrogenase OS=Bos taurus OX=9913 GN=LDHC PE=3 SV=2	LDHC	0.579599	0.000962169	94.747	2	SAS(0.42)T(0.58)LWNVQK	1.4069	0.976	1.029	0.924	1.094	1.134	1	1.071	1.016	0.953
	P19858	89	S	L-lactate dehydrogenase A chain OS=Bos taurus OX=9913 GN=LDHA PE=2 SV=2	LDHA	0.999019	0.0209619	55.291	2	DYNVT(0.001)ANS(0.999)R	3.0109
	P19858	319	S	L-lactate dehydrogenase A chain OS=Bos taurus OX=9913 GN=LDHA PE=2 SV=2	LDHA	0.999932	3.28436e-14	149.94	4	VTLTHEEEACLKKS(1)ADT(1)LWGIQK	2.2399	0.982	1.068	0.962	1.258	0.884	0.986	1.094	0.989	0.993
	P19858	322	T	L-lactate dehydrogenase A chain OS=Bos taurus OX=9913 GN=LDHA PE=2 SV=2	LDHA	1	4.03461e-14	118.68	4	VTLTHEEEACLKKS(1)ADT(1)LWGIQK	2.2399	1.05	1.107	0.94	1.239	0.96	1.001	1.036	0.916	0.948
	A0A3Q1M754	222	S	Cilia and flagella associated protein 161 OS=Bos taurus OX=9913 GN=CFAP161 PE=4 SV=1	CFAP161	1	0.00561743	70.089	2	EQVS(1)DPGAR	0.038704
	A0A3Q1M754	199	T	Cilia and flagella associated protein 161 OS=Bos taurus OX=9913 GN=CFAP161 PE=4 SV=1	CFAP161	0.570276	0.000752662	62.646	4	KDLS(0.43)T(0.57)MLDLPKPPAEDTR	0.058448
	A0A3Q1MAM0	32	S	Cardiotrophin 1 OS=Bos taurus OX=9913 GN=CTF1 PE=4 SV=1	CTF1	0.992542	0.000458052	85.554	2	IQQT(0.007)HS(0.993)LAR	2.735
	A0A3Q1M5G7	512	S	Armadillo repeat-containing protein 8 OS=Bos taurus OX=9913 GN=ARMC8 PE=4 SV=1	ARMC8	0.967224	0.00163089	96.745	2	S(0.009)LS(0.967)T(0.024)EQLFR	1.3152	1.245		0.808	1.127		0.976	1.348		1.068
	A0A3Q1ML02	456	S	Stress-induced-phosphoprotein 1 OS=Bos taurus OX=9913 GN=STIP1 PE=4 SV=1	STIP1	1	0.0251111	42.336	3	HDS(1)PEDVK	0.8768		1.012	0.721		1.319	0.989		0.669	0.726
	A0A3Q1LW26	129	S	HEAT repeat containing 9 OS=Bos taurus OX=9913 GN=HEATR9 PE=4 SV=1	HEATR9	0.882745	0.00753319	42.639	4	RS(0.883)PVES(0.117)KPLDPAGEPLK	-0.66766
	A0A3Q1LVI8	609	S	G protein-coupled receptor kinase OS=Bos taurus OX=9913 GN=GRK3 PE=3 SV=1	GRK3	0.999271	6.49712e-08	76.826	3	S(0.999)AVVELS(0.001)KPPLCHR	-1.6597
	A0A3Q1LVI8	624	S	G protein-coupled receptor kinase OS=Bos taurus OX=9913 GN=GRK3 PE=3 SV=1	GRK3	0.999985	1.55015e-05	92.147	3	SAVVELSKPPLCHRNS(1)NGL	-0.25022
	E1BGG1	55	S	Radial spoke head component 4A OS=Bos taurus OX=9913 GN=RSPH4A PE=4 SV=3	RSPH4A	0.815923	0.0142954	54.094	2	S(0.816)S(0.184)PPTMPLSGAR	0.42481
	Q08DP0	117	S	Phosphoglucomutase-1 OS=Bos taurus OX=9913 GN=PGM1 PE=2 SV=1	PGM1	0.999019	2.6779e-146	242.94	3	AIGGIILT(0.001)AS(0.999)HNPGGPNGDFGIK	0.34264	0.711	0.813	1.207	0.666	0.872	0.84	0.79	1.031	1.16
	A0A3Q1LV18	105	S	T-complex protein 1 subunit beta OS=Bos taurus OX=9913 GN=CCT2 PE=1 SV=1	CCT2	1	0.0119215	78.488	2	EAES(1)LIAK	-1.0074	1.168			1.115			1.049
	A0A3Q1LV18	158	S	T-complex protein 1 subunit beta OS=Bos taurus OX=9913 GN=CCT2 PE=1 SV=1	CCT2	0.956763	3.24267e-12	122.19	2	QDLMNIAGTTLS(0.957)S(0.043)K	2.6869	1.13			1.085			0.951
	Q0VCY1	164	S	Vesicle-associated membrane protein-associated protein A OS=Bos taurus OX=9913 GN=VAPA PE=2 SV=1	VAPA	0.995855	4.25405e-06	102.21	3	QDGPVPKPHS(0.996)VS(0.004)LSDTETR	1.2236	1.468	1.123	2.662	0.977	0.889	1.014	0.542	0.682	0.567
	Q0VCY1	166	S	Vesicle-associated membrane protein-associated protein A OS=Bos taurus OX=9913 GN=VAPA PE=2 SV=1	VAPA	0.984793	1.97423e-44	162.47	3	PHS(0.003)VS(0.985)LS(0.012)DTETR	0.63542	1.19	1.167	2.114	1.085	0.905	0.91	0.678	0.813	0.763
	Q0VCY1	168	S	Vesicle-associated membrane protein-associated protein A OS=Bos taurus OX=9913 GN=VAPA PE=2 SV=1	VAPA	0.974035	8.08892e-08	108.44	2	PHSVS(0.023)LS(0.974)DT(0.003)ETR	1.5289	1.157	0.916	2.135	1.355	0.803	0.9	0.973	0.729	0.723
	Q0VCY1	170	T	Vesicle-associated membrane protein-associated protein A OS=Bos taurus OX=9913 GN=VAPA PE=2 SV=1	VAPA	0.389906	0.00321896	57.339	3	QDGPVPKPHS(0.286)VS(0.171)LS(0.133)DT(0.39)ET(0.021)R	2.2102
	A0A3Q1MP50	147	S	Uncharacterized protein OS=Bos taurus OX=9913 PE=3 SV=1	--	0.895205	0.0119258	55.437	2	LAADVGKS(0.895)GS(0.105)ER	-1.4283
	A0A3Q1MP50	41	S	Uncharacterized protein OS=Bos taurus OX=9913 PE=3 SV=1	--	1	0.000149557	90.412	3	LLLQVQHAS(1)K	1.111
	A0A3Q1M2A6	410	S	Exportin 5 OS=Bos taurus OX=9913 GN=XPO5 PE=4 SV=1	XPO5	0.67725	0.00575975	66.393	2	T(0.161)DS(0.677)PS(0.161)CEYSR	1.1075
	Q3ZCF0	301	S	Dynactin subunit 2 OS=Bos taurus OX=9913 GN=DCTN2 PE=2 SV=1	DCTN2	0.999997	0.000220212	75.548	4	HKAS(1)VEDADTQSK	-0.38531	1.268	0.819	0.503	1.273	0.798	1.021	1.337	1.131	1.426
	Q3ZCF0	200	T	Dynactin subunit 2 OS=Bos taurus OX=9913 GN=DCTN2 PE=2 SV=1	DCTN2	0.303294	0.000885319	55.022	4	T(0.24)T(0.24)S(0.216)GT(0.303)PPDS(0.001)SLVTYELHSRPEQDK	-2.0976
	F1MZU2	437	S	N-ethylmaleimide sensitive factor, vesicle fusing ATPase OS=Bos taurus OX=9913 GN=NSF PE=4 SV=2	NSF	1	0.00254158	71.929	2	NFS(1)GAELEGLVR	0.18224
	F1MZU2	298	S	N-ethylmaleimide sensitive factor, vesicle fusing ATPase OS=Bos taurus OX=9913 GN=NSF PE=4 SV=2	NSF	0.998883	0.0202812	53.479	2	Y(0.001)VGES(0.999)EANIR	-0.20706
	A0A3Q1MQZ2	453	S	ATP-citrate synthase OS=Bos taurus OX=9913 GN=ACLY PE=3 SV=1	ACLY	0.996704	0.0110635	103.31	2	T(0.001)AS(0.997)FS(0.002)ESR	0.54989	0.736		1.583	0.72		1.036	0.915		1.412
	A0A3Q1LSB0	276	S	Eyes absent homolog OS=Bos taurus OX=9913 GN=EYA1 PE=3 SV=1	EYA1	0.999995	1.00191e-22	139.81	2	NNNPS(1)PPPDSDLER	-0.81031
	A0A3Q1ML49	28	S	TBC1 domain family member 24 OS=Bos taurus OX=9913 GN=TBC1D24 PE=4 SV=1	TBC1D24	0.987176	0.000308679	89.136	2	ELS(0.987)CT(0.013)ELQELK	-1.6187
	Q3ZCD7	223	S	Very-long-chain enoyl-CoA reductase OS=Bos taurus OX=9913 GN=TECR PE=2 SV=1	TECR	1	0.0116996	59.198	3	DLRPAGS(1)K	-0.27346	1.271	0.872	1.206	1.372	0.679	0.91	1.356	0.935	0.832
	Q3ZCD7	58	S	Very-long-chain enoyl-CoA reductase OS=Bos taurus OX=9913 GN=TECR PE=2 SV=1	TECR	1	0.0156123	46.318	3	GKS(1)LKDEDVLQK	-1.8402	1.092	1.133	1.65	1.287	1.092	0.799	0.797	0.938	0.681
	P39872	13	S	60S ribosomal protein L3 OS=Bos taurus OX=9913 GN=RPL3 PE=2 SV=2	RPL3	1	0.00859982	67.385	3	HGS(1)LGFLPR	-0.88344
	A0A3Q1LWM5	120	S	Prefoldin subunit 4 OS=Bos taurus OX=9913 GN=PFDN4 PE=3 SV=1	PFDN4	0.991609	0.0179156	53.255	2	FGS(0.992)NINLEADES(0.008)	0.77166
	A0A3Q1ML52	17	S	Inflammation and lipid regulator with UBA-like and NBR1-like domains OS=Bos taurus OX=9913 GN=ILRUN PE=4 SV=1	ILRUN	0.907347	0.00629899	48.773	3	FS(0.907)CLGT(0.046)T(0.046)DKDVLIS(0.001)EFQR	-3.6541
	A0A3Q1MHV3	58	S	EF-hand domain containing 1 OS=Bos taurus OX=9913 GN=EFHC1 PE=4 SV=1	EFHC1	1	1.20354e-44	163.85	3	LQVNQLS(1)QADLDELASK	-0.81177
	F1MPE5	723	S	Importin 5 OS=Bos taurus OX=9913 GN=IPO5 PE=1 SV=3	IPO5	1	2.10229e-11	124.25	3	VAAAES(1)MPLLLECAR	-1.226
	A0A3Q1MIH1	257	S	Chromosome 11 open reading frame 65 OS=Bos taurus OX=9913 GN=C11orf65 PE=4 SV=1	C11orf65	0.933849	1.83715e-05	92.039	3	EIAT(0.002)S(0.016)NS(0.934)S(0.047)ANFK	2.1719
	A6QPI6	43	S	Mitochondrial import receptor subunit TOM22 homolog OS=Bos taurus OX=9913 GN=TOMM22 PE=2 SV=1	TOMM22	0.999996	0	339.35	3	GDAEKPEEELEEEDDEELDETLS(1)ER	1.4527	1.006	0.793	1.418	1.03	0.799	0.988	1.097	0.98	1.092
	A6QPG6	148	S	LANCL2 protein OS=Bos taurus OX=9913 GN=LANCL2 PE=2 SV=1	LANCL2	0.998843	1.44755e-05	88.565	3	LKS(0.001)DCES(0.999)QECITK	1.3529	1.046	0.799	0.957	0.959	0.939	1.066	1.171	1.074	1.079
	A6QPG6	288	S	LANCL2 protein OS=Bos taurus OX=9913 GN=LANCL2 PE=2 SV=1	LANCL2	0.996185	6.90076e-19	137.89	2	SGNYPSS(0.002)LS(0.996)NET(0.002)DR	1.4234	0.943	1.017	1.097	0.904	0.718	1.127	0.879	0.93	1.427
	A6QPG6	32	S	LANCL2 protein OS=Bos taurus OX=9913 GN=LANCL2 PE=2 SV=1	LANCL2	0.990874	3.71166e-62	188.19	3	T(0.009)PLS(0.991)PEELGLPFHSDGK	-0.24926	1.009	0.745	0.993	1.225	0.684	0.803	1.205	1.303	1.237
	A6QLU9	49	S	LOC508963 protein OS=Bos taurus OX=9913 GN=OTULIN PE=2 SV=1	OTULIN	0.999992	0.000987638	59.342	3	VAVQCPS(1)EHEEDMYR	1.9827
	A6QLS9	188	S	RAB10 protein OS=Bos taurus OX=9913 GN=RAB10 PE=1 SV=1	RAB10	0.969512	1.85505e-29	139.85	4	KTPVKEPNSENVDIS(0.03)S(0.97)GGGVTGWK	-0.47521		0.862	1.068		0.924	1.006		0.75	1.16
	A6QLG5	146	S	40S ribosomal protein S9 OS=Bos taurus OX=9913 GN=RPS9 PE=2 SV=1	RPS9	1	1.10043e-06	97.797	2	QVVNIPS(1)FIVR	1.509	0.933			1.063			1.382
	A6QLG5	163	S	40S ribosomal protein S9 OS=Bos taurus OX=9913 GN=RPS9 PE=2 SV=1	RPS9	0.993099	0.0186782	46.819	3	S(0.993)PY(0.007)GGGRPGR	0.24086	1.089			1.109			0.875
	A6QLF9	252	S	Bardet-Biedl syndrome 5 protein homolog OS=Bos taurus OX=9913 GN=BBS5 PE=2 SV=1	BBS5	1	0.0144614	58.699	3	EINS(1)LHK	0.69614
	A6H7F3	44	S	Apoptosis facilitator Bcl-2-like protein 14 OS=Bos taurus OX=9913 GN=BCL2L14 PE=2 SV=1	BCL2L14	0.953516	0.000130735	73.928	3	HHVFQNT(0.01)S(0.036)AILS(0.954)PK	1.4286
	A6H7F3	224	S	Apoptosis facilitator Bcl-2-like protein 14 OS=Bos taurus OX=9913 GN=BCL2L14 PE=2 SV=1	BCL2L14	0.75981	1.79114e-104	210.36	4	RFS(0.76)S(0.24)HGGALQPQNQTEGEDQIIAR	3.045
	A6H7F3	225	S	Apoptosis facilitator Bcl-2-like protein 14 OS=Bos taurus OX=9913 GN=BCL2L14 PE=2 SV=1	BCL2L14	0.5	1.79114e-104	210.36	3	RFS(0.5)S(0.5)HGGALQPQNQTEGEDQIIAR	0.057177
	A6H7F3	135	S	Apoptosis facilitator Bcl-2-like protein 14 OS=Bos taurus OX=9913 GN=BCL2L14 PE=2 SV=1	BCL2L14	0.653595	0.00382214	88.596	3	S(0.654)RS(0.344)S(0.002)MDQR	1.0302
	A6H759	212	S	Leucine-rich repeat-containing protein 72 OS=Bos taurus OX=9913 GN=LRRC72 PE=2 SV=1	LRRC72	0.97588	0.0179948	45.614	3	VDAS(0.024)WDPRS(0.976)PFK	1.2634	0.98	0.755	1.257	1.021	1.245	0.894	0.826	1.282	0.992
	A6H759	224	S	Leucine-rich repeat-containing protein 72 OS=Bos taurus OX=9913 GN=LRRC72 PE=2 SV=1	LRRC72	1	2.05e-06	96.489	3	VPS(1)DFAFANNVDK	0.69365	0.814	1.001	1.196	0.888	1.035	1.048	1.022	1.092	1.141
	A6H755	288	S	LOC504511 protein OS=Bos taurus OX=9913 GN=LOC504511 PE=2 SV=2	LOC504511	1	0.0208653	59.931	3	FLRS(1)PQK	-1.1608	0.753	1.265	0.945	0.914	0.929	0.919	0.971	1.41	0.991
	A6H755	278	S	LOC504511 protein OS=Bos taurus OX=9913 GN=LOC504511 PE=2 SV=2	LOC504511	1	0.000136095	114.86	3	IYICES(1)REK	0.5083	0.987	0.906	0.9	1.165	1.036	0.941	1.203	1.153	0.891
	A6H755	228	S	LOC504511 protein OS=Bos taurus OX=9913 GN=LOC504511 PE=2 SV=2	LOC504511	0.999907	0.0085924	77.662	2	LTLS(1)ELK	0.60707	1.157	0.847	1.497	1.028	0.815	0.88	1.119	0.996	0.932
	A5PKH8	175	S	PGM2L1 protein OS=Bos taurus OX=9913 GN=PGM2L1 PE=2 SV=1	PGM2L1	0.907014	0.000767277	64.842	3	AVAGVMIT(0.093)AS(0.907)HNR	0.50961
	A5D984	100	S	Pyruvate kinase OS=Bos taurus OX=9913 GN=PKM PE=1 SV=1	PKM	0.967154	2.90597e-14	119.45	4	EAT(0.001)ES(0.032)FAS(0.967)DPILYRPVAVALDTK	1.216	1.082	0.905	1.105	0.977	1.061	0.734	1.167	1.102	1.013
	A5D984	6	S	Pyruvate kinase OS=Bos taurus OX=9913 GN=PKM PE=1 SV=1	PKM	0.999994	0	377.7	5	HHS(1)DAGTAFIQTQQLHAAMADTFLEHMCR	-0.45628	0.885	1.07	0.817	0.802	1.158	0.893	1.131	1.244	1.039
	A5D984	249	S	Pyruvate kinase OS=Bos taurus OX=9913 GN=PKM PE=1 SV=1	PKM	1	0.000632236	79.492	3	KAS(1)DVHEVR	0.8162	1.283	0.912	0.553	1.186	1.006	0.938	1.708	0.968	0.611
	A5D984	519	S	Pyruvate kinase OS=Bos taurus OX=9913 GN=PKM PE=1 SV=1	PKM	0.973504	1.09604e-05	72.728	2	PGS(0.974)GFT(0.026)NTMR	-0.32514	1.036	1.047	1.029	1.046	0.929	0.881	1.166	1.18	0.8
	A5D984	37	S	Pyruvate kinase OS=Bos taurus OX=9913 GN=PKM PE=1 SV=1	PKM	0.972963	0.00600169	66.509	2	LDIDS(0.973)PPIT(0.027)AR	0.16662	0.87	0.95	1.057	0.995	1.091	0.958	0.994	1.081	1.092
	A5D984	77	S	Pyruvate kinase OS=Bos taurus OX=9913 GN=PKM PE=1 SV=1	PKM	0.988429	3.38196e-17	130.89	4	LNFS(0.988)HGT(0.012)HEYHAETIK	0.64623	1.206	0.967	1.021	1.271	0.95	0.921	1.014	0.896	0.907
	A5D984	10	T	Pyruvate kinase OS=Bos taurus OX=9913 GN=PKM PE=1 SV=1	PKM	0.444901	1.05791e-28	135.88	5	HHS(0.445)DAGT(0.445)AFIQT(0.11)QQLHAAMADTFLEHMCR	-0.09927
	A5D984	15	T	Pyruvate kinase OS=Bos taurus OX=9913 GN=PKM PE=1 SV=1	PKM	0.333333	1.05791e-28	135.88	4	HHS(0.333)DAGT(0.333)AFIQT(0.333)QQLHAAMADTFLEHMCR	-0.46807
	A6QPL1	66	S	LOC514011 protein OS=Bos taurus OX=9913 GN=LOC514011 PE=2 SV=1	LOC514011	0.499437	0.0226712	42.947	3	S(0.499)KGS(0.499)NVY(0.001)HYAGK	2.6131
	A6QPL1	69	S	LOC514011 protein OS=Bos taurus OX=9913 GN=LOC514011 PE=2 SV=1	LOC514011	0.499437	0.0226712	42.947	3	S(0.499)KGS(0.499)NVY(0.001)HYAGK	2.6131
	A5D977	6	S	RALB protein OS=Bos taurus OX=9913 GN=RALB PE=2 SV=1	RALB	0.530655	0.000775145	79.652	4	S(0.531)KS(0.513)QS(0.723)S(0.233)LALHK	-0.26803	1.154	1.014		1.05	1.019		0.878	0.743
	A5D977	8	S	RALB protein OS=Bos taurus OX=9913 GN=RALB PE=2 SV=1	RALB	0.751908	0.000386999	81.128	4	S(0.197)KS(0.752)QS(0.039)S(0.012)LALHK	-0.045089	1.019	1.092		0.876	1.189		0.674	0.575
	A5D977	10	S	RALB protein OS=Bos taurus OX=9913 GN=RALB PE=2 SV=1	RALB	0.722776	0.00169396	67.415	4	S(0.531)KS(0.513)QS(0.723)S(0.233)LALHK	-0.26803	1.252	0.989		1.033	0.926		0.934	0.781
	A4IFN7	8	S	Ubiquitin-protein ligase E3A OS=Bos taurus OX=9913 GN=UBE3A PE=2 SV=1	UBE3A	0.499966	0.000234616	67.579	3	RS(0.5)S(0.5)GEPQSDDIEASR	0.93638
	A4IFN7	9	S	Ubiquitin-protein ligase E3A OS=Bos taurus OX=9913 GN=UBE3A PE=2 SV=1	UBE3A	0.733525	0.000234616	71.148	2	RS(0.26)S(0.734)GEPQS(0.007)DDIEASR	-0.62949
	A4IFE6	328	S	ABCE1 protein OS=Bos taurus OX=9913 GN=ABCE1 PE=2 SV=1	ABCE1	1	0.00124891	78.903	3	FRDAS(1)LVFK	0.49489	1.061	1.208	0.766	0.852	1.11	1.024	0.931	1.045	1.05
	A4FV54	181	S	Ras-related protein Rab-8A OS=Bos taurus OX=9913 GN=RAB8A PE=2 SV=1	RAB8A	1	1.24348e-30	161.04	2	LEGNS(1)PQGS(1)NQGVK	-0.4145	0.823	0.975	1.041	0.9	0.962	1.181	1.012	1	0.93
	A4FV54	185	S	Ras-related protein Rab-8A OS=Bos taurus OX=9913 GN=RAB8A PE=2 SV=1	RAB8A	1	8.13823e-33	161.04	2	LEGNS(1)PQGS(1)NQGVK	-0.4145	0.936	0.937	0.956	0.99	1.019	1.102	1.075	0.933	0.895
	A4FUI1	79	S	Coiled-coil domain-containing protein 58 OS=Bos taurus OX=9913 GN=CCDC58 PE=2 SV=1	CCDC58	0.696507	5.57394e-20	165.49	2	NCIAQT(0.004)S(0.697)S(0.3)VVK	0.07546	0.904	0.864	0.933	0.942	1.099	1.041	0.894	0.999	1.032
	A4FUI1	66	S	Coiled-coil domain-containing protein 58 OS=Bos taurus OX=9913 GN=CCDC58 PE=2 SV=1	CCDC58	1	8.57247e-08	113.54	3	QLYESLMEAHAS(1)RDR	0.23031	1.193	1.162	0.907	0.754	1.083	1.071	0.759	0.858	0.862
	A3KN22	28	S	NEDD8-conjugating enzyme Ubc12 OS=Bos taurus OX=9913 GN=UBE2M PE=2 SV=1	UBE2M	1	0.00807926	54.259	3	KAS(1)AAQLR	-0.10087	1.099	0.812		1.056	1.045		1.056	0.715
	A2VDZ9	146	S	Vesicle-associated membrane protein-associated protein B OS=Bos taurus OX=9913 GN=VAPB PE=2 SV=1	VAPB	0.990479	5.74469e-17	131.82	3	IIPTT(0.008)AS(0.99)KT(0.001)ETPTVSK	0.28894	1.347	1.038	1.943	1.044	0.993	1.09	0.671	0.466	0.59
	A2VDZ9	144	T	Vesicle-associated membrane protein-associated protein B OS=Bos taurus OX=9913 GN=VAPB PE=2 SV=1	VAPB	0.458283	0.000241913	101.28	4	IIPT(0.082)T(0.458)AS(0.458)KT(0.001)ETPTVSK	0.76425
	A2VDZ0	475	S	Serine/threonine-protein phosphatase 2A 56 kDa regulatory subunit OS=Bos taurus OX=9913 GN=PPP2R5A PE=2 SV=1	PPP2R5A	0.999244	6.05168e-54	177.91	3	QNS(0.999)AYNMHS(0.001)ILSNTNDG	-0.015691	1.049	1.014	0.938	0.873	1.08	1.115	0.851	1.001	1.043
	A1A4L7	210	S	Glutathione S-transferase Mu 1 OS=Bos taurus OX=9913 GN=GSTM4 PE=2 SV=1	GSTM4	0.997824	0.000600214	83.045	3	FLPHPVY(0.002)S(0.998)K	0.18285	0.738	0.885	1.726	0.853	1.025	0.871	0.712	0.9	1.091
	A1A4J1	775	S	ATP-dependent 6-phosphofructokinase, liver type OS=Bos taurus OX=9913 GN=PFKL PE=2 SV=1	PFKL	0.928634	0.00903981	85.676	2	T(0.07)LS(0.929)IET(0.001)GF	-0.15341			1.217			0.928			1.119
	A0JNM2	46	S	Thioredoxin OS=Bos taurus OX=9913 GN=TXNDC8 PE=2 SV=1	TXNDC8	1	1.38735e-19	138.19	3	IYPVFHAMS(1)VQYR	0.040097	0.805	1.032	1.159	1.075	1.039	0.915	0.765	1.134	1.028
	A0JNI4	84	S	Serine racemase OS=Bos taurus OX=9913 GN=SRR PE=2 SV=1	SRR	0.751429	0.0010874	55.588	3	AVVAHS(0.249)S(0.751)GNHGQALSFAAR	-0.18515	0.74	0.811	0.456	0.927	0.905	0.968	0.996	1.332	1.489
	A0JNI4	134	S	Serine racemase OS=Bos taurus OX=9913 GN=SRR PE=2 SV=1	SRR	0.984141	1.44894e-74	187.45	3	LAIQAYGASIVYSEQS(0.016)EES(0.984)RENITK	-0.5209	0.841	0.849	0.61	0.953	0.853	0.914	1.215	1.095	1.198
	F1MWN1	931	S	Exportin-2 OS=Bos taurus OX=9913 GN=CSE1L PE=4 SV=1	CSE1L	1	0.000410659	98.156	3	IHLAQS(1)LHK	-0.56295	1.058			1.277			0.999
	A0JN56	165	S	BMERB domain containing 1 OS=Bos taurus OX=9913 GN=BMERB1 PE=2 SV=1	BMERB1	0.480019	0.024713	48.391	2	S(0.48)S(0.48)AS(0.036)ECIHYS(0.001)FS(0.001)S(0.001)R	-2.3402
	A0JN56	166	S	BMERB domain containing 1 OS=Bos taurus OX=9913 GN=BMERB1 PE=2 SV=1	BMERB1	0.480019	0.024713	48.391	2	S(0.48)S(0.48)AS(0.036)ECIHYS(0.001)FS(0.001)S(0.001)R	-2.3402
	A6QQ68	202	S	Protein FAM228B OS=Bos taurus OX=9913 GN=FAM228B PE=2 SV=1	FAM228B	0.999632	0.0160395	70.675	2	FPGISNS(1)R	-0.53768	1.033	0.887	1.348	0.881	0.958	1.073	0.985	1.015	1.045
	A6QQ68	18	S	Protein FAM228B OS=Bos taurus OX=9913 GN=FAM228B PE=2 SV=1	FAM228B	0.572579	7.10954e-35	152.19	3	LKS(0.573)S(0.427)REWLEPQPLSFMEVLAK	3.9926	0.994	0.946	1.299	0.951	1.245	1.011	0.925	0.917	0.917
	A6QQ68	19	S	Protein FAM228B OS=Bos taurus OX=9913 GN=FAM228B PE=2 SV=1	FAM228B	0.5	7.10954e-35	152.19	4	LKS(0.5)S(0.5)REWLEPQPLS(1)FMEVLAK	0.72261	0.994	0.946	1.299	0.951	1.245	1.011	0.925	0.917	0.917
	A6QQ68	29	S	Protein FAM228B OS=Bos taurus OX=9913 GN=FAM228B PE=2 SV=1	FAM228B	1	7.10954e-35	152.19	3	LKS(0.5)S(0.5)REWLEPQPLS(1)FMEVLAK	1.7564	0.994	0.946	1.299	0.951	1.245	1.011	0.925	0.917	0.917
	A6QQ68	3	S	Protein FAM228B OS=Bos taurus OX=9913 GN=FAM228B PE=2 SV=1	FAM228B	0.975303	0.0029145	54.281	3	MKS(0.975)Y(0.025)ENDPITDK	1.6531
	A6QQ68	207	T	Protein FAM228B OS=Bos taurus OX=9913 GN=FAM228B PE=2 SV=1	FAM228B	1	0.0048789	55.98	3	HLMT(1)PNEWIR	-0.059165	0.954	0.984	0.916	0.878	0.883	1.115	1.111	1.093	1.244
	A6QQ68	248	T	Protein FAM228B OS=Bos taurus OX=9913 GN=FAM228B PE=2 SV=1	FAM228B	1	0.00100084	85.837	4	T(1)PHPEFQKEDK	-0.050376	1.032	0.925	1.416	0.961	0.949	0.992	1.012	1.027	0.934
	A6QQM8	32	S	Coiled-coil domain-containing protein 42 OS=Bos taurus OX=9913 GN=CCDC42 PE=2 SV=1	CCDC42	0.999999	6.23287e-26	152.9	2	FPS(1)IEDQSDSPSVR	0.26346	1.23	1.185	1.034	1.265	1.102	0.999	1.126	0.724	0.654
	A6QQM8	39	S	Coiled-coil domain-containing protein 42 OS=Bos taurus OX=9913 GN=CCDC42 PE=2 SV=1	CCDC42	0.80822	0.000913747	61.211	3	FPSIEDQS(0.027)DS(0.808)PS(0.164)VR	-0.40602	1.132	0.853	0.818	0.972	0.846	1.644	0.806	0.869	1.275
	A6QQM8	41	S	Coiled-coil domain-containing protein 42 OS=Bos taurus OX=9913 GN=CCDC42 PE=2 SV=1	CCDC42	0.614534	9.69032e-37	172.66	2	FPSIEDQS(0.002)DS(0.383)PS(0.615)VR	0.45348	1.235	0.905	0.867	1.237	0.911	0.977	1.103	0.993	1.096
	A0A3Q1MID4	52	S	40S ribosomal protein S5 OS=Bos taurus OX=9913 GN=RPS5 PE=3 SV=1	RPS5	0.999347	0.00395518	72.2	3	Y(0.001)LPHS(0.999)AGR	-0.050992
	Q08DB9	40	S	ALS2CR12 protein OS=Bos taurus OX=9913 GN=FLACC1 PE=2 SV=1	FLACC1	1	0.0136825	60.255	2	LS(1)PLPPAGK	0.2944			1.034			1.087			1.072
	E1BDQ6	129	S	NME/NM23 family member 5 OS=Bos taurus OX=9913 GN=NME5 PE=3 SV=2	NME5	1	6.23831e-05	79.676	3	NALHGS(1)NDFAAAER	-0.21641	1.287	1.125	1.222	1.202	0.921	0.962	0.84	0.867	0.843
	E1BCC0	71	S	Family with sequence similarity 186 member A OS=Bos taurus OX=9913 GN=FAM186A PE=4 SV=3	FAM186A	0.629219	0.00075831	77.597	3	QS(0.629)S(0.353)PS(0.018)EWDQK	0.33728	0.945	0.99	1.021	1.095	0.903	0.953	0.965	0.993	1.221
	E1BCC0	72	S	Family with sequence similarity 186 member A OS=Bos taurus OX=9913 GN=FAM186A PE=4 SV=3	FAM186A	0.995936	9.26948e-19	164.53	2	QS(0.002)S(0.996)PS(0.002)EWDQK	0.42323	0.839	1.033	1.409	0.695	1.136	1.012	0.712	1.057	1.153
	E1BCC0	345	S	Family with sequence similarity 186 member A OS=Bos taurus OX=9913 GN=FAM186A PE=4 SV=3	FAM186A	0.900043	0.0100966	89.9	2	S(0.9)LT(0.097)CIQS(0.003)R	0.46371	1.536	1.15	1.504	1.063	0.715	0.816	0.811	0.737	0.897
	E1BCC0	95	S	Family with sequence similarity 186 member A OS=Bos taurus OX=9913 GN=FAM186A PE=4 SV=3	FAM186A	0.711453	0.000331587	62.032	4	SQLPPINKPWVLT(0.002)S(0.079)VS(0.711)DT(0.208)K	-0.50319
	E1BCB9	480	S	EF-hand calcium binding domain 12 OS=Bos taurus OX=9913 GN=EFCAB12 PE=4 SV=2	EFCAB12	0.498529	2.0638e-07	86.449	5	KPS(0.499)S(0.499)PQLT(0.003)HPNFFWPGHLLDK	-0.73395
	E1BCB9	481	S	EF-hand calcium binding domain 12 OS=Bos taurus OX=9913 GN=EFCAB12 PE=4 SV=2	EFCAB12	0.498529	2.0638e-07	86.449	5	KPS(0.499)S(0.499)PQLT(0.003)HPNFFWPGHLLDK	-0.73395
	E1BCB9	158	S	EF-hand calcium binding domain 12 OS=Bos taurus OX=9913 GN=EFCAB12 PE=4 SV=2	EFCAB12	1	0.0144511	59.731	2	LPS(1)QLAMIR	-1.1955	0.965	1.139	1.323	1.014	1.1	0.959	0.994	0.896	0.914
	E1BBC2	232	S	Transmembrane protein 209 OS=Bos taurus OX=9913 GN=TMEM209 PE=4 SV=2	TMEM209	0.788778	1.12729e-22	128.73	4	LASYSPSPPPPYPT(0.001)T(0.002)VGPVES(0.789)S(0.208)GLR	0.59638	0.705	0.928	0.976	0.976	1.077	1.086	0.847	0.952	1.474
	E1BBC2	241	S	Transmembrane protein 209 OS=Bos taurus OX=9913 GN=TMEM209 PE=4 SV=2	TMEM209	0.655744	3.38946e-11	115.77	4	YRS(0.656)S(0.317)PT(0.028)VYNSPTDKEDYMTDLR	0.79888	0.902	1.111	1.157	0.753	1.025	1.02	0.847	1.056	1.06
	E1BA21	61	S	Transcription factor A, mitochondrial OS=Bos taurus OX=9913 GN=TFAM PE=4 SV=2	TFAM	1	0.0243606	43.305	3	FS(1)KEQLPIFK	-1.349
	E1BA21	124	S	Transcription factor A, mitochondrial OS=Bos taurus OX=9913 GN=TFAM PE=4 SV=2	TFAM	0.987044	6.66424e-05	84.249	3	IQEQLT(0.013)PS(0.987)QMVSLEK	0.65134			1.397			1.025			1.138
	E1BA21	31	S	Transcription factor A, mitochondrial OS=Bos taurus OX=9913 GN=TFAM PE=4 SV=2	TFAM	0.970227	0.00246572	62.813	3	LRS(0.97)PFS(0.029)FAYVPK	0.69046
	E1BA21	195	S	Transcription factor A, mitochondrial OS=Bos taurus OX=9913 GN=TFAM PE=4 SV=2	TFAM	0.999987	0.00727606	90.601	3	NLSNS(1)QK	-0.18166			1.261			0.828			1.123
	E1BA21	234	S	Transcription factor A, mitochondrial OS=Bos taurus OX=9913 GN=TFAM PE=4 SV=2	TFAM	0.999997	0.00199351	83.045	4	RS(1)IKYPAK	-0.0062748			1.194			1.014			1.066
	E1BA21	160	S	Transcription factor A, mitochondrial OS=Bos taurus OX=9913 GN=TFAM PE=4 SV=2	TFAM	0.999917	0.000347994	92.952	2	S(1)AYNIFIAER	0.40912			0.616			0.799			0.601
	E1BA21	17	S	Transcription factor A, mitochondrial OS=Bos taurus OX=9913 GN=TFAM PE=4 SV=2	TFAM	1	5.89811e-16	142.06	2	S(1)GADLCAGCGSR	-1.5649			0.922			0.906			0.894
	E1BA21	27	S	Transcription factor A, mitochondrial OS=Bos taurus OX=9913 GN=TFAM PE=4 SV=2	TFAM	1	0.000183248	74.147	2	SGADLCAGCGS(1)R	-0.34351			1.061			0.96			1.021
	E1B9R1	462	S	Chromosome 4 C7orf31 homolog OS=Bos taurus OX=9913 GN=C4H7orf31 PE=4 SV=3	C4H7orf31	0.999994	0.000925026	79.875	3	FHKS(1)VLEDYK	2.3585
	E1B9R1	312	S	Chromosome 4 C7orf31 homolog OS=Bos taurus OX=9913 GN=C4H7orf31 PE=4 SV=3	C4H7orf31	0.880869	0.0237908	51.321	4	IKEEQS(0.881)LLS(0.281)T(0.734)Y(0.088)ALPS(0.005)CY(0.01)PT(0.001)K	-0.27822	0.936	1.008	1.455	0.744	1.117	0.882	1.005	1.072	1.038
	E1B9R1	315	S	Chromosome 4 C7orf31 homolog OS=Bos taurus OX=9913 GN=C4H7orf31 PE=4 SV=3	C4H7orf31	0.799818	3.57257e-12	120.63	4	IKEEQS(0.02)LLS(0.8)T(0.18)YALPSCYPTK	0.025461
	E1B9R1	262	S	Chromosome 4 C7orf31 homolog OS=Bos taurus OX=9913 GN=C4H7orf31 PE=4 SV=3	C4H7orf31	0.806861	4.70662e-49	167.34	4	LIQNQRPLEAILEQRPS(0.807)S(0.193)CPDCTPR	-0.29546	1.017	0.865	1.424	1.15	0.959	0.908	1.073	0.93	0.995
	E1B9R1	263	S	Chromosome 4 C7orf31 homolog OS=Bos taurus OX=9913 GN=C4H7orf31 PE=4 SV=3	C4H7orf31	0.875724	8.92246e-49	167.22	3	LIQNQRPLEAILEQRPS(0.124)S(0.876)CPDCTPR	-0.58211	1.077	0.863	1.723	1.116	0.956	1.003	0.954	0.766	0.908
	E1B9R1	395	S	Chromosome 4 C7orf31 homolog OS=Bos taurus OX=9913 GN=C4H7orf31 PE=4 SV=3	C4H7orf31	1	0.000224309	90.707	2	PGILQS(1)KPDLK	1.3291	0.86	1.223	1.432	1.057	1.019	0.879	1.103	0.813	0.884
	E1B9R1	316	T	Chromosome 4 C7orf31 homolog OS=Bos taurus OX=9913 GN=C4H7orf31 PE=4 SV=3	C4H7orf31	0.734102	0.0237908	51.321	4	IKEEQS(0.881)LLS(0.281)T(0.734)Y(0.088)ALPS(0.005)CY(0.01)PT(0.001)K	-0.27822	0.936	1.008	1.455	0.744	1.117	0.882	1.005	1.072	1.038
	E1B9F6	414	S	Elongation factor 1-alpha OS=Bos taurus OX=9913 PE=3 SV=3	--	0.997762	9.87109e-165	238.11	3	SGDAAIVDMVPGKPMCVES(0.998)FS(0.002)DYPPLGR	-0.29886
	E1B8W3	305	S	Armadillo repeat containing 4 OS=Bos taurus OX=9913 GN=ARMC4 PE=4 SV=3	ARMC4	0.979066	4.91415e-05	88.283	3	EKS(0.979)AIFS(0.007)ENMS(0.014)K	0.28586	1.153	1.495	1.656	0.668	1.04	1.13	0.631	0.666	0.71
	E1B8W3	313	S	Armadillo repeat containing 4 OS=Bos taurus OX=9913 GN=ARMC4 PE=4 SV=3	ARMC4	0.942855	0.00333216	49.765	3	EKS(0.979)AIFS(0.078)ENMS(0.943)KQEIK	1.8914
	E1B8W3	402	S	Armadillo repeat containing 4 OS=Bos taurus OX=9913 GN=ARMC4 PE=4 SV=3	ARMC4	0.857844	0.00247918	67.879	3	S(0.139)RS(0.858)S(0.003)VSPGR	-0.6128	1.7	2.268	2.073	0.364	0.927	0.794	0.365	0.291	0.33
	E1B7T3	162	S	Nudix hydrolase 15 OS=Bos taurus OX=9913 GN=NUDT15 PE=4 SV=1	NUDT15	0.840991	0.000176136	52.276	5	EQGYDPFKEDLDHLVGY(0.159)KGS(0.841)HLEVNK	-0.16198
	A6QQM1	12	S	CCNY protein OS=Bos taurus OX=9913 GN=CCNY PE=2 SV=1	CCNY	0.846134	0.0107533	106.16	2	AS(0.846)T(0.154)IFLSK	-0.42303	1.007	1.4	2.148	0.655	0.956	0.849	0.672	0.665	0.586
	A6QQM1	19	S	CCNY protein OS=Bos taurus OX=9913 GN=CCNY PE=2 SV=1	CCNY	0.995597	1.97712e-30	160.8	2	ASTIFLSKS(0.996)QT(0.004)DVR	-1.5205	0.97	1.088	0.935	0.798	1.277	0.877	0.871	1.116	0.93
	A6QQM1	270	S	CCNY protein OS=Bos taurus OX=9913 GN=CCNY PE=2 SV=1	CCNY	1	3.24719e-08	120.92	2	S(1)AS(1)ADNLTLPR	0.98429	0.945	1.074	1.198	0.922	1.199	0.967	0.826	0.991	0.764
	A6QQM1	272	S	CCNY protein OS=Bos taurus OX=9913 GN=CCNY PE=2 SV=1	CCNY	0.999994	5.22774e-07	110.97	2	S(1)AS(1)ADNLTLPR	0.98429	0.951	1.098	1.367	0.813	1.057	0.881	0.926	1.001	0.855
	A6QQM1	45	S	CCNY protein OS=Bos taurus OX=9913 GN=CCNY PE=2 SV=1	CCNY	0.59467	9.21945e-35	151.19	3	KYS(0.595)S(0.372)CS(0.024)T(0.009)IFLDDSTVSQPNLK	0.97989	1.053	1.007	1.225	1.063	0.923	0.817	1.025	1.065	0.862
	A6QQM1	46	S	CCNY protein OS=Bos taurus OX=9913 GN=CCNY PE=2 SV=1	CCNY	0.732099	4.81315e-121	228.93	3	KYS(0.502)S(0.732)CS(0.671)T(0.095)IFLDDSTVSQPNLK	0.33414	1.043	0.963	0.949	1.128	0.999	0.84	1.07	1.145	0.879
	A6QQM1	48	S	CCNY protein OS=Bos taurus OX=9913 GN=CCNY PE=2 SV=1	CCNY	0.670922	4.81315e-121	228.93	3	KYS(0.502)S(0.732)CS(0.671)T(0.095)IFLDDSTVSQPNLK	0.33414	1.043	0.963	0.949	1.128	0.999	0.84	1.07	1.145	0.879
	A6QQM1	29	S	CCNY protein OS=Bos taurus OX=9913 GN=CCNY PE=2 SV=1	CCNY	1	6.54399e-05	81.807	5	RKS(1)LFINHHPPGQIAR	0.53421	0.581	0.758	0.845	0.766	2.21	1.111	0.809	0.784	0.758
	A6QQM1	49	T	CCNY protein OS=Bos taurus OX=9913 GN=CCNY PE=2 SV=1	CCNY	0.249992	3.68058e-07	95.666	4	KYS(0.25)S(0.25)CS(0.25)T(0.25)IFLDDSTVSQPNLK	3.0764
	E1B7Q2	169	S	Adenylate kinase 7 OS=Bos taurus OX=9913 GN=AK7 PE=4 SV=2	AK7	0.995508	4.88776e-13	127.53	3	SKPLDPDDS(0.996)EVPFT(0.004)EEDYR	-0.14317	1.004	1.031	0.903	0.899	1.014	0.936	0.963	1.328	1.146
	A8SMG2	19	S	Testis-expressed protein 43 OS=Bos taurus OX=9913 GN=TEX43 PE=2 SV=2	TEX43	1	3.89465e-152	265.86	2	LTNNCS(1)DENS(1)DKLANK	1.1237	0.975	0.828	1.135	1.125	0.91	0.965	1.171	0.983	1.117
	A8SMG2	23	S	Testis-expressed protein 43 OS=Bos taurus OX=9913 GN=TEX43 PE=2 SV=2	TEX43	1	3.89465e-152	265.86	4	LT(0.003)NNCS(0.997)DENS(1)DKLANKCEIHLPR	-1.0579	0.939	0.838	1.213	1.077	0.898	0.962	1.114	1.002	1.165
	A7Z024	15	S	Protein XRP2 OS=Bos taurus OX=9913 GN=RP2 PE=2 SV=1	RP2	1	8.77614e-25	141.31	3	KAEKES(1)QPEDEEVQPK	-0.64401
	A7YY55	87	S	Very-long-chain (3R)-3-hydroxyacyl-CoA dehydratase 3 OS=Bos taurus OX=9913 GN=HACD3 PE=2 SV=1	HACD3	1	0.0108059	51.135	3	KES(1)QWWER	-1.0305	0.979	0.928	0.931	0.72	1.187	1.085	1.35	0.981	1.008
	A7YY55	114	S	Very-long-chain (3R)-3-hydroxyacyl-CoA dehydratase 3 OS=Bos taurus OX=9913 GN=HACD3 PE=2 SV=1	HACD3	1	8.70756e-07	106.3	2	WLDES(1)DAEMELR	0.91118
	A7YY24	178	S	IGBP1 protein OS=Bos taurus OX=9913 GN=IGBP1 PE=1 SV=1	IGBP1	0.999761	2.17282e-05	98.175	2	S(1)AVESGQADDEHVR	1.709	0.726	0.814	1.43	0.838	0.847	1.082	0.812	0.952	1.29
	A7YY24	291	S	IGBP1 protein OS=Bos taurus OX=9913 GN=IGBP1 PE=1 SV=1	IGBP1	0.877456	0.00744763	74.464	3	T(0.018)T(0.105)S(0.877)EFKR	0.31581	1.312	1.414	1.871	0.673	0.766	1.039	0.429	0.464	0.433
	A7MBJ5	1219	S	Cullin-associated NEDD8-dissociated protein 1 OS=Bos taurus OX=9913 GN=CAND1 PE=2 SV=1	CAND1	0.354629	1.1979e-36	171.08	2	DS(0.355)S(0.239)S(0.355)T(0.052)NLESMDTS	-1.0511
	A7MBJ5	1221	S	Cullin-associated NEDD8-dissociated protein 1 OS=Bos taurus OX=9913 GN=CAND1 PE=2 SV=1	CAND1	0.354629	1.1979e-36	171.08	2	DS(0.355)S(0.239)S(0.355)T(0.052)NLESMDTS	-1.0511
	A7MBH5	587	S	Coiled-coil domain-containing protein 151 OS=Bos taurus OX=9913 GN=CCDC151 PE=2 SV=1	CCDC151	1	2.78419e-158	258.06	2	FFDEEES(1)EEDDS(1)DVVTR	-1.0503	0.922	0.852	1.38	0.927	0.868	1.071	0.958	1.05	1.17
	A7MBH5	592	S	Coiled-coil domain-containing protein 151 OS=Bos taurus OX=9913 GN=CCDC151 PE=2 SV=1	CCDC151	0.999996	2.78419e-158	258.06	3	DKFFDEEES(1)EEDDS(1)DVVTR	0.37131	0.843	0.818	1.442	0.833	0.869	1.169	0.851	1.104	1.239
	A7MBH5	331	S	Coiled-coil domain-containing protein 151 OS=Bos taurus OX=9913 GN=CCDC151 PE=2 SV=1	CCDC151	1	0	324.15	4	EHVLLQS(1)DDT(1)LQDSMYSKEEELKR	-1.304	0.877	0.893	1.205	0.845	1.03	1.13	0.873	1.074	1.216
	A7MBH5	198	S	Coiled-coil domain-containing protein 151 OS=Bos taurus OX=9913 GN=CCDC151 PE=2 SV=1	CCDC151	0.915199	0.000142059	84.249	3	ELEIAEAQDS(0.915)NT(0.085)EVAK	1.5336	1.186	0.917	0.964	0.92	0.842	1.021	1.199	1.068	1.07
	A7MBH5	497	S	Coiled-coil domain-containing protein 151 OS=Bos taurus OX=9913 GN=CCDC151 PE=2 SV=1	CCDC151	0.999443	0	298.43	2	GS(0.999)AT(0.001)PQPQETGR	-0.82519	1.535	0.99	1.047	1.21	0.756	0.927	1.166	0.812	0.821
	A7MBH5	487	S	Coiled-coil domain-containing protein 151 OS=Bos taurus OX=9913 GN=CCDC151 PE=2 SV=1	CCDC151	0.999461	1.13599e-10	107.94	3	LNHIVVAGPTYEEGS(0.999)PGAS(0.001)LDTK	0.087536	1.038	0.876	1.04	1.245	1.066	1.065	1.046	0.927	0.904
	A7MBH5	351	S	Coiled-coil domain-containing protein 151 OS=Bos taurus OX=9913 GN=CCDC151 PE=2 SV=1	CCDC151	0.999806	1.03848e-06	97.271	3	RWS(1)MYQMEVLFGK	-0.54869	0.833	1.059	1.3	0.759	0.979	1.022	1.038	1.013	1.162
	A7MBH5	334	T	Coiled-coil domain-containing protein 151 OS=Bos taurus OX=9913 GN=CCDC151 PE=2 SV=1	CCDC151	1	4.57465e-104	208.37	4	EHVLLQS(1)DDT(1)LQDSMYSKEEELKR	-1.304	1.164	1.005	1.024	1.062	1.056	0.796	1.158	1.067	0.878
	A7MBH5	499	T	Coiled-coil domain-containing protein 151 OS=Bos taurus OX=9913 GN=CCDC151 PE=2 SV=1	CCDC151	0.964526	0.00217083	65.374	3	GS(0.035)AT(0.965)PQPQETGR	1.0979	0.973	1.267	0.851	0.836	1.223	0.896	1.108	0.967	1.004
	A7MBG0	448	S	Adenylosuccinate synthetase isozyme 2 OS=Bos taurus OX=9913 GN=ADSS2 PE=2 SV=2	ADSS2	0.676439	0.00220085	82.489	2	S(0.676)RES(0.324)MIQLF	1.0986	0.85			0.914			0.952
	A7MB90	12	S	CSNK1G2 protein OS=Bos taurus OX=9913 GN=CSNK1G2 PE=2 SV=1	CSNK1G2	1	0.00541038	67.548	3	GES(1)EEGRR	0.33985	2.384	0.446	1.877	0.968	0.394	0.933	0.595	0.497	0.351
	A7MB90	365	S	CSNK1G2 protein OS=Bos taurus OX=9913 GN=CSNK1G2 PE=2 SV=1	CSNK1G2	0.797554	9.17326e-106	193.04	4	NQALNS(0.798)T(0.202)NGELNADDPTAGHSNAPITAPAEVEVADDTK	0.44668	1.125	1.06	1.377	1.01	1.179	0.877	0.66	0.506	0.614
	A7MB90	380	S	CSNK1G2 protein OS=Bos taurus OX=9913 GN=CSNK1G2 PE=2 SV=1	CSNK1G2	0.499518	3.37581e-79	172.95	4	NQALNST(0.001)NGELNADDPT(0.5)AGHS(0.5)NAPITAPAEVEVADDTK	-0.2513
	A7MB90	342	S	CSNK1G2 protein OS=Bos taurus OX=9913 GN=CSNK1G2 PE=2 SV=1	CSNK1G2	0.999257	3.00039e-99	197.26	5	SGFVFDYEYDWAGKPLPTPIGT(0.001)AHS(0.999)DLPAQPQVR	0.18017	1.034	1.279	1.187	0.798	1.45	1.215	0.407	0.353	0.458
	A7MB90	31	S	CSNK1G2 protein OS=Bos taurus OX=9913 GN=CSNK1G2 PE=2 SV=1	CSNK1G2	0.983336	5.00144e-193	280.38	2	S(0.983)S(0.017)GTSSGVLMVGPNFR	0.8557	1.165	1.03	1.054	0.918	1.084	0.973	0.74	0.695	0.78
	A7MB90	32	S	CSNK1G2 protein OS=Bos taurus OX=9913 GN=CSNK1G2 PE=2 SV=1	CSNK1G2	0.526023	0.00014998	87.793	3	S(0.526)S(0.526)GT(0.709)S(0.222)S(0.017)GVLMVGPNFR	-0.14796	0.933	0.783	0.919	0.771	0.899	0.899	1.164	1.091	1.203
	A7MB90	35	S	CSNK1G2 protein OS=Bos taurus OX=9913 GN=CSNK1G2 PE=2 SV=1	CSNK1G2	0.951358	5.52314e-35	160.02	2	S(0.883)S(0.116)GT(0.006)S(0.951)S(0.043)GVLMVGPNFR	-3.5336	0.977	1.1	0.947	0.88	1.151	1.07	0.723	0.748	0.82
	A7MB90	36	S	CSNK1G2 protein OS=Bos taurus OX=9913 GN=CSNK1G2 PE=2 SV=1	CSNK1G2	0.903698	6.27326e-87	218.36	2	SSGT(0.001)S(0.095)S(0.904)GVLMVGPNFR	2.2034	0.972	1.143	1.133	0.831	1.162	1.194	0.665	0.566	0.675
	A7MB90	376	T	CSNK1G2 protein OS=Bos taurus OX=9913 GN=CSNK1G2 PE=2 SV=1	CSNK1G2	0.757622	3.37581e-79	172.95	4	NQALNSTNGELNADDPT(0.758)AGHS(0.242)NAPITAPAEVEVADDTK	1.8048	1.223	1.08	1.441	1.031	0.987	1.018	0.538	0.422	0.637
	A7MB90	34	T	CSNK1G2 protein OS=Bos taurus OX=9913 GN=CSNK1G2 PE=2 SV=1	CSNK1G2	0.910797	8.89169e-34	155.49	2	S(0.977)S(0.026)GT(0.911)S(0.661)S(0.425)GVLMVGPNFR	-0.18187	1.231	1.045	1.136	0.83	0.908	0.842	0.828	0.744	0.927
	A7MB90	205	Y	CSNK1G2 protein OS=Bos taurus OX=9913 GN=CSNK1G2 PE=2 SV=1	CSNK1G2	1	0.00759979	45.598	5	KHIPY(1)REHK	-0.084795	1.346	0.973	0.63	1.262	0.926	0.565	1.054	1.385	0.49
	A7MAZ2	142	S	STX12 protein OS=Bos taurus OX=9913 GN=STX12 PE=2 SV=1	STX12	0.99718	0.00189587	69.92	3	AGS(0.003)RLS(0.997)AEER	-1.2649	0.991		0.839	1.323		1.991	0.908		0.932
	A7E3Q2	514	S	Heat shock 70kDa protein 1A OS=Bos taurus OX=9913 GN=HSPA2 PE=2 SV=1	HSPA2	1	0.0120179	50.314	3	GRLS(1)KDDIDR	-2.0446	1.092	0.788	0.995	0.883	0.82	1.023	1.414	1.277	1.186
	A7E3Q2	624	S	Heat shock 70kDa protein 1A OS=Bos taurus OX=9913 GN=HSPA2 PE=2 SV=1	HSPA2	0.979654	0.001107	45.349	3	LYQGGPGGGGGS(0.98)GAS(0.963)GGPT(0.057)IEEVD	2.7061	0.882	1.057	1.001	0.911	1.124	0.943	0.981	1.055	1.452
	A7E3Q2	627	S	Heat shock 70kDa protein 1A OS=Bos taurus OX=9913 GN=HSPA2 PE=2 SV=1	HSPA2	0.99009	7.15117e-13	102.72	3	LYQGGPGGGGGS(0.011)GAS(0.99)GGPT(0.999)IEEVD	0.1958	1.086	0.95	1.252	0.912	0.952	0.944	0.963	1.053	1.295
	A7E3Q2	224	S	Heat shock 70kDa protein 1A OS=Bos taurus OX=9913 GN=HSPA2 PE=2 SV=1	HSPA2	0.949039	9.43925e-07	109.37	2	S(0.949)T(0.05)AGDT(0.001)HLGGEDFDNR	1.6196	1.154	0.919	0.996	1.256	0.985	0.93	1.149	1.009	1.061
	A7E3Q2	631	T	Heat shock 70kDa protein 1A OS=Bos taurus OX=9913 GN=HSPA2 PE=2 SV=1	HSPA2	0.999974	7.15117e-13	102.72	2	LYQGGPGGGGGS(0.011)GAS(0.989)GGPT(1)IEEVD	-2.2826	1.099	0.942	1.27	0.912	0.94	0.944	0.962	1.053	1.284
	A6QR70	61	S	Werner helicase interacting protein 1 OS=Bos taurus OX=9913 GN=WRNIP1 PE=2 SV=1	WRNIP1	0.85365	0.0140461	73.887	2	PS(0.854)ES(0.145)S(0.001)ALK	-0.42741
	Q3SZG6	241	S	Protein FAM92A OS=Bos taurus OX=9913 GN=FAM92A PE=2 SV=1	FAM92A	0.998103	0.00281784	65.179	3	ANS(0.998)KS(0.002)PLQR	0.74791		1.062			1.196			0.863
	A0A498UZ20	624	S	Unconventional myosin-VI OS=Bos taurus OX=9913 GN=MYO6 PE=3 SV=1	MYO6	0.332433	0.00274076	52.576	4	ELFES(0.003)S(0.332)T(0.332)NNNKDT(0.332)K	2.2104
	A0A498UZ20	625	T	Unconventional myosin-VI OS=Bos taurus OX=9913 GN=MYO6 PE=3 SV=1	MYO6	0.332433	0.00274076	52.576	4	ELFES(0.003)S(0.332)T(0.332)NNNKDT(0.332)K	2.2104
	A0A498UZ20	631	T	Unconventional myosin-VI OS=Bos taurus OX=9913 GN=MYO6 PE=3 SV=1	MYO6	0.332433	0.00274076	52.576	4	ELFES(0.003)S(0.332)T(0.332)NNNKDT(0.332)K	2.2104
	Q32P77	9	S	PARK2 co-regulated OS=Bos taurus OX=9913 GN=PACRG PE=2 SV=1	PACRG	1	3.72732e-12	145.86	3	VAEKET(1)LS(1)LNKCPAK	-0.538
	Q32P77	58	S	PARK2 co-regulated OS=Bos taurus OX=9913 GN=PACRG PE=2 SV=1	PACRG	1	0.00259743	81.625	2	GPPS(1)AGAFK	-1.2226
	Q32P77	19	T	PARK2 co-regulated OS=Bos taurus OX=9913 GN=PACRG PE=2 SV=1	PACRG	0.996047	0.0264769	46.069	4	CPAKLPT(0.996)RT(0.004)K	0.82679
	Q32P77	7	T	PARK2 co-regulated OS=Bos taurus OX=9913 GN=PACRG PE=2 SV=1	PACRG	1	1.4697e-07	108.71	3	VAEKET(1)LS(1)LNKCPAK	-0.538
	G3MW01	34	S	Rho GDP-dissociation inhibitor 1 OS=Bos taurus OX=9913 GN=ARHGDIA PE=4 SV=1	ARHGDIA	1	9.60927e-96	219.27	3	S(1)IQEIQELDKDDES(1)LRK	1.0243
	G3MW01	47	S	Rho GDP-dissociation inhibitor 1 OS=Bos taurus OX=9913 GN=ARHGDIA PE=4 SV=1	ARHGDIA	1	9.60927e-96	219.27	3	S(1)IQEIQELDKDDES(1)LRK	1.0243
	A0A3Q1MTL6	210	S	T-complex protein 1 subunit theta OS=Bos taurus OX=9913 GN=CCT8 PE=1 SV=1	CCT8	1	8.63936e-14	153.09	2	S(1)AEELMNFSK	-0.069443
	E1BMM4	302	S	VPS26, retromer complex component B OS=Bos taurus OX=9913 GN=VPS26B PE=4 SV=3	VPS26B	0.571439	0.00763975	46.249	3	KS(0.571)MS(0.429)HQAAIASQR	-0.40232
	E1BMM4	304	S	VPS26, retromer complex component B OS=Bos taurus OX=9913 GN=VPS26B PE=4 SV=3	VPS26B	0.997089	6.13114e-09	110.84	2	S(0.003)MS(0.997)HQAAIASQR	1.5767
	F1MZX0	215	S	Protein kinase C delta type OS=Bos taurus OX=9913 GN=PRKCD PE=3 SV=1	PRKCD	0.84532	2.54645e-17	131.67	3	CTGTAANS(0.845)RDT(0.155)IFQK	0.26263	1.059	0.795	0.957	1.122	0.959	1.225	1.188	0.966	0.934
	F1MZX0	564	S	Protein kinase C delta type OS=Bos taurus OX=9913 GN=PRKCD PE=3 SV=1	PRKCD	0.998876	0.0101608	90.142	2	LDS(0.999)PY(0.001)YPR	-0.55543	0.864	0.873	1.427	0.788	0.974	1.184	0.881	1.063	1.062
	F1MZX0	506	S	Protein kinase C delta type OS=Bos taurus OX=9913 GN=PRKCD PE=3 SV=1	PRKCD	0.999654	4.84946e-13	119.01	3	QAS(1)T(0.999)FCGT(0.001)PDYIAPEILQGLK	1.1157	0.887	0.958	1.506	0.812	1.099	0.861	0.865	1.066	1.055
	F1MZX0	645	S	Protein kinase C delta type OS=Bos taurus OX=9913 GN=PRKCD PE=3 SV=1	PRKCD	0.977272	4.59379e-61	178.44	4	SPGDFSNFDQEFLNEKPRLS(0.977)YS(0.023)DK	0.84794	1.184	1.265	0.736	0.797	1.404	0.927	0.987	0.993	0.757
	F1MZX0	359	S	Protein kinase C delta type OS=Bos taurus OX=9913 GN=PRKCD PE=3 SV=1	PRKCD	1	0.00268146	66.267	3	VLGKGS(1)FGK	-0.17129	0.769	0.879	0.822	0.752	1.3	1.226	0.935	1.205	1.23
	F1MZX0	507	T	Protein kinase C delta type OS=Bos taurus OX=9913 GN=PRKCD PE=3 SV=1	PRKCD	0.998959	4.84946e-13	119.01	3	QAS(1)T(0.999)FCGT(0.001)PDYIAPEILQGLK	1.1157	0.887	0.958	1.506	0.812	1.099	0.861	0.865	1.066	1.055
	A0A3Q1MR16	196	S	Tektin-2 OS=Bos taurus OX=9913 GN=TEKT2 PE=4 SV=1	TEKT2	0.968741	1.67809e-62	201.48	2	GCLSLNLT(0.031)S(0.969)PNISLK	-0.12655
	A0A3Q1MR16	399	S	Tektin-2 OS=Bos taurus OX=9913 GN=TEKT2 PE=4 SV=1	TEKT2	0.944103	4.06519e-18	133.32	2	T(0.056)LS(0.944)PLKTCQLELA	0.09179
	A0A3Q1MQB1	27	S	Uncharacterized protein OS=Bos taurus OX=9913 GN=LOC782688 PE=3 SV=1	LOC782688	1	0.000593095	85.176	2	LNEQAS(1)EEILK	-0.92743	1.048		1.067	0.904		0.907	1.071		1.177
	A0A3Q1MQA6	270	S	Chromosome 18 C16orf70 homolog OS=Bos taurus OX=9913 GN=C18H16orf70 PE=4 SV=1	C18H16orf70	0.977614	0.00275217	82.029	3	IHS(0.978)PS(0.022)PHK	0.55647	1.266	1.068		1.39	0.763		0.678	0.864
	A0A3Q1MPR0	38	S	A-kinase anchoring protein 4 OS=Bos taurus OX=9913 GN=AKAP4 PE=4 SV=1	AKAP4	1	1.19538e-71	183.48	4	KVDAAGCS(1)S(1)EGDLNLENLEEK	2.0855	0.779	0.933	1.379	0.678	1.077	1.205	0.761	1.245	1.253
	A0A3Q1MPR0	39	S	A-kinase anchoring protein 4 OS=Bos taurus OX=9913 GN=AKAP4 PE=4 SV=1	AKAP4	1	0	411.91	4	KVDAAGCS(1)S(1)EGDLNLENLEEK	2.0855	0.774	1.017	1.407	0.807	0.991	1.144	0.828	1.191	1.165
	F1MYH5	446	S	A-kinase anchoring protein 4 OS=Bos taurus OX=9913 GN=AKAP4 PE=4 SV=1	AKAP4	1	2.41279e-43	149.07	3	AGS(1)HDAK	-0.14513	1.087	0.926	1.025	1.067	1.112	0.96	1.06	1.119	0.878
	F1MYH5	198	S	A-kinase anchoring protein 4 OS=Bos taurus OX=9913 GN=AKAP4 PE=4 SV=1	AKAP4	1	0	374.01	2	AVIS(1)PDGECS(1)MDDLS(1)FYVNR	-1.5892	0.951	0.999	1.165	0.97	1.104	0.901	1.03	1.149	0.977
	F1MYH5	204	S	A-kinase anchoring protein 4 OS=Bos taurus OX=9913 GN=AKAP4 PE=4 SV=1	AKAP4	1	0	370.65	2	AVIS(1)PDGECS(1)MDDLS(1)FYVNR	-1.5892	0.94	0.995	1.132	0.98	1.092	0.921	1.056	1.136	0.987
	F1MYH5	209	S	A-kinase anchoring protein 4 OS=Bos taurus OX=9913 GN=AKAP4 PE=4 SV=1	AKAP4	1	0	352.87	2	AVIS(1)PDGECS(1)MDDLS(1)FYVNR	-1.5892	1.003	1.006	1.093	1.005	1.05	0.833	1.153	1.132	0.986
	F1MYH5	241	S	A-kinase anchoring protein 4 OS=Bos taurus OX=9913 GN=AKAP4 PE=4 SV=1	AKAP4	0.999714	5.93753e-66	210.67	3	CLHHS(1)IYPPS(1)GDKGK	0.41981	1.307	0.926	0.98	1.169	1.029	0.972	1.173	0.928	0.788
	F1MYH5	246	S	A-kinase anchoring protein 4 OS=Bos taurus OX=9913 GN=AKAP4 PE=4 SV=1	AKAP4	1	9.34788e-45	165.47	5	CLHHSIYPPS(1)GDKGKNS(1)PR	0.60961	1.155	0.965	1.217	1.052	0.94	0.979	1.106	1.033	0.848
	F1MYH5	253	S	A-kinase anchoring protein 4 OS=Bos taurus OX=9913 GN=AKAP4 PE=4 SV=1	AKAP4	1	5.15413e-57	173.43	4	GKNS(1)PRS(1)AVS(1)K	1.4042	1.152	0.846	0.97	1.107	0.888	0.975	1.224	1.182	0.912
	F1MYH5	319	S	A-kinase anchoring protein 4 OS=Bos taurus OX=9913 GN=AKAP4 PE=4 SV=1	AKAP4	0.999833	3.06716e-178	260.18	2	DS(1)KDFADS(1)ISK	1.6037	1.067	0.948	1.098	1.067	1.038	0.894	1.101	1.09	0.963
	F1MYH5	321	S	A-kinase anchoring protein 4 OS=Bos taurus OX=9913 GN=AKAP4 PE=4 SV=1	AKAP4	0.999832	3.47244e-151	263.32	4	DS(0.834)KDFADS(0.166)IS(1)K	1.8461	1.036	0.973	1.151	1.037	1.048	0.914	1.066	1.047	0.991
	F1MYH5	295	S	A-kinase anchoring protein 4 OS=Bos taurus OX=9913 GN=AKAP4 PE=4 SV=1	AKAP4	0.999995	1.40337e-48	195.38	3	KTFLYS(1)ELS(1)NKNK	1.9192	1.105	1.082	1.208	0.972	0.991	0.961	1.046	1.019	0.874
	F1MYH5	298	S	A-kinase anchoring protein 4 OS=Bos taurus OX=9913 GN=AKAP4 PE=4 SV=1	AKAP4	1	5.30322e-73	215.15	3	TFLYS(1)ELS(1)NKNK	1.5256	1.097	1.055	1.227	1.004	1.026	0.913	1.077	1.025	0.861
	F1MYH5	612	S	A-kinase anchoring protein 4 OS=Bos taurus OX=9913 GN=AKAP4 PE=4 SV=1	AKAP4	1	2.55619e-243	289.76	3	GAPGPS(0.509)T(0.415)S(0.076)MKDNQHLDS(1)QK	0.18402	1.207	0.871	1.01	1.219	1.114	0.866	1.085	0.907	1.002
	F1MYH5	618	S	A-kinase anchoring protein 4 OS=Bos taurus OX=9913 GN=AKAP4 PE=4 SV=1	AKAP4	1	4.49167e-44	181.34	3	LDMS(1)NMVLS(1)LIQK	0.78823	0.992	0.951	1.189	0.896	1.092	0.97	1.002	1.082	1.061
	F1MYH5	623	S	A-kinase anchoring protein 4 OS=Bos taurus OX=9913 GN=AKAP4 PE=4 SV=1	AKAP4	1	7.62537e-06	86.539	3	LDMS(1)NMVLS(1)LIQK	0.78823	1.124	1.043	1.28	0.996	1.044	0.887	1.008	0.971	0.944
	F1MYH5	313	S	A-kinase anchoring protein 4 OS=Bos taurus OX=9913 GN=AKAP4 PE=4 SV=1	AKAP4	1	3.06716e-178	270.95	4	QMCQRDS(1)KDFADSISK	0.55901	0.995	1.007	1.036	1.011	0.921	0.932	1.028	1.114	1.158
	F1MYH5	82	S	A-kinase anchoring protein 4 OS=Bos taurus OX=9913 GN=AKAP4 PE=4 SV=1	AKAP4	0.999749	1.44127e-62	187.95	3	DTEKQDQS(1)KT(0.008)EGS(0.992)VCLFK	0.26422	1.016	1.034	1.138	0.914	1.045	1.043	0.979	1.11	0.927
	F1MYH5	87	S	A-kinase anchoring protein 4 OS=Bos taurus OX=9913 GN=AKAP4 PE=4 SV=1	AKAP4	0.999997	1.44127e-62	185.7	2	TEGS(1)VCLFK	-0.7185	0.945	1.034	1.227	0.924	1.028	1.012	0.974	1.1	0.98
	F1MYH5	567	S	A-kinase anchoring protein 4 OS=Bos taurus OX=9913 GN=AKAP4 PE=4 SV=1	AKAP4	0.985656	9.53824e-212	270.93	3	EACEDDCPPGTT(0.014)S(0.986)YMTQSAQYEK	0.24283	1.569	1.098	0.429	1.611	1.243	0.385	1.522	1.206	0.279
	F1MYH5	572	S	A-kinase anchoring protein 4 OS=Bos taurus OX=9913 GN=AKAP4 PE=4 SV=1	AKAP4	0.999968	0	312.18	3	EACEDDCPPGTTSYMTQS(1)AQYEK	0.46065	1.556	1.042	0.443	1.58	1.192	0.349	1.714	1.234	0.269
	F1MYH5	525	S	A-kinase anchoring protein 4 OS=Bos taurus OX=9913 GN=AKAP4 PE=4 SV=1	AKAP4	0.998039	1.99218e-38	184.83	4	REKIS(0.998)PS(0.935)T(0.067)DSLAK	-0.049834	1.104	0.939	0.975	1.083	1.042	0.815	1.206	1.179	0.924
	F1MYH5	527	S	A-kinase anchoring protein 4 OS=Bos taurus OX=9913 GN=AKAP4 PE=4 SV=1	AKAP4	0.994624	3.85109e-75	193.28	2	IS(0.001)PS(0.995)T(0.006)DS(0.998)LAK	2.7506	1.095	0.954	0.886	1.116	1.056	0.847	1.227	1.17	0.888
	F1MYH5	530	S	A-kinase anchoring protein 4 OS=Bos taurus OX=9913 GN=AKAP4 PE=4 SV=1	AKAP4	0.999675	1.07142e-38	188.1	3	EKIS(0.003)PS(0.217)T(0.78)DS(1)LAK	-0.97287	1.124	0.948	0.852	1.104	1.119	0.832	1.241	1.176	0.843
	F1MYH5	235	S	A-kinase anchoring protein 4 OS=Bos taurus OX=9913 GN=AKAP4 PE=4 SV=1	AKAP4	1	1.02195e-34	122.84	2	EKLENGS(1)K	0.31622	1.294	0.886	1.138	1.119	1.043	0.941	1.042	0.955	0.882
	F1MYH5	495	S	A-kinase anchoring protein 4 OS=Bos taurus OX=9913 GN=AKAP4 PE=4 SV=1	AKAP4	0.999895	0	321.97	4	VS(1)EHILKES(1)LTMWNQK	-0.59397	1.031	0.885	1.173	1.103	1.135	1.011	0.963	1.029	0.927
	F1MYH5	434	S	A-kinase anchoring protein 4 OS=Bos taurus OX=9913 GN=AKAP4 PE=4 SV=1	AKAP4	0.999994	5.95983e-66	210.12	2	S(1)QCLS(0.998)Y(0.003)T(0.939)S(0.061)LK	-2.2499	0.968	0.976	1.1	1.005	1.107	0.897	1.095	1.135	0.961
	F1MYH5	438	S	A-kinase anchoring protein 4 OS=Bos taurus OX=9913 GN=AKAP4 PE=4 SV=1	AKAP4	0.998545	5.95983e-66	210.12	3	SQCLS(0.999)YT(0.501)S(0.501)LKAGS(1)HDAK	-0.74067	0.956	1.02	1.16	1.023	1.086	0.884	1.088	1.105	0.936
	F1MYH5	441	S	A-kinase anchoring protein 4 OS=Bos taurus OX=9913 GN=AKAP4 PE=4 SV=1	AKAP4	0.987471	4.02784e-140	251.55	4	S(0.01)QCLS(0.909)YT(0.094)S(0.987)LKAGS(1)HDAK	-0.34975	0.96	0.996	1.02	0.931	1.376	0.926	0.992	1.124	0.871
	F1MYH5	601	S	A-kinase anchoring protein 4 OS=Bos taurus OX=9913 GN=AKAP4 PE=4 SV=1	AKAP4	0.987117	1.18071e-30	143.54	3	GAPGPS(0.987)T(0.075)S(0.938)MKDNQHLDSQK	0.15203	1.095	0.867	1.005	1.122	1.168	1.009	0.906	0.929	1.105
	F1MYH5	603	S	A-kinase anchoring protein 4 OS=Bos taurus OX=9913 GN=AKAP4 PE=4 SV=1	AKAP4	0.971949	1.96393e-45	170.18	3	GAPGPS(0.004)T(0.024)S(0.972)MKDNQHLDSQK	-1.0205	1.133	0.874	1.014	1.121	1.129	1.05	0.939	1.021	0.934
	F1MYH5	256	S	A-kinase anchoring protein 4 OS=Bos taurus OX=9913 GN=AKAP4 PE=4 SV=1	AKAP4	1	1.62362e-27	148.14	3	S(1)AVS(1)KIAS(1)EMAHDAVEVTSAEMR	1.4995	1.123	0.884	1.146	1.045	0.882	0.959	1.156	1.107	0.981
	F1MYH5	259	S	A-kinase anchoring protein 4 OS=Bos taurus OX=9913 GN=AKAP4 PE=4 SV=1	AKAP4	1	2.87475e-72	183.81	3	S(1)AVS(1)KIAS(1)EMAHDAVEVTSAEMR	1.4995	1.178	1.114	1.338	0.875	1.064	0.959	0.894	0.945	0.905
	F1MYH5	333	S	A-kinase anchoring protein 4 OS=Bos taurus OX=9913 GN=AKAP4 PE=4 SV=1	AKAP4	1	3.49829e-119	229.99	3	GLMVYANQVAS(1)DMMVSVMK	-1.0353	0.964	0.978	1.022	0.92	1.091	0.935	1.128	1.096	1.073
	F1MYH5	21	S	A-kinase anchoring protein 4 OS=Bos taurus OX=9913 GN=AKAP4 PE=4 SV=1	AKAP4	1	5.67251e-12	143.97	2	GVCKVDLYS(1)PR	0.53719	0.964	0.734	0.948	0.762	1.042	1.167	1.212	1.083	1.245
	F1MYH5	647	S	A-kinase anchoring protein 4 OS=Bos taurus OX=9913 GN=AKAP4 PE=4 SV=1	AKAP4	1	0	339.53	4	LLNESPFNCEDLCEGENKHS(1)EIRT(1)NK	-1.2686	1.038	1.073	1.218	0.972	1.111	0.977	0.933	0.929	0.985
	F1MYH5	654	S	A-kinase anchoring protein 4 OS=Bos taurus OX=9913 GN=AKAP4 PE=4 SV=1	AKAP4	0.99806	5.03426e-37	171.13	4	HS(0.12)EIRT(0.88)NKS(0.998)T(0.895)S(0.107)IFK	0.89522	1.166	1.242	0.699	0.751	1.406	1.26	0.901	0.61	0.969
	F1MYH5	656	S	A-kinase anchoring protein 4 OS=Bos taurus OX=9913 GN=AKAP4 PE=4 SV=1	AKAP4	0.975118	2.9958e-11	140.96	3	T(0.007)NKS(0.118)T(0.901)S(0.975)IFK	0.65224	1.038	0.97	1.049	0.934	1.134	1.005	1.06	1.109	0.911
	F1MYH5	263	S	A-kinase anchoring protein 4 OS=Bos taurus OX=9913 GN=AKAP4 PE=4 SV=1	AKAP4	1	1.54743e-276	314	3	S(1)AVS(1)KIAS(1)EMAHDAVEVTSAEMR	0.29387	1.064	1.04	1.241	0.901	1.123	0.968	0.93	1.014	0.962
	F1MYH5	274	S	A-kinase anchoring protein 4 OS=Bos taurus OX=9913 GN=AKAP4 PE=4 SV=1	AKAP4	0.998398	1.54743e-276	314	2	IASEMAHDAVEVT(0.002)S(0.998)AEMR	0.073746	1.061	1.044	1.258	0.885	1.146	0.998	0.88	1.011	0.95
	F1MYH5	661	S	A-kinase anchoring protein 4 OS=Bos taurus OX=9913 GN=AKAP4 PE=4 SV=1	AKAP4	1	5.45302e-06	96.673	2	S(1)DREEEQGQDNR	-0.67348	1.171	0.559	1.272	1.003	0.643	0.938	1.504	1.207	1.104
	F1MYH5	181	S	A-kinase anchoring protein 4 OS=Bos taurus OX=9913 GN=AKAP4 PE=4 SV=1	AKAP4	0.999959	9.52924e-24	138.61	2	NTNNNQS(1)PS(0.994)T(0.006)PPGK	-0.58138	1.079	0.936	0.937	0.961	0.893	1.027	1.138	1.198	1.019
	F1MYH5	183	S	A-kinase anchoring protein 4 OS=Bos taurus OX=9913 GN=AKAP4 PE=4 SV=1	AKAP4	0.993958	2.09205e-29	160.27	2	NTNNNQS(1)PS(0.994)T(0.006)PPGK	-0.58138	1.073	0.872	1.051	1.006	0.74	1.029	1.136	1.209	1.114
	F1MYH5	189	S	A-kinase anchoring protein 4 OS=Bos taurus OX=9913 GN=AKAP4 PE=4 SV=1	AKAP4	0.995743	2.13972e-119	227.39	2	NTNNNQS(0.032)PS(0.003)T(0.964)PPGKS(0.996)PS(0.004)NQR	3.8083	1.062	0.943	0.91	0.902	1.108	1.036	1.037	1.144	1.017
	F1MYH5	191	S	A-kinase anchoring protein 4 OS=Bos taurus OX=9913 GN=AKAP4 PE=4 SV=1	AKAP4	0.984295	4.08452e-258	306.02	2	NTNNNQSPS(0.001)T(0.999)PPGKS(0.016)PS(0.984)NQR	1.1153	0.979	0.918	0.878	0.898	1.196	1.073	0.973	1.2	1.015
	F1MYH5	632	S	A-kinase anchoring protein 4 OS=Bos taurus OX=9913 GN=AKAP4 PE=4 SV=1	AKAP4	1	0	326.32	4	LLNES(1)PFNCEDLCEGENKHS(1)EIR	-1.0793	1.055	0.91	1.041	1.165	1.11	0.816	1.135	1.174	0.879
	F1MYH5	142	S	A-kinase anchoring protein 4 OS=Bos taurus OX=9913 GN=AKAP4 PE=4 SV=1	AKAP4	0.815692	0	311.57	3	LS(0.816)S(0.184)GNCYSIYANHLNMDCVNNEPQSLR	0.7143	0.908	0.875	1.316	0.968	1.072	1.057	0.755	1.191	1.088
	F1MYH5	143	S	A-kinase anchoring protein 4 OS=Bos taurus OX=9913 GN=AKAP4 PE=4 SV=1	AKAP4	0.953425	0	314.23	3	LS(0.047)S(0.953)GNCYSIYANHLNMDCVNNEPQSLR	-0.61018	0.941	0.883	1.317	0.939	1.093	1.065	0.762	1.16	1.071
	F1MYH5	148	S	A-kinase anchoring protein 4 OS=Bos taurus OX=9913 GN=AKAP4 PE=4 SV=1	AKAP4	0.999754	9.74384e-176	247.94	3	LSSGNCYS(1)IYANHLNMDCVNNEPQSLR	-0.75643	1.03	0.897	1.22	1.085	1.1	1.023	0.912	1.103	0.889
	F1MYH5	165	S	A-kinase anchoring protein 4 OS=Bos taurus OX=9913 GN=AKAP4 PE=4 SV=1	AKAP4	1	0	309.13	4	LSSGNCYSIYANHLNMDCVNNEPQS(1)LR	-0.13612	1.136	0.873	1.069	1.104	1.039	0.983	0.865	1.183	0.978
	F1MYH5	216	S	A-kinase anchoring protein 4 OS=Bos taurus OX=9913 GN=AKAP4 PE=4 SV=1	AKAP4	1	2.90209e-14	156.08	2	LS(1)S(1)LVIQMAR	-0.6357	0.959	1.061	1.26	1.022	1.046	0.928	1.083	1.028	0.89
	F1MYH5	217	S	A-kinase anchoring protein 4 OS=Bos taurus OX=9913 GN=AKAP4 PE=4 SV=1	AKAP4	1	1.71398e-83	225.1	2	LS(1)S(1)LVIQMAR	-0.6357	0.965	0.966	1.138	0.996	1.07	0.925	1.051	1.109	1.021
	F1MYH5	423	S	A-kinase anchoring protein 4 OS=Bos taurus OX=9913 GN=AKAP4 PE=4 SV=1	AKAP4	1	0.000643254	112.02	3	RLVS(1)ALLGEK	-1.0025	0.896	0.97	1.301	0.932	0.995	0.926	1.036	1.129	1.083
	F1MYH5	511	S	A-kinase anchoring protein 4 OS=Bos taurus OX=9913 GN=AKAP4 PE=4 SV=1	AKAP4	0.999014	0.000429785	70.197	2	MPS(0.999)KT(0.001)CPHK	0.94623	1.021	0.835	1.131	1.217	1.1	0.899	1.037	0.952	1.094
	F1MYH5	392	S	A-kinase anchoring protein 4 OS=Bos taurus OX=9913 GN=AKAP4 PE=4 SV=1	AKAP4	0.997256	1.21966e-284	314.57	3	NLHNITGVLMT(0.003)DS(0.997)DFVSAVK	1.6843	0.933	0.952	1.151	0.999	1.041	0.967	1.061	1.083	1.049
	F1MYH5	396	S	A-kinase anchoring protein 4 OS=Bos taurus OX=9913 GN=AKAP4 PE=4 SV=1	AKAP4	0.998279	1.24953e-34	158.67	3	NLHNITGVLMTDS(0.002)DFVS(0.998)AVK	2.3092	1.052	1.09	1.272	0.978	1.1	0.914	1.019	0.888	0.963
	F1MYH5	100	S	A-kinase anchoring protein 4 OS=Bos taurus OX=9913 GN=AKAP4 PE=4 SV=1	AKAP4	0.870433	0.000505408	49.765	3	QAPS(0.13)DPLS(0.87)VFNWLLNDLQK	3.3334
	F1MYH5	480	S	A-kinase anchoring protein 4 OS=Bos taurus OX=9913 GN=AKAP4 PE=4 SV=1	AKAP4	0.999198	3.96937e-94	231.77	3	QEECKS(0.999)LT(0.001)SAEKVS(1)EHILK	0.23273	1.008	0.878	1.08	1.133	1.006	0.865	1.163	1.132	1.014
	F1MYH5	483	S	A-kinase anchoring protein 4 OS=Bos taurus OX=9913 GN=AKAP4 PE=4 SV=1	AKAP4	0.996382	1.28669e-199	269.55	2	SLT(0.004)S(0.996)AEK	-0.062388	0.992	0.865	1.098	1.11	1.052	0.972	1.085	1.078	1.004
	F1MYH5	488	S	A-kinase anchoring protein 4 OS=Bos taurus OX=9913 GN=AKAP4 PE=4 SV=1	AKAP4	1	0	321.97	4	VS(1)EHILKES(1)LTMWNQK	-0.59397	1.023	0.985	0.789	0.984	0.751	1.163	0.836	1.356	1.181
	F1MYH5	694	S	A-kinase anchoring protein 4 OS=Bos taurus OX=9913 GN=AKAP4 PE=4 SV=1	AKAP4	1	5.99381e-29	145.69	2	QFIDQLVES(1)VMK	-0.8218	0.938	0.962	1.225	0.88	1.045	1.007	1.031	1.115	1.032
	F1MYH5	2	S	A-kinase anchoring protein 4 OS=Bos taurus OX=9913 GN=AKAP4 PE=4 SV=1	AKAP4	1	3.13805e-05	102.33	2	S(1)DDIDWLHSR	-0.41754	0.926	1.07	1.197	0.938	1.232	0.912	0.974	1.041	0.943
	F1MYH5	735	S	A-kinase anchoring protein 4 OS=Bos taurus OX=9913 GN=AKAP4 PE=4 SV=1	AKAP4	0.766171	0	323.05	3	S(0.766)S(0.222)Y(0.001)EAGMS(0.004)QS(0.005)Y(0.001)QDSHGPEVIVNNQCS(0.032)T(0.148)S(0.213)S(0.606)LQK	-0.42662	0.925	0.708	0.925	1.184	1.19	1.026	0.808	1.352	1.056
	F1MYH5	736	S	A-kinase anchoring protein 4 OS=Bos taurus OX=9913 GN=AKAP4 PE=4 SV=1	AKAP4	0.893765	0	356.01	3	S(0.104)S(0.894)YEAGMSQS(0.002)YQDSHGPEVIVNNQCSTSSLQK	-2.6014	1.01	0.789	0.987	1.18	1.216	1.001	0.839	1.173	1.009
	F1MYH5	742	S	A-kinase anchoring protein 4 OS=Bos taurus OX=9913 GN=AKAP4 PE=4 SV=1	AKAP4	0.748239	2.15678e-50	158.12	5	S(0.462)S(0.538)YEAGMS(0.748)QS(0.229)Y(0.011)QDS(0.012)HGPEVIVNNQCS(0.776)T(0.176)S(0.041)S(0.007)LQK	-0.78967	1.038	0.894	1.129	1.075	1.156	0.947	0.921	1.109	0.976
	F1MYH5	744	S	A-kinase anchoring protein 4 OS=Bos taurus OX=9913 GN=AKAP4 PE=4 SV=1	AKAP4	0.994124	0	368.76	3	SSYEAGMS(0.006)QS(0.994)YQDSHGPEVIVNNQCS(0.975)T(0.021)S(0.003)S(0.001)LQK	-0.62152	1.123	0.978	1.112	1.065	1.099	0.96	0.918	1.098	0.889
	F1MYH5	748	S	A-kinase anchoring protein 4 OS=Bos taurus OX=9913 GN=AKAP4 PE=4 SV=1	AKAP4	0.999959	1.59669e-285	294.85	3	SSYEAGMS(0.023)QS(0.977)YQDS(1)HGPEVIVNNQCSTSSLQK	-0.036684	1.043	0.807	0.985	1.148	1.183	0.972	0.909	1.186	0.985
	F1MYH5	760	S	A-kinase anchoring protein 4 OS=Bos taurus OX=9913 GN=AKAP4 PE=4 SV=1	AKAP4	0.997612	0	402.18	3	SSYEAGMSQSYQDSHGPEVIVNNQCS(0.998)T(0.01)S(0.175)S(0.817)LQK	0.21926	1.054	0.862	1.102	1.16	1.173	0.964	0.813	1.161	0.949
	F1MYH5	762	S	A-kinase anchoring protein 4 OS=Bos taurus OX=9913 GN=AKAP4 PE=4 SV=1	AKAP4	0.637828	0	300.5	4	SSYEAGMSQSYQDSHGPEVIVNNQCS(0.942)T(0.068)S(0.638)S(0.352)LQK	0.61964	1.25	0.868	1.14	1.22	1.07	0.854	0.836	1.187	0.876
	F1MYH5	763	S	A-kinase anchoring protein 4 OS=Bos taurus OX=9913 GN=AKAP4 PE=4 SV=1	AKAP4	0.916455	0	406.53	3	SSYEAGMSQSYQDSHGPEVIVNNQCS(0.011)T(0.047)S(0.026)S(0.916)LQK	-0.30016	1.104	0.893	1.165	1.233	1.179	0.921	0.714	1.228	0.826
	F1MYH5	347	S	A-kinase anchoring protein 4 OS=Bos taurus OX=9913 GN=AKAP4 PE=4 SV=1	AKAP4	1	1.79876e-71	177.4	3	VHS(1)S(1)GKPIPACVVLKR	-1.0562	1.16	0.95	1.076	1.355	1.06	0.731	1.161	1.046	0.806
	F1MYH5	348	S	A-kinase anchoring protein 4 OS=Bos taurus OX=9913 GN=AKAP4 PE=4 SV=1	AKAP4	1	2.20761e-62	199.01	3	VHS(1)S(1)GKPIPACVVLKR	-1.0562	1.109	1.044	1.036	1.24	1.08	0.754	1.14	1.082	0.81
	F1MYH5	121	S	A-kinase anchoring protein 4 OS=Bos taurus OX=9913 GN=AKAP4 PE=4 SV=1	AKAP4	0.999957	1.49449e-158	261.83	3	YALGFQHALS(1)PSASSCK	-2.2891	0.941	0.892	1.17	0.939	1.12	1.037	0.886	1.16	1.065
	F1MYH5	123	S	A-kinase anchoring protein 4 OS=Bos taurus OX=9913 GN=AKAP4 PE=4 SV=1	AKAP4	0.999772	4.328e-34	156.08	4	YALGFQHALS(1)PS(1)AS(1)S(1)CKHK	-1.6136	0.976	0.88	1.105	0.954	1.137	1.045	0.867	1.169	1.059
	F1MYH5	125	S	A-kinase anchoring protein 4 OS=Bos taurus OX=9913 GN=AKAP4 PE=4 SV=1	AKAP4	0.999948	1.49449e-158	261.83	4	YALGFQHALS(1)PS(1)AS(1)S(1)CKHK	-1.6136	0.966	0.911	1.147	0.911	1.098	1.057	0.906	1.145	1.058
	F1MYH5	126	S	A-kinase anchoring protein 4 OS=Bos taurus OX=9913 GN=AKAP4 PE=4 SV=1	AKAP4	0.999968	7.93271e-109	226.49	4	YALGFQHALS(1)PS(1)AS(1)S(1)CKHK	-1.6136	0.951	0.888	1.189	0.883	1.1	1.091	0.892	1.102	1.105
	F1MYH5	720	S	A-kinase anchoring protein 4 OS=Bos taurus OX=9913 GN=AKAP4 PE=4 SV=1	AKAP4	0.999774	1.32049e-247	284.21	3	YSNNEAALTDLEEQAS(1)S(1)S(1)NNS(1)NFY(0.001)QTSGPR	4.0059	1.008	1.014	1.214	0.947	1.054	0.901	1.045	1.04	1.039
	F1MYH5	721	S	A-kinase anchoring protein 4 OS=Bos taurus OX=9913 GN=AKAP4 PE=4 SV=1	AKAP4	0.999774	1.01742e-125	213.15	3	YSNNEAALTDLEEQAS(1)S(1)S(1)NNS(1)NFY(0.001)QTSGPR	4.0059	1.017	0.982	1.206	0.911	1.021	0.942	1.063	1.041	1.072
	F1MYH5	722	S	A-kinase anchoring protein 4 OS=Bos taurus OX=9913 GN=AKAP4 PE=4 SV=1	AKAP4	0.999774	2.18118e-93	191.53	3	YSNNEAALTDLEEQAS(1)S(1)S(1)NNS(1)NFY(0.001)QTSGPR	4.0059	0.997	0.959	1.129	0.899	1.018	0.942	1.12	1.046	1.124
	F1MYH5	725	S	A-kinase anchoring protein 4 OS=Bos taurus OX=9913 GN=AKAP4 PE=4 SV=1	AKAP4	0.999565	6.22979e-85	180.21	3	YSNNEAALTDLEEQAS(1)S(1)S(1)NNS(1)NFY(0.001)QTSGPR	4.0059	1.082	1.016	0.985	0.947	1.04	0.893	1.078	1.172	0.996
	F1MYH5	811	S	A-kinase anchoring protein 4 OS=Bos taurus OX=9913 GN=AKAP4 PE=4 SV=1	AKAP4	1	9.44622e-91	194.05	2	GYS(1)VGDLLQEVMK	1.0524	0.996	1.002	1.104	0.976	1.119	0.899	1.092	1.099	0.956
	F1MYH5	55	S	A-kinase anchoring protein 4 OS=Bos taurus OX=9913 GN=AKAP4 PE=4 SV=1	AKAP4	1	0	359.9	4	DAAGCS(1)S(1)EGDLNLENLEEKEIIVIK	-0.75029	0.886	0.911	1.345	0.944	0.927	0.996	0.957	1.138	1.159
	F1MYH5	56	S	A-kinase anchoring protein 4 OS=Bos taurus OX=9913 GN=AKAP4 PE=4 SV=1	AKAP4	1	0	391.59	4	DAAGCS(1)S(1)EGDLNLENLEEKEIIVIK	-0.75029	0.874	0.916	1.227	0.966	1.056	0.958	0.992	1.139	1.114
	F1MYH5	39	S	A-kinase anchoring protein 4 OS=Bos taurus OX=9913 GN=AKAP4 PE=4 SV=1	AKAP4	0.991449	3.4584e-134	240.18	3	VICFVDVS(0.991)T(0.024)LS(0.984)MEDKDSK	-2.0563	0.933	1.026	1.385	0.96	1.037	0.956	0.936	1.062	0.986
	F1MYH5	42	S	A-kinase anchoring protein 4 OS=Bos taurus OX=9913 GN=AKAP4 PE=4 SV=1	AKAP4	0.999856	3.4584e-134	240.18	3	VICFVDVS(0.974)T(0.026)LS(1)MEDKDSK	0.053829	0.916	0.974	1.423	0.974	0.974	0.952	0.975	1.078	1.036
	F1MYH5	291	T	A-kinase anchoring protein 4 OS=Bos taurus OX=9913 GN=AKAP4 PE=4 SV=1	AKAP4	1	2.68135e-86	213.93	4	DGGRKT(1)FLYSELSNK	-1.005	1.09	0.926	0.944	1.237	1.023	1.057	1.199	0.954	0.804
	F1MYH5	84	T	A-kinase anchoring protein 4 OS=Bos taurus OX=9913 GN=AKAP4 PE=4 SV=1	AKAP4	0.744569	4.13176e-66	204.51	3	QDQS(0.256)KT(0.745)EGS(1)VCLFK	1.2652	0.985	0.938	1.274	1.013	0.994	0.972	1.037	1.124	0.942
	F1MYH5	565	T	A-kinase anchoring protein 4 OS=Bos taurus OX=9913 GN=AKAP4 PE=4 SV=1	AKAP4	0.793669	3.25859e-60	178.7	4	GKEACEDDCPPGT(0.794)T(0.17)S(0.037)YMTQSAQYEK	-0.40868	1.324	1.168	0.558	1.447	1.095	0.448	1.477	1.341	0.445
	F1MYH5	566	T	A-kinase anchoring protein 4 OS=Bos taurus OX=9913 GN=AKAP4 PE=4 SV=1	AKAP4	0.80226	2.43494e-60	172.36	3	EACEDDCPPGT(0.135)T(0.802)S(0.05)Y(0.013)MTQSAQYEK	2.3033	1.421	1.121	0.511	1.617	1.299	0.454	1.43	1.054	0.414
	F1MYH5	570	T	A-kinase anchoring protein 4 OS=Bos taurus OX=9913 GN=AKAP4 PE=4 SV=1	AKAP4	0.998405	2.43494e-60	172.36	3	GKEACEDDCPPGT(0.095)T(0.765)S(0.141)YMT(0.998)QS(0.001)AQYEK	-0.14905	1.653	1.161	0.317	1.662	1.147	0.366	1.577	1.192	0.253
	F1MYH5	528	T	A-kinase anchoring protein 4 OS=Bos taurus OX=9913 GN=AKAP4 PE=4 SV=1	AKAP4	0.943061	8.29362e-34	185.57	3	EKIS(0.001)PS(0.059)T(0.943)DS(0.997)LAK	-0.7384	1.101	0.953	0.843	1.09	1.072	0.882	1.191	1.136	0.944
	F1MYH5	497	T	A-kinase anchoring protein 4 OS=Bos taurus OX=9913 GN=AKAP4 PE=4 SV=1	AKAP4	0.994455	7.74233e-05	130.36	3	ES(0.006)LT(0.994)MWNQK	-0.38269	1.062	0.954	1.165	1.151	1.017	0.905	1.117	0.988	0.933
	F1MYH5	432	T	A-kinase anchoring protein 4 OS=Bos taurus OX=9913 GN=AKAP4 PE=4 SV=1	AKAP4	0.502118	0.0108108	40.137	4	KET(0.502)KS(0.497)QCLS(0.903)Y(0.088)T(0.618)S(0.392)LK	0.3981	1.097	0.997	1.11	1.006	0.973	1.003	1.043	1.141	0.868
	F1MYH5	440	T	A-kinase anchoring protein 4 OS=Bos taurus OX=9913 GN=AKAP4 PE=4 SV=1	AKAP4	0.977917	4.02784e-140	251.55	4	KET(0.083)KS(0.861)QCLS(0.054)YT(0.978)S(0.023)LK	0.62855	0.967	0.982	0.911	0.93	1.402	0.91	1.035	1.153	0.887
	F1MYH5	602	T	A-kinase anchoring protein 4 OS=Bos taurus OX=9913 GN=AKAP4 PE=4 SV=1	AKAP4	0.681283	7.94594e-34	134.66	4	GAPGPS(0.637)T(0.681)S(0.681)MKDNQHLDSQK	0.89159	1.126	0.9	1.095	1.128	0.821	1.129	1.096	0.984	0.961
	F1MYH5	280	T	A-kinase anchoring protein 4 OS=Bos taurus OX=9913 GN=AKAP4 PE=4 SV=1	AKAP4	1	1.74395e-121	213.83	2	GT(1)GEECRDGGR	0.081093	0.928	0.942	0.94	1.042	0.982	0.872	1.059	1.31	1.121
	F1MYH5	651	T	A-kinase anchoring protein 4 OS=Bos taurus OX=9913 GN=AKAP4 PE=4 SV=1	AKAP4	1	7.17407e-212	266.49	4	LLNESPFNCEDLCEGENKHS(1)EIRT(1)NK	-1.2686	1.139	0.921	1.052	1.042	0.97	0.947	1.124	1.062	0.994
	F1MYH5	655	T	A-kinase anchoring protein 4 OS=Bos taurus OX=9913 GN=AKAP4 PE=4 SV=1	AKAP4	0.900691	9.30678e-08	147.66	3	T(0.007)NKS(0.118)T(0.901)S(0.975)IFK	0.65224	1.055	0.997	1.126	0.927	1.082	1.033	1.03	1.072	0.899
	F1MYH5	273	T	A-kinase anchoring protein 4 OS=Bos taurus OX=9913 GN=AKAP4 PE=4 SV=1	AKAP4	0.861082	1.21827e-54	177.6	3	IASEMAHDAVEVT(0.861)S(0.139)AEMR	0.16349	1.049	1.087	1.362	0.859	1.092	0.964	0.907	0.991	0.953
	F1MYH5	176	T	A-kinase anchoring protein 4 OS=Bos taurus OX=9913 GN=AKAP4 PE=4 SV=1	AKAP4	0.695127	5.25175e-09	84.903	3	LEMT(0.441)AAKNT(0.695)NNNQS(0.782)PS(0.104)T(0.977)PPGKS(0.361)PS(0.64)NQR	-2.8245	0.967	1.147	0.725	0.607	1.655	0.998	0.915	1.32	0.712
	F1MYH5	184	T	A-kinase anchoring protein 4 OS=Bos taurus OX=9913 GN=AKAP4 PE=4 SV=1	AKAP4	0.998958	4.08452e-258	306.02	2	NTNNNQSPS(0.001)T(0.999)PPGKS(0.016)PS(0.984)NQR	1.1153	1.038	0.921	0.928	0.932	1.04	1.059	1.018	1.172	1.05
	F1MYH5	482	T	A-kinase anchoring protein 4 OS=Bos taurus OX=9913 GN=AKAP4 PE=4 SV=1	AKAP4	0.928534	1.37243e-108	240.13	2	QEECKS(0.075)LT(0.929)S(0.996)AEK	-0.80435	1.074	0.817	0.881	1.099	0.874	0.905	1.323	1.323	0.95
	F1MYH5	761	T	A-kinase anchoring protein 4 OS=Bos taurus OX=9913 GN=AKAP4 PE=4 SV=1	AKAP4	0.915292	7.76888e-114	205.58	4	S(0.319)S(0.322)Y(0.305)EAGMS(0.019)QS(0.021)Y(0.013)QDS(0.002)HGPEVIVNNQCS(0.909)T(0.915)S(0.112)S(0.063)LQK	0.17003	1.031	0.921	1.157	1.087	1.193	0.895	0.867	1.136	0.967
	F1MYH5	713	T	A-kinase anchoring protein 4 OS=Bos taurus OX=9913 GN=AKAP4 PE=4 SV=1	AKAP4	0.391135	0.00731369	40.067	4	Y(0.001)S(0.001)NNEAALT(0.391)DLEEQAS(0.391)S(0.391)S(0.391)NNS(0.391)NFY(0.031)QT(0.008)S(0.004)GPR	-0.11161
	F1MYH5	40	T	A-kinase anchoring protein 4 OS=Bos taurus OX=9913 GN=AKAP4 PE=4 SV=1	AKAP4	0.977389	1.08336e-56	173.89	3	VICFVDVS(0.021)T(0.977)LS(0.001)MEDK	-1.371	0.892	1.009	1.381	0.974	1.004	0.958	0.98	1.053	1.031
	F1MYH5	243	Y	A-kinase anchoring protein 4 OS=Bos taurus OX=9913 GN=AKAP4 PE=4 SV=1	AKAP4	0.999764	2.38898e-13	121.02	4	CLHHSIY(1)PPSGDK	0.38468	1.132	0.898	1.138	1.081	0.865	0.951	1.153	1.099	0.971
	F1MYH5	294	Y	A-kinase anchoring protein 4 OS=Bos taurus OX=9913 GN=AKAP4 PE=4 SV=1	AKAP4	0.996868	1.82358e-13	150.81	3	TFLY(0.997)S(0.003)ELSNK	-0.096864	1.197	0.81	1.104	1.156	0.99	0.853	1.216	0.96	1.039
	F1MYH5	568	Y	A-kinase anchoring protein 4 OS=Bos taurus OX=9913 GN=AKAP4 PE=4 SV=1	AKAP4	0.998111	1.99397e-45	165.53	3	EACEDDCPPGTTS(0.001)Y(0.998)MTQSAQYEK	-0.42611
	F1MYH5	575	Y	A-kinase anchoring protein 4 OS=Bos taurus OX=9913 GN=AKAP4 PE=4 SV=1	AKAP4	0.999985	5.9854e-233	280.91	3	EACEDDCPPGTTSYMTQSAQY(1)EK	-0.18763	1.378	1.166	0.379	1.582	1.197	0.337	1.614	1.388	0.273
	F1MYH5	439	Y	A-kinase anchoring protein 4 OS=Bos taurus OX=9913 GN=AKAP4 PE=4 SV=1	AKAP4	0.7482	0.00719048	73.834	2	SQCLS(0.982)Y(0.748)T(0.22)S(0.05)LK	-0.5645
	F1MYH5	20	Y	A-kinase anchoring protein 4 OS=Bos taurus OX=9913 GN=AKAP4 PE=4 SV=1	AKAP4	0.999298	0.0145548	95.741	2	VDLY(0.999)S(0.001)PR	-0.0086419	0.911	0.931	1.185	1.022	1.026	0.922	1.172	1.154	0.95
	F1MYH5	737	Y	A-kinase anchoring protein 4 OS=Bos taurus OX=9913 GN=AKAP4 PE=4 SV=1	AKAP4	0.319276	3.22435e-19	87.091	5	S(0.259)S(0.279)Y(0.319)EAGMS(0.027)QS(0.03)Y(0.039)QDS(0.044)HGPEVIVNNQCS(0.058)T(0.044)S(0.285)S(0.613)LQK	-0.66762
	F1MYH5	745	Y	A-kinase anchoring protein 4 OS=Bos taurus OX=9913 GN=AKAP4 PE=4 SV=1	AKAP4	0.645313	4.05661e-36	138.08	4	S(0.476)S(0.501)Y(0.022)EAGMS(0.185)QS(0.137)Y(0.645)QDS(0.034)HGPEVIVNNQCSTSSLQK	-1.7386	1.211	0.737	0.939	1.066	1.197	0.996	1.031	1.051	1.005
	F1MYH5	728	Y	A-kinase anchoring protein 4 OS=Bos taurus OX=9913 GN=AKAP4 PE=4 SV=1	AKAP4	0.862771	1.56353e-92	198.03	3	YSNNEAALTDLEEQASSS(0.001)NNS(0.134)NFY(0.863)QT(0.002)SGPR	-1.4117	1.053	1.035	1.317	0.958	1.03	0.838	1.183	0.925	0.986
	F1MYH5	810	Y	A-kinase anchoring protein 4 OS=Bos taurus OX=9913 GN=AKAP4 PE=4 SV=1	AKAP4	1	4.67255e-17	131.77	3	AAEKGY(1)S(1)VGDLLQEVMK	-0.030012	1.158	0.921	1.264	1.066	0.957	0.861	1.127	1.095	0.892
	Q58DC0	244	S	Serine/threonine-protein phosphatase CPPED1 OS=Bos taurus OX=9913 GN=CPPED1 PE=2 SV=1	CPPED1	0.999896	0.00580268	54.486	3	AVFS(1)GHYHR	0.017198
	A0A452DI24	145	S	Rab GDP dissociation inhibitor OS=Bos taurus OX=9913 GN=GDI2 PE=3 SV=1	GDI2	0.500013	0.0111022	46.88	2	T(0.5)S(0.5)MREVY(1)KK	-4.4013	0.666	0.719	0.995	0.815	0.556	1.284	0.824	0.971	1.63
	A0A452DI24	144	T	Rab GDP dissociation inhibitor OS=Bos taurus OX=9913 GN=GDI2 PE=3 SV=1	GDI2	0.500013	0.0111022	46.88	2	T(0.5)S(0.5)MREVY(1)KK	-4.4013	0.666	0.719	0.995	0.815	0.556	1.284	0.824	0.971	1.63
	A0A452DI24	150	Y	Rab GDP dissociation inhibitor OS=Bos taurus OX=9913 GN=GDI2 PE=3 SV=1	GDI2	0.999974	0.0111022	46.88	2	T(0.5)S(0.5)MREVY(1)KK	-4.4013	0.666	0.719	0.995	0.815	0.556	1.284	0.824	0.971	1.63
	Q3T148	152	S	Eukaryotic translation initiation factor 3 subunit M OS=Bos taurus OX=9913 GN=EIF3M PE=2 SV=2	EIF3M	1	7.91706e-10	113.47	3	KWIS(1)DWNLTTEK	1.3796	1.172	1.104	1.062	0.899	1.157	0.897	1.059	1.054	0.99
	Q3T148	366	S	Eukaryotic translation initiation factor 3 subunit M OS=Bos taurus OX=9913 GN=EIF3M PE=2 SV=2	EIF3M	0.962774	0.000194202	90.931	2	VKNS(0.963)LLS(0.11)LS(0.615)DT(0.312)	-0.28586
	Q3T148	369	S	Eukaryotic translation initiation factor 3 subunit M OS=Bos taurus OX=9913 GN=EIF3M PE=2 SV=2	EIF3M	0.998909	1.54299e-08	124.47	2	NSLLS(0.999)LS(0.922)DT(0.079)	-0.32874	1.404	1.009	1.002	0.922	1.119	0.941	0.876	1.144	1.025
	Q3T148	371	S	Eukaryotic translation initiation factor 3 subunit M OS=Bos taurus OX=9913 GN=EIF3M PE=2 SV=2	EIF3M	0.921786	0.000194202	90.931	2	NSLLS(0.999)LS(0.922)DT(0.079)	-0.32874	1.766	1.025	1.353	1.003	0.981	0.811	0.75	1.097	0.846
	Q3T148	336	S	Eukaryotic translation initiation factor 3 subunit M OS=Bos taurus OX=9913 GN=EIF3M PE=2 SV=2	EIF3M	0.758334	0.00115255	73.9	3	VVVS(0.008)HS(0.758)T(0.234)HR	0.64523	1.35	0.961	1.119	1.478	1.375	1.061	0.671	0.904	0.605
	A0A3Q1MVV1	238	S	Nicotinamide-nucleotide adenylyltransferase OS=Bos taurus OX=9913 PE=3 SV=1	--	0.998892	0.00695227	61.37	2	DAS(0.999)PGRNEGLPT(0.001)	-0.35158	1.185	1.142	1.092	0.937	1.009	0.915	0.947	0.926	0.82
	A0A3Q1MNH4	148	S	Ethylmalonyl-CoA decarboxylase OS=Bos taurus OX=9913 GN=ECHDC1 PE=1 SV=1	ECHDC1	0.492876	0.0137743	81.017	2	LMT(0.014)T(0.493)ES(0.493)EIR	-0.90613
	A0A3Q1MNH4	146	T	Ethylmalonyl-CoA decarboxylase OS=Bos taurus OX=9913 GN=ECHDC1 PE=1 SV=1	ECHDC1	0.492876	0.0137743	81.017	2	LMT(0.014)T(0.493)ES(0.493)EIR	-0.90613
	A0A452DKK1	22	S	Exosome complex component RRP4 OS=Bos taurus OX=9913 GN=EXOSC2 PE=4 SV=1	EXOSC2	0.999433	0.000944666	64.454	4	KPLSES(0.001)LGRES(0.999)K	1.6797
	A0A3Q1MLP3	168	S	Isocitrate dehydrogenase [NAD] subunit, mitochondrial OS=Bos taurus OX=9913 GN=IDH3A PE=3 SV=1	IDH3A	0.512221	0.00177785	61.622	4	NNHRS(0.512)NVT(0.488)AVHK	2.0845	1.435	1.142	0.936	0.923	0.813	0.957	0.987	0.946	0.939
	A0A3Q1MLN7	394	S	Septin 4 OS=Bos taurus OX=9913 GN=SEPTIN4 PE=3 SV=1	SEPTIN4	0.999556	0.00376167	81.565	2	AQCIQS(1)MTR	2.0614	0.995	0.869	1.411	1.039	0.977	0.946	0.975	1.134	0.944
	A0A3Q1MLN7	329	S	Septin 4 OS=Bos taurus OX=9913 GN=SEPTIN4 PE=3 SV=1	SEPTIN4	0.957131	1.82491e-05	102.43	3	ESIPFAVIGS(0.957)NT(0.043)VVEAR	0.54531	1.011	0.85	1.657	1.234	0.71	1.092	0.82	0.925	1.049
	A0A3Q1MLN7	24	S	Septin 4 OS=Bos taurus OX=9913 GN=SEPTIN4 PE=3 SV=1	SEPTIN4	0.967525	3.50067e-05	98.175	3	FVTDFPGS(0.968)ET(0.032)YHPPEAK	1.9751	0.935	1.12	1.265	0.847	1.203	1.097	0.722	0.984	0.948
	A0A3Q1MLN7	97	S	Septin 4 OS=Bos taurus OX=9913 GN=SEPTIN4 PE=3 SV=1	SEPTIN4	1	9.02601e-122	214.46	3	LDPYDS(1)S(1)EDDKEYVGFATLPNQVHR	1.0748	0.942	0.946	1.144	0.943	1.12	1.016	1.039	1.113	0.927
	A0A3Q1MLN7	98	S	Septin 4 OS=Bos taurus OX=9913 GN=SEPTIN4 PE=3 SV=1	SEPTIN4	1	9.02601e-122	214.46	3	LDPYDS(1)S(1)EDDKEYVGFATLPNQVHR	1.0748	0.992	0.908	1.095	0.964	0.953	0.984	1.177	1.188	0.968
	A0A3Q1MLN7	305	S	Septin 4 OS=Bos taurus OX=9913 GN=SEPTIN4 PE=3 SV=1	SEPTIN4	1	0	326.5	4	VYQFPDCDS(1)DEDEDFKSQDLALK	-0.0025409	1.221	1.163	0.861	1.012	1.118	0.825	1.226	0.331	1.361
	A0A3Q1MLN7	313	S	Septin 4 OS=Bos taurus OX=9913 GN=SEPTIN4 PE=3 SV=1	SEPTIN4	1	5.08545e-09	93.542	3	VYQFPDCDS(1)DEDEDFKS(1)QDLALK	0.81783	1.043	1.028	1.039	1.098	1.071	0.782	1.2	1.149	0.836
	Q56JY1	81	S	60S ribosomal protein L35a OS=Bos taurus OX=9913 GN=RPL35A PE=3 SV=1	RPL35A	1	0.00396626	59.265	3	AHGNS(1)GMVR	-0.48273
	Q3SZD7	30	S	Carbonyl reductase [NADPH] 1 OS=Bos taurus OX=9913 GN=CBR1 PE=2 SV=1	CBR1	0.999614	0.000118098	82.121	3	RFS(1)GDVVLTAR	0.59861
	A0A3Q1MKI4	298	S	Neutrophil cytosolic factor 4 OS=Bos taurus OX=9913 GN=NCF4 PE=4 SV=1	NCF4	1	0.0103465	82.417	2	LLS(1)DEDVK	0.027767
	A0A3Q1MKI4	158	S	Neutrophil cytosolic factor 4 OS=Bos taurus OX=9913 GN=NCF4 PE=4 SV=1	NCF4	0.99545	2.66303e-05	85.362	3	VKS(0.995)ES(0.005)PQAAGIDR	0.95424
	A0A3Q1MK68	355	S	Vacuolar protein sorting-associated protein 4B OS=Bos taurus OX=9913 GN=VPS4B PE=3 SV=1	VPS4B	0.956077	0.0251111	42.336	3	VQS(0.956)AT(0.044)HFK	0.067701
	A0A3Q1MLW0	129	S	Serine/threonine-protein phosphatase OS=Bos taurus OX=9913 GN=PPP1CC PE=3 SV=1	PPP1CC	1	1.5278e-07	118.76	3	GNHECAS(1)INR	0.78397	0.993	0.899	0.821	1.114	0.988	1.055	1.263	1.164	0.913
	A0A3Q1MLW0	177	S	Serine/threonine-protein phosphatase OS=Bos taurus OX=9913 GN=PPP1CC PE=3 SV=1	PPP1CC	1	5.05805e-45	168.75	3	IFCCHGGLS(1)PDLQS(1)MEQIR	0.56063	0.91	0.852	0.899	1.24	0.922	1.042	1.126	1.219	1.018
	A0A3Q1MLW0	182	S	Serine/threonine-protein phosphatase OS=Bos taurus OX=9913 GN=PPP1CC PE=3 SV=1	PPP1CC	1	9.59202e-36	159.98	3	IFCCHGGLS(1)PDLQS(1)MEQIR	0.56063	0.916	0.838	0.856	1.121	0.966	1.145	1.012	1.314	1.027
	A0A3Q1MLW0	11	S	Serine/threonine-protein phosphatase OS=Bos taurus OX=9913 GN=PPP1CC PE=3 SV=1	PPP1CC	1	0.00169543	86.803	2	LNIDS(1)IIQR	-2.7306	0.983	0.867	1.093	1.295	0.902	0.994	1.132	1	0.966
	A0A3Q1MLW0	317	S	Serine/threonine-protein phosphatase OS=Bos taurus OX=9913 GN=PPP1CC PE=3 SV=1	PPP1CC	0.872262	6.74843e-05	90.412	3	VT(0.128)S(0.872)GLNPSIQK	-0.37803	0.909	0.919	0.782	1.103	1.391	1.505	0.857	0.798	0.828
	A0A3Q1MLW0	322	S	Serine/threonine-protein phosphatase OS=Bos taurus OX=9913 GN=PPP1CC PE=3 SV=1	PPP1CC	0.998997	1.16906e-05	100.4	2	VTS(0.001)GLNPS(0.999)IQK	-0.036962	1.324	1.21	1.06	0.929	1.061	1.033	0.898	0.816	0.693
	A0A3Q1MLW0	311	T	Serine/threonine-protein phosphatase OS=Bos taurus OX=9913 GN=PPP1CC PE=3 SV=1	PPP1CC	0.998983	8.60524e-05	86.214	4	KPNAT(0.001)RPVT(0.999)PPR	0.44526	1.333	0.841	0.861	1.42	0.798	0.917	1.285	0.945	0.862
	A0A3Q1MLW0	336	Y	Serine/threonine-protein phosphatase OS=Bos taurus OX=9913 GN=PPP1CC PE=3 SV=1	PPP1CC	1	1.25936e-08	154.35	2	NNTVLY(1)E	0.47983	0.815	1.222	0.821	0.826	1.671	1.027	0.724	1.044	0.839
	E1BFI1	223	S	Clathrin heavy chain linker domain-containing protein 1 OS=Bos taurus OX=9913 GN=CLHC1 PE=4 SV=1	CLHC1	0.790167	3.7686e-54	171.08	3	RDS(0.79)T(0.21)ENLNNELQFSHQK	1.3287	1.162	0.994	0.659	1.355	1.072	0.648	1.267	1.085	0.884
	A0A3Q1MIX9	64	S	Small nuclear ribonucleoprotein Sm D1 OS=Bos taurus OX=9913 GN=SNRPD1 PE=3 SV=1	SNRPD1	0.827755	0.0140504	46.571	3	NREPVQLET(0.172)LS(0.828)IR	-1.2977
	A0A3Q1MIU6	328	S	Uncharacterized protein OS=Bos taurus OX=9913 PE=4 SV=1	--	0.553025	0.00320169	78.83	2	AT(0.015)S(0.216)S(0.553)T(0.216)DGVR	0.27081	1.279	0.792	1.36	0.995	0.745	0.971	1.045	0.853	1.112
	A0A3Q1MIU6	336	S	Uncharacterized protein OS=Bos taurus OX=9913 PE=4 SV=1	--	0.999596	1.74257e-86	220.1	2	NFS(1)PLTSTQVIKPNR	0.25878	0.902	0.993	1.219	0.933	1.053	1.036	0.931	1.063	0.977
	A0A3Q1MNA2	275	S	Metaxin 3 OS=Bos taurus OX=9913 GN=MTX3 PE=4 SV=1	MTX3	0.995924	3.22632e-13	120.54	2	LTPAEEES(0.004)NS(0.996)LHR	-0.44818		1.057	1.382		1.291	1.137		1.033	0.797
	A0A3Q1MX59	31	S	Uncharacterized protein OS=Bos taurus OX=9913 PE=3 SV=1	--	1	0.00288546	64.64	3	QVLIRPCS(1)K	-0.10841
	A0A3Q1MN07	295	S	Ankyrin repeat and EF-hand domain containing 1 OS=Bos taurus OX=9913 GN=ANKEF1 PE=4 SV=1	ANKEF1	1	0.0116883	79.07	2	EAFS(1)FVDR	-0.49043
	A0A3Q1MN07	677	S	Ankyrin repeat and EF-hand domain containing 1 OS=Bos taurus OX=9913 GN=ANKEF1 PE=4 SV=1	ANKEF1	0.912925	0.00802473	57.288	2	IWS(0.913)PEAT(0.044)T(0.044)AELIR	0.32154
	A0A3Q1MN07	632	S	Ankyrin repeat and EF-hand domain containing 1 OS=Bos taurus OX=9913 GN=ANKEF1 PE=4 SV=1	ANKEF1	0.965576	1.58183e-24	143.29	4	KEEET(0.031)LS(0.966)AIY(0.002)T(0.001)VPAIVEDK	0.48895
	A0A3Q1MN07	576	S	Ankyrin repeat and EF-hand domain containing 1 OS=Bos taurus OX=9913 GN=ANKEF1 PE=4 SV=1	ANKEF1	1	0.00126362	65.043	2	KGHS(1)AMDVAK	0.25569
	E1BKI9	227	S	ADP ribosylation factor guanine nucleotide exchange factor 2 OS=Bos taurus OX=9913 GN=ARFGEF2 PE=4 SV=3	ARFGEF2	0.975744	3.2088e-11	117.61	3	ERGPS(0.976)LS(0.019)GT(0.006)EDGAQEVVK	0.57748			0.844			0.998			1.068
	E1BKI9	4	S	ADP ribosylation factor guanine nucleotide exchange factor 2 OS=Bos taurus OX=9913 GN=ARFGEF2 PE=4 SV=3	ARFGEF2	0.999715	0.0104037	50.127	3	MQES(1)QTK	0.08539			0.75			1.185			1.284
	A0A3Q1MYU9	168	S	Sperm acrosome associated 9 OS=Bos taurus OX=9913 GN=SPACA9 PE=4 SV=1	SPACA9	0.999974	1.51455e-08	109.28	3	KALQQVS(1)EPQAATR	0.69321	1.14	0.896	0.674	0.903	0.993	0.911	1.71	0.972	0.933
	A0A3Q1MYU9	184	S	Sperm acrosome associated 9 OS=Bos taurus OX=9913 GN=SPACA9 PE=4 SV=1	SPACA9	0.97297	2.67223e-16	130.16	2	ATAHAPQAS(0.973)GT(0.027)QPQLR	-0.32307	0.987	0.968	0.847	1.168	1.017	0.899	1.206	1.126	0.886
	A0A3Q1MYU9	212	S	Sperm acrosome associated 9 OS=Bos taurus OX=9913 GN=SPACA9 PE=4 SV=1	SPACA9	0.92631	8.79319e-12	119.8	3	DQGS(0.926)S(0.074)KPPWRPPGGK	-0.02707	0.91	0.776	1.308	0.943	0.731	1.156	0.986	1.103	1.16
	A0A3Q1MYU9	156	S	Sperm acrosome associated 9 OS=Bos taurus OX=9913 GN=SPACA9 PE=4 SV=1	SPACA9	1	0.00285221	92.866	3	EWVAHS(1)EK	0.12281	0.809	1.162	1.698	0.837	0.829	0.952	0.857	0.943	0.954
	A0A3Q1MYU9	113	S	Sperm acrosome associated 9 OS=Bos taurus OX=9913 GN=SPACA9 PE=4 SV=1	SPACA9	0.904842	0.00272737	65.724	2	TLVSQS(0.001)NDLS(0.093)S(0.905)LR	0.65058	0.862	0.981	0.9	0.996	0.942	1.02	1.146	1.064	1.161
	A0A3Q1MYU9	127	S	Sperm acrosome associated 9 OS=Bos taurus OX=9913 GN=SPACA9 PE=4 SV=1	SPACA9	0.999941	0.00609434	48.288	3	YPHDVVNHLS(1)CDEAR	-1.6116
	A0A3Q1MYU9	174	T	Sperm acrosome associated 9 OS=Bos taurus OX=9913 GN=SPACA9 PE=4 SV=1	SPACA9	0.998271	2.30644e-20	107.96	2	ALQQVS(0.002)EPQAAT(0.998)R	-0.37164	1.05	0.953	0.975	0.768	0.995	1.184	0.829	1.022	1.192
	A0A3Q1MYU9	177	T	Sperm acrosome associated 9 OS=Bos taurus OX=9913 GN=SPACA9 PE=4 SV=1	SPACA9	1	1.20085e-23	145.77	3	AT(1)AHAPQAS(0.413)GT(0.587)QPQLR	-0.27227	1.185	0.916	0.83	1.219	0.942	0.932	1.152	1.078	0.852
	A0A3Q1MYU9	186	T	Sperm acrosome associated 9 OS=Bos taurus OX=9913 GN=SPACA9 PE=4 SV=1	SPACA9	0.997835	1.55118e-18	138.57	2	ATAHAPQAS(0.002)GT(0.998)QPQLR	-0.20837	1.123	0.987	0.847	1.175	0.938	0.917	1.125	1.138	0.844
	A0A3Q1MYU9	91	T	Sperm acrosome associated 9 OS=Bos taurus OX=9913 GN=SPACA9 PE=4 SV=1	SPACA9	0.999818	2.85363e-45	165.31	4	LCQHFEALHAGT(1)PVTNNLLEK	0.67047	0.941	0.918	1.162	0.937	1.044	1.071	1.055	0.983	0.932
	A0A452DIM4	65	S	Coiled-coil domain-containing protein 113 OS=Bos taurus OX=9913 GN=CCDC113 PE=4 SV=1	CCDC113	1	4.64129e-09	122.97	4	DQRPPRLS(1)EIK	0.66202	0.73	1.013	1.805	0.795	1.988	1.503	0.268	0.413	0.311
	A0A452DIM4	364	T	Coiled-coil domain-containing protein 113 OS=Bos taurus OX=9913 GN=CCDC113 PE=4 SV=1	CCDC113	0.5	2.31039e-11	118.37	4	MKT(0.5)T(0.5)NEQLQAISGPGK	3.9847	1.168	0.86	1.129	0.982	0.834	0.939	1.293	0.884	1.096
	A0A452DIM4	365	T	Coiled-coil domain-containing protein 113 OS=Bos taurus OX=9913 GN=CCDC113 PE=4 SV=1	CCDC113	0.5	2.31039e-11	118.37	4	MKT(0.5)T(0.5)NEQLQAISGPGK	3.9847	1.168	0.86	1.129	0.982	0.834	0.939	1.293	0.884	1.096
	Q2TA00	399	S	Coiled-coil domain-containing protein 83 OS=Bos taurus OX=9913 GN=CCDC83 PE=2 SV=1	CCDC83	0.942357	4.28775e-08	114.55	3	FYEDVRS(0.942)PES(0.057)HITYK	0.66624	1.072	0.735	1.148	1.062	1.178	1.061	0.653	1.244	1.017
	Q2TA00	286	S	Coiled-coil domain-containing protein 83 OS=Bos taurus OX=9913 GN=CCDC83 PE=2 SV=1	CCDC83	0.944895	9.36799e-18	123.24	3	LYLTQAVGQEVPPEVPLELS(0.945)ET(0.055)HK	0.97835	1.067	1.115	1.057	0.99	1.064	0.936	1.016	1.017	0.912
	Q2TA00	296	S	Coiled-coil domain-containing protein 83 OS=Bos taurus OX=9913 GN=CCDC83 PE=2 SV=1	CCDC83	1	6.49327e-109	242.18	2	VIPEKS(1)DS(1)QPVDIK	0.66109	0.95	0.742	0.833	0.965	1.017	0.977	1.224	1.267	1.237
	Q2TA00	298	S	Coiled-coil domain-containing protein 83 OS=Bos taurus OX=9913 GN=CCDC83 PE=2 SV=1	CCDC83	1	6.49327e-109	242.18	2	VIPEKS(1)DS(1)QPVDIK	0.66109	0.959	0.746	0.86	0.971	1.019	0.994	1.196	1.235	1.229
	Q56JW4	100	S	Adenine phosphoribosyltransferase OS=Bos taurus OX=9913 GN=APRT PE=2 SV=1	APRT	0.983373	5.27164e-08	115.01	3	GKLPGPT(0.001)VCAS(0.983)Y(0.016)ALEYGK	-0.66811	0.801	1.104	1.075	1.108	0.924	0.884	1.124	1.038	0.854
	Q56JW4	15	S	Adenine phosphoribosyltransferase OS=Bos taurus OX=9913 GN=APRT PE=2 SV=1	APRT	1	5.30071e-08	114.9	2	S(1)FPNFPIPGVLFR	-3.4568	0.792	1.034	1.104	0.895	0.865	0.948	1.034	1.156	1.055
	Q32KX9	15	S	UPF0538 protein C2orf76 homolog OS=Bos taurus OX=9913 PE=2 SV=1	--	1	0.00395017	89.827	3	LIRS(1)FEHR	-0.54079
	A0A452DID6	52	S	Dehydrogenase/reductase SDR family member 11 OS=Bos taurus OX=9913 GN=DHRS11 PE=3 SV=1	DHRS11	0.5	1.48191e-07	112.68	3	S(0.5)S(0.5)AIQGLCSQSEVAGR	-0.32968	0.935	0.842	0.758	0.931	0.917	1.018	0.955	1.097	1.043
	A0A452DID6	53	S	Dehydrogenase/reductase SDR family member 11 OS=Bos taurus OX=9913 GN=DHRS11 PE=3 SV=1	DHRS11	0.780398	2.92507e-53	189.84	2	S(0.22)S(0.78)AIQGLCSQSEVAGR	1.5031	0.856	1.121	1.148	0.836	1.125	0.875	0.778	0.772	0.77
	A0A452DID6	60	S	Dehydrogenase/reductase SDR family member 11 OS=Bos taurus OX=9913 GN=DHRS11 PE=3 SV=1	DHRS11	0.9818	0.000938331	58.339	2	SSAIQGLCS(0.982)QS(0.018)EVAGR	-1.7566	0.964	0.902	0.848	1.062	0.947	0.939	1.142	1.021	0.677
	Q58DA0	266	S	26S proteasome non-ATPase regulatory subunit 4 OS=Bos taurus OX=9913 GN=PSMD4 PE=2 SV=1	PSMD4	0.999393	6.47231e-07	117.7	2	MT(0.001)IS(0.999)QQEFGR	0.65487	0.938	1.255	1.831	0.822	1.06	1.031	0.415	0.418	0.611
	Q5I597	211	S	Betaine--homocysteine S-methyltransferase 1 OS=Bos taurus OX=9913 GN=BHMT PE=2 SV=1	BHMT	1	2.54376e-14	124.82	3	AGAS(1)IVGVNCHFDPTISLQTVK	2.6829
	Q5I597	79	S	Betaine--homocysteine S-methyltransferase 1 OS=Bos taurus OX=9913 GN=BHMT PE=2 SV=1	BHMT	0.989682	6.34907e-05	65.801	4	AGSNVMQTFT(0.01)FYAS(0.99)EDKLENR	0.17963	0.931	0.868	0.905	0.931	0.893	0.899	1.215	1.078	1.111
	Q5I597	95	S	Betaine--homocysteine S-methyltransferase 1 OS=Bos taurus OX=9913 GN=BHMT PE=2 SV=1	BHMT	1	4.66448e-09	112.01	2	GNYVAEKIS(1)GQK	-1.9923	1.098	0.929	0.639	1.073	0.961	0.886	1.253	1.137	0.861
	Q5I597	127	S	Betaine--homocysteine S-methyltransferase 1 OS=Bos taurus OX=9913 GN=BHMT PE=2 SV=1	BHMT	0.988089	2.6645e-88	195.39	3	QVADEGDALVAGGVSQT(0.003)PS(0.988)YLS(0.009)CK	0.68652	0.952	0.871	0.687	1.252	0.93	0.926	1.262	1.062	0.941
	A0A3S5ZPV0	75	S	Stabilizer of axonemal microtubules 1 OS=Bos taurus OX=9913 GN=SAXO1 PE=4 SV=1	SAXO1	0.7667	9.99558e-09	109.62	2	ACTPMEGLT(0.011)T(0.222)S(0.767)RR	-0.21912	1.069	0.863	1.054	1.21	0.906	0.997	1.072	0.977	1.031
	A0A3S5ZPV0	167	S	Stabilizer of axonemal microtubules 1 OS=Bos taurus OX=9913 GN=SAXO1 PE=4 SV=1	SAXO1	0.98611	3.95448e-05	87.654	4	ELLRPPHHYRPAS(0.986)T(0.014)K	-0.40572	0.955	0.903	1.157	1.133	0.913	0.923	1.2	0.953	1.075
	A0A3S5ZPV0	172	S	Stabilizer of axonemal microtubules 1 OS=Bos taurus OX=9913 GN=SAXO1 PE=4 SV=1	SAXO1	0.518207	7.10868e-05	74.364	3	FDS(0.518)RT(0.442)T(0.04)QQDDY(0.009)S(0.991)MK	-2.6716	1.071	0.971	1.202	1.001	0.993	0.96	0.994	1.024	0.941
	A0A3S5ZPV0	181	S	Stabilizer of axonemal microtubules 1 OS=Bos taurus OX=9913 GN=SAXO1 PE=4 SV=1	SAXO1	0.999999	7.14128e-07	116.36	2	TTQQDDYS(1)MK	0.16705	1.065	0.849	1.112	1	0.881	1.015	1.138	1.032	1.078
	A0A3S5ZPV0	340	S	Stabilizer of axonemal microtubules 1 OS=Bos taurus OX=9913 GN=SAXO1 PE=4 SV=1	SAXO1	0.946668	0.00109362	71.08	3	FEGS(0.947)T(0.04)T(0.011)T(0.003)KEDYK	-0.38533	0.947	0.891	0.983	0.885	1.113	1.01	1.045	1.194	1.033
	A0A3S5ZPV0	461	S	Stabilizer of axonemal microtubules 1 OS=Bos taurus OX=9913 GN=SAXO1 PE=4 SV=1	SAXO1	0.99835	3.06928e-71	187.75	3	FS(0.998)VGDS(0.002)ENPNQQELTVSA	1.035	0.857	1.236	0.989	0.79	1.142	0.918	0.953	1.042	1.144
	A0A3S5ZPV0	476	S	Stabilizer of axonemal microtubules 1 OS=Bos taurus OX=9913 GN=SAXO1 PE=4 SV=1	SAXO1	0.999885	7.65874e-55	180.04	2	FSVGDSENPNQQELTVS(1)A	0.54808	0.783	1.449	0.951	0.869	1.407	0.755	0.925	0.971	0.948
	A0A3S5ZPV0	227	S	Stabilizer of axonemal microtubules 1 OS=Bos taurus OX=9913 GN=SAXO1 PE=4 SV=1	SAXO1	1	0.00840103	115.71	3	FVHES(1)EK	-0.53431	0.944	0.75	1.387	1.147	0.627	0.963	1.224	1.107	1.134
	A0A3S5ZPV0	324	S	Stabilizer of axonemal microtubules 1 OS=Bos taurus OX=9913 GN=SAXO1 PE=4 SV=1	SAXO1	1	5.12855e-05	81.807	2	GAPAES(1)CRPALS(1)VK	1.4618	1.108	0.879	1.166	1.089	0.866	0.904	1.076	1.084	1.027
	A0A3S5ZPV0	330	S	Stabilizer of axonemal microtubules 1 OS=Bos taurus OX=9913 GN=SAXO1 PE=4 SV=1	SAXO1	1	2.41854e-19	137.45	2	GAPAES(1)CRPALS(1)VK	1.4618	0.985	0.863	1.184	1.005	1.035	0.944	1.077	1.027	1.055
	A0A3S5ZPV0	190	S	Stabilizer of axonemal microtubules 1 OS=Bos taurus OX=9913 GN=SAXO1 PE=4 SV=1	SAXO1	1	0.00281784	65.179	3	S(1)CKPPAVPK	1.0379	0.876	0.977	1.406	0.932	0.943	0.887	0.922	1.042	1.211
	A0A3S5ZPV0	98	S	Stabilizer of axonemal microtubules 1 OS=Bos taurus OX=9913 GN=SAXO1 PE=4 SV=1	SAXO1	0.999999	6.40621e-08	104.38	3	IHQPNPFVPS(1)EENMDLQTTYK	-0.83683	0.971	0.871	1.247	0.925	0.958	0.979	1.055	1.004	1.167
	A0A3S5ZPV0	450	S	Stabilizer of axonemal microtubules 1 OS=Bos taurus OX=9913 GN=SAXO1 PE=4 SV=1	SAXO1	0.999851	6.45856e-46	201.76	3	IYRPVS(1)QTGSR	-0.72272	1.064	0.997	1.067	1.098	0.975	0.895	1.181	0.956	0.948
	A0A3S5ZPV0	454	S	Stabilizer of axonemal microtubules 1 OS=Bos taurus OX=9913 GN=SAXO1 PE=4 SV=1	SAXO1	0.99997	1.56976e-13	132.03	2	IYRPVS(0.8)QT(0.2)GS(1)RR	0.026523	1.077	0.967	1.067	1.083	1.021	0.978	1.16	0.911	0.899
	A0A3S5ZPV0	213	S	Stabilizer of axonemal microtubules 1 OS=Bos taurus OX=9913 GN=SAXO1 PE=4 SV=1	SAXO1	0.999258	0.00102871	85.554	2	MS(0.999)Y(0.001)VAHPLEK	0.54608	0.93	0.87	1.25	1.037	0.974	0.923	1.029	1.036	1.143
	A0A3S5ZPV0	397	S	Stabilizer of axonemal microtubules 1 OS=Bos taurus OX=9913 GN=SAXO1 PE=4 SV=1	SAXO1	0.984319	2.12145e-14	93.339	4	S(0.016)CKPVWS(0.984)GPQGNIPVEGQT(0.169)T(0.035)Y(0.045)T(0.014)IS(0.094)FT(0.643)PK	-0.48241	0.829	1.033	0.925	0.977	1.01	0.975	1.062	1.119	1.183
	A0A3S5ZPV0	414	S	Stabilizer of axonemal microtubules 1 OS=Bos taurus OX=9913 GN=SAXO1 PE=4 SV=1	SAXO1	0.816211	5.83753e-144	224.51	4	SCKPVWSGPQGNIPVEGQT(0.001)T(0.012)Y(0.006)T(0.185)IS(0.816)FT(0.98)PK	-0.35623	1.021	1.003	1.094	1.035	1.054	0.952	1.148	1.002	0.848
	A0A3S5ZPV0	272	S	Stabilizer of axonemal microtubules 1 OS=Bos taurus OX=9913 GN=SAXO1 PE=4 SV=1	SAXO1	0.99599	3.53322e-26	141.38	4	SLKPPARPYGLDTPFS(0.996)NT(0.003)T(0.001)EFR	0.33071	0.937	0.855	1.023	0.982	0.995	1.037	1.115	1.054	1.143
	A0A3S5ZPV0	457	S	Stabilizer of axonemal microtubules 1 OS=Bos taurus OX=9913 GN=SAXO1 PE=4 SV=1	SAXO1	0.980751	4.19333e-45	160.88	3	RS(0.981)S(0.986)RFS(0.965)VGDS(0.068)ENPNQQELTVSA	0.55405	0.988	1.042	1.139	0.937	0.881	1.051	1.022	0.989	1.086
	A0A3S5ZPV0	458	S	Stabilizer of axonemal microtubules 1 OS=Bos taurus OX=9913 GN=SAXO1 PE=4 SV=1	SAXO1	0.986156	4.19333e-45	160.88	3	RS(0.981)S(0.986)RFS(0.965)VGDS(0.068)ENPNQQELTVSA	0.55405	0.988	1.042	1.139	0.937	0.881	1.051	1.022	0.989	1.086
	A0A3S5ZPV0	67	T	Stabilizer of axonemal microtubules 1 OS=Bos taurus OX=9913 GN=SAXO1 PE=4 SV=1	SAXO1	0.999997	0.00112061	72.523	3	ACT(1)PMEGLTTSR	-0.14758	0.976	0.972	1.153	1.054	0.916	0.923	1.077	1.027	1.083
	A0A3S5ZPV0	73	T	Stabilizer of axonemal microtubules 1 OS=Bos taurus OX=9913 GN=SAXO1 PE=4 SV=1	SAXO1	0.407095	0.0101493	40.693	3	ACT(0.926)PMEGLT(0.407)T(0.355)S(0.312)RR	0.3728
	A0A3S5ZPV0	168	T	Stabilizer of axonemal microtubules 1 OS=Bos taurus OX=9913 GN=SAXO1 PE=4 SV=1	SAXO1	0.85441	2.132e-06	105.46	5	ELLRPPHHYRPAS(0.146)T(0.854)K	-0.35895	0.945	0.78	1.29	1.107	0.889	0.971	1.042	1.062	1.129
	A0A3S5ZPV0	341	T	Stabilizer of axonemal microtubules 1 OS=Bos taurus OX=9913 GN=SAXO1 PE=4 SV=1	SAXO1	0.557486	0.00576475	62.104	2	FEGS(0.384)T(0.557)T(0.042)T(0.016)KEDYK	3.6108	1.057	0.845	1.061	1.046	1.066	0.833	1.134	1.163	0.974
	A0A3S5ZPV0	188	T	Stabilizer of axonemal microtubules 1 OS=Bos taurus OX=9913 GN=SAXO1 PE=4 SV=1	SAXO1	1	0.0147648	42.123	4	GLVNT(1)RS(1)CKPPAVPK	-0.84141	1.065	1.024	1.323	0.984	1.054	0.917	0.953	0.921	0.928
	A0A3S5ZPV0	452	T	Stabilizer of axonemal microtubules 1 OS=Bos taurus OX=9913 GN=SAXO1 PE=4 SV=1	SAXO1	0.498693	0.00686618	55.335	4	IYRPVS(0.003)QT(0.499)GS(0.499)RR	-0.69485
	A0A3S5ZPV0	308	T	Stabilizer of axonemal microtubules 1 OS=Bos taurus OX=9913 GN=SAXO1 PE=4 SV=1	SAXO1	0.746523	2.68436e-05	92.01	3	MDLLT(0.747)T(0.254)VQT(1)HY(0.002)T(0.997)Y(0.002)PK	-0.51344	1.117	0.987	1.19	0.958	0.875	0.761	1.356	0.986	1.005
	A0A3S5ZPV0	312	T	Stabilizer of axonemal microtubules 1 OS=Bos taurus OX=9913 GN=SAXO1 PE=4 SV=1	SAXO1	0.999853	2.68436e-05	92.01	3	MDLLT(0.747)T(0.254)VQT(1)HY(0.002)T(0.997)Y(0.002)PK	-0.51344	1.117	0.987	1.19	0.958	0.875	0.761	1.356	0.986	1.005
	A0A3S5ZPV0	315	T	Stabilizer of axonemal microtubules 1 OS=Bos taurus OX=9913 GN=SAXO1 PE=4 SV=1	SAXO1	0.99671	2.68436e-05	92.01	3	MDLLT(0.747)T(0.254)VQT(1)HY(0.002)T(0.997)Y(0.002)PK	-0.51344	1.117	0.987	1.19	0.958	0.875	0.761	1.356	0.986	1.005
	A0A3S5ZPV0	416	T	Stabilizer of axonemal microtubules 1 OS=Bos taurus OX=9913 GN=SAXO1 PE=4 SV=1	SAXO1	0.99709	1.4203e-29	145.07	3	PVWSGPQGNIPVEGQTTYTIS(0.003)FT(0.997)PK	-0.12557	0.956	0.926	1.321	1.069	0.994	0.969	1.066	0.942	0.958
	A0A3S5ZPV0	269	T	Stabilizer of axonemal microtubules 1 OS=Bos taurus OX=9913 GN=SAXO1 PE=4 SV=1	SAXO1	0.999968	7.53038e-52	189.56	3	SLKPPARPYGLDT(1)PFS(0.694)NT(0.251)T(0.055)EFR	0.055471	0.909	0.924	1.037	1.029	0.96	1.024	1.2	1.01	1.067
	A0A3S5ZPI7	19	S	Cytochrome b5 type B OS=Bos taurus OX=9913 GN=CYB5B PE=3 SV=1	CYB5B	0.745229	4.56412e-09	112.63	2	EQGVET(0.255)S(0.745)VTYYR	0.99592	1.096	1.136	1.541	1.043	1.177	1.139	0.797	0.57	0.668
	A0A3S5ZPE0	60	S	Importin subunit alpha OS=Bos taurus OX=9913 GN=KPNA4 PE=3 SV=1	KPNA4	1	9.27252e-106	206.94	2	NVPHEDICEDS(1)DIDGDYR	0.21524
	Q76LV2	231	S	Heat shock protein HSP 90-alpha OS=Bos taurus OX=9913 GN=HSP90AA1 PE=1 SV=3	HSP90AA1	1	1.34487e-08	109.87	4	ERDKEVS(1)DDEAEEK	-0.18243	0.855	0.917	1.287	0.922	0.688	1.015	0.979	1.006	1.169
	Q76LV2	263	S	Heat shock protein HSP 90-alpha OS=Bos taurus OX=9913 GN=HSP90AA1 PE=1 SV=3	HSP90AA1	1	1.09299e-105	217.93	5	ESDDKPEIEDVGS(1)DEEEEEKK	0.20204	0.744	0.701	1.991	0.765	0.662	0.81	0.871	0.806	1.149
	Q76LV2	169	S	Heat shock protein HSP 90-alpha OS=Bos taurus OX=9913 GN=HSP90AA1 PE=1 SV=3	HSP90AA1	0.587843	0.000896627	50.556	3	HNDDEQYAWES(0.026)S(0.058)AGGS(0.588)FT(0.328)VR	-0.22804
	Q76LV2	709	S	Heat shock protein HSP 90-alpha OS=Bos taurus OX=9913 GN=HSP90AA1 PE=1 SV=3	HSP90AA1	0.441945	1.5979e-10	74.08	4	LGLGIDEDDPT(0.009)ADDS(0.442)S(0.442)AAVT(0.107)EEMPPLEGDDDTSR	2.9429
	Q76LV2	710	S	Heat shock protein HSP 90-alpha OS=Bos taurus OX=9913 GN=HSP90AA1 PE=1 SV=3	HSP90AA1	0.441945	1.5979e-10	74.08	4	LGLGIDEDDPT(0.009)ADDS(0.442)S(0.442)AAVT(0.107)EEMPPLEGDDDTSR	2.9429
	Q2KIH8	84	S	Outer dense fiber protein 3-like protein 1 OS=Bos taurus OX=9913 GN=ODF3L1 PE=2 SV=1	ODF3L1	0.999577	0.00162671	65.895	3	S(1)PGPCYFLDPK	-0.82881	0.769	0.971	1.673	0.708	0.846	1.443	0.706	0.963	1.129
	A0A3S5ZPD5	84	S	Uncharacterized protein OS=Bos taurus OX=9913 GN=GSTT2 PE=1 SV=1	GSTT2	1	9.44788e-45	173.21	3	GQNHS(1)DDFVQVNPLR	0.5263	0.963	1.085	0.863	1.026	1.173	0.943	0.924	1.236	0.974
	A0A3S5ZPD5	67	S	Uncharacterized protein OS=Bos taurus OX=9913 GN=GSTT2 PE=1 SV=1	GSTT2	1	0.00113812	70.438	3	KNS(1)IPFELR	0.53642	0.708	1.088	0.577	0.87	1.54	0.757	0.972	1.712	0.881
	P00570	178	S	Adenylate kinase isoenzyme 1 OS=Bos taurus OX=9913 GN=AK1 PE=1 SV=2	AK1	0.999974	4.78624e-118	217.07	3	KVNAEGS(1)VDNVFSQVCTHLDALK	1.4165	1.02	0.872	1.019	1.009	1.016	0.929	1.074	1.04	1.058
	P00570	38	S	Adenylate kinase isoenzyme 1 OS=Bos taurus OX=9913 GN=AK1 PE=1 SV=2	AK1	0.934825	2.39235e-22	143.93	3	YGYT(0.005)HLS(0.935)T(0.06)GDLLR	-0.42872	0.96	0.998	0.915	0.948	0.899	1.167	1.072	1.155	0.862
	P00570	39	T	Adenylate kinase isoenzyme 1 OS=Bos taurus OX=9913 GN=AK1 PE=1 SV=2	AK1	0.5	2.39235e-22	143.93	2	YGYTHLS(0.5)T(0.5)GDLLR	0.63067
	A0A452DIU2	333	S	cAMP-dependent protein kinase catalytic subunit alpha OS=Bos taurus OX=9913 GN=PRKACA PE=3 SV=1	PRKACA	1	6.25675e-280	302.3	4	GPGDTSNFDDYEEEEIRVS(1)INEK	-1.8383	0.651	0.842	1.151	0.803	1.069	0.946	0.956	1.145	1.247
	A0A452DIU2	134	S	cAMP-dependent protein kinase catalytic subunit alpha OS=Bos taurus OX=9913 GN=PRKACA PE=3 SV=1	PRKACA	1	6.0578e-06	109.16	3	IGRFS(1)EPHAR	-1.0103	1.251	0.724	0.622	1.597	0.667	0.723	1.493	1.108	0.818
	A0A452DIU2	190	T	cAMP-dependent protein kinase catalytic subunit alpha OS=Bos taurus OX=9913 GN=PRKACA PE=3 SV=1	PRKACA	0.553602	9.48573e-12	123.12	3	T(0.554)WT(0.446)LCGT(0.001)PEYLAPEIILSK	-2.2594	0.597	0.966	1.289	0.715	1.133	0.909	0.714	1.018	1.4
	A0A452DIU2	192	T	cAMP-dependent protein kinase catalytic subunit alpha OS=Bos taurus OX=9913 GN=PRKACA PE=3 SV=1	PRKACA	0.996526	9.77371e-257	304.43	2	T(0.003)WT(0.997)LCGTPEYLAPEIILSK	-1.1163	0.717	0.957	1.364	0.764	1.06	0.881	0.829	1.088	1.052
	A0A3Q1N1R0	368	S	EF-hand domain containing 2 OS=Bos taurus OX=9913 GN=EFHC2 PE=4 SV=1	EFHC2	1	1.08995e-44	167.99	3	APS(1)PPKIER	0.14	1.126	0.946	0.903	1.019	0.935	0.963	1.347	1.05	0.934
	A0A3Q1N1R0	54	S	EF-hand domain containing 2 OS=Bos taurus OX=9913 GN=EFHC2 PE=4 SV=1	EFHC2	0.954945	3.77807e-05	84.375	2	GMGT(0.003)DS(0.955)PS(0.042)WVAFDK	-0.52945	1.093	0.931	1.133	1.135	0.942	0.942	1.111	1.034	0.956
	F1MLG3	1030	S	Trafficking protein particle complex 8 OS=Bos taurus OX=9913 GN=TRAPPC8 PE=4 SV=2	TRAPPC8	0.961945	0.00297741	77.24	2	S(0.038)NS(0.962)LEDEEGR	-0.85154
	A0A3Q1N5F7	357	S	ADP ribosylation factor like GTPase 13B OS=Bos taurus OX=9913 GN=ARL13B PE=4 SV=1	ARL13B	0.99998	6.4679e-19	138.66	3	S(1)HRVEPVNTDDSVPK	-0.24807	0.923	1.344	1.417	0.747	1.923	1.409	0.325	0.525	0.486
	F6PVT1	363	S	Serine/threonine kinase 39 OS=Bos taurus OX=9913 GN=STK39 PE=4 SV=1	STK39	1	0.0126214	50.088	4	RVPGS(1)S(1)GHLHK	-0.16087
	F6PVT1	364	S	Serine/threonine kinase 39 OS=Bos taurus OX=9913 GN=STK39 PE=4 SV=1	STK39	1	0.0126916	40.477	4	RVPGS(1)S(1)GHLHK	-0.16087
	F6PVT1	378	S	Serine/threonine kinase 39 OS=Bos taurus OX=9913 GN=STK39 PE=4 SV=1	STK39	1	4.1518e-107	220.69	3	TEDGDWEWS(1)DDEMDEKSEEGK	-1.6298
	A0A3Q1N8F8	147	S	60S ribosomal protein L11 OS=Bos taurus OX=9913 GN=RPL11 PE=3 SV=1	RPL11	1	0.00408781	53.377	4	HRIS(1)KEEAMR	-0.39599	0.989			1.444			0.957
	A0A3Q1N8M7	661	S	Exocyst complex component 5 OS=Bos taurus OX=9913 GN=EXOC5 PE=4 SV=1	EXOC5	1	3.18737e-09	116.4	2	QVCS(1)GEQLANLDK	4.4373	1.012		0.923	1.182		0.971	0.996		0.967
	A0A3Q1NJ70	505	S	ATP-dependent 6-phosphofructokinase OS=Bos taurus OX=9913 GN=PFKP PE=3 SV=1	PFKP	0.999999	4.23062e-05	93.226	3	GRS(1)FENNLNTYK	1.632
cytoplasm,nucleus	F1N450	1072	S	Regulator of G protein signaling 22 OS=Bos taurus OX=9913 GN=RGS22 PE=4 SV=3	RGS22	0.972439	5.57218e-200	282.2	2	AAALT(0.028)S(0.972)DPGLGMQAYGR	1.5725	1.005	1.009	1.141	0.98	0.988	0.975	1.01	1.068	1.02
	F1N450	221	S	Regulator of G protein signaling 22 OS=Bos taurus OX=9913 GN=RGS22 PE=4 SV=3	RGS22	0.999987	3.87672e-83	195.3	2	ES(1)PDYVNFR	-0.90483	0.889	1.074	1.16	0.933	1.054	0.996	0.952	1.069	1.053
	F1N450	400	S	Regulator of G protein signaling 22 OS=Bos taurus OX=9913 GN=RGS22 PE=4 SV=3	RGS22	1	0.0145722	58.433	3	HAS(1)AELK	0.32135
	F1N450	129	S	Regulator of G protein signaling 22 OS=Bos taurus OX=9913 GN=RGS22 PE=4 SV=3	RGS22	0.999289	2.36052e-20	137.9	3	IESPVVSS(0.001)AS(0.999)ES(1)FIFDDGVHPR	-0.58176	0.922	1.025	1.306	1.021	1.038	1.025	0.893	0.871	1.106
	F1N450	131	S	Regulator of G protein signaling 22 OS=Bos taurus OX=9913 GN=RGS22 PE=4 SV=3	RGS22	0.999988	2.36052e-20	137.9	3	IESPVVSS(0.001)AS(0.999)ES(1)FIFDDGVHPR	-0.58176	0.957	1.086	1.338	1.005	1.009	1.107	0.869	0.853	0.965
	F1N450	1119	S	Regulator of G protein signaling 22 OS=Bos taurus OX=9913 GN=RGS22 PE=4 SV=3	RGS22	0.999643	1.67009e-13	132.51	4	KLFAAT(0.997)PS(1)FT(0.003)NFK	-0.25911	1.031	1.039	1.212	0.933	1.005	1.019	0.988	0.942	1.023
	F1N450	63	S	Regulator of G protein signaling 22 OS=Bos taurus OX=9913 GN=RGS22 PE=4 SV=3	RGS22	1	8.47057e-09	115.79	4	KPPS(1)PPPPPVEEDDVIIMK	0.19987	0.911	0.84	1.334	0.838	0.975	1.122	0.94	0.906	1.339
	F1N450	1137	S	Regulator of G protein signaling 22 OS=Bos taurus OX=9913 GN=RGS22 PE=4 SV=3	RGS22	0.962185	0.000358814	102.53	2	T(0.005)VS(0.962)S(0.032)HNIQR	0.41499	1.1	1.073	1.16	0.813	0.891	1.244	0.826	1.025	1.006
	F1N450	1138	S	Regulator of G protein signaling 22 OS=Bos taurus OX=9913 GN=RGS22 PE=4 SV=3	RGS22	0.659189	1.21919e-05	102.53	3	T(0.001)VS(0.339)S(0.659)HNIQR	0.44243	1.153	1.069	1.276	0.801	0.927	1.144	0.821	1.027	0.929
	F1N450	169	S	Regulator of G protein signaling 22 OS=Bos taurus OX=9913 GN=RGS22 PE=4 SV=3	RGS22	0.975848	4.16376e-36	158.29	3	LTSEFEEDGSVSLQDT(0.024)PS(0.976)QALLR	-0.57932	1.207	0.956	0.997	1.112	0.912	0.921	1.036	1.082	0.995
	F1N450	502	S	Regulator of G protein signaling 22 OS=Bos taurus OX=9913 GN=RGS22 PE=4 SV=3	RGS22	0.977644	3.15512e-276	316.93	3	LT(0.022)S(0.978)FT(0.008)DIS(0.992)ECLKPQLDR	-0.51071	0.957	0.928	1.234	0.989	0.992	1.047	0.996	1.067	0.993
	F1N450	507	S	Regulator of G protein signaling 22 OS=Bos taurus OX=9913 GN=RGS22 PE=4 SV=3	RGS22	0.992455	1.38584e-11	120.32	3	LT(0.022)S(0.978)FT(0.008)DIS(0.992)ECLKPQLDR	-0.51071	1.039	1.069	1.223	1.06	0.975	0.957	1.029	1.047	0.812
	F1N450	1058	S	Regulator of G protein signaling 22 OS=Bos taurus OX=9913 GN=RGS22 PE=4 SV=3	RGS22	0.945626	0.00257576	71.354	2	QYS(0.946)S(0.865)T(0.137)S(0.037)GS(0.016)VIK	-0.33415	0.949	1.246	1.302	0.879	0.992	1.043	0.893	0.839	1.032
	F1N450	1059	S	Regulator of G protein signaling 22 OS=Bos taurus OX=9913 GN=RGS22 PE=4 SV=3	RGS22	0.967212	6.83682e-09	125.67	2	QYS(0.004)S(0.967)T(0.135)S(0.893)GSVIK	0.69174	0.973	1.155	1.24	0.905	0.987	1.068	0.928	0.909	1.01
	F1N450	1061	S	Regulator of G protein signaling 22 OS=Bos taurus OX=9913 GN=RGS22 PE=4 SV=3	RGS22	0.893115	6.83682e-09	125.67	2	QYS(0.004)S(0.967)T(0.135)S(0.893)GSVIK	0.69174	1.037	0.927	1.123	0.954	0.935	1.073	1.047	1.086	1.012
	F1N450	1063	S	Regulator of G protein signaling 22 OS=Bos taurus OX=9913 GN=RGS22 PE=4 SV=3	RGS22	0.974182	1.18902e-06	106.6	2	QYS(0.084)S(0.624)T(0.236)S(0.082)GS(0.974)VIK	0.42841	0.961	1.317	1.363	0.962	1.1	1.024	0.719	0.849	0.861
	F1N450	446	S	Regulator of G protein signaling 22 OS=Bos taurus OX=9913 GN=RGS22 PE=4 SV=3	RGS22	1	1.77202e-151	251.19	3	SCIPQLPEMQKEES(1)S(1)LLQLPK	1.6192	1.071	0.965	1.218	0.99	1.148	1.047	0.937	0.897	0.911
	F1N450	447	S	Regulator of G protein signaling 22 OS=Bos taurus OX=9913 GN=RGS22 PE=4 SV=3	RGS22	1	8.12485e-170	263.55	3	SCIPQLPEMQKEES(1)S(1)LLQLPK	1.6192	0.99	1.039	1.316	0.905	1.123	0.976	0.899	0.976	0.953
	F1N450	471	S	Regulator of G protein signaling 22 OS=Bos taurus OX=9913 GN=RGS22 PE=4 SV=3	RGS22	0.499929	0.000932088	57.238	3	S(0.5)ES(0.5)LNPVS(0.563)S(0.437)KDDVIEK	1.0173	1.001	0.89	1.101	0.937	1.018	1.117	1.033	1.133	0.947
	F1N450	473	S	Regulator of G protein signaling 22 OS=Bos taurus OX=9913 GN=RGS22 PE=4 SV=3	RGS22	0.998114	1.76213e-193	284.41	3	S(0.001)ES(0.998)LNPVS(0.081)S(0.919)KDDVIEK	0.71013	1.079	0.999	1.286	0.854	0.997	0.968	0.935	1.067	0.996
	F1N450	478	S	Regulator of G protein signaling 22 OS=Bos taurus OX=9913 GN=RGS22 PE=4 SV=3	RGS22	0.999989	1.76213e-193	284.41	3	S(0.167)ES(0.833)LNPVS(1)S(1)KDDVIEK	2.3716	1.04	0.979	1.277	0.87	1.002	0.968	0.947	1.07	1.037
	F1N450	479	S	Regulator of G protein signaling 22 OS=Bos taurus OX=9913 GN=RGS22 PE=4 SV=3	RGS22	0.999992	0	352.83	3	S(0.167)ES(0.833)LNPVS(1)S(1)KDDVIEK	2.3716	0.913	0.865	1.147	0.939	1.012	1.028	1.044	1.092	1.165
	F1N450	488	S	Regulator of G protein signaling 22 OS=Bos taurus OX=9913 GN=RGS22 PE=4 SV=3	RGS22	0.997019	4.11364e-06	96.219	3	S(0.04)ES(0.959)LNPVS(0.19)S(0.814)KDDVIEKGS(0.997)R	0.6782	1.138	0.964	1.127	0.905	0.934	0.968	0.984	1.132	1.036
	F1N450	1128	S	Regulator of G protein signaling 22 OS=Bos taurus OX=9913 GN=RGS22 PE=4 SV=3	RGS22	0.973663	2.63927e-19	166.03	3	STAS(0.974)T(0.026)LS(1)LKK	-0.25139	1.186	1.231	1.401	0.831	1.072	1.065	0.782	0.768	0.813
	F1N450	1131	S	Regulator of G protein signaling 22 OS=Bos taurus OX=9913 GN=RGS22 PE=4 SV=3	RGS22	0.999952	2.63927e-19	166.03	2	STAS(0.671)T(0.329)LS(1)LKK	-1.1581	1.143	1.102	1.3	0.915	0.948	0.935	0.932	0.957	0.963
	F1N450	1117	T	Regulator of G protein signaling 22 OS=Bos taurus OX=9913 GN=RGS22 PE=4 SV=3	RGS22	0.999873	1.10509e-12	119.68	3	KLFAAT(1)PS(0.999)FT(0.001)NFK	-0.12165	0.995	1.014	1.115	0.897	0.975	1.014	1.039	1.108	1.023
	F1N450	1135	T	Regulator of G protein signaling 22 OS=Bos taurus OX=9913 GN=RGS22 PE=4 SV=3	RGS22	0.377707	0.00493511	55.353	3	T(0.378)VS(0.378)S(0.245)HNIQR	1.4634
	F1N450	1060	T	Regulator of G protein signaling 22 OS=Bos taurus OX=9913 GN=RGS22 PE=4 SV=3	RGS22	0.820771	1.04348e-05	101.2	3	QYS(0.03)S(0.12)T(0.821)S(0.03)GSVIK	-0.41282	1.089	1.325	1.304	0.907	1.073	1.038	0.762	0.823	0.826
	F1N450	519	T	Regulator of G protein signaling 22 OS=Bos taurus OX=9913 GN=RGS22 PE=4 SV=3	RGS22	0.999781	4.87292e-20	169.4	2	RYT(1)YTEEPLIK	-0.19918	0.702	0.663	0.734	0.986	1.141	1.178	1.189	1.277	1.314
	F1N450	1129	T	Regulator of G protein signaling 22 OS=Bos taurus OX=9913 GN=RGS22 PE=4 SV=3	RGS22	0.797931	1.19401e-15	163.46	2	S(0.001)T(0.015)AS(0.188)T(0.798)LS(0.999)LKK	-0.60125	1.228	1.164	1.462	0.987	1.08	0.871	0.761	0.849	0.789
	Q2T9P0	199	S	EF-hand calcium-binding domain-containing protein 3 OS=Bos taurus OX=9913 GN=EFCAB3 PE=2 SV=1	EFCAB3	0.279585	1.04621e-06	63.138	3	FKPDICT(0.28)PPS(0.28)S(0.28)S(0.081)T(0.081)AAFANAAR	1.6693
	Q2T9P0	200	S	EF-hand calcium-binding domain-containing protein 3 OS=Bos taurus OX=9913 GN=EFCAB3 PE=2 SV=1	EFCAB3	0.279585	1.04621e-06	63.138	3	FKPDICT(0.28)PPS(0.28)S(0.28)S(0.081)T(0.081)AAFANAAR	1.6693
	Q2T9P0	201	S	EF-hand calcium-binding domain-containing protein 3 OS=Bos taurus OX=9913 GN=EFCAB3 PE=2 SV=1	EFCAB3	0.719903	1.59606e-25	140.04	3	FKPDICTPPS(0.001)S(0.038)S(0.72)T(0.242)AAFANAAR	-0.63409	1.298	0.916	1.143	1.11	1.089	0.778	1.209	0.86	0.961
	Q2T9P0	179	S	EF-hand calcium-binding domain-containing protein 3 OS=Bos taurus OX=9913 GN=EFCAB3 PE=2 SV=1	EFCAB3	0.999919	1.03471e-25	148.09	3	KFQETTSGMVWS(1)PDTTGYGK	1.7981	1.182	1.026	1.226	0.962	0.968	0.929	1.129	0.954	0.932
	Q2T9P0	45	S	EF-hand calcium-binding domain-containing protein 3 OS=Bos taurus OX=9913 GN=EFCAB3 PE=2 SV=1	EFCAB3	0.748404	0.00201549	88.596	3	KLS(0.748)PS(0.252)QMR	-0.40286	1.195	1.001	1.053	1.125	1.015	0.911	1.212	0.955	0.833
	Q2T9P0	47	S	EF-hand calcium-binding domain-containing protein 3 OS=Bos taurus OX=9913 GN=EFCAB3 PE=2 SV=1	EFCAB3	0.5	0.00240517	79.201	3	KLS(0.5)PS(0.5)QMR	-0.93471	1.125	0.962	1.138	1.139	1.003	0.899	1.216	0.972	0.859
	Q2T9P0	196	T	EF-hand calcium-binding domain-containing protein 3 OS=Bos taurus OX=9913 GN=EFCAB3 PE=2 SV=1	EFCAB3	0.279585	1.04621e-06	63.138	3	FKPDICT(0.28)PPS(0.28)S(0.28)S(0.081)T(0.081)AAFANAAR	1.6693
	Q2T9P0	279	Y	EF-hand calcium-binding domain-containing protein 3 OS=Bos taurus OX=9913 GN=EFCAB3 PE=2 SV=1	EFCAB3	1	4.37994e-54	198.23	5	RKEPLNFFENY(1)FFHK	0.21817	1.07	0.871	1.198	1.177	0.815	0.916	1.2	0.955	1.128
	F1N7L8	424	S	Basal body orientation factor 1 OS=Bos taurus OX=9913 GN=BBOF1 PE=4 SV=2	BBOF1	0.903431	0.000147899	84.946	3	EHS(0.052)T(0.044)NS(0.903)VNQDLMEADK	0.20293
	F1N7L8	472	S	Basal body orientation factor 1 OS=Bos taurus OX=9913 GN=BBOF1 PE=4 SV=2	BBOF1	0.743272	4.11135e-08	80.664	5	KY(0.018)S(0.743)QS(0.197)S(0.041)RPPVPDYVVPDDETTK	0.9821	1.074	1.131	1.528	0.933	1.135	1.139	0.719	0.721	0.877
	F1N7L8	474	S	Basal body orientation factor 1 OS=Bos taurus OX=9913 GN=BBOF1 PE=4 SV=2	BBOF1	0.365609	0.000262065	59.372	4	KY(0.039)S(0.229)QS(0.366)S(0.366)RPPVPDYVVPDDETTK	-0.80338
	F1N7L8	475	S	Basal body orientation factor 1 OS=Bos taurus OX=9913 GN=BBOF1 PE=4 SV=2	BBOF1	0.365609	0.000262065	59.372	4	KY(0.039)S(0.229)QS(0.366)S(0.366)RPPVPDYVVPDDETTK	-0.80338
	F1MY69	170	S	Schlafen like 1 OS=Bos taurus OX=9913 GN=SLFNL1 PE=4 SV=2	SLFNL1	0.99977	1.63888e-73	210.61	2	S(1)DSAITDQGILGQER	0.13789	1.055	1.257	1.608	0.81	0.959	0.848	0.876	0.788	0.694
	F1MY69	324	S	Schlafen like 1 OS=Bos taurus OX=9913 GN=SLFNL1 PE=4 SV=2	SLFNL1	0.999662	0.00122685	55.588	3	DGS(1)IQGPLSVSAIQEWCR	-0.696	0.837	1.001	1.034	1.096	0.93	0.952	0.951	1.031	1.225
	F1MY69	285	S	Schlafen like 1 OS=Bos taurus OX=9913 GN=SLFNL1 PE=4 SV=2	SLFNL1	0.856829	3.35686e-54	179.42	2	LTFIPVVS(0.001)T(0.125)S(0.857)T(0.014)T(0.003)DTLLK	0.2489	0.798	0.82	1.099	1.07	1.225	1.118	0.998	0.927	0.974
	F1MY69	168	T	Schlafen like 1 OS=Bos taurus OX=9913 GN=SLFNL1 PE=4 SV=2	SLFNL1	0.404569	1.69861e-36	144.29	4	ALGPQGVSPSWPS(0.166)GT(0.405)RS(0.405)DS(0.024)AIT(0.001)DQGILGQER	0.60499
	F1MY69	286	T	Schlafen like 1 OS=Bos taurus OX=9913 GN=SLFNL1 PE=4 SV=2	SLFNL1	0.420857	0.0012663	61.276	3	LTFIPVVS(0.018)T(0.083)S(0.362)T(0.421)T(0.11)DT(0.006)LLK	0.23187
	F1MXN1	44	S	Cilia and flagella associated protein 221 OS=Bos taurus OX=9913 GN=CFAP221 PE=4 SV=3	CFAP221	0.789491	0.000195092	68.705	4	QDS(0.789)S(0.21)PQLPGETSVLSIK	0.32158	0.962			0.992			1.106
	F1MXN1	45	S	Cilia and flagella associated protein 221 OS=Bos taurus OX=9913 GN=CFAP221 PE=4 SV=3	CFAP221	0.710037	7.84611e-24	139.51	2	QDS(0.29)S(0.71)PQLPGETSVLSIK	0.37076	1.046			0.865			0.975
	F1N5R7	25	S	Dynein axonemal heavy chain 7 OS=Bos taurus OX=9913 GN=DNAH7 PE=4 SV=2	DNAH7	0.951819	0.00346831	77.597	2	FLPQLS(0.952)T(0.048)DK	3.0059	0.936	0.973	1.086	1.024	0.998	1.164	0.942	0.926	1.135
	F1N5R7	155	S	Dynein axonemal heavy chain 7 OS=Bos taurus OX=9913 GN=DNAH7 PE=4 SV=2	DNAH7	0.96189	0.0113241	100.92	2	LTT(0.038)S(0.962)AIEK	0.42608	1.299	1.076	1.46	0.829	0.797	1.224	0.832	0.854	0.807
	F1N5R7	76	S	Dynein axonemal heavy chain 7 OS=Bos taurus OX=9913 GN=DNAH7 PE=4 SV=2	DNAH7	0.999906	4.11599e-07	80.067	4	QDEDIPEQFS(1)VKNEQSYAEYK	1.5099
	F1N5R7	141	S	Dynein axonemal heavy chain 7 OS=Bos taurus OX=9913 GN=DNAH7 PE=4 SV=2	DNAH7	1	1.62729e-74	184.33	3	STLVNVIMQQDAALDS(1)AT(1)PDESTLPK	1.1473	1.073	0.801	1.136	1.136	0.968	0.96	1.085	0.984	1.115
	F1N5R7	143	T	Dynein axonemal heavy chain 7 OS=Bos taurus OX=9913 GN=DNAH7 PE=4 SV=2	DNAH7	0.999961	1.62729e-74	184.33	3	STLVNVIMQQDAALDS(1)AT(1)PDESTLPK	1.1473	1.073	0.801	1.136	1.136	0.968	0.96	1.085	0.984	1.115
	F1MX39	24	S	RAB42, member RAS oncogene family OS=Bos taurus OX=9913 GN=RAB42 PE=4 SV=2	RAB42	0.816285	1.33693e-24	144.17	3	IALLGDAAVGKT(0.184)S(0.816)LLR	-0.52469	0.676	0.905	0.607	0.595	1.664	1.107	0.876	1.486	1.05
	F1MX39	104	S	RAB42, member RAS oncogene family OS=Bos taurus OX=9913 GN=RAB42 PE=4 SV=2	RAB42	1	1.93027e-106	222.21	3	S(1)FEHILDWHQEVMATQGPDK	-0.26006	0.852	1.031	1.072	0.952	0.971	0.984	0.998	1.174	1.094
	F1MX39	206	S	RAB42, member RAS oncogene family OS=Bos taurus OX=9913 GN=RAB42 PE=4 SV=2	RAB42	0.980911	0.0102251	44.641	3	LIQNT(0.02)QIS(0.981)RLPS(0.999)R	0.29163	1.072	0.925	1.46	1.021	1.057	0.925	1.04	0.945	0.887
	F1MX39	210	S	RAB42, member RAS oncogene family OS=Bos taurus OX=9913 GN=RAB42 PE=4 SV=2	RAB42	0.999413	0.0102251	44.641	3	LIQNT(0.02)QIS(0.981)RLPS(0.999)R	0.29163	1.072	0.925	1.46	1.021	1.057	0.925	1.04	0.945	0.887
	F1MDF0	51	S	SHC binding and spindle associated 1 like OS=Bos taurus OX=9913 GN=SHCBP1L PE=4 SV=2	SHCBP1L	0.99996	0.00165263	72.29	3	SVVAS(1)PRPVK	0.0029724
	F1MUF5	486	S	Adenylate kinase 9 OS=Bos taurus OX=9913 GN=AK9 PE=4 SV=3	AK9	0.580669	2.0569e-07	111.79	3	ES(0.581)S(0.419)LEDNEEAK	0.1928	0.945	1.112	0.873	0.807	1.017	0.867	1.295	1.049	1.238
	F1MUF5	487	S	Adenylate kinase 9 OS=Bos taurus OX=9913 GN=AK9 PE=4 SV=3	AK9	0.996604	3.24719e-08	120.92	2	ES(0.003)S(0.997)LEDNEEAK	0.25146	1.131	0.796	0.966	0.903	0.886	1.023	1.188	1.203	1.126
	F1MI14	193	S	Family with sequence similarity 221 member B OS=Bos taurus OX=9913 GN=FAM221B PE=4 SV=2	FAM221B	0.959335	3.35599e-05	98.543	3	EMDVADS(0.959)NT(0.041)HAAQPEHR	1.455	0.736	2.432	0.705	0.652	1.29	0.694	0.883	0.816	0.468
	F1MI14	349	S	Family with sequence similarity 221 member B OS=Bos taurus OX=9913 GN=FAM221B PE=4 SV=2	FAM221B	0.472214	0.000321279	64.346	4	HSHEDHT(0.005)AT(0.267)GS(0.472)HS(0.256)CR	2.0463
	F1MI14	161	S	Family with sequence similarity 221 member B OS=Bos taurus OX=9913 GN=FAM221B PE=4 SV=2	FAM221B	0.527636	3.75247e-06	105.61	3	HS(0.528)LS(0.594)GS(0.589)PS(0.289)QVYLDTSTK	1.1477	0.781	0.905	0.703	0.866	2.044	1.472	0.573	0.687	0.599
	F1MI14	163	S	Family with sequence similarity 221 member B OS=Bos taurus OX=9913 GN=FAM221B PE=4 SV=2	FAM221B	0.594017	3.75247e-06	105.61	3	HS(0.528)LS(0.594)GS(0.589)PS(0.289)QVYLDTSTK	1.1477	0.781	0.905	0.703	0.866	2.044	1.472	0.573	0.687	0.599
	F1MI14	165	S	Family with sequence similarity 221 member B OS=Bos taurus OX=9913 GN=FAM221B PE=4 SV=2	FAM221B	0.589398	3.75247e-06	105.61	3	HS(0.528)LS(0.594)GS(0.589)PS(0.289)QVYLDTSTK	1.1477	0.781	0.905	0.703	0.866	2.044	1.472	0.573	0.687	0.599
	F1MI14	167	S	Family with sequence similarity 221 member B OS=Bos taurus OX=9913 GN=FAM221B PE=4 SV=2	FAM221B	0.861709	2.08244e-24	139.38	3	HSLS(0.004)GS(0.134)PS(0.862)QVYLDTSTK	-0.065022	0.885	1.104	1.098	0.88	0.979	0.836	0.832	1.165	1.004
	F1MI14	347	T	Family with sequence similarity 221 member B OS=Bos taurus OX=9913 GN=FAM221B PE=4 SV=2	FAM221B	0.749374	0.000102672	91.317	3	HSHEDHT(0.001)AT(0.749)GS(0.221)HS(0.029)CR	1.9091	1.135	0.982	0.913	1.244	0.813	1.067	0.488	1.218	0.965
	Q58DT5	43	S	ELMO domain-containing protein 3 OS=Bos taurus OX=9913 GN=ELMOD3 PE=2 SV=1	ELMOD3	0.991704	0.0134536	74.841	2	GIS(0.992)IS(0.008)ELK	-0.84631
	F1MCS6	54	S	Coiled-coil domain containing 38 OS=Bos taurus OX=9913 GN=CCDC38 PE=4 SV=3	CCDC38	1	2.52936e-149	246.57	2	SHLGQIAIFADAGGAS(1)VER	0.14576	0.916	0.985	1.251	0.842	1.034	1.045	0.964	1.057	1.107
	F1MCS6	507	S	Coiled-coil domain containing 38 OS=Bos taurus OX=9913 GN=CCDC38 PE=4 SV=3	CCDC38	0.963782	5.18455e-09	127.03	2	T(0.035)KS(0.964)LEEEYFFT(0.001)	-0.74505	0.517	0.666	0.909	0.77	1.326	1.24	0.834	1.323	1.559
	G3MYB3	317	S	Uncharacterized protein OS=Bos taurus OX=9913 PE=4 SV=2	--	0.976681	0.000833921	137.95	2	IIS(0.023)S(0.977)LCK	1.3532	0.891	0.983	1.317	0.895	1.105	1.091	0.973	1.023	1.174
	G3MYB3	193	S	Uncharacterized protein OS=Bos taurus OX=9913 PE=4 SV=2	--	0.876352	0.0105759	47.68	3	S(0.061)T(0.061)PIRWS(0.876)LNS(0.001)FSPK	-1.8376	0.966	1.054	1.139	0.786	1.106	0.991	1.181	1.109	1.13
	G3MYB3	340	S	Uncharacterized protein OS=Bos taurus OX=9913 PE=4 SV=2	--	1	9.78653e-05	75.376	3	S(1)VMS(1)LPLLEVLEK	0.27076	1.074	0.969	1.021	1.024	1.021	1.037	1.14	1.116	1.056
	G3MYB3	343	S	Uncharacterized protein OS=Bos taurus OX=9913 PE=4 SV=2	--	1	9.78653e-05	75.376	3	S(1)VMS(1)LPLLEVLEK	0.27076	1.074	0.969	1.021	1.024	1.021	1.037	1.14	1.116	1.056
	Q95140	305	S	60S acidic ribosomal protein P0 OS=Bos taurus OX=9913 GN=RPLP0 PE=2 SV=3	RPLP0	1	2.81711e-08	108.5	3	VEAKEES(1)EES(1)DEDMGFGLFD	0.60209	1.309	0.877	0.889	1.141	1.007	0.97	1.191	1.015	1.173
	Q95140	308	S	60S acidic ribosomal protein P0 OS=Bos taurus OX=9913 GN=RPLP0 PE=2 SV=3	RPLP0	1	2.81711e-08	108.5	3	VEAKEES(1)EES(1)DEDMGFGLFD	0.60209	1.309	0.877	0.889	1.141	1.007	0.97	1.191	1.015	1.173
	F1MX00	513	S	Cilia and flagella associated protein 157 OS=Bos taurus OX=9913 GN=CFAP157 PE=4 SV=3	CFAP157	0.81699	3.62843e-06	81.643	2	KLS(0.817)LPEVS(0.183)LLSK	3.2594
	Q2YDI7	262	S	Tektin-5 OS=Bos taurus OX=9913 GN=TEKT5 PE=2 SV=1	TEKT5	1	0.000112551	77.037	3	DLEDKNS(1)AEFIDEK	-0.71366	1.095	0.945	1.082	1.155	0.829	0.893	1.339	0.987	1.018
	Q2YDI7	294	S	Tektin-5 OS=Bos taurus OX=9913 GN=TEKT5 PE=2 SV=1	TEKT5	0.989981	1.45347e-22	146.1	2	IDGT(0.01)IS(0.99)VPETWAK	0.27811	0.805	0.674	1.872	0.823	0.808	1.39	0.865	0.72	1.458
	Q2YDI7	481	S	Tektin-5 OS=Bos taurus OX=9913 GN=TEKT5 PE=2 SV=1	TEKT5	0.721644	0.000117913	75.376	2	KT(0.059)FPS(0.722)T(0.219)PCMGICP	1.161	1.022	0.953	1.328	0.976	0.936	0.889	1.119	1.051	1.098
	Q2YDI7	112	S	Tektin-5 OS=Bos taurus OX=9913 GN=TEKT5 PE=2 SV=1	TEKT5	1	0.00557582	67.095	2	LQLCGAEAS(1)R	-0.28101	1.028	0.863	1.054	1.184	1.046	0.852	1.121	1.098	1.066
	Q2YDI7	150	S	Tektin-5 OS=Bos taurus OX=9913 GN=TEKT5 PE=2 SV=1	TEKT5	1	6.46638e-09	111.34	3	NLGQRLS(1)DIGFWK	-0.46878	1	0.908	0.862	0.864	1.286	1.019	1.229	1.123	0.873
	Q2YDI7	281	S	Tektin-5 OS=Bos taurus OX=9913 GN=TEKT5 PE=2 SV=1	TEKT5	0.999815	1.24598e-12	119.38	3	NTSDCIS(1)FFHGVEK	-0.22205	0.83	0.902	1.36	1.155	0.899	0.927	0.993	1.15	1.169
	Q2YDI7	414	S	Tektin-5 OS=Bos taurus OX=9913 GN=TEKT5 PE=2 SV=1	TEKT5	1	2.05505e-12	127.61	4	RPNVELCRDS(1)PQFK	-0.17684	0.941	0.856	1.515	1.022	0.896	1.001	1.065	0.947	1.176
	Q2YDI7	94	S	Tektin-5 OS=Bos taurus OX=9913 GN=TEKT5 PE=2 SV=1	TEKT5	0.999998	7.61965e-95	216.75	2	SALFCRYS(1)PQDWDQSNR	-1.2551	0.973	0.952	1.287	1.006	1.204	0.537	1.197	1.075	1.183
	Q2YDI7	74	S	Tektin-5 OS=Bos taurus OX=9913 GN=TEKT5 PE=2 SV=1	TEKT5	0.607515	0.0106098	53.565	3	S(0.608)ALRPPT(0.392)ILPAVR	0.94655	1.186	1.216	1.527	1.02	0.821	0.856	1.22	0.871	0.747
	Q2YDI7	71	T	Tektin-5 OS=Bos taurus OX=9913 GN=TEKT5 PE=2 SV=1	TEKT5	1	1.98012e-43	172.5	2	VANAQTCLDEGAT(1)CR	-0.6533	1.132	0.911	1.177	1.072	0.996	0.938	1.102	0.939	1.055
	Q3MHM5	40	S	Tubulin beta-4B chain OS=Bos taurus OX=9913 GN=TUBB4B PE=2 SV=1	TUBB4B	0.999939	3.03796e-105	208.29	3	FWEVISDEHGIDPTGTYHGDS(1)DLQLER	-0.5382	1.283	0.949	1.115	1.46	1.006	0.958	0.827	0.834	0.786
	Q3MHM5	172	S	Tubulin beta-4B chain OS=Bos taurus OX=9913 GN=TUBB4B PE=2 SV=1	TUBB4B	0.989235	5.3458e-06	95.417	3	IMNTFS(0.011)VVPS(0.989)PK	-0.28971	1.111	0.944	0.694	1.322	0.973	0.791	1.368	1.089	0.946
	Q3MHM5	382	S	Tubulin beta-4B chain OS=Bos taurus OX=9913 GN=TUBB4B PE=2 SV=1	TUBB4B	0.999998	4.22033e-20	162.41	2	RIS(1)EQFTAMFR	-0.28853	1.212	0.923	0.942	1.251	0.941	0.88	1.23	0.993	0.86
	Q3MHM5	55	T	Tubulin beta-4B chain OS=Bos taurus OX=9913 GN=TUBB4B PE=2 SV=1	TUBB4B	0.999882	0.00304183	62.861	3	INVYYNEAT(1)GGK	-0.82621	1.09	0.947	1.006	1.163	0.816	1.071	1.13	0.956	1.022
	G3X757	746	S	Transitional endoplasmic reticulum ATPase OS=Bos taurus OX=9913 GN=VCP PE=3 SV=1	VCP	0.5	0.0130968	44.543	3	RS(0.5)VS(0.5)DNDIR	-0.4771
	G3X757	748	S	Transitional endoplasmic reticulum ATPase OS=Bos taurus OX=9913 GN=VCP PE=3 SV=1	VCP	0.999574	0.000731972	120.77	2	SVS(1)DNDIR	-0.19695
	G3X757	805	Y	Transitional endoplasmic reticulum ATPase OS=Bos taurus OX=9913 GN=VCP PE=3 SV=1	VCP	0.998616	1.10192e-34	132.42	3	FPSGNQGGAGPSQGSGGGTGGSVYT(0.001)EDNDDDLY(0.999)G	1.1207
	F1N591	177	T	Uncharacterized protein OS=Bos taurus OX=9913 GN=PRKX PE=4 SV=3	PRKX	0.855636	1.5458e-44	167.51	3	T(0.144)WT(0.856)LCGTPEYLAPEVIQSK	0.19563	0.752	1.102	1.454	0.675	0.89	0.83	0.728	0.911	0.849
	E1BMP5	237	S	Uncharacterized protein OS=Bos taurus OX=9913 GN=C8H9orf153 PE=4 SV=3	C8H9orf153	0.999998	2.14427e-05	93.583	4	FVGSQQLPHPLS(1)PPLVHK	-0.12481		1.19	1.241		0.815	1.045		1.043	1.003
	E1BMP5	49	S	Uncharacterized protein OS=Bos taurus OX=9913 GN=C8H9orf153 PE=4 SV=3	C8H9orf153	1	0.00439681	55.724	3	MHCIS(1)PGEAQR	-0.76703
	E1BMP5	93	S	Uncharacterized protein OS=Bos taurus OX=9913 GN=C8H9orf153 PE=4 SV=3	C8H9orf153	0.999622	2.55131e-05	91.589	4	REERPES(1)MTELLHR	-0.12471		1.197	0.99		1.006	1.035		0.996	1.053
	E1BD83	33	T	Proteasome subunit alpha type OS=Bos taurus OX=9913 GN=PSMA8 PE=3 SV=3	PSMA8	0.628478	0.0213887	68.676	3	KGS(0.372)T(0.628)AVGIR	0.33791	0.967	0.913	0.769	1.277	0.775	1.013	1.233	1.185	0.981
	A0A3Q1LQ14	4	T	E3 ubiquitin-protein ligase pellino homolog OS=Bos taurus OX=9913 GN=PELI2 PE=3 SV=1	PELI2	0.644974	0.0050171	63.301	2	MY(0.355)FT(0.645)DIR	-0.48651
	A0A3Q1N3Z3	130	T	Lipin 1 OS=Bos taurus OX=9913 GN=LPIN1 PE=4 SV=1	LPIN1	0.5	0.0360553	46.406	3	RNS(0.5)T(0.5)DRIR	0.61922
	Q5E9A6	47	S	Vacuolar protein-sorting-associated protein 25 OS=Bos taurus OX=9913 GN=VPS25 PE=2 SV=1	VPS25	0.58027	4.65812e-06	99.078	3	QS(0.58)S(0.39)MT(0.03)VMEAQESPLFNNVK	2.0868	1.139	0.932	1.369	0.827	1.164	0.98	0.888	0.837	1.128
	Q3SX32	164	S	Perilipin OS=Bos taurus OX=9913 GN=PLIN3 PE=2 SV=1	PLIN3	0.999267	9.62288e-12	140.96	3	GAVQS(0.999)GVDLT(0.001)K	-0.33999	1.185	1.817	1.684	0.613	1.407	0.74	0.365	0.339	0.283
	Q3SX32	221	S	Perilipin OS=Bos taurus OX=9913 GN=PLIN3 PE=2 SV=1	PLIN3	0.849674	1.24695e-05	103.9	3	LAT(0.15)S(0.85)LEGFDIASVAQQR	-0.42618	0.881	0.785	1.269	0.933	1.201	0.896	1.034	0.829	0.849
	Q3SX32	220	T	Perilipin OS=Bos taurus OX=9913 GN=PLIN3 PE=2 SV=1	PLIN3	0.595489	7.29695e-16	132.12	2	LAT(0.595)S(0.405)LEGFDIASVAQQR	-0.15176	0.775	1.007	1.141	0.918	1.241	0.882	0.842	0.886	0.92
	Q32P61	111	S	Histone H2A OS=Bos taurus OX=9913 GN=LOC523631 PE=2 SV=1	LOC523631	0.999037	0.0008992	56.036	3	CLFQPGAFS(0.001)QPAAS(0.999)PPAPEN	-0.075607
	Q32LM2	84	S	Small glutamine-rich tetratricopeptide repeat-containing protein alpha OS=Bos taurus OX=9913 GN=SGTA PE=2 SV=1	SGTA	0.893774	0.0047768	49.125	3	S(0.001)PQET(0.004)PPS(0.894)EEDS(0.101)AEAER	3.5073
	Q2KIT4	148	S	DnaJ homolog subfamily B member 4 OS=Bos taurus OX=9913 GN=DNAJB4 PE=2 SV=1	DNAJB4	0.999884	0.00647597	65.043	3	DRNS(1)VGPSR	1.0525	1.216	1.253	1.135	0.852	1.08	1.035	0.659	0.804	0.667
	Q28068	324	S	Calicin OS=Bos taurus OX=9913 GN=CCIN PE=1 SV=1	CCIN	0.908794	0.00388186	72.835	2	AAALS(0.003)AT(0.088)S(0.909)AGR	-1.096	1.225	0.91	0.926	1.142	0.817	0.915	1.233	1.164	0.933
	Q28068	154	S	Calicin OS=Bos taurus OX=9913 GN=CCIN PE=1 SV=1	CCIN	0.999186	0.0111191	60.657	2	EVS(0.001)DLAYS(0.999)GIR	-0.35824	1.108	0.82	1.225	0.944	0.968	1.026	1.157	1.123	0.903
	Q28068	229	S	Calicin OS=Bos taurus OX=9913 GN=CCIN PE=1 SV=1	CCIN	1	3.11452e-05	84.375	3	KFFNYINLNAVS(1)NK	-2.9688
	Q28068	267	S	Calicin OS=Bos taurus OX=9913 GN=CCIN PE=1 SV=1	CCIN	0.979557	1.14838e-08	107.72	2	KQERPT(0.019)S(0.98)LLS(0.001)YQR	-0.70049	0.985	1.037	1.172	1.264	0.948	0.847	1.025	1.155	0.854
	Q28068	270	S	Calicin OS=Bos taurus OX=9913 GN=CCIN PE=1 SV=1	CCIN	0.998364	1.14838e-08	107.72	2	KQERPT(0.501)S(0.501)LLS(0.998)YQR	0.5993	0.973	1.068	1.218	1.183	0.955	0.836	0.987	1.203	0.861
	Q28068	58	S	Calicin OS=Bos taurus OX=9913 GN=CCIN PE=1 SV=1	CCIN	1	0.000327473	115.05	3	NLIS(1)NHDMK	-1.0859	0.982	0.966	1.08	1.04	0.985	0.939	1.079	1.14	1.023
	Q28068	50	S	Calicin OS=Bos taurus OX=9913 GN=CCIN PE=1 SV=1	CCIN	1	0.000414517	86.497	2	NVLAAVS(1)PLVK	-3.5648	0.934	1.061	1.2	0.989	0.92	0.941	1.011	1.133	1.053
	Q28068	12	S	Calicin OS=Bos taurus OX=9913 GN=CCIN PE=1 SV=1	CCIN	1	6.08983e-30	170.78	2	NYNS(1)FVLQNLNK	0.77598	1.005	0.913	1.053	1.103	0.918	0.93	1.239	1.036	1.067
	Q28068	391	S	Calicin OS=Bos taurus OX=9913 GN=CCIN PE=1 SV=1	CCIN	0.999999	0.00187382	86.014	3	RYVS(1)NIYR	0.15435	1.158	1.082	1.293	1.268	0.817	0.847	1.008	1.164	0.696
	Q28068	97	S	Calicin OS=Bos taurus OX=9913 GN=CCIN PE=1 SV=1	CCIN	1	3.60279e-22	141.13	2	VVIS(1)EQNVEELLR	-0.10133	0.766	0.875	0.861	1.12	0.917	0.944	1.136	1.378	1.198
	Q28068	354	S	Calicin OS=Bos taurus OX=9913 GN=CCIN PE=1 SV=1	CCIN	0.998341	0.00145386	66.246	2	YDMDDNS(0.998)WT(0.002)K	-1.6233	0.949	0.876	0.932	1.35	0.763	0.789	1.287	1.294	1.063
	Q28068	266	T	Calicin OS=Bos taurus OX=9913 GN=CCIN PE=1 SV=1	CCIN	0.500818	1.14838e-08	107.72	2	KQERPT(0.501)S(0.501)LLS(0.998)YQR	0.5993	0.973	1.068	1.218	1.183	0.955	0.836	0.987	1.203	0.861
	Q1LZ81	118	S	PDCD6 protein OS=Bos taurus OX=9913 GN=PDCD6 PE=2 SV=1	PDCD6	0.99998	0.00691851	66.023	2	QALS(1)GFGYR	0.63224	1.152	0.935	1.14	1.02	1.176	0.948	1.04	0.993	0.949
	Q1LZ81	65	S	PDCD6 protein OS=Bos taurus OX=9913 GN=PDCD6 PE=2 SV=1	PDCD6	1	0.00440832	123.62	3	S(1)IIS(1)MFDRENK	-1.0128	0.969	1.145	1.116	0.93	1.139	1.003	1.023	1.06	0.915
	Q1LZ81	68	S	PDCD6 protein OS=Bos taurus OX=9913 GN=PDCD6 PE=2 SV=1	PDCD6	1	0.00661129	101.71	3	S(1)IIS(1)MFDRENK	-1.0128	0.984	1.156	1.081	0.903	1.168	1.025	0.945	1.083	0.941
	Q1LZ81	105	S	PDCD6 protein OS=Bos taurus OX=9913 GN=PDCD6 PE=2 SV=1	PDCD6	0.997829	0.00169226	57.484	3	T(0.002)YDRDNS(0.998)GMIDKNELK	-1.1943	1.065	0.886	0.986	1.027	1.252	0.939	1.123	0.997	1.092
	Q17QI1	132	S	Trafficking protein particle complex subunit 1 OS=Bos taurus OX=9913 GN=TRAPPC1 PE=2 SV=1	TRAPPC1	0.999664	0.00524447	74.962	3	SRLDS(1)YVR	-0.34205	0.883	0.7	0.665	0.711	1.514	1.167	0.995	1.299	1.14
	Q0P5H8	94	S	Homocysteine-responsive endoplasmic reticulum-resident ubiquitin-like domain member 2 protein OS=Bos taurus OX=9913 GN=HERPUD2 PE=2 SV=1	HERPUD2	0.769657	3.37045e-08	81.844	5	KQDEYHMVHLVCT(0.186)S(0.186)RT(0.63)PPS(0.23)S(0.77)PK	-0.17575	1.199			1.167			1.01
	Q0P5H8	42	S	Homocysteine-responsive endoplasmic reticulum-resident ubiquitin-like domain member 2 protein OS=Bos taurus OX=9913 GN=HERPUD2 PE=2 SV=1	HERPUD2	0.999424	2.77011e-05	91.589	3	T(0.001)HLS(0.999)NVYPSKPLTK	2.1824	0.948			1.077			1.053
	Q0P5H8	90	T	Homocysteine-responsive endoplasmic reticulum-resident ubiquitin-like domain member 2 protein OS=Bos taurus OX=9913 GN=HERPUD2 PE=2 SV=1	HERPUD2	0.629625	3.37045e-08	81.844	5	KQDEYHMVHLVCT(0.186)S(0.186)RT(0.63)PPS(0.23)S(0.77)PK	-0.17575	1.086			1.261			1.012
	G5E5P7	510	S	Uncharacterized protein OS=Bos taurus OX=9913 GN=LOC522334 PE=4 SV=2	LOC522334	0.999038	0.00123955	66.76	2	DIIPPAQAQET(0.001)EVES(0.999)I	0.71337	1.283	1.082		0.759	1.119		0.839	1.029
	G5E5P7	230	S	Uncharacterized protein OS=Bos taurus OX=9913 GN=LOC522334 PE=4 SV=2	LOC522334	0.999981	0.0059218	67.252	2	EHS(1)IQYER	1.7794	1.256	1.149		1.113	1.257		1.115	1.08
	G3MYC3	267	S	Uncharacterized protein OS=Bos taurus OX=9913 PE=4 SV=2	--	1	8.34684e-05	83.317	3	AS(1)LQS(1)AKEPSNPTASK	0.6097
	G3MYC3	270	S	Uncharacterized protein OS=Bos taurus OX=9913 PE=4 SV=2	--	0.999976	8.34684e-05	83.317	3	AS(1)LQS(1)AKEPSNPTASK	0.6097
	G3MYC3	67	S	Uncharacterized protein OS=Bos taurus OX=9913 PE=4 SV=2	--	0.999969	5.08805e-07	79.407	4	NTHLLPWLRPAS(1)ANS(1)YEYLQR	-2.0352
	G3MYC3	70	S	Uncharacterized protein OS=Bos taurus OX=9913 PE=4 SV=2	--	0.999975	6.63605e-16	141.13	4	NTHLLPWLRPAS(1)ANS(1)YEYLQR	-2.0352
	E1BM28	122	S	2'-deoxynucleoside 5'-phosphate N-hydrolase 1 OS=Bos taurus OX=9913 GN=DNPH1 PE=3 SV=3	DNPH1	1	0.00765009	80.438	2	VLS(1)AMIR	-2.8505
	G3X6A7	88	S	Outer dense fiber protein 3 OS=Bos taurus OX=9913 GN=ODF3 PE=4 SV=1	ODF3	0.999007	0.00657508	64.798	2	DLGPAY(0.001)S(0.999)ILGR	1.311
	G3X6A7	65	S	Outer dense fiber protein 3 OS=Bos taurus OX=9913 GN=ODF3 PE=4 SV=1	ODF3	1	7.94225e-06	103.75	3	GAPMLLAENCS(1)PGPR	0.36669
	G3X6A7	25	S	Outer dense fiber protein 3 OS=Bos taurus OX=9913 GN=ODF3 PE=4 SV=1	ODF3	0.966349	0.000117845	77.776	3	GPIMALYS(0.034)S(0.966)PGPK	0.040557
	G3X6A7	171	S	Outer dense fiber protein 3 OS=Bos taurus OX=9913 GN=ODF3 PE=4 SV=1	ODF3	0.623884	0.00257685	87.719	3	LGS(0.624)FS(0.376)DDLHK	-1.2673
	G3X6A7	173	S	Outer dense fiber protein 3 OS=Bos taurus OX=9913 GN=ODF3 PE=4 SV=1	ODF3	0.823635	0.00442822	55.261	3	LGS(0.176)FS(0.824)DDLHK	-0.10451
	G3X6A7	222	S	Outer dense fiber protein 3 OS=Bos taurus OX=9913 GN=ODF3 PE=4 SV=1	ODF3	1	1.72229e-08	110.44	3	PGPGAHS(1)PEK	0.73575
	G3X6A7	42	T	Outer dense fiber protein 3 OS=Bos taurus OX=9913 GN=ODF3 PE=4 SV=1	ODF3	0.963119	4.84482e-24	146.15	4	YLIPPTTGFVKHT(0.963)PT(0.037)K	0.55581
	E1BJG8	228	S	Coiled-coil domain containing 68 OS=Bos taurus OX=9913 GN=CCDC68 PE=4 SV=3	CCDC68	1	0.0138708	60.118	3	S(1)CQDLQK	-0.45963
	E1BJM5	601	S	PAS domain containing serine/threonine kinase OS=Bos taurus OX=9913 GN=PASK PE=4 SV=2	PASK	0.99665	6.21932e-178	236.33	4	GGTSESGQGPDAATAAPHTEGHLAGQDPEGEQS(0.003)VLPGS(0.997)PR	0.13908			1.336			0.998			0.955
	E1BJM5	90	S	PAS domain containing serine/threonine kinase OS=Bos taurus OX=9913 GN=PASK PE=4 SV=2	PASK	0.987318	0.0113624	57.288	2	LHCS(0.987)AT(0.013)PGQADR	0.75384			1.38			1.119			0.79
	E1BJM5	158	S	PAS domain containing serine/threonine kinase OS=Bos taurus OX=9913 GN=PASK PE=4 SV=2	PASK	0.882216	7.66874e-26	151.99	3	LLGHS(0.882)S(0.118)HDLIGQK	0.28797			1.34			0.962			0.996
	Q29RU8	306	S	Protein CASC1 OS=Bos taurus OX=9913 GN=CASC1 PE=2 SV=1	CASC1	0.999593	0.00607353	40.849	4	DLQEENKQENES(1)NS(1)VHEEET(0.001)K	-0.77439	1.047	0.647	0.781	0.899	0.73	0.643	1.102	1.367	2.097
	Q29RU8	308	S	Protein CASC1 OS=Bos taurus OX=9913 GN=CASC1 PE=2 SV=1	CASC1	0.999593	2.29107e-94	209.68	4	DLQEENKQENES(1)NS(1)VHEEET(0.001)K	-0.77439	0.814	0.616	1.112	1.142	0.792	0.961	1.132	1.254	1.521
[truncated: 3,529 more rows]
