# Supplementary material for: Quantitative phosphoproteomics analyses reveal the regulatory mechanisms related to frozen-thawed sperm capacitation and acrosome reaction in yak (Bos grunniens)
Source: Front Physiol. 2022 Oct 6;13:1013082. doi: 10.3389/fphys.2022.1013082 (PMC9583833; doi:10.3389/fphys.2022.1013082)
Supplement: Supplementary file 1 [file DataSheet1.ZIP › supplementary materials/Table S5.xlsx]

## Sheet: Diff_distribution
Compared sample name	Type	Up-regulated	Down-regulated
CAP/FTH	Site	89	170
	Protein	55	93
AR/CAP	Site	96	483
	Protein	60	167
AR/FTH	Site	159	658
	Protein	95	220

## Sheet: CAPvsFTH
Protein accession	Position	Amino acid	CAP/FTH Ratio	CAP/FTH P value	Regulated Type	Protein description	Gene name	Localization probability	PEP	Score	Charge	Modified sequence	Mass error [ppm]	FTH1	FTH2	FTH3	CAP1	CAP2	CAP3	Subcellular localization	KEGG KO No.	KEGG Gene	KEGG pathway	Biological Process	Cellular Component	Molecular Function	Pfam ID	Domain description	KOG category	KOG NO.	KOG description	Unnamed: 38
E1B9S6	50	S	0.478691	0.0385144	Down	WD repeat domain 78 OS=Bos taurus OX=9913 GN=WDR78 PE=4 SV=3	WDR78	1	5.87027e-06	109.07	4	KS(1)IS(1)FVGPGK	1.5365	1.387	1.712	2.462	0.607	1.023	1.032	nucleus				GO:0002244 hematopoietic progenitor cell differentiation; GO:0002376 immune system process; GO:0002520 immune system development; GO:0003341 cilium movement; GO:0006928 movement of cell or subcellular component; GO:0007017 microtubule-based process; GO:0007018 microtubule-based movement; GO:0007275 multicellular organism development; GO:0009987 cellular process; GO:0030097 hemopoiesis; GO:0030154…	GO:0005622 intracellular; GO:0005623 cell; GO:0005737 cytoplasm; GO:0005856 cytoskeleton; GO:0005858 axonemal dynein complex; GO:0005875 microtubule associated complex; GO:0005929 cilium; GO:0005930 axoneme; GO:0015630 microtubule cytoskeleton; GO:0030286 dynein complex; GO:0032838 plasma membrane bounded cell projection cytoplasm; GO:0032991 protein-containing complex; GO:0042995 cell projection…	GO:0005488 binding; GO:0005515 protein binding; GO:0045503 dynein light chain binding; GO:0045504 dynein heavy chain binding;
A0A3Q1LHW9	278	S	1.72488	0.0276768	Up	Coilin OS=Bos taurus OX=9913 GN=COIL PE=4 SV=1	COIL	1	0.000170468	91.961	3	ALPARNS(1)LVK	0.23478	0.842	0.736	0.661	0.955	1.486	1.421	mitochondria,nucleus	K13150	COIL, CLN80; coilin		GO:0008152 metabolic process; GO:0055114 oxidation-reduction process;	GO:0001650 fibrillar center; GO:0001674 female germ cell nucleus; GO:0005622 intracellular; GO:0005623 cell; GO:0005634 nucleus; GO:0005654 nucleoplasm; GO:0005730 nucleolus; GO:0015030 Cajal body; GO:0016604 nuclear body; GO:0031974 membrane-enclosed lumen; GO:0031981 nuclear lumen; GO:0043073 germ cell nucleus; GO:0043226 organelle; GO:0043227 membrane-bounded organelle; GO:0043228 non-membrane…	GO:0003824 catalytic activity; GO:0005488 binding; GO:0005515 protein binding; GO:0008022 protein C-terminus binding; GO:0015036 disulfide oxidoreductase activity; GO:0016491 oxidoreductase activity; GO:0016667 oxidoreductase activity, acting on a sulfur group of donors; GO:0042802 identical protein binding;
A0A3Q1LMU3	95	S	0.622701	0.0329623	Down	DUF4515 domain-containing protein OS=Bos taurus OX=9913 GN=CCDC121 PE=4 SV=1	CCDC121	1	0.000135763	114.86	3	ALPS(1)VEEVRR	0.18807	1.208	1.494	1.756	0.751	1.032	0.993	cytoplasm
A0A3Q1MSH3	387	S	0.589651	0.0180197	Down	Serine/threonine-protein kinase 33 OS=Bos taurus OX=9913 GN=STK33 PE=4 SV=1	STK33	0.99879	0.000195849	82.449	2	S(0.001)GQEES(0.999)KVYQPSR	-0.74806	1.225	1.362	1.858	0.807	0.944	0.87	nucleus	K08813	STK33; serine/threonine kinase 33 [EC:2.7.11.1]		GO:0006464 cellular protein modification process; GO:0006468 protein phosphorylation; GO:0006793 phosphorus metabolic process; GO:0006796 phosphate-containing compound metabolic process; GO:0006807 nitrogen compound metabolic process; GO:0007154 cell communication; GO:0007165 signal transduction; GO:0008152 metabolic process; GO:0009987 cellular process; GO:0016310 phosphorylation; GO:0018105 pep…	GO:0005622 intracellular; GO:0005623 cell;	GO:0003824 catalytic activity; GO:0004672 protein kinase activity; GO:0004674 protein serine/threonine kinase activity; GO:0016301 kinase activity; GO:0016740 transferase activity; GO:0016772 transferase activity, transferring phosphorus-containing groups; GO:0016773 phosphotransferase activity, alcohol group as acceptor; GO:0140096 catalytic activity, acting on a protein;	PF00069	Protein kinase domain	T	KOG0032	Ca2+/calmodulin-dependent protein kinase, EF-Hand protein superfamily
A0A3Q1LPJ3	543	S	0.612396	0.0180599	Down	Serine/threonine-protein phosphatase 2A 56 kDa regulatory subunit OS=Bos taurus OX=9913 GN=PPP2R5C PE=3 SV=1	PPP2R5C	0.912974	0.0044905	88.056	3	KAVS(0.913)S(0.087)VQLR	-0.0017936	1.428	1.406	1.619	0.704	1.045	0.978	cytoplasm,nucleus	K11584	PPP2R5; serine/threonine-protein phosphatase 2A regulatory subunit B'	map03015 mRNA surveillance pathway; map04071 Sphingolipid signaling pathway; map04114 Oocyte meiosis; map04151 PI3K-Akt signaling pathway; map04152 AMPK signaling pathway; map04261 Adrenergic signaling in cardiomyocytes; map04728 Dopaminergic synapse; map05165 Human papillomavirus infection		GO:0000159 protein phosphatase type 2A complex; GO:0000775 chromosome, centromeric region; GO:0005622 intracellular; GO:0005623 cell; GO:0005694 chromosome; GO:0008287 protein serine/threonine phosphatase complex; GO:0032991 protein-containing complex; GO:0043226 organelle; GO:0043228 non-membrane-bounded organelle; GO:0043229 intracellular organelle; GO:0043232 intracellular non-membrane-bounded…				T	KOG2085	Serine/threonine protein phosphatase 2A, regulatory subunit
G3N2I2	396	S	1.59909	0.00602602	Up	Uncharacterized protein OS=Bos taurus OX=9913 GN=C11H2orf81 PE=4 SV=1	C11H2orf81	0.9911	3.57322e-07	110.33	2	TEAPAGPQAS(0.009)RPS(0.991)CR	0.036211	0.799	0.813	0.8	1.073	1.388	1.396	nucleus									Q	KOG1208	Dehydrogenases with different specificities (related to short-chain alcohol dehydrogenases)
A0A3Q1LW52	1397	S	0.685334	0.0305055	Down	ALMS1 centrosome and basal body associated protein OS=Bos taurus OX=9913 GN=ALMS1 PE=4 SV=1	ALMS1	0.999982	7.47e-199	267.93	3	EKPSIVYQQELS(1)DSQLIEQSQK	0.0020122	1.333	1.582	1.817	0.935	1.176	1.132	nucleus	K16741	ALMS1; alstrom syndrome protein 1		GO:0000003 reproduction; GO:0000086 G2/M transition of mitotic cell cycle; GO:0000278 mitotic cell cycle; GO:0001654 eye development; GO:0001678 cellular glucose homeostasis; GO:0001736 establishment of planar polarity; GO:0001738 morphogenesis of a polarized epithelium; GO:0001754 eye photoreceptor cell differentiation; GO:0002009 morphogenesis of an epithelium; GO:0003006 developmental process …	GO:0000922 spindle pole; GO:0005622 intracellular; GO:0005623 cell; GO:0005737 cytoplasm; GO:0005813 centrosome; GO:0005814 centriole; GO:0005815 microtubule organizing center; GO:0005819 spindle; GO:0005829 cytosol; GO:0005856 cytoskeleton; GO:0005929 cilium; GO:0015630 microtubule cytoskeleton; GO:0036064 ciliary basal body; GO:0042995 cell projection; GO:0043226 organelle; GO:0043228 non-membr…	GO:0005488 binding; GO:0005515 protein binding; GO:0008092 cytoskeletal protein binding; GO:0042805 actinin binding; GO:0051393 alpha-actinin binding;			S	KOG4613	Predicted component of DNA replication checkpoint response mechanism (S-M checkpoint)
A0A3Q1LW52	2202	S	0.601732	0.0259971	Down	ALMS1 centrosome and basal body associated protein OS=Bos taurus OX=9913 GN=ALMS1 PE=4 SV=1	ALMS1	1	0.0078214	61.344	3	HQS(1)GDILK	-0.20359	1.303	1.584	2.077	0.921	0.991	1.075	nucleus	K16741	ALMS1; alstrom syndrome protein 1		GO:0000003 reproduction; GO:0000086 G2/M transition of mitotic cell cycle; GO:0000278 mitotic cell cycle; GO:0001654 eye development; GO:0001678 cellular glucose homeostasis; GO:0001736 establishment of planar polarity; GO:0001738 morphogenesis of a polarized epithelium; GO:0001754 eye photoreceptor cell differentiation; GO:0002009 morphogenesis of an epithelium; GO:0003006 developmental process …	GO:0000922 spindle pole; GO:0005622 intracellular; GO:0005623 cell; GO:0005737 cytoplasm; GO:0005813 centrosome; GO:0005814 centriole; GO:0005815 microtubule organizing center; GO:0005819 spindle; GO:0005829 cytosol; GO:0005856 cytoskeleton; GO:0005929 cilium; GO:0015630 microtubule cytoskeleton; GO:0036064 ciliary basal body; GO:0042995 cell projection; GO:0043226 organelle; GO:0043228 non-membr…	GO:0005488 binding; GO:0005515 protein binding; GO:0008092 cytoskeletal protein binding; GO:0042805 actinin binding; GO:0051393 alpha-actinin binding;			S	KOG4613	Predicted component of DNA replication checkpoint response mechanism (S-M checkpoint)
A0A3Q1LW52	1708	S	0.674047	0.0341993	Down	ALMS1 centrosome and basal body associated protein OS=Bos taurus OX=9913 GN=ALMS1 PE=4 SV=1	ALMS1	0.754426	6.59321e-18	123.07	3	ISAIPGPVDQNTGIQT(0.031)APS(0.754)S(0.169)S(0.041)YS(0.005)YR	2.4724	1.592	1.232	1.557	0.813	1.02	1.12	nucleus	K16741	ALMS1; alstrom syndrome protein 1		GO:0000003 reproduction; GO:0000086 G2/M transition of mitotic cell cycle; GO:0000278 mitotic cell cycle; GO:0001654 eye development; GO:0001678 cellular glucose homeostasis; GO:0001736 establishment of planar polarity; GO:0001738 morphogenesis of a polarized epithelium; GO:0001754 eye photoreceptor cell differentiation; GO:0002009 morphogenesis of an epithelium; GO:0003006 developmental process …	GO:0000922 spindle pole; GO:0005622 intracellular; GO:0005623 cell; GO:0005737 cytoplasm; GO:0005813 centrosome; GO:0005814 centriole; GO:0005815 microtubule organizing center; GO:0005819 spindle; GO:0005829 cytosol; GO:0005856 cytoskeleton; GO:0005929 cilium; GO:0015630 microtubule cytoskeleton; GO:0036064 ciliary basal body; GO:0042995 cell projection; GO:0043226 organelle; GO:0043228 non-membr…	GO:0005488 binding; GO:0005515 protein binding; GO:0008092 cytoskeletal protein binding; GO:0042805 actinin binding; GO:0051393 alpha-actinin binding;			S	KOG4613	Predicted component of DNA replication checkpoint response mechanism (S-M checkpoint)
A0A3Q1LW52	1616	S	0.399666	0.00428094	Down	ALMS1 centrosome and basal body associated protein OS=Bos taurus OX=9913 GN=ALMS1 PE=4 SV=1	ALMS1	0.994634	1.40684e-26	158.45	2	TGIPIITS(0.005)AS(0.995)YS(0.001)YR	-0.87135	1.62	2.241	2.124	0.617	0.905	0.87	nucleus	K16741	ALMS1; alstrom syndrome protein 1		GO:0000003 reproduction; GO:0000086 G2/M transition of mitotic cell cycle; GO:0000278 mitotic cell cycle; GO:0001654 eye development; GO:0001678 cellular glucose homeostasis; GO:0001736 establishment of planar polarity; GO:0001738 morphogenesis of a polarized epithelium; GO:0001754 eye photoreceptor cell differentiation; GO:0002009 morphogenesis of an epithelium; GO:0003006 developmental process …	GO:0000922 spindle pole; GO:0005622 intracellular; GO:0005623 cell; GO:0005737 cytoplasm; GO:0005813 centrosome; GO:0005814 centriole; GO:0005815 microtubule organizing center; GO:0005819 spindle; GO:0005829 cytosol; GO:0005856 cytoskeleton; GO:0005929 cilium; GO:0015630 microtubule cytoskeleton; GO:0036064 ciliary basal body; GO:0042995 cell projection; GO:0043226 organelle; GO:0043228 non-membr…	GO:0005488 binding; GO:0005515 protein binding; GO:0008092 cytoskeletal protein binding; GO:0042805 actinin binding; GO:0051393 alpha-actinin binding;			S	KOG4613	Predicted component of DNA replication checkpoint response mechanism (S-M checkpoint)
A0A3Q1LW52	1379	S	0.784281	0.00341291	Down	ALMS1 centrosome and basal body associated protein OS=Bos taurus OX=9913 GN=ALMS1 PE=4 SV=1	ALMS1	0.830984	4.15732e-05	91.589	2	T(0.002)GIPT(0.009)VPS(0.831)T(0.335)S(0.686)Y(0.042)S(0.095)HR	3.2654	1.404	1.336	1.446	1.142	1.028	1.113	nucleus	K16741	ALMS1; alstrom syndrome protein 1		GO:0000003 reproduction; GO:0000086 G2/M transition of mitotic cell cycle; GO:0000278 mitotic cell cycle; GO:0001654 eye development; GO:0001678 cellular glucose homeostasis; GO:0001736 establishment of planar polarity; GO:0001738 morphogenesis of a polarized epithelium; GO:0001754 eye photoreceptor cell differentiation; GO:0002009 morphogenesis of an epithelium; GO:0003006 developmental process …	GO:0000922 spindle pole; GO:0005622 intracellular; GO:0005623 cell; GO:0005737 cytoplasm; GO:0005813 centrosome; GO:0005814 centriole; GO:0005815 microtubule organizing center; GO:0005819 spindle; GO:0005829 cytosol; GO:0005856 cytoskeleton; GO:0005929 cilium; GO:0015630 microtubule cytoskeleton; GO:0036064 ciliary basal body; GO:0042995 cell projection; GO:0043226 organelle; GO:0043228 non-membr…	GO:0005488 binding; GO:0005515 protein binding; GO:0008092 cytoskeletal protein binding; GO:0042805 actinin binding; GO:0051393 alpha-actinin binding;			S	KOG4613	Predicted component of DNA replication checkpoint response mechanism (S-M checkpoint)
A0A3Q1LW52	1381	S	0.532041	0.0290813	Down	ALMS1 centrosome and basal body associated protein OS=Bos taurus OX=9913 GN=ALMS1 PE=4 SV=1	ALMS1	0.686355	0.000428548	66.022	2	T(0.002)GIPT(0.009)VPS(0.831)T(0.335)S(0.686)Y(0.042)S(0.095)HR	3.2654	1.872	1.713	1.315	1.169	0.698	0.74	nucleus	K16741	ALMS1; alstrom syndrome protein 1		GO:0000003 reproduction; GO:0000086 G2/M transition of mitotic cell cycle; GO:0000278 mitotic cell cycle; GO:0001654 eye development; GO:0001678 cellular glucose homeostasis; GO:0001736 establishment of planar polarity; GO:0001738 morphogenesis of a polarized epithelium; GO:0001754 eye photoreceptor cell differentiation; GO:0002009 morphogenesis of an epithelium; GO:0003006 developmental process …	GO:0000922 spindle pole; GO:0005622 intracellular; GO:0005623 cell; GO:0005737 cytoplasm; GO:0005813 centrosome; GO:0005814 centriole; GO:0005815 microtubule organizing center; GO:0005819 spindle; GO:0005829 cytosol; GO:0005856 cytoskeleton; GO:0005929 cilium; GO:0015630 microtubule cytoskeleton; GO:0036064 ciliary basal body; GO:0042995 cell projection; GO:0043226 organelle; GO:0043228 non-membr…	GO:0005488 binding; GO:0005515 protein binding; GO:0008092 cytoskeletal protein binding; GO:0042805 actinin binding; GO:0051393 alpha-actinin binding;			S	KOG4613	Predicted component of DNA replication checkpoint response mechanism (S-M checkpoint)
A0A3Q1LW52	1851	S	0.535539	0.00358601	Down	ALMS1 centrosome and basal body associated protein OS=Bos taurus OX=9913 GN=ALMS1 PE=4 SV=1	ALMS1	0.882998	2.57541e-08	107.82	3	TGTSEPS(0.058)GS(0.883)Y(0.002)S(0.058)HR	1.3642	1.714	1.995	1.792	0.872	0.904	1.17	nucleus	K16741	ALMS1; alstrom syndrome protein 1		GO:0000003 reproduction; GO:0000086 G2/M transition of mitotic cell cycle; GO:0000278 mitotic cell cycle; GO:0001654 eye development; GO:0001678 cellular glucose homeostasis; GO:0001736 establishment of planar polarity; GO:0001738 morphogenesis of a polarized epithelium; GO:0001754 eye photoreceptor cell differentiation; GO:0002009 morphogenesis of an epithelium; GO:0003006 developmental process …	GO:0000922 spindle pole; GO:0005622 intracellular; GO:0005623 cell; GO:0005737 cytoplasm; GO:0005813 centrosome; GO:0005814 centriole; GO:0005815 microtubule organizing center; GO:0005819 spindle; GO:0005829 cytosol; GO:0005856 cytoskeleton; GO:0005929 cilium; GO:0015630 microtubule cytoskeleton; GO:0036064 ciliary basal body; GO:0042995 cell projection; GO:0043226 organelle; GO:0043228 non-membr…	GO:0005488 binding; GO:0005515 protein binding; GO:0008092 cytoskeletal protein binding; GO:0042805 actinin binding; GO:0051393 alpha-actinin binding;			S	KOG4613	Predicted component of DNA replication checkpoint response mechanism (S-M checkpoint)
A0A3Q1LW52	1792	S	0.288889	0.000482203	Down	ALMS1 centrosome and basal body associated protein OS=Bos taurus OX=9913 GN=ALMS1 PE=4 SV=1	ALMS1	0.9139	0.000178121	91.969	2	VSPAS(0.086)RPS(0.914)DQK	-1.018	2.065	2.245	2.575	0.635	0.561	0.793	nucleus	K16741	ALMS1; alstrom syndrome protein 1		GO:0000003 reproduction; GO:0000086 G2/M transition of mitotic cell cycle; GO:0000278 mitotic cell cycle; GO:0001654 eye development; GO:0001678 cellular glucose homeostasis; GO:0001736 establishment of planar polarity; GO:0001738 morphogenesis of a polarized epithelium; GO:0001754 eye photoreceptor cell differentiation; GO:0002009 morphogenesis of an epithelium; GO:0003006 developmental process …	GO:0000922 spindle pole; GO:0005622 intracellular; GO:0005623 cell; GO:0005737 cytoplasm; GO:0005813 centrosome; GO:0005814 centriole; GO:0005815 microtubule organizing center; GO:0005819 spindle; GO:0005829 cytosol; GO:0005856 cytoskeleton; GO:0005929 cilium; GO:0015630 microtubule cytoskeleton; GO:0036064 ciliary basal body; GO:0042995 cell projection; GO:0043226 organelle; GO:0043228 non-membr…	GO:0005488 binding; GO:0005515 protein binding; GO:0008092 cytoskeletal protein binding; GO:0042805 actinin binding; GO:0051393 alpha-actinin binding;			S	KOG4613	Predicted component of DNA replication checkpoint response mechanism (S-M checkpoint)
A0A3Q1LW52	1409	S	0.551905	0.0192539	Down	ALMS1 centrosome and basal body associated protein OS=Bos taurus OX=9913 GN=ALMS1 PE=4 SV=1	ALMS1	0.5	1.05486e-36	191.48	3	VS(0.5)S(0.5)VPGLAEQK	0.048799	1.494	2.084	1.961	0.813	1.233	1.011	nucleus	K16741	ALMS1; alstrom syndrome protein 1		GO:0000003 reproduction; GO:0000086 G2/M transition of mitotic cell cycle; GO:0000278 mitotic cell cycle; GO:0001654 eye development; GO:0001678 cellular glucose homeostasis; GO:0001736 establishment of planar polarity; GO:0001738 morphogenesis of a polarized epithelium; GO:0001754 eye photoreceptor cell differentiation; GO:0002009 morphogenesis of an epithelium; GO:0003006 developmental process …	GO:0000922 spindle pole; GO:0005622 intracellular; GO:0005623 cell; GO:0005737 cytoplasm; GO:0005813 centrosome; GO:0005814 centriole; GO:0005815 microtubule organizing center; GO:0005819 spindle; GO:0005829 cytosol; GO:0005856 cytoskeleton; GO:0005929 cilium; GO:0015630 microtubule cytoskeleton; GO:0036064 ciliary basal body; GO:0042995 cell projection; GO:0043226 organelle; GO:0043228 non-membr…	GO:0005488 binding; GO:0005515 protein binding; GO:0008092 cytoskeletal protein binding; GO:0042805 actinin binding; GO:0051393 alpha-actinin binding;			S	KOG4613	Predicted component of DNA replication checkpoint response mechanism (S-M checkpoint)
A0A3Q1M019	402	S	0.777241	0.017387	Down	SPEM family member 2 OS=Bos taurus OX=9913 GN=SPEM2 PE=4 SV=1	SPEM2	0.831792	3.4905e-257	301.04	2	HPLTTST(0.168)S(0.832)LTVLGEASYQR	-0.081579	1.241	1.208	1.277	0.885	1.089	0.922	cytoplasm
A0A3Q1M019	254	S	0.785733	0.00787202	Down	SPEM family member 2 OS=Bos taurus OX=9913 GN=SPEM2 PE=4 SV=1	SPEM2	1	0.0149367	54.784	3	VEAKS(1)ELR	0.19775	1.215	1.28	1.304	0.944	0.956	1.085	cytoplasm
Q2T9S6	453	S	0.531131	0.0283344	Down	Ammonium transporter Rh type C OS=Bos taurus OX=9913 GN=RHCG PE=2 SV=2	RHCG	1	4.26039e-39	161.2	2	STALRS(1)EDS(1)S(1)IKPPEP	0.20927	1.397	1.372	2.226	0.751	1.032	0.87	plasma membrane	K06580	SLC42A, RHAG, RHBG, RHCG, CD241; ammonium transporter Rh		GO:0006810 transport; GO:0006811 ion transport; GO:0006812 cation transport; GO:0006873 cellular ion homeostasis; GO:0006885 regulation of pH; GO:0009888 tissue development; GO:0009987 cellular process; GO:0015695 organic cation transport; GO:0015696 ammonium transport; GO:0015837 amine transport; GO:0019725 cellular homeostasis; GO:0030154 cell differentiation; GO:0030855 epithelial cell differe…	GO:0005622 intracellular; GO:0005623 cell; GO:0005737 cytoplasm; GO:0005886 plasma membrane; GO:0005887 integral component of plasma membrane; GO:0009925 basal plasma membrane; GO:0016020 membrane; GO:0016021 integral component of membrane; GO:0016323 basolateral plasma membrane; GO:0016324 apical plasma membrane; GO:0031224 intrinsic component of membrane; GO:0031226 intrinsic component of plasm…	GO:0005215 transporter activity; GO:0005488 binding; GO:0005515 protein binding; GO:0008092 cytoskeletal protein binding; GO:0008324 cation transmembrane transporter activity; GO:0008519 ammonium transmembrane transporter activity; GO:0015075 ion transmembrane transporter activity; GO:0022857 transmembrane transporter activity; GO:0030506 ankyrin binding; GO:0042802 identical protein binding;			U	KOG3796	Ammonium transporter RHBG
Q2T9S6	454	S	0.556652	0.0301913	Down	Ammonium transporter Rh type C OS=Bos taurus OX=9913 GN=RHCG PE=2 SV=2	RHCG	1	4.26039e-39	161.2	2	STALRS(1)EDS(1)S(1)IKPPEP	0.20927	1.381	1.304	2.178	0.828	0.991	0.888	plasma membrane	K06580	SLC42A, RHAG, RHBG, RHCG, CD241; ammonium transporter Rh		GO:0006810 transport; GO:0006811 ion transport; GO:0006812 cation transport; GO:0006873 cellular ion homeostasis; GO:0006885 regulation of pH; GO:0009888 tissue development; GO:0009987 cellular process; GO:0015695 organic cation transport; GO:0015696 ammonium transport; GO:0015837 amine transport; GO:0019725 cellular homeostasis; GO:0030154 cell differentiation; GO:0030855 epithelial cell differe…	GO:0005622 intracellular; GO:0005623 cell; GO:0005737 cytoplasm; GO:0005886 plasma membrane; GO:0005887 integral component of plasma membrane; GO:0009925 basal plasma membrane; GO:0016020 membrane; GO:0016021 integral component of membrane; GO:0016323 basolateral plasma membrane; GO:0016324 apical plasma membrane; GO:0031224 intrinsic component of membrane; GO:0031226 intrinsic component of plasm…	GO:0005215 transporter activity; GO:0005488 binding; GO:0005515 protein binding; GO:0008092 cytoskeletal protein binding; GO:0008324 cation transmembrane transporter activity; GO:0008519 ammonium transmembrane transporter activity; GO:0015075 ion transmembrane transporter activity; GO:0022857 transmembrane transporter activity; GO:0030506 ankyrin binding; GO:0042802 identical protein binding;			U	KOG3796	Ammonium transporter RHBG
A0A3Q1M0X3	5	S	0.782775	0.0276995	Down	Spermatogenesis-associated protein 20 OS=Bos taurus OX=9913 GN=SPATA20 PE=4 SV=1	SPATA20	0.911137	0.00186745	61.344	2	S(0.048)HLS(0.911)S(0.041)PPQK	-0.44587	1.418	1.191	1.304	0.942	1.124	0.997	nucleus				GO:0000003 reproduction; GO:0007276 gamete generation; GO:0007283 spermatogenesis; GO:0019953 sexual reproduction; GO:0022414 reproductive process; GO:0032501 multicellular organismal process; GO:0032504 multicellular organism reproduction; GO:0044703 multi-organism reproductive process; GO:0048232 male gamete generation; GO:0048609 multicellular organismal reproductive process; GO:0051704 multi-…			PF07221	N-acylglucosamine 2-epimerase (GlcNAc 2-epimerase)	O	KOG2244	Highly conserved protein containing a thioredoxin domain
A0A3Q1M0Y7	2083	S	1.54504	0.0111524	Up	Filamin B OS=Bos taurus OX=9913 GN=FLNB PE=1 SV=1	FLNB	0.99585	0.000139091	83.894	3	APS(0.996)VAT(0.004)VGSICDLNLK	0.3208	0.775	0.863	0.993	1.201	1.511	1.353	nucleus	K04437	FLNA; filamin	map04010 MAPK signaling pathway; map04510 Focal adhesion; map05132 Salmonella infection; map05205 Proteoglycans in cancer	GO:0000902 cell morphogenesis; GO:0000904 cell morphogenesis involved in differentiation; GO:0002064 epithelial cell development; GO:0002376 immune system process; GO:0003334 keratinocyte development; GO:0003382 epithelial cell morphogenesis; GO:0006950 response to stress; GO:0006952 defense response; GO:0006955 immune response; GO:0006996 organelle organization; GO:0007010 cytoskeleton organizat…	GO:0001725 stress fiber; GO:0005622 intracellular; GO:0005623 cell; GO:0005634 nucleus; GO:0005737 cytoplasm; GO:0005829 cytosol; GO:0005856 cytoskeleton; GO:0005886 plasma membrane; GO:0005903 brush border; GO:0005912 adherens junction; GO:0005925 focal adhesion; GO:0015629 actin cytoskeleton; GO:0016020 membrane; GO:0030054 cell junction; GO:0030055 cell-substrate junction; GO:0030139 endocytic…	GO:0005488 binding; GO:0005515 protein binding; GO:0042802 identical protein binding;	PF00307; PF00630	Calponin homology (CH) domain; Filamin/ABP280 repeat	Z	KOG0518	Actin-binding cytoskeleton protein, filamin
A0A3Q1M3K6	59	S	1.45963	0.00185029	Up	Uncharacterized protein OS=Bos taurus OX=9913 PE=4 SV=1	--	0.79484	1.50401e-06	104.52	3	EVET(0.037)S(0.168)S(0.795)PQEALAQPLETPK	0.19069	0.777	0.883	0.916	1.222	1.285	1.253	nucleus
A0A3Q1M5T5	343	S	0.742835	0.0157398	Down	Calcium/calmodulin dependent protein kinase IV OS=Bos taurus OX=9913 GN=CAMK4 PE=3 SV=1	CAMK4	0.521195	0.00154334	61.959	2	LGS(0.003)AS(0.521)S(0.433)S(0.092)HS(0.951)GVQEGR	0.034308	1.326	1.185	1.292	0.83	0.952	1.043	mitochondria	K05869	CAMK4; calcium/calmodulin-dependent protein kinase IV [EC:2.7.11.17]	map04020 Calcium signaling pathway; map04024 cAMP signaling pathway; map04211 Longevity regulating pathway; map04371 Apelin signaling pathway; map04380 Osteoclast differentiation; map04720 Long-term potentiation; map04722 Neurotrophin signaling pathway; map04725 Cholinergic synapse; map04921 Oxytocin signaling pathway; map04925 Aldosterone synthesis and secretion; map05031 Amphetamine addiction; …	GO:0001773 myeloid dendritic cell activation; GO:0001775 cell activation; GO:0002274 myeloid leukocyte activation; GO:0002376 immune system process; GO:0002520 immune system development; GO:0002521 leukocyte differentiation; GO:0002573 myeloid leukocyte differentiation; GO:0002682 regulation of immune system process; GO:0002694 regulation of leukocyte activation; GO:0002761 regulation of myeloid …	GO:0001650 fibrillar center; GO:0005622 intracellular; GO:0005623 cell; GO:0005634 nucleus; GO:0005654 nucleoplasm; GO:0005730 nucleolus; GO:0005737 cytoplasm; GO:0005829 cytosol; GO:0031974 membrane-enclosed lumen; GO:0031981 nuclear lumen; GO:0043226 organelle; GO:0043227 membrane-bounded organelle; GO:0043228 non-membrane-bounded organelle; GO:0043229 intracellular organelle; GO:0043231 intrac…	GO:0003824 catalytic activity; GO:0004672 protein kinase activity; GO:0004674 protein serine/threonine kinase activity; GO:0004683 calmodulin-dependent protein kinase activity; GO:0005488 binding; GO:0005515 protein binding; GO:0005516 calmodulin binding; GO:0009931 calcium-dependent protein serine/threonine kinase activity; GO:0010857 calcium-dependent protein kinase activity; GO:0016301 kinase …	PF00069	Protein kinase domain	T	KOG0032	Ca2+/calmodulin-dependent protein kinase, EF-Hand protein superfamily
A0A3Q1M5T5	347	S	0.774694	0.0194222	Down	Calcium/calmodulin dependent protein kinase IV OS=Bos taurus OX=9913 GN=CAMK4 PE=3 SV=1	CAMK4	0.998748	0.000125707	94.188	2	LGS(0.001)AS(0.147)S(0.862)S(0.991)HS(0.999)GVQEGR	-0.12438	1.304	1.097	1.274	0.937	0.89	1.02	mitochondria	K05869	CAMK4; calcium/calmodulin-dependent protein kinase IV [EC:2.7.11.17]	map04020 Calcium signaling pathway; map04024 cAMP signaling pathway; map04211 Longevity regulating pathway; map04371 Apelin signaling pathway; map04380 Osteoclast differentiation; map04720 Long-term potentiation; map04722 Neurotrophin signaling pathway; map04725 Cholinergic synapse; map04921 Oxytocin signaling pathway; map04925 Aldosterone synthesis and secretion; map05031 Amphetamine addiction; …	GO:0001773 myeloid dendritic cell activation; GO:0001775 cell activation; GO:0002274 myeloid leukocyte activation; GO:0002376 immune system process; GO:0002520 immune system development; GO:0002521 leukocyte differentiation; GO:0002573 myeloid leukocyte differentiation; GO:0002682 regulation of immune system process; GO:0002694 regulation of leukocyte activation; GO:0002761 regulation of myeloid …	GO:0001650 fibrillar center; GO:0005622 intracellular; GO:0005623 cell; GO:0005634 nucleus; GO:0005654 nucleoplasm; GO:0005730 nucleolus; GO:0005737 cytoplasm; GO:0005829 cytosol; GO:0031974 membrane-enclosed lumen; GO:0031981 nuclear lumen; GO:0043226 organelle; GO:0043227 membrane-bounded organelle; GO:0043228 non-membrane-bounded organelle; GO:0043229 intracellular organelle; GO:0043231 intrac…	GO:0003824 catalytic activity; GO:0004672 protein kinase activity; GO:0004674 protein serine/threonine kinase activity; GO:0004683 calmodulin-dependent protein kinase activity; GO:0005488 binding; GO:0005515 protein binding; GO:0005516 calmodulin binding; GO:0009931 calcium-dependent protein serine/threonine kinase activity; GO:0010857 calcium-dependent protein kinase activity; GO:0016301 kinase …	PF00069	Protein kinase domain	T	KOG0032	Ca2+/calmodulin-dependent protein kinase, EF-Hand protein superfamily
A0A3Q1M7D1	753	S	1.35119	0.0143908	Up	Dynein heavy chain 12, axonemal OS=Bos taurus OX=9913 GN=DNAH12 PE=4 SV=1	DNAH12	1	2.7572e-207	260.65	4	S(1)LEEEKLEEEPKENPTITMCTTVMEQIK	1.0934	0.771	0.698	0.883	1.092	1.001	1.085	cytoplasm	K10408	DNAH; dynein heavy chain, axonemal	map05016 Huntington disease	GO:0000226 microtubule cytoskeleton organization; GO:0001578 microtubule bundle formation; GO:0003341 cilium movement; GO:0006928 movement of cell or subcellular component; GO:0006996 organelle organization; GO:0007010 cytoskeleton organization; GO:0007017 microtubule-based process; GO:0007018 microtubule-based movement; GO:0009987 cellular process; GO:0016043 cellular component organization; GO:…	GO:0005622 intracellular; GO:0005623 cell; GO:0005737 cytoplasm; GO:0005856 cytoskeleton; GO:0005858 axonemal dynein complex; GO:0005875 microtubule associated complex; GO:0005929 cilium; GO:0005930 axoneme; GO:0015630 microtubule cytoskeleton; GO:0030286 dynein complex; GO:0032838 plasma membrane bounded cell projection cytoplasm; GO:0032991 protein-containing complex; GO:0036156 inner dynein ar…	GO:0003774 motor activity; GO:0003777 microtubule motor activity; GO:0003824 catalytic activity; GO:0005488 binding; GO:0005515 protein binding; GO:0008569 ATP-dependent microtubule motor activity, minus-end-directed; GO:0016462 pyrophosphatase activity; GO:0016787 hydrolase activity; GO:0016817 hydrolase activity, acting on acid anhydrides; GO:0016818 hydrolase activity, acting on acid anhydride…	PF12774; PF12775; PF12780; PF12777; PF12781; PF03028	Hydrolytic ATP binding site of dynein motor region D1; P-loop containing dynein motor region D3; P-loop containing dynein motor region D4; Microtubule-binding stalk of dynein motor; ATP-binding dynein motor region D5; Dynein heavy chain and region D6 of dynein motor	Z	KOG3595	Dyneins, heavy chain
E1B7M8	108	S	1.20749	0.0493873	Up	Oxysterol-binding protein OS=Bos taurus OX=9913 GN=OSBP2 PE=3 SV=1	OSBP2	0.793842	4.10609e-24	125.65	4	QELELLPALGT(0.205)GS(0.794)GPREEWGS(0.001)NPGPGPPTK	0.7867	0.82	0.87	0.927	0.989	1.176	0.995	nucleus	K20462	OSBP2, ORP4; oxysterol-binding protein 2		GO:0000003 reproduction; GO:0003006 developmental process involved in reproduction; GO:0007276 gamete generation; GO:0007281 germ cell development; GO:0007283 spermatogenesis; GO:0007286 spermatid development; GO:0009987 cellular process; GO:0019953 sexual reproduction; GO:0022412 cellular process involved in reproduction in multicellular organism; GO:0022414 reproductive process; GO:0030154 cell…	GO:0005623 cell; GO:0016020 membrane; GO:0030425 dendrite; GO:0036477 somatodendritic compartment; GO:0042995 cell projection; GO:0043005 neuron projection; GO:0097440 apical dendrite; GO:0097447 dendritic tree; GO:0120025 plasma membrane bounded cell projection;	GO:0005488 binding; GO:0005496 steroid binding; GO:0008289 lipid binding; GO:0015485 cholesterol binding; GO:0032934 sterol binding; GO:0036094 small molecule binding; GO:0043178 alcohol binding; GO:0097159 organic cyclic compound binding;	PF00169	PH domain	T	KOG1737	Oxysterol-binding protein
A0A3Q1M9F1	2567	S	0.533031	0.0164072	Down	WD repeat domain 87 OS=Bos taurus OX=9913 GN=WDR87 PE=4 SV=1	WDR87	0.999988	0.0013826	64.52	3	KQS(1)EVQLPLSK	-1.7217	1.47	1.601	1.788	0.64	1.085	0.865	plasma membrane
A0A3Q1M9F1	2607	S	1.30383	0.0073783	Up	WD repeat domain 87 OS=Bos taurus OX=9913 GN=WDR87 PE=4 SV=1	WDR87	0.630421	9.83084e-13	120.63	4	MEAGEQLS(0.63)RDS(0.37)FHR	-1.5874	0.827	0.911	0.974	1.225	1.183	1.128	plasma membrane
A0A3Q1M9R8	10	S	0.814805	0.00793173	Down	Uncharacterized protein OS=Bos taurus OX=9913 PE=4 SV=1	--	0.833882	0.0065561	94.465	2	HLLT(0.073)S(0.834)S(0.084)S(0.009)K	0.0718	1.141	1.209	1.311	0.998	0.977	1.008	cytoplasm
A0A3Q1M9R8	12	S	0.50102	0.023004	Down	Uncharacterized protein OS=Bos taurus OX=9913 PE=4 SV=1	--	0.647335	0.00265169	108.47	3	HLLT(0.001)S(0.225)S(0.127)S(0.647)K	0.18105	1.535	1.34	2.025	0.591	0.925	0.939	cytoplasm
A0A3Q1MBB3	773	S	0.558383	0.00139083	Down	EF-hand calcium binding domain 8 OS=Bos taurus OX=9913 GN=EFCAB8 PE=4 SV=1	EFCAB8	0.629088	2.6805e-05	87.99	3	KPLS(0.36)AS(0.629)S(0.011)LSQSR	0.22258	1.333	1.457	1.612	0.821	0.749	0.888	nucleus									S	KOG0266	WD40 repeat-containing protein
A0A3Q1MBM7	326	S	4.14843	0.00811454	Up	LRRC37AB_C domain-containing protein OS=Bos taurus OX=9913 PE=4 SV=1	--	1	9.39436e-05	88.872	3	GRPS(1)DPLPPKPQPEAK	1.0762	0.531	0.304	0.344	0.996	2.179	1.716	cytoplasm
A0A3Q1MDI3	14	S	1.71435	0.0119553	Up	26S proteasome non-ATPase regulatory subunit 11 OS=Bos taurus OX=9913 GN=PSMD11 PE=4 SV=1	PSMD11	0.999686	0.015092	59.294	2	AQS(1)LLSTDR	0.20377	0.661	0.772	0.923	1.31	1.183	1.546	cytoplasm	K03036	PSMD11, RPN6; 26S proteasome regulatory subunit N6	map03050 Proteasome; map05169 Epstein-Barr virus infection	GO:0001775 cell activation; GO:0002252 immune effector process; GO:0002263 cell activation involved in immune response; GO:0002274 myeloid leukocyte activation; GO:0002275 myeloid cell activation involved in immune response; GO:0002283 neutrophil activation involved in immune response; GO:0002366 leukocyte activation involved in immune response; GO:0002376 immune system process; GO:0002443 leukoc…	GO:0000502 proteasome complex; GO:0005576 extracellular region; GO:0005622 intracellular; GO:0005623 cell; GO:0005634 nucleus; GO:0005654 nucleoplasm; GO:0005737 cytoplasm; GO:0005829 cytosol; GO:0005838 proteasome regulatory particle; GO:0008541 proteasome regulatory particle, lid subcomplex; GO:0012505 endomembrane system; GO:0022624 proteasome accessory complex; GO:0030141 secretory granule; G…	GO:0005198 structural molecule activity;	PF01399	PCI domain	O	KOG1463	26S proteasome regulatory complex, subunit RPN6/PSMD11
A0A3Q1MX38	140	S	0.806633	0.0335081	Down	Family with sequence similarity 71 member F2 OS=Bos taurus OX=9913 GN=FAM71F2 PE=4 SV=1	FAM71F2	0.521732	0.00162528	60.419	3	LPCRS(0.965)AET(0.565)S(0.47)ES(0.522)S(0.458)LPS(0.014)S(0.004)S(0.003)R	2.1448	1.047	1.128	1.202	0.832	1.004	0.888	cytoskeleton					GO:0005622 intracellular; GO:0005623 cell; GO:0005634 nucleus; GO:0043226 organelle; GO:0043227 membrane-bounded organelle; GO:0043229 intracellular organelle; GO:0043231 intracellular membrane-bounded organelle;
A0A3Q1ML30	24	S	1.65849	0.00960106	Up	Destrin OS=Bos taurus OX=9913 GN=DSTN PE=1 SV=1	DSTN	0.959724	0.0015231	78.814	2	KCS(0.96)T(0.04)PEEIK	1.2242	0.689	0.638	0.752	1.026	1.379	1.043	mitochondria	K10363	DSTN; destrin (actin-depolymerizing factor)		GO:0006996 organelle organization; GO:0007010 cytoskeleton organization; GO:0007015 actin filament organization; GO:0008064 regulation of actin polymerization or depolymerization; GO:0008154 actin polymerization or depolymerization; GO:0009987 cellular process; GO:0010638 positive regulation of organelle organization; GO:0016043 cellular component organization; GO:0022411 cellular component disas…	GO:0005622 intracellular; GO:0005623 cell; GO:0005737 cytoplasm; GO:0005856 cytoskeleton; GO:0005938 cell cortex; GO:0015629 actin cytoskeleton; GO:0030863 cortical cytoskeleton; GO:0030864 cortical actin cytoskeleton; GO:0043226 organelle; GO:0043228 non-membrane-bounded organelle; GO:0043229 intracellular organelle; GO:0043232 intracellular non-membrane-bounded organelle; GO:0071944 cell periph…	GO:0003779 actin binding; GO:0005488 binding; GO:0005515 protein binding; GO:0008092 cytoskeletal protein binding; GO:0044877 protein-containing complex binding; GO:0051015 actin filament binding;	PF00241	Cofilin/tropomyosin-type actin-binding protein	Z	KOG1735	Actin depolymerizing factor
A0A3Q1MFP8	68	S	1.95215	0.00421026	Up	Leucine zipper protein 2 OS=Bos taurus OX=9913 GN=LUZP2 PE=4 SV=1	LUZP2	1	6.33299e-07	117.93	3	LCGLHAEES(1)KK	0.88173	0.605	0.692	0.73	1.145	1.582	1.23	cytoplasm
A0A3Q1MGA1	495	S	1.54241	0.0183875	Up	Putative malate dehydrogenase 1B OS=Bos taurus OX=9913 GN=MDH1B PE=4 SV=1	MDH1B	0.999967	0.0162552	76.332	3	RKVS(1)DDYK	0.90266	0.805		0.775	1.287		1.15	cytoplasm				GO:0006082 organic acid metabolic process; GO:0006091 generation of precursor metabolites and energy; GO:0006099 tricarboxylic acid cycle; GO:0006101 citrate metabolic process; GO:0006107 oxaloacetate metabolic process; GO:0006108 malate metabolic process; GO:0006139 nucleobase-containing compound metabolic process; GO:0006725 cellular aromatic compound metabolic process; GO:0006732 coenzyme meta…	GO:0005622 intracellular; GO:0005623 cell; GO:0005737 cytoplasm;	GO:0003824 catalytic activity; GO:0016491 oxidoreductase activity; GO:0016614 oxidoreductase activity, acting on CH-OH group of donors; GO:0016615 malate dehydrogenase activity; GO:0016616 oxidoreductase activity, acting on the CH-OH group of donors, NAD or NADP as acceptor; GO:0030060 L-malate dehydrogenase activity;			C	KOG1496	Malate dehydrogenase
A0A3Q1MGG8	2730	S	0.566089	0.0135425	Down	Uncharacterized protein OS=Bos taurus OX=9913 PE=4 SV=1	--	0.999272	0.00166521	92.792	2	APPQGS(0.001)VS(0.999)R	-0.32603	1.532	1.268	1.989	0.923	0.889	0.899	cytoplasm					GO:0005622 intracellular; GO:0005623 cell; GO:0005737 cytoplasm; GO:0005739 mitochondrion; GO:0043226 organelle; GO:0043227 membrane-bounded organelle; GO:0043229 intracellular organelle; GO:0043231 intracellular membrane-bounded organelle;
A0A3Q1MGG8	2941	S	5.09914	0.0117502	Up	Uncharacterized protein OS=Bos taurus OX=9913 PE=4 SV=1	--	0.999938	0.000379937	121.36	2	KLT(1)YS(1)GFQK	-0.68022	0.266	0.49	0.636	1.531	3.668	1.899	cytoplasm					GO:0005622 intracellular; GO:0005623 cell; GO:0005737 cytoplasm; GO:0005739 mitochondrion; GO:0043226 organelle; GO:0043227 membrane-bounded organelle; GO:0043229 intracellular organelle; GO:0043231 intracellular membrane-bounded organelle;
A0A3Q1MGG8	2570	S	0.576129	0.00407389	Down	Uncharacterized protein OS=Bos taurus OX=9913 PE=4 SV=1	--	0.993109	5.3106e-294	305.77	3	QGLSVKPS(0.007)AS(0.993)LS(1)APDLLLDSVLGAVDSR	-0.063047	1.588	1.791	2.092	1.011	1.15	0.991	cytoplasm					GO:0005622 intracellular; GO:0005623 cell; GO:0005737 cytoplasm; GO:0005739 mitochondrion; GO:0043226 organelle; GO:0043227 membrane-bounded organelle; GO:0043229 intracellular organelle; GO:0043231 intracellular membrane-bounded organelle;
A0A3Q1MGG8	2572	S	0.692033	0.0251743	Down	Uncharacterized protein OS=Bos taurus OX=9913 PE=4 SV=1	--	0.999976	1.1399e-226	273.49	4	KQGLS(0.134)VKPS(0.878)AS(0.988)LS(1)APDLLLDSVLGAVDSR	1.2836	1.462	1.596	1.975	1.111	1.287	1.085	cytoplasm					GO:0005622 intracellular; GO:0005623 cell; GO:0005737 cytoplasm; GO:0005739 mitochondrion; GO:0043226 organelle; GO:0043227 membrane-bounded organelle; GO:0043229 intracellular organelle; GO:0043231 intracellular membrane-bounded organelle;
A0A3Q1MGG8	1986	S	1.87111	0.0107723	Up	Uncharacterized protein OS=Bos taurus OX=9913 PE=4 SV=1	--	0.999897	0.00561743	70.089	2	LAQPS(1)VATR	-0.02975	0.857	0.785	0.895	1.369	2.016	1.362	cytoplasm					GO:0005622 intracellular; GO:0005623 cell; GO:0005737 cytoplasm; GO:0005739 mitochondrion; GO:0043226 organelle; GO:0043227 membrane-bounded organelle; GO:0043229 intracellular organelle; GO:0043231 intracellular membrane-bounded organelle;
A0A3Q1MGG8	1785	S	1.84198	0.0165618	Up	Uncharacterized protein OS=Bos taurus OX=9913 PE=4 SV=1	--	0.96039	1.61601e-26	158.29	2	MT(0.033)S(0.96)S(0.379)LS(0.627)EPSVVNK	-1.0072	0.897	0.657	0.914	1.263	1.84	1.443	cytoplasm					GO:0005622 intracellular; GO:0005623 cell; GO:0005737 cytoplasm; GO:0005739 mitochondrion; GO:0043226 organelle; GO:0043227 membrane-bounded organelle; GO:0043229 intracellular organelle; GO:0043231 intracellular membrane-bounded organelle;
A0A3Q1MGG8	3378	S	4.40426	0.0179319	Up	Uncharacterized protein OS=Bos taurus OX=9913 PE=4 SV=1	--	0.91315	2.42064e-13	129.65	2	NS(0.913)T(0.087)IPSIAVGPR	-0.93104	0.317	0.491	0.696	1.141	3.069	2.414	cytoplasm					GO:0005622 intracellular; GO:0005623 cell; GO:0005737 cytoplasm; GO:0005739 mitochondrion; GO:0043226 organelle; GO:0043227 membrane-bounded organelle; GO:0043229 intracellular organelle; GO:0043231 intracellular membrane-bounded organelle;
A0A3Q1MGG8	3382	S	1.78582	0.0360829	Up	Uncharacterized protein OS=Bos taurus OX=9913 PE=4 SV=1	--	0.986275	0.00302996	70.259	2	NS(0.001)T(0.012)IPS(0.986)IAVGPR	-0.16686	0.806	0.8	1.06	1.176	2.022	1.563	cytoplasm					GO:0005622 intracellular; GO:0005623 cell; GO:0005737 cytoplasm; GO:0005739 mitochondrion; GO:0043226 organelle; GO:0043227 membrane-bounded organelle; GO:0043229 intracellular organelle; GO:0043231 intracellular membrane-bounded organelle;
A0A3Q1MGG8	2924	S	3.97124	0.0382372	Up	Uncharacterized protein OS=Bos taurus OX=9913 PE=4 SV=1	--	1	0.000108919	74.776	2	S(1)QPRVS(1)PHPS(1)LFR	-0.046955	0.421	0.448	0.765	0.982	3.607	1.9	cytoplasm					GO:0005622 intracellular; GO:0005623 cell; GO:0005737 cytoplasm; GO:0005739 mitochondrion; GO:0043226 organelle; GO:0043227 membrane-bounded organelle; GO:0043229 intracellular organelle; GO:0043231 intracellular membrane-bounded organelle;
A0A3Q1MGG8	3052	S	0.607409	0.0100314	Down	Uncharacterized protein OS=Bos taurus OX=9913 PE=4 SV=1	--	0.810616	6.62331e-11	128.74	4	RVS(1)LGYES(0.811)S(0.204)PRGS(0.985)R	0.1264	1.146	1.263	1.613	0.834	0.844	0.765	cytoplasm					GO:0005622 intracellular; GO:0005623 cell; GO:0005737 cytoplasm; GO:0005739 mitochondrion; GO:0043226 organelle; GO:0043227 membrane-bounded organelle; GO:0043229 intracellular organelle; GO:0043231 intracellular membrane-bounded organelle;
A0A3Q1MGG8	2786	S	1.7662	0.0495092	Up	Uncharacterized protein OS=Bos taurus OX=9913 PE=4 SV=1	--	0.817226	3.41951e-84	181.66	4	S(0.025)MPS(0.817)S(0.158)VASVLPQSPSLAK	-1.1911	0.714	0.815	1.14	1.188	1.986	1.54	cytoplasm					GO:0005622 intracellular; GO:0005623 cell; GO:0005737 cytoplasm; GO:0005739 mitochondrion; GO:0043226 organelle; GO:0043227 membrane-bounded organelle; GO:0043229 intracellular organelle; GO:0043231 intracellular membrane-bounded organelle;
A0A3Q1MGG8	2795	S	0.613017	0.0216013	Down	Uncharacterized protein OS=Bos taurus OX=9913 PE=4 SV=1	--	0.995966	1.4957e-216	263.7	3	SMPSSVASVLPQS(0.996)PS(0.004)LAKPSTVSSGTPTLQQR	0.27352	1.291	1.177	1.788	0.885	0.898	0.826	cytoplasm					GO:0005622 intracellular; GO:0005623 cell; GO:0005737 cytoplasm; GO:0005739 mitochondrion; GO:0043226 organelle; GO:0043227 membrane-bounded organelle; GO:0043229 intracellular organelle; GO:0043231 intracellular membrane-bounded organelle;
A0A3Q1MGG8	2797	S	2.11876	0.0167806	Up	Uncharacterized protein OS=Bos taurus OX=9913 PE=4 SV=1	--	0.99185	1.76378e-53	158.99	4	S(0.021)MPS(0.449)S(0.53)VAS(0.993)VLPQS(0.015)PS(0.992)LAKPS(0.471)T(0.136)VS(0.147)S(0.125)GT(0.09)PT(0.032)LQQR	1.1746	0.668	0.741	0.974	1.256	2.11	1.683	cytoplasm					GO:0005622 intracellular; GO:0005623 cell; GO:0005737 cytoplasm; GO:0005739 mitochondrion; GO:0043226 organelle; GO:0043227 membrane-bounded organelle; GO:0043229 intracellular organelle; GO:0043231 intracellular membrane-bounded organelle;
A0A3Q1MGG8	1799	S	1.81497	0.00514046	Up	Uncharacterized protein OS=Bos taurus OX=9913 PE=4 SV=1	--	0.95029	0.00501734	69.229	2	VT(0.05)PS(0.95)LGQMSR	1.4953	0.901	0.7	0.858	1.348	1.714	1.401	cytoplasm					GO:0005622 intracellular; GO:0005623 cell; GO:0005737 cytoplasm; GO:0005739 mitochondrion; GO:0043226 organelle; GO:0043227 membrane-bounded organelle; GO:0043229 intracellular organelle; GO:0043231 intracellular membrane-bounded organelle;
A0A3Q1MLW0	182	S	1.23831	0.0240741	Up	Serine/threonine-protein phosphatase OS=Bos taurus OX=9913 GN=PPP1CC PE=3 SV=1	PPP1CC	1	9.59202e-36	159.98	3	IFCCHGGLS(1)PDLQS(1)MEQIR	0.56063	0.916	0.838	0.856	1.121	0.966	1.145	cytoplasm	K06269	PPP1C; serine/threonine-protein phosphatase PP1 catalytic subunit [EC:3.1.3.16]	map03015 mRNA surveillance pathway; map04022 cGMP-PKG signaling pathway; map04024 cAMP signaling pathway; map04114 Oocyte meiosis; map04218 Cellular senescence; map04261 Adrenergic signaling in cardiomyocytes; map04270 Vascular smooth muscle contraction; map04390 Hippo signaling pathway; map04510 Focal adhesion; map04611 Platelet activation; map04720 Long-term potentiation; map04728 Dopaminergic …	GO:0006464 cellular protein modification process; GO:0006470 protein dephosphorylation; GO:0006793 phosphorus metabolic process; GO:0006796 phosphate-containing compound metabolic process; GO:0006807 nitrogen compound metabolic process; GO:0007623 circadian rhythm; GO:0008152 metabolic process; GO:0009314 response to radiation; GO:0009416 response to light stimulus; GO:0009605 response to externa…	GO:0005622 intracellular; GO:0005623 cell; GO:0005634 nucleus; GO:0005730 nucleolus; GO:0005737 cytoplasm; GO:0005739 mitochondrion; GO:0005829 cytosol; GO:0008287 protein serine/threonine phosphatase complex; GO:0031974 membrane-enclosed lumen; GO:0031981 nuclear lumen; GO:0032991 protein-containing complex; GO:0043226 organelle; GO:0043227 membrane-bounded organelle; GO:0043228 non-membrane-bou…	GO:0003824 catalytic activity; GO:0004721 phosphoprotein phosphatase activity; GO:0004722 protein serine/threonine phosphatase activity; GO:0005488 binding; GO:0005515 protein binding; GO:0016787 hydrolase activity; GO:0016788 hydrolase activity, acting on ester bonds; GO:0016791 phosphatase activity; GO:0019899 enzyme binding; GO:0019900 kinase binding; GO:0019901 protein kinase binding; GO:0042…	PF00149	Calcineurin-like phosphoesterase	T	KOG0374	Serine/threonine specific protein phosphatase PP1, catalytic subunit
A0A3Q1MK11	746	S	1.48788	0.0249876	Up	Centrosome and spindle pole associated protein 1 OS=Bos taurus OX=9913 GN=CSPP1 PE=4 SV=1	CSPP1	0.749477	3.69473e-05	99.409	3	GNLISHMQS(0.125)QS(0.749)S(0.125)PFAR	2.0663	0.753	0.815	0.701	0.91	1.198	1.268	mitochondria	K16771	CSPP1; centrosome and spindle pole-associated protein 1		GO:0010564 regulation of cell cycle process; GO:0032465 regulation of cytokinesis; GO:0032467 positive regulation of cytokinesis; GO:0045787 positive regulation of cell cycle; GO:0048518 positive regulation of biological process; GO:0048522 positive regulation of cellular process; GO:0050789 regulation of biological process; GO:0050794 regulation of cellular process; GO:0051302 regulation of cell…	GO:0000922 spindle pole; GO:0005622 intracellular; GO:0005623 cell; GO:0005813 centrosome; GO:0005815 microtubule organizing center; GO:0005819 spindle; GO:0005856 cytoskeleton; GO:0015630 microtubule cytoskeleton; GO:0043226 organelle; GO:0043228 non-membrane-bounded organelle; GO:0043229 intracellular organelle; GO:0043232 intracellular non-membrane-bounded organelle;
A0A3Q1MLW0	317	S	1.53218	0.0169635	Up	Serine/threonine-protein phosphatase OS=Bos taurus OX=9913 GN=PPP1CC PE=3 SV=1	PPP1CC	0.872262	6.74843e-05	90.412	3	VT(0.128)S(0.872)GLNPSIQK	-0.37803	0.909	0.919	0.782	1.103	1.391	1.505	cytoplasm	K06269	PPP1C; serine/threonine-protein phosphatase PP1 catalytic subunit [EC:3.1.3.16]	map03015 mRNA surveillance pathway; map04022 cGMP-PKG signaling pathway; map04024 cAMP signaling pathway; map04114 Oocyte meiosis; map04218 Cellular senescence; map04261 Adrenergic signaling in cardiomyocytes; map04270 Vascular smooth muscle contraction; map04390 Hippo signaling pathway; map04510 Focal adhesion; map04611 Platelet activation; map04720 Long-term potentiation; map04728 Dopaminergic …	GO:0006464 cellular protein modification process; GO:0006470 protein dephosphorylation; GO:0006793 phosphorus metabolic process; GO:0006796 phosphate-containing compound metabolic process; GO:0006807 nitrogen compound metabolic process; GO:0007623 circadian rhythm; GO:0008152 metabolic process; GO:0009314 response to radiation; GO:0009416 response to light stimulus; GO:0009605 response to externa…	GO:0005622 intracellular; GO:0005623 cell; GO:0005634 nucleus; GO:0005730 nucleolus; GO:0005737 cytoplasm; GO:0005739 mitochondrion; GO:0005829 cytosol; GO:0008287 protein serine/threonine phosphatase complex; GO:0031974 membrane-enclosed lumen; GO:0031981 nuclear lumen; GO:0032991 protein-containing complex; GO:0043226 organelle; GO:0043227 membrane-bounded organelle; GO:0043228 non-membrane-bou…	GO:0003824 catalytic activity; GO:0004721 phosphoprotein phosphatase activity; GO:0004722 protein serine/threonine phosphatase activity; GO:0005488 binding; GO:0005515 protein binding; GO:0016787 hydrolase activity; GO:0016788 hydrolase activity, acting on ester bonds; GO:0016791 phosphatase activity; GO:0019899 enzyme binding; GO:0019900 kinase binding; GO:0019901 protein kinase binding; GO:0042…	PF00149	Calcineurin-like phosphoesterase	T	KOG0374	Serine/threonine specific protein phosphatase PP1, catalytic subunit
A0A3Q1MMD2	21	S	0.575803	0.0236316	Down	Anoctamin OS=Bos taurus OX=9913 GN=ANO5 PE=3 SV=1	ANO5	0.565747	3.77413e-05	94.389	3	LAT(0.034)ES(0.566)GS(0.4)ERGEAAAQENR	0.085922	1.424	1.371	1.875	0.695	0.969	1.025	plasma membrane	K19480	ANO5, GDD1, TMEM16E; anoctamin-5		GO:0006810 transport; GO:0006811 ion transport; GO:0006820 anion transport; GO:0006821 chloride transport; GO:0015698 inorganic anion transport; GO:0034220 ion transmembrane transport; GO:0051179 localization; GO:0051234 establishment of localization; GO:0055085 transmembrane transport; GO:0098656 anion transmembrane transport; GO:0098660 inorganic ion transmembrane transport; GO:0098661 inorgani…	GO:0005622 intracellular; GO:0005623 cell; GO:0005886 plasma membrane; GO:0016020 membrane; GO:0031982 vesicle; GO:0043226 organelle; GO:0043227 membrane-bounded organelle; GO:0071944 cell periphery;	GO:0005215 transporter activity; GO:0005216 ion channel activity; GO:0005229 intracellular calcium activated chloride channel activity; GO:0005253 anion channel activity; GO:0005254 chloride channel activity; GO:0008509 anion transmembrane transporter activity; GO:0015075 ion transmembrane transporter activity; GO:0015103 inorganic anion transmembrane transporter activity; GO:0015108 chloride tra…			S	KOG2514	Uncharacterized conserved protein
A0A3Q1MMD2	1106	S	0.438185	0.0360476	Down	Anoctamin OS=Bos taurus OX=9913 GN=ANO5 PE=3 SV=1	ANO5	0.839255	2.07635e-07	116.87	2	LNS(0.002)AS(0.32)S(0.839)T(0.839)DFAK	1.7152	1.348	1.632	2.31	0.478	0.846	0.994	plasma membrane	K19480	ANO5, GDD1, TMEM16E; anoctamin-5		GO:0006810 transport; GO:0006811 ion transport; GO:0006820 anion transport; GO:0006821 chloride transport; GO:0015698 inorganic anion transport; GO:0034220 ion transmembrane transport; GO:0051179 localization; GO:0051234 establishment of localization; GO:0055085 transmembrane transport; GO:0098656 anion transmembrane transport; GO:0098660 inorganic ion transmembrane transport; GO:0098661 inorgani…	GO:0005622 intracellular; GO:0005623 cell; GO:0005886 plasma membrane; GO:0016020 membrane; GO:0031982 vesicle; GO:0043226 organelle; GO:0043227 membrane-bounded organelle; GO:0071944 cell periphery;	GO:0005215 transporter activity; GO:0005216 ion channel activity; GO:0005229 intracellular calcium activated chloride channel activity; GO:0005253 anion channel activity; GO:0005254 chloride channel activity; GO:0008509 anion transmembrane transporter activity; GO:0015075 ion transmembrane transporter activity; GO:0015103 inorganic anion transmembrane transporter activity; GO:0015108 chloride tra…			S	KOG2514	Uncharacterized conserved protein
A0A3Q1MNS9	111	S	2.06597	0.00881022	Up	Theg spermatid protein like OS=Bos taurus OX=9913 GN=THEGL PE=4 SV=1	THEGL	1	6.02844e-09	111.77	3	EPHKS(1)QEIELLPR	0.539	0.954	0.728	0.607	1.678	1.718	1.333	nucleus
A0A3Q1MNS9	296	S	3.40436	0.0232845	Up	Theg spermatid protein like OS=Bos taurus OX=9913 GN=THEGL PE=4 SV=1	THEGL	1	0.00560023	73.499	3	ILRLS(1)IAK	-0.47303	0.423	0.675	0.69	1.086	2.857	2.144	nucleus
F1MYH5	259	S	0.798347	0.0450506	Down	A-kinase anchoring protein 4 OS=Bos taurus OX=9913 GN=AKAP4 PE=4 SV=1	AKAP4	1	2.87475e-72	183.81	3	S(1)AVS(1)KIAS(1)EMAHDAVEVTSAEMR	1.4995	1.178	1.114	1.338	0.875	1.064	0.959	cytoplasm	K16521	AKAP4; A-kinase anchor protein 4		GO:0000003 reproduction; GO:0006928 movement of cell or subcellular component; GO:0006996 organelle organization; GO:0007154 cell communication; GO:0007165 signal transduction; GO:0007166 cell surface receptor signaling pathway; GO:0007167 enzyme linked receptor protein signaling pathway; GO:0007178 transmembrane receptor protein serine/threonine kinase signaling pathway; GO:0007338 single fertil…	GO:0005622 intracellular; GO:0005623 cell; GO:0005737 cytoplasm; GO:0005856 cytoskeleton; GO:0005929 cilium; GO:0005952 cAMP-dependent protein kinase complex; GO:0030016 myofibril; GO:0030017 sarcomere; GO:0030018 Z disc; GO:0031514 motile cilium; GO:0031674 I band; GO:0032991 protein-containing complex; GO:0035686 sperm fibrous sheath; GO:0036126 sperm flagellum; GO:0042995 cell projection; GO:0…	GO:0005488 binding; GO:0005515 protein binding; GO:0051018 protein kinase A binding;
F1MYH5	735	S	1.32916	0.0461143	Up	A-kinase anchoring protein 4 OS=Bos taurus OX=9913 GN=AKAP4 PE=4 SV=1	AKAP4	0.766171	0	323.05	3	S(0.766)S(0.222)Y(0.001)EAGMS(0.004)QS(0.005)Y(0.001)QDSHGPEVIVNNQCS(0.032)T(0.148)S(0.213)S(0.606)LQK	-0.42662	0.925	0.708	0.925	1.184	1.19	1.026	cytoplasm	K16521	AKAP4; A-kinase anchor protein 4		GO:0000003 reproduction; GO:0006928 movement of cell or subcellular component; GO:0006996 organelle organization; GO:0007154 cell communication; GO:0007165 signal transduction; GO:0007166 cell surface receptor signaling pathway; GO:0007167 enzyme linked receptor protein signaling pathway; GO:0007178 transmembrane receptor protein serine/threonine kinase signaling pathway; GO:0007338 single fertil…	GO:0005622 intracellular; GO:0005623 cell; GO:0005737 cytoplasm; GO:0005856 cytoskeleton; GO:0005929 cilium; GO:0005952 cAMP-dependent protein kinase complex; GO:0030016 myofibril; GO:0030017 sarcomere; GO:0030018 Z disc; GO:0031514 motile cilium; GO:0031674 I band; GO:0032991 protein-containing complex; GO:0035686 sperm fibrous sheath; GO:0036126 sperm flagellum; GO:0042995 cell projection; GO:0…	GO:0005488 binding; GO:0005515 protein binding; GO:0051018 protein kinase A binding;
A0A3Q1MV57	1263	S	0.743033	0.0214785	Down	Coiled-coil domain containing 180 OS=Bos taurus OX=9913 GN=CCDC180 PE=4 SV=1	CCDC180	0.981318	0.000131865	89.831	2	DLS(0.005)IAS(0.981)AT(0.025)S(0.989)VAS(0.99)VT(0.01)R	-0.56003		1.379	1.384		1.072	0.981	nucleus	K23088	STRA6; vitamin A receptor/transporter (stra6) family protein
A0A3Q1MWD7	390	S	3.01763	0.012814	Up	Solute carrier family 16 member 7 OS=Bos taurus OX=9913 GN=SLC16A7 PE=4 SV=1	SLC16A7	0.99886	0.00468196	51.166	3	S(0.999)IHT(0.009)KES(0.484)QET(0.508)EPLK	1.3221	0.485	0.7	0.517	1.061	2.233	1.842	plasma membrane	K08184	SLC16A7; MFS transporter, MCT family, solute carrier family 16 (monocarboxylic acid transporters), member 7		GO:0006810 transport; GO:0006811 ion transport; GO:0006820 anion transport; GO:0006848 pyruvate transport; GO:0015711 organic anion transport; GO:0015718 monocarboxylic acid transport; GO:0015727 lactate transport; GO:0015849 organic acid transport; GO:0015850 organic hydroxy compound transport; GO:0034220 ion transmembrane transport; GO:0035873 lactate transmembrane transport; GO:0035879 plasma …	GO:0005622 intracellular; GO:0005623 cell; GO:0005737 cytoplasm; GO:0005886 plasma membrane; GO:0005887 integral component of plasma membrane; GO:0016020 membrane; GO:0016021 integral component of membrane; GO:0031224 intrinsic component of membrane; GO:0031226 intrinsic component of plasma membrane; GO:0071944 cell periphery;	GO:0005215 transporter activity; GO:0005342 organic acid transmembrane transporter activity; GO:0005477 pyruvate secondary active transmembrane transporter activity; GO:0008028 monocarboxylic acid transmembrane transporter activity; GO:0008509 anion transmembrane transporter activity; GO:0008514 organic anion transmembrane transporter activity; GO:0015075 ion transmembrane transporter activity; G…			G	KOG2504	Monocarboxylate transporter
A0A3Q1MWD7	396	S	1.84533	0.0196006	Up	Solute carrier family 16 member 7 OS=Bos taurus OX=9913 GN=SLC16A7 PE=4 SV=1	SLC16A7	0.880385	2.60402e-07	106.6	4	S(0.001)IHT(0.119)KES(0.88)QETEPLK	0.34289	0.69	0.92	0.64	1.144	1.709	1.299	plasma membrane	K08184	SLC16A7; MFS transporter, MCT family, solute carrier family 16 (monocarboxylic acid transporters), member 7		GO:0006810 transport; GO:0006811 ion transport; GO:0006820 anion transport; GO:0006848 pyruvate transport; GO:0015711 organic anion transport; GO:0015718 monocarboxylic acid transport; GO:0015727 lactate transport; GO:0015849 organic acid transport; GO:0015850 organic hydroxy compound transport; GO:0034220 ion transmembrane transport; GO:0035873 lactate transmembrane transport; GO:0035879 plasma …	GO:0005622 intracellular; GO:0005623 cell; GO:0005737 cytoplasm; GO:0005886 plasma membrane; GO:0005887 integral component of plasma membrane; GO:0016020 membrane; GO:0016021 integral component of membrane; GO:0031224 intrinsic component of membrane; GO:0031226 intrinsic component of plasma membrane; GO:0071944 cell periphery;	GO:0005215 transporter activity; GO:0005342 organic acid transmembrane transporter activity; GO:0005477 pyruvate secondary active transmembrane transporter activity; GO:0008028 monocarboxylic acid transmembrane transporter activity; GO:0008509 anion transmembrane transporter activity; GO:0008514 organic anion transmembrane transporter activity; GO:0015075 ion transmembrane transporter activity; G…			G	KOG2504	Monocarboxylate transporter
A0A3S5ZPB0	191	S	0.816327	0.0083272	Down	Fructose-bisphosphate aldolase OS=Bos taurus OX=9913 GN=ALDOC PE=1 SV=1	ALDOC	1	1.44973e-17	130.73	4	RLS(1)QIGVENTEENRR	0.33411	1.044	1.155	1.182	0.931	0.89	0.939	nucleus	K01623	ALDO; fructose-bisphosphate aldolase, class I [EC:4.1.2.13]	map00010 Glycolysis / Gluconeogenesis; map00030 Pentose phosphate pathway; map00051 Fructose and mannose metabolism; map01100 Metabolic pathways; map01200 Carbon metabolism; map01230 Biosynthesis of amino acids; map04066 HIF-1 signaling pathway	GO:0001666 response to hypoxia; GO:0001775 cell activation; GO:0002252 immune effector process; GO:0002263 cell activation involved in immune response; GO:0002274 myeloid leukocyte activation; GO:0002275 myeloid cell activation involved in immune response; GO:0002283 neutrophil activation involved in immune response; GO:0002366 leukocyte activation involved in immune response; GO:0002376 immune s…	GO:0005576 extracellular region; GO:0005622 intracellular; GO:0005623 cell; GO:0005737 cytoplasm; GO:0005829 cytosol; GO:0005856 cytoskeleton; GO:0012505 endomembrane system; GO:0030141 secretory granule; GO:0030424 axon; GO:0031410 cytoplasmic vesicle; GO:0031974 membrane-enclosed lumen; GO:0031982 vesicle; GO:0031983 vesicle lumen; GO:0034774 secretory granule lumen; GO:0042995 cell projection;…	GO:0003824 catalytic activity; GO:0004332 fructose-bisphosphate aldolase activity; GO:0005488 binding; GO:0005515 protein binding; GO:0008092 cytoskeletal protein binding; GO:0016829 lyase activity; GO:0016830 carbon-carbon lyase activity; GO:0016832 aldehyde-lyase activity;	PF00274	Fructose-bisphosphate aldolase class-I	G	KOG1557	Fructose-biphosphate aldolase
A0A3S5ZPN7	457	S	1.2099	0.0302976	Up	Coiled-coil domain containing 116 OS=Bos taurus OX=9913 GN=CCDC116 PE=4 SV=1	CCDC116	1	2.10105e-38	160.3	3	DQAVSLLVHKYS(1)FEK	-1.4936	0.992	0.842	0.953	1.176	1.138	1.058	nucleus					GO:0005622 intracellular; GO:0005623 cell; GO:0005813 centrosome; GO:0005815 microtubule organizing center; GO:0005856 cytoskeleton; GO:0015630 microtubule cytoskeleton; GO:0043226 organelle; GO:0043228 non-membrane-bounded organelle; GO:0043229 intracellular organelle; GO:0043232 intracellular non-membrane-bounded organelle;
Q2NL31	187	S	0.726019	0.0150225	Down	Methylthioribose-1-phosphate isomerase OS=Bos taurus OX=9913 GN=MRI1 PE=2 SV=1	MRI1	1	0.00850075	100.02	3	S(1)LHNLGR	0.38272	0.999	1.198	1.066	0.772	0.72	0.877	plasma membrane	K08963	mtnA; methylthioribose-1-phosphate isomerase [EC:5.3.1.23]	map00270 Cysteine and methionine metabolism; map01100 Metabolic pathways	GO:0000096 sulfur amino acid metabolic process; GO:0000097 sulfur amino acid biosynthetic process; GO:0006082 organic acid metabolic process; GO:0006520 cellular amino acid metabolic process; GO:0006555 methionine metabolic process; GO:0006790 sulfur compound metabolic process; GO:0006807 nitrogen compound metabolic process; GO:0008152 metabolic process; GO:0008652 cellular amino acid biosyntheti…	GO:0001650 fibrillar center; GO:0005622 intracellular; GO:0005623 cell; GO:0005634 nucleus; GO:0005654 nucleoplasm; GO:0005730 nucleolus; GO:0005737 cytoplasm; GO:0005829 cytosol; GO:0031974 membrane-enclosed lumen; GO:0031981 nuclear lumen; GO:0043226 organelle; GO:0043227 membrane-bounded organelle; GO:0043228 non-membrane-bounded organelle; GO:0043229 intracellular organelle; GO:0043231 intrac…	GO:0003824 catalytic activity; GO:0005488 binding; GO:0005515 protein binding; GO:0016853 isomerase activity; GO:0016860 intramolecular oxidoreductase activity; GO:0016861 intramolecular oxidoreductase activity, interconverting aldoses and ketoses; GO:0042802 identical protein binding; GO:0046523 S-methyl-5-thioribose-1-phosphate isomerase activity;			J	KOG1468	Predicted translation initiation factor related to eIF-2B alpha/beta/delta subunits (CIG2/IDI2)
P55206	120	S	2.05183	0.0256368	Up	C-type natriuretic peptide OS=Bos taurus OX=9913 GN=NPPC PE=2 SV=1	NPPC	0.841718	2.78023e-05	125.97	2	IGS(0.842)MS(0.158)GLGC	-0.33187	0.817	0.821	1.256	1.449	2.093	2.396	extracellular	K12336	NPPC; natriuretic peptide C	map04022 cGMP-PKG signaling pathway; map04270 Vascular smooth muscle contraction; map05418 Fluid shear stress and atherosclerosis	GO:0000003 reproduction; GO:0001501 skeletal system development; GO:0001666 response to hypoxia; GO:0002062 chondrocyte differentiation; GO:0002682 regulation of immune system process; GO:0002684 positive regulation of immune system process; GO:0002694 regulation of leukocyte activation; GO:0002696 positive regulation of leukocyte activation; GO:0002697 regulation of immune effector process; GO:0…	GO:0005576 extracellular region; GO:0005615 extracellular space; GO:0005622 intracellular; GO:0005623 cell; GO:0005737 cytoplasm; GO:0012505 endomembrane system; GO:0030141 secretory granule; GO:0031410 cytoplasmic vesicle; GO:0031982 vesicle; GO:0032991 protein-containing complex; GO:0043226 organelle; GO:0043227 membrane-bounded organelle; GO:0043229 intracellular organelle; GO:0097708 intracel…	GO:0005102 signaling receptor binding; GO:0005179 hormone activity; GO:0005184 neuropeptide hormone activity; GO:0005488 binding; GO:0005515 protein binding; GO:0030545 receptor regulator activity; GO:0042802 identical protein binding; GO:0042803 protein homodimerization activity; GO:0046983 protein dimerization activity; GO:0048018 receptor ligand activity; GO:0051427 hormone receptor binding; G…
A0JNJ3	365	S	0.629496	0.0273797	Down	Spartin OS=Bos taurus OX=9913 GN=SPART PE=2 SV=1	SPART	0.967626	0.0181134	67.334	2	EAS(0.968)GT(0.032)DVR	0.46809	1.515	1.578	1.05	0.904	0.872	0.832	nucleus	K19366	SPG20; spartin	map04144 Endocytosis	GO:0001558 regulation of cell growth; GO:0003008 system process; GO:0006355 regulation of transcription, DNA-templated; GO:0006357 regulation of transcription by RNA polymerase II; GO:0006996 organelle organization; GO:0007275 multicellular organism development; GO:0007399 nervous system development; GO:0008361 regulation of cell size; GO:0009838 abscission; GO:0009888 tissue development; GO:0009…	GO:0005622 intracellular; GO:0005623 cell; GO:0005737 cytoplasm; GO:0005739 mitochondrion; GO:0005740 mitochondrial envelope; GO:0005741 mitochondrial outer membrane; GO:0005811 lipid droplet; GO:0005829 cytosol; GO:0005886 plasma membrane; GO:0016020 membrane; GO:0019867 outer membrane; GO:0030496 midbody; GO:0031090 organelle membrane; GO:0031966 mitochondrial membrane; GO:0031967 organelle env…	GO:0005488 binding; GO:0005515 protein binding; GO:0019899 enzyme binding; GO:0031625 ubiquitin protein ligase binding; GO:0044389 ubiquitin-like protein ligase binding;			S	KOG2709	Uncharacterized conserved protein
A6QQS3	225	S	0.70489	0.0305707	Down	Protein chibby homolog 2 OS=Bos taurus OX=9913 GN=CBY2 PE=2 SV=2	CBY2	0.900934	0.000233191	86.772	3	DNAS(0.099)S(0.901)LEAMK	-0.63802	1.173	1.348	1.037	0.85	0.935	0.723	nucleus	K23403	SPERT; spermatid-associated protein			GO:0005622 intracellular; GO:0005623 cell; GO:0005737 cytoplasm; GO:0031410 cytoplasmic vesicle; GO:0031982 vesicle; GO:0043226 organelle; GO:0043227 membrane-bounded organelle; GO:0043229 intracellular organelle; GO:0097708 intracellular vesicle;	GO:0005488 binding; GO:0005515 protein binding; GO:0042802 identical protein binding;
A7YY24	291	S	0.539047	0.0207079	Down	IGBP1 protein OS=Bos taurus OX=9913 GN=IGBP1 PE=1 SV=1	IGBP1	0.877456	0.00744763	74.464	3	T(0.018)T(0.105)S(0.877)EFKR	0.31581	1.312	1.414	1.871	0.673	0.766	1.039	cytoplasm	K17606	IGBP1, TAP42; immunoglobulin-binding protein 1	map04136 Autophagy - other; map04140 Autophagy - animal	GO:0000122 negative regulation of transcription by RNA polymerase II; GO:0001932 regulation of protein phosphorylation; GO:0001933 negative regulation of protein phosphorylation; GO:0006355 regulation of transcription, DNA-templated; GO:0006357 regulation of transcription by RNA polymerase II; GO:0007154 cell communication; GO:0007165 signal transduction; GO:0009889 regulation of biosynthetic pro…	GO:0005622 intracellular; GO:0005623 cell; GO:0005737 cytoplasm; GO:0005829 cytosol; GO:0005856 cytoskeleton; GO:0005874 microtubule; GO:0015630 microtubule cytoskeleton; GO:0043226 organelle; GO:0043228 non-membrane-bounded organelle; GO:0043229 intracellular organelle; GO:0043232 intracellular non-membrane-bounded organelle; GO:0099080 supramolecular complex; GO:0099081 supramolecular polymer; …	GO:0005488 binding; GO:0005515 protein binding; GO:0019208 phosphatase regulator activity; GO:0019888 protein phosphatase regulator activity; GO:0019899 enzyme binding; GO:0019900 kinase binding; GO:0019901 protein kinase binding; GO:0019902 phosphatase binding; GO:0019903 protein phosphatase binding; GO:0019904 protein domain specific binding; GO:0030234 enzyme regulator activity; GO:0031434 mit…			T	KOG2830	Protein phosphatase 2A-associated protein
E1B7P6	142	S	0.597751	0.0254719	Down	EF-hand calcium binding domain 5 OS=Bos taurus OX=9913 GN=EFCAB5 PE=4 SV=3	EFCAB5	0.992561	7.90946e-35	143.48	4	HIYEDFDNVLLEMNT(0.504)LPS(0.504)EKHFS(0.993)K	0.1076	1.316	1.697	1.611	0.7	1.019	1.045	cytoplasm,nucleus
E1B7P6	146	S	0.526933	0.0139017	Down	EF-hand calcium binding domain 5 OS=Bos taurus OX=9913 GN=EFCAB5 PE=4 SV=3	EFCAB5	0.997658	1.04232e-34	143.48	4	HFS(0.905)KT(0.097)QS(0.998)K	-0.34761	1.434	1.864	1.733	0.666	0.95	1.035	cytoplasm,nucleus
E1B7P6	137	S	0.609799	0.027366	Down	EF-hand calcium binding domain 5 OS=Bos taurus OX=9913 GN=EFCAB5 PE=4 SV=3	EFCAB5	0.93428	1.04232e-34	143.48	4	HIYEDFDNVLLEMNT(0.066)LPS(0.934)EKHFS(0.964)KT(0.139)QS(0.898)K	0.95885	1.296	1.713	1.563	0.717	1.013	1.058	cytoplasm,nucleus
E1B7X2	694	S	0.704211	0.00861653	Down	Uncharacterized protein OS=Bos taurus OX=9913 GN=LOC616410 PE=3 SV=1	LOC616410	0.9847	3.22302e-54	175.99	2	QPPFSQEPLIS(0.015)S(0.985)EPTLSR	0.10866	1.302	1.239	1.401	0.935	1.022	0.819	nucleus									Z	KOG0676	Actin and related proteins
E1B7Z8	707	S	3.19436	0.0163551	Up	Solute carrier organic anion transporter family member OS=Bos taurus OX=9913 GN=SLCO6A1 PE=3 SV=3	SLCO6A1	1	5.47376e-75	213.05	3	NLPQENS(1)DVLATAVK	1.9535	0.607	0.496	0.811	1.21	2.762	2.142	plasma membrane	K14357	SLCO6A; solute carrier organic anion transporter family, member 6A		GO:0006810 transport; GO:0006811 ion transport; GO:0006820 anion transport; GO:0015711 organic anion transport; GO:0034220 ion transmembrane transport; GO:0043252 sodium-independent organic anion transport; GO:0051179 localization; GO:0051234 establishment of localization; GO:0055085 transmembrane transport; GO:0071702 organic substance transport; GO:0098656 anion transmembrane transport;	GO:0005623 cell; GO:0005886 plasma membrane; GO:0005887 integral component of plasma membrane; GO:0016020 membrane; GO:0016021 integral component of membrane; GO:0031224 intrinsic component of membrane; GO:0031226 intrinsic component of plasma membrane; GO:0071944 cell periphery;	GO:0005215 transporter activity; GO:0008509 anion transmembrane transporter activity; GO:0008514 organic anion transmembrane transporter activity; GO:0015075 ion transmembrane transporter activity; GO:0015291 secondary active transmembrane transporter activity; GO:0015347 sodium-independent organic anion transmembrane transporter activity; GO:0022804 active transmembrane transporter activity; GO:…	PF07648	Kazal-type serine protease inhibitor domain	Q	KOG3626	Organic anion transporter
E1B8W3	402	S	0.345142	0.0198842	Down	Armadillo repeat containing 4 OS=Bos taurus OX=9913 GN=ARMC4 PE=4 SV=3	ARMC4	0.857844	0.00247918	67.879	3	S(0.139)RS(0.858)S(0.003)VSPGR	-0.6128	1.7	2.268	2.073	0.364	0.927	0.794	cytoplasm				GO:0000226 microtubule cytoskeleton organization; GO:0001578 microtubule bundle formation; GO:0003341 cilium movement; GO:0003352 regulation of cilium movement; GO:0003356 regulation of cilium beat frequency; GO:0006928 movement of cell or subcellular component; GO:0006996 organelle organization; GO:0007010 cytoskeleton organization; GO:0007017 microtubule-based process; GO:0007018 microtubule-ba…	GO:0005622 intracellular; GO:0005623 cell; GO:0005634 nucleus; GO:0005737 cytoplasm; GO:0005856 cytoskeleton; GO:0005929 cilium; GO:0005930 axoneme; GO:0032838 plasma membrane bounded cell projection cytoplasm; GO:0042995 cell projection; GO:0043226 organelle; GO:0043227 membrane-bounded organelle; GO:0043228 non-membrane-bounded organelle; GO:0043229 intracellular organelle; GO:0043231 intracell…				S	KOG0167	FOG: Armadillo/beta-catenin-like repeats
E1B9G6	39	S	0.693826	0.00113842	Down	LRP2 binding protein OS=Bos taurus OX=9913 GN=LRP2BP PE=4 SV=2	LRP2BP	0.997931	2.16718e-05	89.507	4	EKT(0.002)DHYS(0.998)HANLVDK	-0.20734	1.476	1.382	1.499	0.936	1.046	1.041	mitochondria					GO:0005622 intracellular; GO:0005623 cell; GO:0005737 cytoplasm;				MOT	KOG1550	Extracellular protein SEL-1 and related proteins
E1B9G6	16	S	0.572176	0.0479581	Down	LRP2 binding protein OS=Bos taurus OX=9913 GN=LRP2BP PE=4 SV=2	LRP2BP	0.9549	2.86212e-22	144.97	2	NPS(0.27)YT(0.772)S(0.955)LS(0.003)HFAAK	0.84995	1.469	1.649	2.043	0.696	1.31	0.947	mitochondria					GO:0005622 intracellular; GO:0005623 cell; GO:0005737 cytoplasm;				MOT	KOG1550	Extracellular protein SEL-1 and related proteins
E1B9S6	324	S	0.48937	0.0120319	Down	WD repeat domain 78 OS=Bos taurus OX=9913 GN=WDR78 PE=4 SV=3	WDR78	0.995752	0.0038378	72.922	2	S(0.996)MIDS(0.003)S(0.001)SK	-1.4705	1.685	1.455	2.034	0.805	0.667	1.06	nucleus				GO:0002244 hematopoietic progenitor cell differentiation; GO:0002376 immune system process; GO:0002520 immune system development; GO:0003341 cilium movement; GO:0006928 movement of cell or subcellular component; GO:0007017 microtubule-based process; GO:0007018 microtubule-based movement; GO:0007275 multicellular organism development; GO:0009987 cellular process; GO:0030097 hemopoiesis; GO:0030154…	GO:0005622 intracellular; GO:0005623 cell; GO:0005737 cytoplasm; GO:0005856 cytoskeleton; GO:0005858 axonemal dynein complex; GO:0005875 microtubule associated complex; GO:0005929 cilium; GO:0005930 axoneme; GO:0015630 microtubule cytoskeleton; GO:0030286 dynein complex; GO:0032838 plasma membrane bounded cell projection cytoplasm; GO:0032991 protein-containing complex; GO:0042995 cell projection…	GO:0005488 binding; GO:0005515 protein binding; GO:0045503 dynein light chain binding; GO:0045504 dynein heavy chain binding;
E1BA36	984	S	0.50797	0.0205224	Down	Sperm associated antigen 17 OS=Bos taurus OX=9913 GN=SPAG17 PE=4 SV=3	SPAG17	1	0.00610076	50.897	4	VEKEDS(1)KIFK	2.3836	1.429	1.548	2.167	0.667	1.031	0.915	nucleus				GO:0000226 microtubule cytoskeleton organization; GO:0001578 microtubule bundle formation; GO:0003341 cilium movement; GO:0003351 epithelial cilium movement involved in extracellular fluid movement; GO:0006928 movement of cell or subcellular component; GO:0006996 organelle organization; GO:0007010 cytoskeleton organization; GO:0007017 microtubule-based process; GO:0007018 microtubule-based moveme…	GO:0005622 intracellular; GO:0005623 cell; GO:0005737 cytoplasm; GO:0005856 cytoskeleton; GO:0005929 cilium; GO:0005930 axoneme; GO:0032838 plasma membrane bounded cell projection cytoplasm; GO:0042995 cell projection; GO:0043226 organelle; GO:0043228 non-membrane-bounded organelle; GO:0043229 intracellular organelle; GO:0043232 intracellular non-membrane-bounded organelle; GO:0097014 ciliary pla…
E1BA36	920	S	1.56081	0.00425211	Up	Sperm associated antigen 17 OS=Bos taurus OX=9913 GN=SPAG17 PE=4 SV=3	SPAG17	0.998374	0.000357422	79.652	3	T(0.002)EIS(0.998)DQEKDKEK	-0.31061	0.603	0.687	0.741	1.102	1.108	0.96	nucleus				GO:0000226 microtubule cytoskeleton organization; GO:0001578 microtubule bundle formation; GO:0003341 cilium movement; GO:0003351 epithelial cilium movement involved in extracellular fluid movement; GO:0006928 movement of cell or subcellular component; GO:0006996 organelle organization; GO:0007010 cytoskeleton organization; GO:0007017 microtubule-based process; GO:0007018 microtubule-based moveme…	GO:0005622 intracellular; GO:0005623 cell; GO:0005737 cytoplasm; GO:0005856 cytoskeleton; GO:0005929 cilium; GO:0005930 axoneme; GO:0032838 plasma membrane bounded cell projection cytoplasm; GO:0042995 cell projection; GO:0043226 organelle; GO:0043228 non-membrane-bounded organelle; GO:0043229 intracellular organelle; GO:0043232 intracellular non-membrane-bounded organelle; GO:0097014 ciliary pla…
E1BA36	714	S	1.42689	0.00815784	Up	Sperm associated antigen 17 OS=Bos taurus OX=9913 GN=SPAG17 PE=4 SV=3	SPAG17	1	6.15405e-26	152.32	3	S(1)LDS(1)DNREPTEQER	1.0802	0.748	0.767	0.783	0.945	1.153	1.181	nucleus				GO:0000226 microtubule cytoskeleton organization; GO:0001578 microtubule bundle formation; GO:0003341 cilium movement; GO:0003351 epithelial cilium movement involved in extracellular fluid movement; GO:0006928 movement of cell or subcellular component; GO:0006996 organelle organization; GO:0007010 cytoskeleton organization; GO:0007017 microtubule-based process; GO:0007018 microtubule-based moveme…	GO:0005622 intracellular; GO:0005623 cell; GO:0005737 cytoplasm; GO:0005856 cytoskeleton; GO:0005929 cilium; GO:0005930 axoneme; GO:0032838 plasma membrane bounded cell projection cytoplasm; GO:0042995 cell projection; GO:0043226 organelle; GO:0043228 non-membrane-bounded organelle; GO:0043229 intracellular organelle; GO:0043232 intracellular non-membrane-bounded organelle; GO:0097014 ciliary pla…
E1BAJ3	147	S	0.323297	0.0291174	Down	Coiled-coil domain containing 40 OS=Bos taurus OX=9913 GN=CCDC40 PE=4 SV=2	CCDC40	0.97709	2.31868e-11	147.66	2	S(0.977)T(0.023)GMGFITTK	-0.87579	1.325	1.63	3.123	0.418	0.772	0.775	nucleus	K23730			GO:0000226 microtubule cytoskeleton organization; GO:0001578 microtubule bundle formation; GO:0001889 liver development; GO:0001947 heart looping; GO:0002009 morphogenesis of an epithelium; GO:0003007 heart morphogenesis; GO:0003143 embryonic heart tube morphogenesis; GO:0003341 cilium movement; GO:0003351 epithelial cilium movement involved in extracellular fluid movement; GO:0003352 regulation …	GO:0005622 intracellular; GO:0005623 cell; GO:0005737 cytoplasm; GO:0005856 cytoskeleton; GO:0005929 cilium; GO:0005930 axoneme; GO:0031514 motile cilium; GO:0032838 plasma membrane bounded cell projection cytoplasm; GO:0042995 cell projection; GO:0043226 organelle; GO:0043228 non-membrane-bounded organelle; GO:0043229 intracellular organelle; GO:0043232 intracellular non-membrane-bounded organel…
E1BAJ3	43	S	0.677949	0.0457588	Down	Coiled-coil domain containing 40 OS=Bos taurus OX=9913 GN=CCDC40 PE=4 SV=2	CCDC40	0.999947	5.30102e-35	159.76	3	SNDQRS(1)EEAEGATEHSER	0.93797	1.18	1.137	1.642	0.877	0.808	0.999	nucleus	K23730			GO:0000226 microtubule cytoskeleton organization; GO:0001578 microtubule bundle formation; GO:0001889 liver development; GO:0001947 heart looping; GO:0002009 morphogenesis of an epithelium; GO:0003007 heart morphogenesis; GO:0003143 embryonic heart tube morphogenesis; GO:0003341 cilium movement; GO:0003351 epithelial cilium movement involved in extracellular fluid movement; GO:0003352 regulation …	GO:0005622 intracellular; GO:0005623 cell; GO:0005737 cytoplasm; GO:0005856 cytoskeleton; GO:0005929 cilium; GO:0005930 axoneme; GO:0031514 motile cilium; GO:0032838 plasma membrane bounded cell projection cytoplasm; GO:0042995 cell projection; GO:0043226 organelle; GO:0043228 non-membrane-bounded organelle; GO:0043229 intracellular organelle; GO:0043232 intracellular non-membrane-bounded organel…
E1BAV1	59	S	0.754244	0.0412007	Down	Leucine rich repeats and guanylate kinase domain containing OS=Bos taurus OX=9913 GN=LRGUK PE=4 SV=2	LRGUK	1	6.66095e-31	174.59	3	AS(1)S(1)YLLQHLIHR	0.090953	1.104	1.327	1.516	1.004	0.98	0.993	nucleus				GO:0000003 reproduction; GO:0000226 microtubule cytoskeleton organization; GO:0001578 microtubule bundle formation; GO:0006996 organelle organization; GO:0007010 cytoskeleton organization; GO:0007017 microtubule-based process; GO:0007276 gamete generation; GO:0007283 spermatogenesis; GO:0009987 cellular process; GO:0016043 cellular component organization; GO:0019953 sexual reproduction; GO:002241…	GO:0001669 acrosomal vesicle; GO:0002177 manchette; GO:0005622 intracellular; GO:0005623 cell; GO:0005737 cytoplasm; GO:0005856 cytoskeleton; GO:0012505 endomembrane system; GO:0015630 microtubule cytoskeleton; GO:0030141 secretory granule; GO:0031410 cytoplasmic vesicle; GO:0031982 vesicle; GO:0043226 organelle; GO:0043227 membrane-bounded organelle; GO:0043228 non-membrane-bounded organelle; GO…		PF00625	Guanylate kinase	FT	KOG0707	Guanylate kinase
E1BAV1	60	S	0.754244	0.0412007	Down	Leucine rich repeats and guanylate kinase domain containing OS=Bos taurus OX=9913 GN=LRGUK PE=4 SV=2	LRGUK	1	6.66095e-31	174.59	3	AS(1)S(1)YLLQHLIHR	0.090953	1.104	1.327	1.516	1.004	0.98	0.993	nucleus				GO:0000003 reproduction; GO:0000226 microtubule cytoskeleton organization; GO:0001578 microtubule bundle formation; GO:0006996 organelle organization; GO:0007010 cytoskeleton organization; GO:0007017 microtubule-based process; GO:0007276 gamete generation; GO:0007283 spermatogenesis; GO:0009987 cellular process; GO:0016043 cellular component organization; GO:0019953 sexual reproduction; GO:002241…	GO:0001669 acrosomal vesicle; GO:0002177 manchette; GO:0005622 intracellular; GO:0005623 cell; GO:0005737 cytoplasm; GO:0005856 cytoskeleton; GO:0012505 endomembrane system; GO:0015630 microtubule cytoskeleton; GO:0030141 secretory granule; GO:0031410 cytoplasmic vesicle; GO:0031982 vesicle; GO:0043226 organelle; GO:0043227 membrane-bounded organelle; GO:0043228 non-membrane-bounded organelle; GO…		PF00625	Guanylate kinase	FT	KOG0707	Guanylate kinase
E1BCC0	345	S	0.619093	0.0313923	Down	Family with sequence similarity 186 member A OS=Bos taurus OX=9913 GN=FAM186A PE=4 SV=3	FAM186A	0.900043	0.0100966	89.9	2	S(0.9)LT(0.097)CIQS(0.003)R	0.46371	1.536	1.15	1.504	1.063	0.715	0.816	cytoplasm
E1BCV4	624	S	0.723495	0.0380843	Down	Nucleoporin 98 OS=Bos taurus OX=9913 GN=NUP98 PE=4 SV=2	NUP98	0.89939	6.19231e-44	161.47	3	DS(0.001)EDLAS(0.094)PS(0.899)DY(0.006)PENGER	1.5749	1.004	1.128	1.141	0.751	0.671	0.946	nucleus	K14297	NUP98, ADAR2, NUP116; nuclear pore complex protein Nup98-Nup96	map03013 RNA transport; map05164 Influenza A				PF12110	Nuclear protein 96	UY	KOG0845	Nuclear pore complex, Nup98 component (sc Nup145/Nup100/Nup116)
E1BD87	136	S	0.689445	0.0439871	Down	Family with sequence similarity 170 member A OS=Bos taurus OX=9913 GN=FAM170A PE=4 SV=3	FAM170A	1	1.60072e-05	93.876	3	NLLS(1)DS(1)EPS(1)GEEREHEER	-0.12464	1.292		1.503	0.989		0.938	nucleus				GO:0006139 nucleobase-containing compound metabolic process; GO:0006351 transcription, DNA-templated; GO:0006355 regulation of transcription, DNA-templated; GO:0006366 transcription by RNA polymerase II; GO:0006725 cellular aromatic compound metabolic process; GO:0006807 nitrogen compound metabolic process; GO:0008152 metabolic process; GO:0009058 biosynthetic process; GO:0009059 macromolecule bi…	GO:0005622 intracellular; GO:0005623 cell; GO:0005634 nucleus; GO:0043226 organelle; GO:0043227 membrane-bounded organelle; GO:0043229 intracellular organelle; GO:0043231 intracellular membrane-bounded organelle;	GO:0003676 nucleic acid binding; GO:0003677 DNA binding; GO:0005488 binding; GO:0097159 organic cyclic compound binding; GO:1901363 heterocyclic compound binding;
E1BD87	138	S	0.689445	0.0439871	Down	Family with sequence similarity 170 member A OS=Bos taurus OX=9913 GN=FAM170A PE=4 SV=3	FAM170A	1	1.60072e-05	93.876	3	NLLS(1)DS(1)EPS(1)GEEREHEER	-0.12464	1.292		1.503	0.989		0.938	nucleus				GO:0006139 nucleobase-containing compound metabolic process; GO:0006351 transcription, DNA-templated; GO:0006355 regulation of transcription, DNA-templated; GO:0006366 transcription by RNA polymerase II; GO:0006725 cellular aromatic compound metabolic process; GO:0006807 nitrogen compound metabolic process; GO:0008152 metabolic process; GO:0009058 biosynthetic process; GO:0009059 macromolecule bi…	GO:0005622 intracellular; GO:0005623 cell; GO:0005634 nucleus; GO:0043226 organelle; GO:0043227 membrane-bounded organelle; GO:0043229 intracellular organelle; GO:0043231 intracellular membrane-bounded organelle;	GO:0003676 nucleic acid binding; GO:0003677 DNA binding; GO:0005488 binding; GO:0097159 organic cyclic compound binding; GO:1901363 heterocyclic compound binding;
E1BD87	141	S	0.689445	0.0439871	Down	Family with sequence similarity 170 member A OS=Bos taurus OX=9913 GN=FAM170A PE=4 SV=3	FAM170A	1	1.60072e-05	93.876	3	NLLS(1)DS(1)EPS(1)GEEREHEER	-0.12464	1.292		1.503	0.989		0.938	nucleus				GO:0006139 nucleobase-containing compound metabolic process; GO:0006351 transcription, DNA-templated; GO:0006355 regulation of transcription, DNA-templated; GO:0006366 transcription by RNA polymerase II; GO:0006725 cellular aromatic compound metabolic process; GO:0006807 nitrogen compound metabolic process; GO:0008152 metabolic process; GO:0009058 biosynthetic process; GO:0009059 macromolecule bi…	GO:0005622 intracellular; GO:0005623 cell; GO:0005634 nucleus; GO:0043226 organelle; GO:0043227 membrane-bounded organelle; GO:0043229 intracellular organelle; GO:0043231 intracellular membrane-bounded organelle;	GO:0003676 nucleic acid binding; GO:0003677 DNA binding; GO:0005488 binding; GO:0097159 organic cyclic compound binding; GO:1901363 heterocyclic compound binding;
E1BEA6	488	S	0.60267	0.0121005	Down	C2 calcium dependent domain containing 6 OS=Bos taurus OX=9913 GN=C2CD6 PE=4 SV=2	C2CD6	0.999998	0.00413392	81.92	3	DRYPS(1)LLK	-0.91175	1.306	1.78	1.633	0.825	1.04	0.979	nucleus
E1BEA6	34	S	0.706324	0.0134441	Down	C2 calcium dependent domain containing 6 OS=Bos taurus OX=9913 GN=C2CD6 PE=4 SV=2	C2CD6	0.831493	9.07292e-20	159.04	2	IS(0.831)QT(0.169)NLENMQAR	-0.09983	1.304	1.456	1.367	0.856	1.115	0.944	nucleus
E1BEA6	597	S	0.688164	0.0268311	Down	C2 calcium dependent domain containing 6 OS=Bos taurus OX=9913 GN=C2CD6 PE=4 SV=2	C2CD6	0.999965	1.9979e-05	69.957	4	NILS(1)AEIIEHEDQDPPY(0.015)PT(0.416)HS(0.57)K	-1.201	1.235	1.153	1.473	0.784	1.031	0.842	nucleus
E1BEA6	614	S	0.688164	0.0268311	Down	C2 calcium dependent domain containing 6 OS=Bos taurus OX=9913 GN=C2CD6 PE=4 SV=2	C2CD6	0.569586	1.9979e-05	69.957	4	NILS(1)AEIIEHEDQDPPY(0.015)PT(0.416)HS(0.57)K	-1.201	1.235	1.153	1.473	0.784	1.031	0.842	nucleus
E1BLA2	556	S	1.55566	0.000748023	Up	Translin associated factor X interacting protein 1 OS=Bos taurus OX=9913 GN=TSNAXIP1 PE=4 SV=3	TSNAXIP1	1	0.00215412	121.02	2	RKES(1)VYIK	-1.0585	0.727	0.623	0.689	1.042	1.04	1.09	cytoplasm					GO:0005622 intracellular; GO:0005623 cell; GO:0005737 cytoplasm;
E1BMY4	1038	S	1.83678	0.00598053	Up	Cilia and flagella associated protein 74 OS=Bos taurus OX=9913 GN=CFAP74 PE=4 SV=3	CFAP74	0.981743	4.93982e-12	145.1	2	AS(0.982)AS(0.018)QPPELQK	-0.37556	0.738	0.87	0.855	1.306	1.403	1.815	nucleus
E1BNS6	40	S	0.686567	0.0279992	Down	Sperm associated antigen 8 OS=Bos taurus OX=9913 GN=SPAG8 PE=4 SV=3	SPAG8	0.996431	2.06699e-35	158.5	3	S(0.996)ALVAAT(0.004)AAASAAATAASTAR	-1.8624	1.153	1.123	1.476	0.898	0.931	0.747	nucleus				GO:0006355 regulation of transcription, DNA-templated; GO:0006357 regulation of transcription by RNA polymerase II; GO:0009889 regulation of biosynthetic process; GO:0009891 positive regulation of biosynthetic process; GO:0009893 positive regulation of metabolic process; GO:0010468 regulation of gene expression; GO:0010556 regulation of macromolecule biosynthetic process; GO:0010557 positive regu…	GO:0001669 acrosomal vesicle; GO:0005622 intracellular; GO:0005623 cell; GO:0005634 nucleus; GO:0005737 cytoplasm; GO:0012505 endomembrane system; GO:0016020 membrane; GO:0030141 secretory granule; GO:0031410 cytoplasmic vesicle; GO:0031982 vesicle; GO:0043226 organelle; GO:0043227 membrane-bounded organelle; GO:0043229 intracellular organelle; GO:0043231 intracellular membrane-bounded organelle;…
E1BP40	364	S	1.32833	0.0184624	Up	Cilia and flagella associated protein 61 OS=Bos taurus OX=9913 GN=CFAP61 PE=4 SV=3	CFAP61	0.873705	2.66584e-71	190.37	3	S(0.123)S(0.874)LS(0.003)VSLPEDTSSFRPIYK	-0.23628	0.737	0.683	0.843	0.989	0.936	1.081	cytoplasm				GO:0003341 cilium movement; GO:0006928 movement of cell or subcellular component; GO:0006996 organelle organization; GO:0007017 microtubule-based process; GO:0007018 microtubule-based movement; GO:0009987 cellular process; GO:0016043 cellular component organization; GO:0030030 cell projection organization; GO:0044782 cilium organization; GO:0071840 cellular component organization or biogenesis; G…	GO:0005622 intracellular; GO:0005623 cell; GO:0005737 cytoplasm; GO:0005856 cytoskeleton; GO:0005929 cilium; GO:0005930 axoneme; GO:0031514 motile cilium; GO:0032838 plasma membrane bounded cell projection cytoplasm; GO:0042995 cell projection; GO:0043226 organelle; GO:0043228 non-membrane-bounded organelle; GO:0043229 intracellular organelle; GO:0043232 intracellular non-membrane-bounded organel…
E1BP40	366	S	1.26433	0.0376462	Up	Cilia and flagella associated protein 61 OS=Bos taurus OX=9913 GN=CFAP61 PE=4 SV=3	CFAP61	0.999894	1.08353e-33	149.74	3	S(0.449)S(0.551)LS(1)VS(1)LPEDTSSFRPIYK	0.34718	0.776	0.742	0.907	0.993	0.955	1.118	cytoplasm				GO:0003341 cilium movement; GO:0006928 movement of cell or subcellular component; GO:0006996 organelle organization; GO:0007017 microtubule-based process; GO:0007018 microtubule-based movement; GO:0009987 cellular process; GO:0016043 cellular component organization; GO:0030030 cell projection organization; GO:0044782 cilium organization; GO:0071840 cellular component organization or biogenesis; G…	GO:0005622 intracellular; GO:0005623 cell; GO:0005737 cytoplasm; GO:0005856 cytoskeleton; GO:0005929 cilium; GO:0005930 axoneme; GO:0031514 motile cilium; GO:0032838 plasma membrane bounded cell projection cytoplasm; GO:0042995 cell projection; GO:0043226 organelle; GO:0043228 non-membrane-bounded organelle; GO:0043229 intracellular organelle; GO:0043232 intracellular non-membrane-bounded organel…
E1BPT0	58	S	0.349406	0.0123476	Down	Leucine rich repeats and death domain containing 1 OS=Bos taurus OX=9913 GN=LRRD1 PE=4 SV=1	LRRD1	0.993517	2.7842e-125	215.82	4	EDSDETSSNQIYETHPS(0.994)KNT(0.006)LASSSGSK	0.50383	1.787	1.37	2.816	0.57	0.699	0.818	nucleus				GO:0007154 cell communication; GO:0007163 establishment or maintenance of cell polarity; GO:0007165 signal transduction; GO:0009987 cellular process; GO:0023052 signaling; GO:0030011 maintenance of cell polarity; GO:0035088 establishment or maintenance of apical/basal cell polarity; GO:0035090 maintenance of apical/basal cell polarity; GO:0045197 establishment or maintenance of epithelial cell ap…	GO:0005622 intracellular; GO:0005623 cell; GO:0005737 cytoplasm; GO:0005886 plasma membrane; GO:0016020 membrane; GO:0016323 basolateral plasma membrane; GO:0071944 cell periphery; GO:0098590 plasma membrane region;				S	KOG0619	FOG: Leucine rich repeat
E1BPT0	8	S	2.96841	0.0266238	Up	Leucine rich repeats and death domain containing 1 OS=Bos taurus OX=9913 GN=LRRD1 PE=4 SV=1	LRRD1	0.5	7.43529e-18	135.18	3	KRT(0.5)S(0.5)EELEDIISR	0.33752	0.282	0.542	0.474	0.78	1.782	1.291	nucleus				GO:0007154 cell communication; GO:0007163 establishment or maintenance of cell polarity; GO:0007165 signal transduction; GO:0009987 cellular process; GO:0023052 signaling; GO:0030011 maintenance of cell polarity; GO:0035088 establishment or maintenance of apical/basal cell polarity; GO:0035090 maintenance of apical/basal cell polarity; GO:0045197 establishment or maintenance of epithelial cell ap…	GO:0005622 intracellular; GO:0005623 cell; GO:0005737 cytoplasm; GO:0005886 plasma membrane; GO:0016020 membrane; GO:0016323 basolateral plasma membrane; GO:0071944 cell periphery; GO:0098590 plasma membrane region;				S	KOG0619	FOG: Leucine rich repeat
E1BPT0	79	S	2.077	0.0313464	Up	Leucine rich repeats and death domain containing 1 OS=Bos taurus OX=9913 GN=LRRD1 PE=4 SV=1	LRRD1	0.999965	3.17745e-96	221.6	4	KS(1)LQFSETITTYDSLQSK	1.3585	0.502	0.595	0.864	0.987	1.699	1.387	nucleus				GO:0007154 cell communication; GO:0007163 establishment or maintenance of cell polarity; GO:0007165 signal transduction; GO:0009987 cellular process; GO:0023052 signaling; GO:0030011 maintenance of cell polarity; GO:0035088 establishment or maintenance of apical/basal cell polarity; GO:0035090 maintenance of apical/basal cell polarity; GO:0045197 establishment or maintenance of epithelial cell ap…	GO:0005622 intracellular; GO:0005623 cell; GO:0005737 cytoplasm; GO:0005886 plasma membrane; GO:0016020 membrane; GO:0016323 basolateral plasma membrane; GO:0071944 cell periphery; GO:0098590 plasma membrane region;				S	KOG0619	FOG: Leucine rich repeat
E1BPT0	83	S	2.3159	0.00688328	Up	Leucine rich repeats and death domain containing 1 OS=Bos taurus OX=9913 GN=LRRD1 PE=4 SV=1	LRRD1	0.675968	1.6867e-141	253.18	3	KS(0.135)LQFS(0.676)ET(0.189)ITTYDSLQSK	1.7763	0.495	0.648	0.731	1.131	1.591	1.618	nucleus				GO:0007154 cell communication; GO:0007163 establishment or maintenance of cell polarity; GO:0007165 signal transduction; GO:0009987 cellular process; GO:0023052 signaling; GO:0030011 maintenance of cell polarity; GO:0035088 establishment or maintenance of apical/basal cell polarity; GO:0035090 maintenance of apical/basal cell polarity; GO:0045197 establishment or maintenance of epithelial cell ap…	GO:0005622 intracellular; GO:0005623 cell; GO:0005737 cytoplasm; GO:0005886 plasma membrane; GO:0016020 membrane; GO:0016323 basolateral plasma membrane; GO:0071944 cell periphery; GO:0098590 plasma membrane region;				S	KOG0619	FOG: Leucine rich repeat
E1BPT0	24	S	3.12315	0.0271083	Up	Leucine rich repeats and death domain containing 1 OS=Bos taurus OX=9913 GN=LRRD1 PE=4 SV=1	LRRD1	0.780537	0.000222257	85.28	3	S(0.781)RS(0.219)VEESGLTK	0.11103	0.274	0.505	0.707	0.992	1.767	1.882	nucleus				GO:0007154 cell communication; GO:0007163 establishment or maintenance of cell polarity; GO:0007165 signal transduction; GO:0009987 cellular process; GO:0023052 signaling; GO:0030011 maintenance of cell polarity; GO:0035088 establishment or maintenance of apical/basal cell polarity; GO:0035090 maintenance of apical/basal cell polarity; GO:0045197 establishment or maintenance of epithelial cell ap…	GO:0005622 intracellular; GO:0005623 cell; GO:0005737 cytoplasm; GO:0005886 plasma membrane; GO:0016020 membrane; GO:0016323 basolateral plasma membrane; GO:0071944 cell periphery; GO:0098590 plasma membrane region;				S	KOG0619	FOG: Leucine rich repeat
E1BPT0	26	S	3.25035	0.0190127	Up	Leucine rich repeats and death domain containing 1 OS=Bos taurus OX=9913 GN=LRRD1 PE=4 SV=1	LRRD1	0.942086	0.000222257	85.28	2	S(0.058)RS(0.942)VEESGLTK	-0.51865	0.281	0.515	0.642	1.025	1.694	1.955	nucleus				GO:0007154 cell communication; GO:0007163 establishment or maintenance of cell polarity; GO:0007165 signal transduction; GO:0009987 cellular process; GO:0023052 signaling; GO:0030011 maintenance of cell polarity; GO:0035088 establishment or maintenance of apical/basal cell polarity; GO:0035090 maintenance of apical/basal cell polarity; GO:0045197 establishment or maintenance of epithelial cell ap…	GO:0005622 intracellular; GO:0005623 cell; GO:0005737 cytoplasm; GO:0005886 plasma membrane; GO:0016020 membrane; GO:0016323 basolateral plasma membrane; GO:0071944 cell periphery; GO:0098590 plasma membrane region;				S	KOG0619	FOG: Leucine rich repeat
E1BPV0	632	S	0.729387	0.047319	Down	Armadillo repeat containing 3 OS=Bos taurus OX=9913 GN=ARMC3 PE=4 SV=3	ARMC3	0.82409	0.000976543	93.839	2	SIS(0.139)S(0.824)S(0.035)S(0.031)S(0.971)LR	-0.36461	1.108	1.182	1.494	0.838	0.89	1.032	cytoplasm					GO:0005622 intracellular; GO:0005623 cell; GO:0005634 nucleus; GO:0005737 cytoplasm; GO:0043226 organelle; GO:0043227 membrane-bounded organelle; GO:0043229 intracellular organelle; GO:0043231 intracellular membrane-bounded organelle;				S	KOG0167	FOG: Armadillo/beta-catenin-like repeats
E1BPV0	635	S	0.729387	0.047319	Down	Armadillo repeat containing 3 OS=Bos taurus OX=9913 GN=ARMC3 PE=4 SV=3	ARMC3	0.970646	0.000976543	93.839	2	SIS(0.139)S(0.824)S(0.035)S(0.031)S(0.971)LR	-0.36461	1.108	1.182	1.494	0.838	0.89	1.032	cytoplasm					GO:0005622 intracellular; GO:0005623 cell; GO:0005634 nucleus; GO:0005737 cytoplasm; GO:0043226 organelle; GO:0043227 membrane-bounded organelle; GO:0043229 intracellular organelle; GO:0043231 intracellular membrane-bounded organelle;				S	KOG0167	FOG: Armadillo/beta-catenin-like repeats
F1MB15	309	S	0.513278	0.00791911	Down	Fibrous sheath interacting protein 2 OS=Bos taurus OX=9913 GN=FSIP2 PE=4 SV=3	FSIP2	1	0.0112337	45.433	2	MQES(1)GIKK	-0.26883	1.764	1.418	1.638	0.657	0.815	1.002	cytoplasm					GO:0005622 intracellular; GO:0005623 cell; GO:0005737 cytoplasm; GO:0005739 mitochondrion; GO:0005929 cilium; GO:0031514 motile cilium; GO:0042995 cell projection; GO:0043226 organelle; GO:0043227 membrane-bounded organelle; GO:0043229 intracellular organelle; GO:0043231 intracellular membrane-bounded organelle; GO:0120025 plasma membrane bounded cell projection;
F1MB15	4462	S	0.527379	0.0137071	Down	Fibrous sheath interacting protein 2 OS=Bos taurus OX=9913 GN=FSIP2 PE=4 SV=3	FSIP2	0.599802	1.3444e-48	163.49	3	NILNSESQELVEPS(0.007)VT(0.132)S(0.6)S(0.262)NDVLIDR	0.89123	1.54	0.935	1.287	0.69	0.652	0.642	cytoplasm					GO:0005622 intracellular; GO:0005623 cell; GO:0005737 cytoplasm; GO:0005739 mitochondrion; GO:0005929 cilium; GO:0031514 motile cilium; GO:0042995 cell projection; GO:0043226 organelle; GO:0043227 membrane-bounded organelle; GO:0043229 intracellular organelle; GO:0043231 intracellular membrane-bounded organelle; GO:0120025 plasma membrane bounded cell projection;
F1MB15	4976	S	0.795019	0.0437908	Down	Fibrous sheath interacting protein 2 OS=Bos taurus OX=9913 GN=FSIP2 PE=4 SV=3	FSIP2	0.811958	4.88646e-08	109.32	3	SLISGELIS(0.812)S(0.185)S(0.003)SSSPQADK	1.9302	1.116	1.202	1.336	0.894	1.085	0.926	cytoplasm					GO:0005622 intracellular; GO:0005623 cell; GO:0005737 cytoplasm; GO:0005739 mitochondrion; GO:0005929 cilium; GO:0031514 motile cilium; GO:0042995 cell projection; GO:0043226 organelle; GO:0043227 membrane-bounded organelle; GO:0043229 intracellular organelle; GO:0043231 intracellular membrane-bounded organelle; GO:0120025 plasma membrane bounded cell projection;
F1MBQ1	349	S	1.9611	0.0193372	Up	Serine/threonine-protein phosphatase with EF-hands OS=Bos taurus OX=9913 GN=PPEF1 PE=3 SV=2	PPEF1	0.999759	7.02241e-15	152.11	2	T(0.015)S(0.985)GS(1)FSEQLTK	0.76523	0.708	0.649	0.828	1.027	1.735	1.523	nucleus	K13807	PPEF, PPP7C; serine/threonine-protein phosphatase with EF-hands [EC:3.1.3.16]	map04745 Phototransduction - fly	GO:0006464 cellular protein modification process; GO:0006470 protein dephosphorylation; GO:0006793 phosphorus metabolic process; GO:0006796 phosphate-containing compound metabolic process; GO:0006807 nitrogen compound metabolic process; GO:0008152 metabolic process; GO:0008277 regulation of G protein-coupled receptor signaling pathway; GO:0009966 regulation of signal transduction; GO:0009987 cell…	GO:0005622 intracellular; GO:0005623 cell; GO:0005737 cytoplasm; GO:0005829 cytosol;	GO:0003824 catalytic activity; GO:0004721 phosphoprotein phosphatase activity; GO:0004722 protein serine/threonine phosphatase activity; GO:0016787 hydrolase activity; GO:0016788 hydrolase activity, acting on ester bonds; GO:0016791 phosphatase activity; GO:0042578 phosphoric ester hydrolase activity; GO:0140096 catalytic activity, acting on a protein;	PF00149; PF13499	Calcineurin-like phosphoesterase; EF-hand domain pair	T	KOG0377	Protein serine/threonine phosphatase RDGC/PPEF, contains STphosphatase and EF-hand domains
F1MEN5	141	S	0.490356	0.0482333	Down	Lymphocyte expansion molecule OS=Bos taurus OX=9913 GN=LEXM PE=4 SV=3	LEXM	0.999979	0.00411446	71.221	3	ETCFS(1)NEK	-0.36583	1.233	1.442	2.613	0.784	0.865	0.944	nucleus									I	KOG4087	Phospholipase A2
F1MFB9	31	S	0.446405	0.0279439	Down	Solute carrier family 6 member 16 OS=Bos taurus OX=9913 GN=SLC6A16 PE=4 SV=3	SLC6A16	0.884529	9.73143e-18	120.32	3	VGAAPESLPEITTDAQAS(0.885)GT(0.313)S(0.803)LAK	-0.74199	1.643	1.678	1.95	0.465	0.791	1.097	plasma membrane	K05048	SLC6A15S; solute carrier family 6 (neurotransmitter transporter, amino acid/orphan) member 15/16/17/18/20		GO:0003333 amino acid transmembrane transport; GO:0006810 transport; GO:0006811 ion transport; GO:0006820 anion transport; GO:0006836 neurotransmitter transport; GO:0006865 amino acid transport; GO:0015711 organic anion transport; GO:0015849 organic acid transport; GO:0034220 ion transmembrane transport; GO:0046942 carboxylic acid transport; GO:0051179 localization; GO:0051234 establishment of lo…	GO:0005622 intracellular; GO:0005623 cell; GO:0005886 plasma membrane; GO:0005887 integral component of plasma membrane; GO:0016020 membrane; GO:0016021 integral component of membrane; GO:0031224 intrinsic component of membrane; GO:0031226 intrinsic component of plasma membrane; GO:0071944 cell periphery;	GO:0005215 transporter activity; GO:0005326 neurotransmitter transmembrane transporter activity; GO:0005342 organic acid transmembrane transporter activity; GO:0008509 anion transmembrane transporter activity; GO:0008514 organic anion transmembrane transporter activity; GO:0015075 ion transmembrane transporter activity; GO:0015171 amino acid transmembrane transporter activity; GO:0015318 inorgani…			T	KOG3659	Sodium-neurotransmitter symporter
F1MFB9	34	S	0.446405	0.0279439	Down	Solute carrier family 6 member 16 OS=Bos taurus OX=9913 GN=SLC6A16 PE=4 SV=3	SLC6A16	0.802549	9.73143e-18	120.32	3	VGAAPESLPEITTDAQAS(0.885)GT(0.313)S(0.803)LAK	-0.74199	1.643	1.678	1.95	0.465	0.791	1.097	plasma membrane	K05048	SLC6A15S; solute carrier family 6 (neurotransmitter transporter, amino acid/orphan) member 15/16/17/18/20		GO:0003333 amino acid transmembrane transport; GO:0006810 transport; GO:0006811 ion transport; GO:0006820 anion transport; GO:0006836 neurotransmitter transport; GO:0006865 amino acid transport; GO:0015711 organic anion transport; GO:0015849 organic acid transport; GO:0034220 ion transmembrane transport; GO:0046942 carboxylic acid transport; GO:0051179 localization; GO:0051234 establishment of lo…	GO:0005622 intracellular; GO:0005623 cell; GO:0005886 plasma membrane; GO:0005887 integral component of plasma membrane; GO:0016020 membrane; GO:0016021 integral component of membrane; GO:0031224 intrinsic component of membrane; GO:0031226 intrinsic component of plasma membrane; GO:0071944 cell periphery;	GO:0005215 transporter activity; GO:0005326 neurotransmitter transmembrane transporter activity; GO:0005342 organic acid transmembrane transporter activity; GO:0008509 anion transmembrane transporter activity; GO:0008514 organic anion transmembrane transporter activity; GO:0015075 ion transmembrane transporter activity; GO:0015171 amino acid transmembrane transporter activity; GO:0015318 inorgani…			T	KOG3659	Sodium-neurotransmitter symporter
F1MFB9	40	S	0.539794	0.0181178	Down	Solute carrier family 6 member 16 OS=Bos taurus OX=9913 GN=SLC6A16 PE=4 SV=3	SLC6A16	0.995348	8.53056e-63	198.47	2	VS(0.005)S(0.995)AES(0.98)S(0.02)PGSHALEDK	0.51098	1.321	1.492	2.15	0.808	0.92	0.951	plasma membrane	K05048	SLC6A15S; solute carrier family 6 (neurotransmitter transporter, amino acid/orphan) member 15/16/17/18/20		GO:0003333 amino acid transmembrane transport; GO:0006810 transport; GO:0006811 ion transport; GO:0006820 anion transport; GO:0006836 neurotransmitter transport; GO:0006865 amino acid transport; GO:0015711 organic anion transport; GO:0015849 organic acid transport; GO:0034220 ion transmembrane transport; GO:0046942 carboxylic acid transport; GO:0051179 localization; GO:0051234 establishment of lo…	GO:0005622 intracellular; GO:0005623 cell; GO:0005886 plasma membrane; GO:0005887 integral component of plasma membrane; GO:0016020 membrane; GO:0016021 integral component of membrane; GO:0031224 intrinsic component of membrane; GO:0031226 intrinsic component of plasma membrane; GO:0071944 cell periphery;	GO:0005215 transporter activity; GO:0005326 neurotransmitter transmembrane transporter activity; GO:0005342 organic acid transmembrane transporter activity; GO:0008509 anion transmembrane transporter activity; GO:0008514 organic anion transmembrane transporter activity; GO:0015075 ion transmembrane transporter activity; GO:0015171 amino acid transmembrane transporter activity; GO:0015318 inorgani…			T	KOG3659	Sodium-neurotransmitter symporter
F1MFB9	43	S	0.539794	0.0181178	Down	Solute carrier family 6 member 16 OS=Bos taurus OX=9913 GN=SLC6A16 PE=4 SV=3	SLC6A16	0.979628	8.53056e-63	198.47	2	VS(0.005)S(0.995)AES(0.98)S(0.02)PGSHALEDK	0.51098	1.321	1.492	2.15	0.808	0.92	0.951	plasma membrane	K05048	SLC6A15S; solute carrier family 6 (neurotransmitter transporter, amino acid/orphan) member 15/16/17/18/20		GO:0003333 amino acid transmembrane transport; GO:0006810 transport; GO:0006811 ion transport; GO:0006820 anion transport; GO:0006836 neurotransmitter transport; GO:0006865 amino acid transport; GO:0015711 organic anion transport; GO:0015849 organic acid transport; GO:0034220 ion transmembrane transport; GO:0046942 carboxylic acid transport; GO:0051179 localization; GO:0051234 establishment of lo…	GO:0005622 intracellular; GO:0005623 cell; GO:0005886 plasma membrane; GO:0005887 integral component of plasma membrane; GO:0016020 membrane; GO:0016021 integral component of membrane; GO:0031224 intrinsic component of membrane; GO:0031226 intrinsic component of plasma membrane; GO:0071944 cell periphery;	GO:0005215 transporter activity; GO:0005326 neurotransmitter transmembrane transporter activity; GO:0005342 organic acid transmembrane transporter activity; GO:0008509 anion transmembrane transporter activity; GO:0008514 organic anion transmembrane transporter activity; GO:0015075 ion transmembrane transporter activity; GO:0015171 amino acid transmembrane transporter activity; GO:0015318 inorgani…			T	KOG3659	Sodium-neurotransmitter symporter
G3MZD5	567	S	0.418373	0.0254665	Down	Coiled-coil domain containing 178 OS=Bos taurus OX=9913 GN=CCDC178 PE=4 SV=2	CCDC178	0.99855	0.000203155	85.554	4	T(0.001)EDKRS(0.999)QIFK	-0.39596	1.343	1.739	2.535	0.554	0.97	0.826	cytoplasm
Q2T9Z1	115	S	0.614402	0.0076853	Down	Protein DDI1 homolog 1 OS=Bos taurus OX=9913 GN=DDI1 PE=2 SV=1	DDI1	0.997185	0.00996797	41.695	3	PHQRAQS(0.997)AQHS(0.967)S(0.036)R	-0.0058566	1.323	1.054	1.303	0.66	0.789	0.812	nucleus	K11885	DDI1; DNA damage-inducible protein 1							L	KOG0012	DNA damage inducible protein
Q2T9Z1	119	S	0.614402	0.0076853	Down	Protein DDI1 homolog 1 OS=Bos taurus OX=9913 GN=DDI1 PE=2 SV=1	DDI1	0.96656	0.00996797	41.695	3	PHQRAQS(0.997)AQHS(0.967)S(0.036)R	-0.0058566	1.323	1.054	1.303	0.66	0.789	0.812	nucleus	K11885	DDI1; DNA damage-inducible protein 1							L	KOG0012	DNA damage inducible protein
Q2YDI7	74	S	0.686434	0.023045	Down	Tektin-5 OS=Bos taurus OX=9913 GN=TEKT5 PE=2 SV=1	TEKT5	0.607515	0.0106098	53.565	3	S(0.608)ALRPPT(0.392)ILPAVR	0.94655	1.186	1.216	1.527	1.02	0.821	0.856	cytoplasm,nucleus	K18632	TEKT5; tektin-5		GO:0001539 cilium or flagellum-dependent cell motility; GO:0003341 cilium movement; GO:0006928 movement of cell or subcellular component; GO:0006996 organelle organization; GO:0007017 microtubule-based process; GO:0007018 microtubule-based movement; GO:0009987 cellular process; GO:0016043 cellular component organization; GO:0022607 cellular component assembly; GO:0030030 cell projection organizat…	GO:0005622 intracellular; GO:0005623 cell; GO:0005634 nucleus; GO:0005929 cilium; GO:0031514 motile cilium; GO:0036126 sperm flagellum; GO:0042995 cell projection; GO:0043226 organelle; GO:0043227 membrane-bounded organelle; GO:0043229 intracellular organelle; GO:0043231 intracellular membrane-bounded organelle; GO:0097729 9+2 motile cilium; GO:0120025 plasma membrane bounded cell projection;				Z	KOG2685	Cystoskeletal protein Tektin
F1MI43	6	S	1.77335	0.0162585	Up	Sperm surface protein Sp17 OS=Bos taurus OX=9913 GN=SPA17 PE=4 SV=1	SPA17	0.966825	0.00265749	61.167	2	S(0.025)IPFS(0.967)NT(0.008)HYR	-0.36884	0.617	0.663	0.679	0.867	1.329	1.278	cytoplasm							PF02197	Regulatory subunit of type II PKA R-subunit
F1MI94	137	S	0.633832	0.013065	Down	Cylicin-2 OS=Bos taurus OX=9913 GN=CYLC2 PE=4 SV=3	CYLC2	0.999968	7.86749e-25	142.32	2	SDSEAES(1)IVSK	0.30053	1.532	1.59	1.761	1.174	1.081	0.84	nucleus				GO:0006996 organelle organization; GO:0007010 cytoskeleton organization; GO:0009987 cellular process; GO:0016043 cellular component organization; GO:0071840 cellular component organization or biogenesis;	GO:0005622 intracellular; GO:0005623 cell; GO:0005737 cytoplasm; GO:0005856 cytoskeleton; GO:0033011 perinuclear theca; GO:0033150 cytoskeletal calyx; GO:0043226 organelle; GO:0043228 non-membrane-bounded organelle; GO:0043229 intracellular organelle; GO:0043232 intracellular non-membrane-bounded organelle; GO:0048471 perinuclear region of cytoplasm;	GO:0005198 structural molecule activity; GO:0005200 structural constituent of cytoskeleton;
F1MI94	117	S	0.180621	0.000918041	Down	Cylicin-2 OS=Bos taurus OX=9913 GN=CYLC2 PE=4 SV=3	CYLC2	0.952288	0.0165616	49.448	3	QAAKPS(0.952)S(0.048)PK	0.30298	2.816	2.1	3.134	0.555	0.348	0.551	nucleus				GO:0006996 organelle organization; GO:0007010 cytoskeleton organization; GO:0009987 cellular process; GO:0016043 cellular component organization; GO:0071840 cellular component organization or biogenesis;	GO:0005622 intracellular; GO:0005623 cell; GO:0005737 cytoplasm; GO:0005856 cytoskeleton; GO:0033011 perinuclear theca; GO:0033150 cytoskeletal calyx; GO:0043226 organelle; GO:0043228 non-membrane-bounded organelle; GO:0043229 intracellular organelle; GO:0043232 intracellular non-membrane-bounded organelle; GO:0048471 perinuclear region of cytoplasm;	GO:0005198 structural molecule activity; GO:0005200 structural constituent of cytoskeleton;
F1MJ07	373	S	0.464401	0.0278391	Down	Glutamine rich 2 OS=Bos taurus OX=9913 GN=QRICH2 PE=4 SV=3	QRICH2	0.978987	0.000444344	86.772	3	EQHS(0.979)S(0.021)GHLR	-0.96962	1.556	1.421	2.613	0.699	0.875	1.022	nucleus
F1MJ07	261	S	0.433991	0.0442424	Down	Glutamine rich 2 OS=Bos taurus OX=9913 GN=QRICH2 PE=4 SV=3	QRICH2	0.969009	1.59855e-37	179.87	3	GSQTISES(0.969)T(0.025)T(0.005)GLQR	-0.26509	1.357	1.461	2.507	0.485	0.991	0.835	nucleus
F1MJ07	404	S	0.61073	0.00677905	Down	Glutamine rich 2 OS=Bos taurus OX=9913 GN=QRICH2 PE=4 SV=3	QRICH2	0.999597	0.000811663	76.728	3	HTQVS(1)PDQHR	0.14459	1.422	1.58	1.807	0.961	0.876	1.1	nucleus
F1MJ07	1584	S	2.27744	0.0169466	Up	Glutamine rich 2 OS=Bos taurus OX=9913 GN=QRICH2 PE=4 SV=3	QRICH2	0.753869	0.0116462	89.679	2	LGS(0.754)S(0.246)GFPR	-0.16356	0.55	0.532	0.558	0.837	1.236	1.662	nucleus
F1MJ07	1098	S	1.31933	0.00477826	Up	Glutamine rich 2 OS=Bos taurus OX=9913 GN=QRICH2 PE=4 SV=3	QRICH2	0.973816	0.00063637	89.663	2	S(0.008)T(0.018)HS(0.974)LDS(0.001)LNR	-0.90113	0.796	0.804	0.78	1.022	0.974	1.144	nucleus
F1MJ69	190	S	0.832362	0.0278045	Down	WD repeat domain 63 OS=Bos taurus OX=9913 GN=WDR63 PE=4 SV=3	WDR63	1	8.84635e-05	91.812	4	KRS(1)EFGAPIK	0.12124	1.224	1.168	1.384	1.012	1.074	1.057	nucleus				GO:0006928 movement of cell or subcellular component; GO:0007017 microtubule-based process; GO:0007018 microtubule-based movement; GO:0009987 cellular process;	GO:0005622 intracellular; GO:0005623 cell; GO:0005856 cytoskeleton; GO:0005875 microtubule associated complex; GO:0015630 microtubule cytoskeleton; GO:0030286 dynein complex; GO:0032991 protein-containing complex; GO:0043226 organelle; GO:0043228 non-membrane-bounded organelle; GO:0043229 intracellular organelle; GO:0043232 intracellular non-membrane-bounded organelle; GO:1902494 catalytic comple…	GO:0005488 binding; GO:0005515 protein binding; GO:0045503 dynein light chain binding; GO:0045504 dynein heavy chain binding;			Z	KOG1587	Cytoplasmic dynein intermediate chain
F1ML59	198	S	0.592445	0.027608	Down	Uncharacterized protein OS=Bos taurus OX=9913 GN=NT5C1B PE=4 SV=1	NT5C1B	1	6.08171e-06	105.39	2	EY(0.001)S(1)RT(1)PPS(1)EWK	0.3962	1.141	1.725	1.661	0.767	0.957	0.958	cytoplasm	K01081	E3.1.3.5; 5'-nucleotidase [EC:3.1.3.5]	map00230 Purine metabolism; map00240 Pyrimidine metabolism; map00760 Nicotinate and nicotinamide metabolism; map01100 Metabolic pathways	GO:0006139 nucleobase-containing compound metabolic process; GO:0006163 purine nucleotide metabolic process; GO:0006195 purine nucleotide catabolic process; GO:0006725 cellular aromatic compound metabolic process; GO:0006753 nucleoside phosphate metabolic process; GO:0006793 phosphorus metabolic process; GO:0006796 phosphate-containing compound metabolic process; GO:0006807 nitrogen compound meta…	GO:0005622 intracellular; GO:0005623 cell; GO:0005737 cytoplasm; GO:0005829 cytosol;	GO:0003824 catalytic activity; GO:0008252 nucleotidase activity; GO:0008253 5'-nucleotidase activity; GO:0016787 hydrolase activity; GO:0016788 hydrolase activity, acting on ester bonds; GO:0016791 phosphatase activity; GO:0042578 phosphoric ester hydrolase activity;
F1ML59	51	S	0.582745	0.00425311	Down	Uncharacterized protein OS=Bos taurus OX=9913 GN=NT5C1B PE=4 SV=1	NT5C1B	0.994281	1.59171e-10	107.59	3	LT(0.002)T(0.009)QGS(0.986)QELT(0.009)LPKS(0.994)DS(0.999)RGY(0.001)VVR	2.3513	1.258	1.464	1.671	0.786	0.884	0.89	cytoplasm	K01081	E3.1.3.5; 5'-nucleotidase [EC:3.1.3.5]	map00230 Purine metabolism; map00240 Pyrimidine metabolism; map00760 Nicotinate and nicotinamide metabolism; map01100 Metabolic pathways	GO:0006139 nucleobase-containing compound metabolic process; GO:0006163 purine nucleotide metabolic process; GO:0006195 purine nucleotide catabolic process; GO:0006725 cellular aromatic compound metabolic process; GO:0006753 nucleoside phosphate metabolic process; GO:0006793 phosphorus metabolic process; GO:0006796 phosphate-containing compound metabolic process; GO:0006807 nitrogen compound meta…	GO:0005622 intracellular; GO:0005623 cell; GO:0005737 cytoplasm; GO:0005829 cytosol;	GO:0003824 catalytic activity; GO:0008252 nucleotidase activity; GO:0008253 5'-nucleotidase activity; GO:0016787 hydrolase activity; GO:0016788 hydrolase activity, acting on ester bonds; GO:0016791 phosphatase activity; GO:0042578 phosphoric ester hydrolase activity;
F1ML59	53	S	0.598261	0.0116248	Down	Uncharacterized protein OS=Bos taurus OX=9913 GN=NT5C1B PE=4 SV=1	NT5C1B	0.999208	1.59171e-10	107.59	3	LT(0.002)T(0.009)QGS(0.986)QELT(0.009)LPKS(0.994)DS(0.999)RGY(0.001)VVR	2.3513	1.201	1.53	1.64	0.766	0.962	0.887	cytoplasm	K01081	E3.1.3.5; 5'-nucleotidase [EC:3.1.3.5]	map00230 Purine metabolism; map00240 Pyrimidine metabolism; map00760 Nicotinate and nicotinamide metabolism; map01100 Metabolic pathways	GO:0006139 nucleobase-containing compound metabolic process; GO:0006163 purine nucleotide metabolic process; GO:0006195 purine nucleotide catabolic process; GO:0006725 cellular aromatic compound metabolic process; GO:0006753 nucleoside phosphate metabolic process; GO:0006793 phosphorus metabolic process; GO:0006796 phosphate-containing compound metabolic process; GO:0006807 nitrogen compound meta…	GO:0005622 intracellular; GO:0005623 cell; GO:0005737 cytoplasm; GO:0005829 cytosol;	GO:0003824 catalytic activity; GO:0008252 nucleotidase activity; GO:0008253 5'-nucleotidase activity; GO:0016787 hydrolase activity; GO:0016788 hydrolase activity, acting on ester bonds; GO:0016791 phosphatase activity; GO:0042578 phosphoric ester hydrolase activity;
F1ML59	16	S	0.470361	0.00591281	Down	Uncharacterized protein OS=Bos taurus OX=9913 GN=NT5C1B PE=4 SV=1	NT5C1B	0.989823	3.94105e-53	184.78	2	NET(0.008)GS(0.99)RY(0.002)S(1)KDS(1)LEGDK	0.71026	1.284	1.602	2.04	0.728	0.769	0.82	cytoplasm	K01081	E3.1.3.5; 5'-nucleotidase [EC:3.1.3.5]	map00230 Purine metabolism; map00240 Pyrimidine metabolism; map00760 Nicotinate and nicotinamide metabolism; map01100 Metabolic pathways	GO:0006139 nucleobase-containing compound metabolic process; GO:0006163 purine nucleotide metabolic process; GO:0006195 purine nucleotide catabolic process; GO:0006725 cellular aromatic compound metabolic process; GO:0006753 nucleoside phosphate metabolic process; GO:0006793 phosphorus metabolic process; GO:0006796 phosphate-containing compound metabolic process; GO:0006807 nitrogen compound meta…	GO:0005622 intracellular; GO:0005623 cell; GO:0005737 cytoplasm; GO:0005829 cytosol;	GO:0003824 catalytic activity; GO:0008252 nucleotidase activity; GO:0008253 5'-nucleotidase activity; GO:0016787 hydrolase activity; GO:0016788 hydrolase activity, acting on ester bonds; GO:0016791 phosphatase activity; GO:0042578 phosphoric ester hydrolase activity;
F1ML59	146	S	0.49327	0.033906	Down	Uncharacterized protein OS=Bos taurus OX=9913 GN=NT5C1B PE=4 SV=1	NT5C1B	0.908515	0.000224568	77.939	3	T(0.042)T(0.049)KS(0.909)ENPDT(0.087)WS(0.907)HS(0.268)T(0.739)GR	0.97345	2.231	1.671	1.15	0.987	0.794	0.711	cytoplasm	K01081	E3.1.3.5; 5'-nucleotidase [EC:3.1.3.5]	map00230 Purine metabolism; map00240 Pyrimidine metabolism; map00760 Nicotinate and nicotinamide metabolism; map01100 Metabolic pathways	GO:0006139 nucleobase-containing compound metabolic process; GO:0006163 purine nucleotide metabolic process; GO:0006195 purine nucleotide catabolic process; GO:0006725 cellular aromatic compound metabolic process; GO:0006753 nucleoside phosphate metabolic process; GO:0006793 phosphorus metabolic process; GO:0006796 phosphate-containing compound metabolic process; GO:0006807 nitrogen compound meta…	GO:0005622 intracellular; GO:0005623 cell; GO:0005737 cytoplasm; GO:0005829 cytosol;	GO:0003824 catalytic activity; GO:0008252 nucleotidase activity; GO:0008253 5'-nucleotidase activity; GO:0016787 hydrolase activity; GO:0016788 hydrolase activity, acting on ester bonds; GO:0016791 phosphatase activity; GO:0042578 phosphoric ester hydrolase activity;
F1ML59	70	S	1.33918	0.0394217	Up	Uncharacterized protein OS=Bos taurus OX=9913 GN=NT5C1B PE=4 SV=1	NT5C1B	0.927809	1.08116e-08	117.4	2	S(0.037)PS(0.928)T(0.786)RPPS(0.249)AEESR	-0.38041	0.779	0.772	0.902	1.217	0.929	1.139	cytoplasm	K01081	E3.1.3.5; 5'-nucleotidase [EC:3.1.3.5]	map00230 Purine metabolism; map00240 Pyrimidine metabolism; map00760 Nicotinate and nicotinamide metabolism; map01100 Metabolic pathways	GO:0006139 nucleobase-containing compound metabolic process; GO:0006163 purine nucleotide metabolic process; GO:0006195 purine nucleotide catabolic process; GO:0006725 cellular aromatic compound metabolic process; GO:0006753 nucleoside phosphate metabolic process; GO:0006793 phosphorus metabolic process; GO:0006796 phosphate-containing compound metabolic process; GO:0006807 nitrogen compound meta…	GO:0005622 intracellular; GO:0005623 cell; GO:0005737 cytoplasm; GO:0005829 cytosol;	GO:0003824 catalytic activity; GO:0008252 nucleotidase activity; GO:0008253 5'-nucleotidase activity; GO:0016787 hydrolase activity; GO:0016788 hydrolase activity, acting on ester bonds; GO:0016791 phosphatase activity; GO:0042578 phosphoric ester hydrolase activity;
F1ML59	202	S	0.515886	0.00460032	Down	Uncharacterized protein OS=Bos taurus OX=9913 GN=NT5C1B PE=4 SV=1	NT5C1B	0.997834	2.75932e-06	101.78	2	TPPSEWKS(0.998)YT(0.002)QR	0.019112	1.485	1.682	1.869	0.722	1.004	0.872	cytoplasm	K01081	E3.1.3.5; 5'-nucleotidase [EC:3.1.3.5]	map00230 Purine metabolism; map00240 Pyrimidine metabolism; map00760 Nicotinate and nicotinamide metabolism; map01100 Metabolic pathways	GO:0006139 nucleobase-containing compound metabolic process; GO:0006163 purine nucleotide metabolic process; GO:0006195 purine nucleotide catabolic process; GO:0006725 cellular aromatic compound metabolic process; GO:0006753 nucleoside phosphate metabolic process; GO:0006793 phosphorus metabolic process; GO:0006796 phosphate-containing compound metabolic process; GO:0006807 nitrogen compound meta…	GO:0005622 intracellular; GO:0005623 cell; GO:0005737 cytoplasm; GO:0005829 cytosol;	GO:0003824 catalytic activity; GO:0008252 nucleotidase activity; GO:0008253 5'-nucleotidase activity; GO:0016787 hydrolase activity; GO:0016788 hydrolase activity, acting on ester bonds; GO:0016791 phosphatase activity; GO:0042578 phosphoric ester hydrolase activity;
F1ML59	28	S	0.422433	0.0363546	Down	Uncharacterized protein OS=Bos taurus OX=9913 GN=NT5C1B PE=4 SV=1	NT5C1B	1	4.15317e-11	125.79	2	YS(0.017)KDS(0.983)LEGDKS(1)R	-0.34703	1.318	1.425	2.749	0.672	0.669	0.979	cytoplasm	K01081	E3.1.3.5; 5'-nucleotidase [EC:3.1.3.5]	map00230 Purine metabolism; map00240 Pyrimidine metabolism; map00760 Nicotinate and nicotinamide metabolism; map01100 Metabolic pathways	GO:0006139 nucleobase-containing compound metabolic process; GO:0006163 purine nucleotide metabolic process; GO:0006195 purine nucleotide catabolic process; GO:0006725 cellular aromatic compound metabolic process; GO:0006753 nucleoside phosphate metabolic process; GO:0006793 phosphorus metabolic process; GO:0006796 phosphate-containing compound metabolic process; GO:0006807 nitrogen compound meta…	GO:0005622 intracellular; GO:0005623 cell; GO:0005737 cytoplasm; GO:0005829 cytosol;	GO:0003824 catalytic activity; GO:0008252 nucleotidase activity; GO:0008253 5'-nucleotidase activity; GO:0016787 hydrolase activity; GO:0016788 hydrolase activity, acting on ester bonds; GO:0016791 phosphatase activity; GO:0042578 phosphoric ester hydrolase activity;
F1MLS4	507	S	0.745275	0.033642	Down	Membrane spanning 4-domains A14 OS=Bos taurus OX=9913 GN=MS4A14 PE=4 SV=3	MS4A14	1	3.01853e-09	109.48	4	RPS(1)KQHS(1)QLQQS(1)K	2.5294	1.493	1.524	1.745	1.03	1.161	1.358	plasma membrane	K22192	MS4A14; membrane-spanning 4-domains subfamily A member 14
F1MMA3	166	S	0.421796	0.0348419	Down	Uncharacterized protein OS=Bos taurus OX=9913 GN=TEX55 PE=4 SV=2	TEX55	0.999605	3.98771e-54	172.02	4	IASEQFDQKPS(1)VPSLQR	-0.81576	1.048	1.429	2.267	0.494	0.759	0.748	nucleus
F1MMA3	110	S	1.58401	0.0491014	Up	Uncharacterized protein OS=Bos taurus OX=9913 GN=TEX55 PE=4 SV=2	TEX55	0.999997	4.17284e-17	133.74	3	TSDQADQRMS(1)EEMDSK	0.57358	0.642	0.691	0.756	0.802	1.305	1.202	nucleus
F1MQJ0	1306	S	0.791769	0.0367777	Down	Angiotensin-converting enzyme OS=Bos taurus OX=9913 GN=ACE PE=3 SV=3	ACE	1	1.52576e-18	136.53	3	GPQFGS(1)EVELRHS(1)	0.87185	1.106	1.182	1.381	0.954	1.034	0.917	extracellular	K01283	ACE, CD143; peptidyl-dipeptidase A [EC:3.4.15.1]	map04614 Renin-angiotensin system; map04924 Renin secretion; map05142 Chagas disease (American trypanosomiasis); map05410 Hypertrophic cardiomyopathy (HCM)	GO:0000003 reproduction; GO:0001525 angiogenesis; GO:0001568 blood vessel development; GO:0001655 urogenital system development; GO:0001666 response to hypoxia; GO:0001678 cellular glucose homeostasis; GO:0001822 kidney development; GO:0001932 regulation of protein phosphorylation; GO:0001934 positive regulation of protein phosphorylation; GO:0001944 vasculature development; GO:0001974 blood vess…	GO:0000323 lytic vacuole; GO:0005576 extracellular region; GO:0005615 extracellular space; GO:0005622 intracellular; GO:0005623 cell; GO:0005737 cytoplasm; GO:0005764 lysosome; GO:0005768 endosome; GO:0005773 vacuole; GO:0005886 plasma membrane; GO:0005903 brush border; GO:0005929 cilium; GO:0009897 external side of plasma membrane; GO:0009925 basal plasma membrane; GO:0009986 cell surface; GO:00…	GO:0001664 G protein-coupled receptor binding; GO:0003779 actin binding; GO:0003824 catalytic activity; GO:0004175 endopeptidase activity; GO:0005102 signaling receptor binding; GO:0005488 binding; GO:0005515 protein binding; GO:0008092 cytoskeletal protein binding; GO:0008144 drug binding; GO:0008233 peptidase activity; GO:0008235 metalloexopeptidase activity; GO:0008236 serine-type peptidase ac…			E	KOG3690	Angiotensin I-converting enzymes - M2 family peptidases
F1MSL8	100	S	0.457576	0.00225103	Down	IQ motif and ubiquitin domain containing OS=Bos taurus OX=9913 GN=IQUB PE=4 SV=2	IQUB	0.523982	3.36713e-05	67.553	3	S(0.469)GS(0.524)VVQS(0.034)ARPYS(0.973)EAS(0.978)LT(0.022)FMEK	-2.4979	1.789	1.485	1.676	0.613	0.822	0.83	nucleus				GO:0006996 organelle organization; GO:0007154 cell communication; GO:0007165 signal transduction; GO:0007166 cell surface receptor signaling pathway; GO:0007224 smoothened signaling pathway; GO:0009987 cellular process; GO:0016043 cellular component organization; GO:0022607 cellular component assembly; GO:0023052 signaling; GO:0030030 cell projection organization; GO:0030031 cell projection assem…	GO:0001669 acrosomal vesicle; GO:0005622 intracellular; GO:0005623 cell; GO:0005737 cytoplasm; GO:0005929 cilium; GO:0012505 endomembrane system; GO:0030141 secretory granule; GO:0031410 cytoplasmic vesicle; GO:0031514 motile cilium; GO:0031982 vesicle; GO:0042995 cell projection; GO:0043226 organelle; GO:0043227 membrane-bounded organelle; GO:0043229 intracellular organelle; GO:0097708 intracell…
F1MSL8	109	S	0.574473	0.0162584	Down	IQ motif and ubiquitin domain containing OS=Bos taurus OX=9913 GN=IQUB PE=4 SV=2	IQUB	0.99539	1.59615e-18	132.85	3	SGSVVQS(0.002)ARPYS(0.995)EAS(0.002)LTFMEK	0.8462	1.348	1.477	1.727	0.675	0.985	0.955	nucleus				GO:0006996 organelle organization; GO:0007154 cell communication; GO:0007165 signal transduction; GO:0007166 cell surface receptor signaling pathway; GO:0007224 smoothened signaling pathway; GO:0009987 cellular process; GO:0016043 cellular component organization; GO:0022607 cellular component assembly; GO:0023052 signaling; GO:0030030 cell projection organization; GO:0030031 cell projection assem…	GO:0001669 acrosomal vesicle; GO:0005622 intracellular; GO:0005623 cell; GO:0005737 cytoplasm; GO:0005929 cilium; GO:0012505 endomembrane system; GO:0030141 secretory granule; GO:0031410 cytoplasmic vesicle; GO:0031514 motile cilium; GO:0031982 vesicle; GO:0042995 cell projection; GO:0043226 organelle; GO:0043227 membrane-bounded organelle; GO:0043229 intracellular organelle; GO:0097708 intracell…
F1MSL8	112	S	0.457576	0.00225103	Down	IQ motif and ubiquitin domain containing OS=Bos taurus OX=9913 GN=IQUB PE=4 SV=2	IQUB	0.977512	3.36713e-05	67.553	3	S(0.469)GS(0.524)VVQS(0.034)ARPYS(0.973)EAS(0.978)LT(0.022)FMEK	-2.4979	1.789	1.485	1.676	0.613	0.822	0.83	nucleus				GO:0006996 organelle organization; GO:0007154 cell communication; GO:0007165 signal transduction; GO:0007166 cell surface receptor signaling pathway; GO:0007224 smoothened signaling pathway; GO:0009987 cellular process; GO:0016043 cellular component organization; GO:0022607 cellular component assembly; GO:0023052 signaling; GO:0030030 cell projection organization; GO:0030031 cell projection assem…	GO:0001669 acrosomal vesicle; GO:0005622 intracellular; GO:0005623 cell; GO:0005737 cytoplasm; GO:0005929 cilium; GO:0012505 endomembrane system; GO:0030141 secretory granule; GO:0031410 cytoplasmic vesicle; GO:0031514 motile cilium; GO:0031982 vesicle; GO:0042995 cell projection; GO:0043226 organelle; GO:0043227 membrane-bounded organelle; GO:0043229 intracellular organelle; GO:0097708 intracell…
F1MTN9	236	S	1.37837	0.0100125	Up	NME/NM23 family member 8 OS=Bos taurus OX=9913 GN=NME8 PE=4 SV=1	NME8	0.997771	1.45135e-44	167.1	3	AKQPS(0.998)WDES(0.002)EVNSETESK	0.16322	0.745	0.824	0.807	1.044	1.228	1.003	cytoplasm	K19868	NME8, TXNDC3; thioredoxin domain-containing protein 3		GO:0000003 reproduction; GO:0000302 response to reactive oxygen species; GO:0003006 developmental process involved in reproduction; GO:0006139 nucleobase-containing compound metabolic process; GO:0006165 nucleoside diphosphate phosphorylation; GO:0006725 cellular aromatic compound metabolic process; GO:0006753 nucleoside phosphate metabolic process; GO:0006793 phosphorus metabolic process; GO:000…	GO:0005622 intracellular; GO:0005623 cell; GO:0005737 cytoplasm; GO:0005856 cytoskeleton; GO:0005858 axonemal dynein complex; GO:0005875 microtubule associated complex; GO:0005929 cilium; GO:0005930 axoneme; GO:0015630 microtubule cytoskeleton; GO:0030286 dynein complex; GO:0031514 motile cilium; GO:0031982 vesicle; GO:0032838 plasma membrane bounded cell projection cytoplasm; GO:0032991 protein-…	GO:0003824 catalytic activity; GO:0004550 nucleoside diphosphate kinase activity; GO:0005488 binding; GO:0005515 protein binding; GO:0008017 microtubule binding; GO:0008092 cytoskeletal protein binding; GO:0015631 tubulin binding; GO:0016301 kinase activity; GO:0016740 transferase activity; GO:0016772 transferase activity, transferring phosphorus-containing groups; GO:0016776 phosphotransferase a…	PF00085; PF00334	Thioredoxin; Nucleoside diphosphate kinase	FO	KOG0907	Thioredoxin
F1MTR1	1358	S	1.77242	0.0112735	Up	IQ motif containing GTPase activating protein 2 OS=Bos taurus OX=9913 GN=IQGAP2 PE=1 SV=3	IQGAP2	1	2.28521e-54	198.96	3	S(1)MVEDAQLPLEQK	-1.517	0.814	0.799	0.94	1.215	1.498	1.812	nucleus	K05767	IQGAP2_3; Ras GTPase-activating-like protein IQGAP2/3	map04810 Regulation of actin cytoskeleton				PF00307	Calponin homology (CH) domain	Z	KOG2128	Ras GTPase-activating protein family - IQGAP
F1MTR1	1356	S	1.55467	0.0439975	Up	IQ motif containing GTPase activating protein 2 OS=Bos taurus OX=9913 GN=IQGAP2 PE=1 SV=3	IQGAP2	0.99997	0.00666589	64.827	2	TPEDMKQS(1)R	0.81207	1.144	0.727	0.891	1.264	1.359	1.671	nucleus	K05767	IQGAP2_3; Ras GTPase-activating-like protein IQGAP2/3	map04810 Regulation of actin cytoskeleton				PF00307	Calponin homology (CH) domain	Z	KOG2128	Ras GTPase-activating protein family - IQGAP
F1MUB8	215	S	0.555534	0.0369226	Down	Spermatogenesis and centriole associated 1 OS=Bos taurus OX=9913 GN=SPATC1 PE=4 SV=3	SPATC1	0.633439	3.26301e-05	71.905	4	GYPPGPHPS(0.995)ADRGPS(0.633)AT(0.186)S(0.186)K	0.42489	1.461	1.709	2.07	0.676	1.152	1.083	cytoplasm					GO:0005622 intracellular; GO:0005623 cell; GO:0005737 cytoplasm; GO:0005813 centrosome; GO:0005815 microtubule organizing center; GO:0005856 cytoskeleton; GO:0015630 microtubule cytoskeleton; GO:0043226 organelle; GO:0043228 non-membrane-bounded organelle; GO:0043229 intracellular organelle; GO:0043232 intracellular non-membrane-bounded organelle;	GO:0005488 binding; GO:0005515 protein binding; GO:0008092 cytoskeletal protein binding; GO:0015631 tubulin binding; GO:0043015 gamma-tubulin binding;
F1MUB8	251	S	0.62691	0.0018985	Down	Spermatogenesis and centriole associated 1 OS=Bos taurus OX=9913 GN=SPATC1 PE=4 SV=3	SPATC1	0.999704	1.33174e-05	124.38	4	KS(1)S(0.998)KFPDS(0.001)S(0.001)R	0.33218	1.326	1.404	1.328	0.793	0.956	0.795	cytoplasm					GO:0005622 intracellular; GO:0005623 cell; GO:0005737 cytoplasm; GO:0005813 centrosome; GO:0005815 microtubule organizing center; GO:0005856 cytoskeleton; GO:0015630 microtubule cytoskeleton; GO:0043226 organelle; GO:0043228 non-membrane-bounded organelle; GO:0043229 intracellular organelle; GO:0043232 intracellular non-membrane-bounded organelle;	GO:0005488 binding; GO:0005515 protein binding; GO:0008092 cytoskeletal protein binding; GO:0015631 tubulin binding; GO:0043015 gamma-tubulin binding;
F1MWB6	668	S	3.53408	0.00444597	Up	SH3 domain containing 21 OS=Bos taurus OX=9913 GN=SH3D21 PE=4 SV=3	SH3D21	0.999997	1.74465e-30	178	2	DRGS(1)IHAQTQTH	-1.347	0.289	0.474	0.396	1.014	1.305	1.777	nucleus	K23715						PF07653	Variant SH3 domain	T	KOG4348	Adaptor protein CMS/SETA
Q2T9V2	104	S	1.23092	0.019827	Up	Dynein regulatory complex protein 9 OS=Bos taurus OX=9913 GN=IQCG PE=2 SV=1	IQCG	0.983898	2.35111e-44	185.85	2	S(0.984)S(0.016)EKVPLASNPSK	-1.474	0.855	0.764	0.897	0.994	1.011	1.092	cytoplasm				GO:0000003 reproduction; GO:0000226 microtubule cytoskeleton organization; GO:0001578 microtubule bundle formation; GO:0003006 developmental process involved in reproduction; GO:0006928 movement of cell or subcellular component; GO:0006996 organelle organization; GO:0007010 cytoskeleton organization; GO:0007017 microtubule-based process; GO:0007276 gamete generation; GO:0007281 germ cell developm…	GO:0002177 manchette; GO:0005622 intracellular; GO:0005623 cell; GO:0005737 cytoplasm; GO:0005829 cytosol; GO:0005856 cytoskeleton; GO:0005929 cilium; GO:0015630 microtubule cytoskeleton; GO:0031514 motile cilium; GO:0036126 sperm flagellum; GO:0042995 cell projection; GO:0043226 organelle; GO:0043228 non-membrane-bounded organelle; GO:0043229 intracellular organelle; GO:0043232 intracellular non…	GO:0005488 binding; GO:0005515 protein binding; GO:0005516 calmodulin binding; GO:0030544 Hsp70 protein binding; GO:0031072 heat shock protein binding;
F1MWY9	47	S	0.787493	0.0362071	Down	Enoyl-CoA delta isomerase 2 OS=Bos taurus OX=9913 GN=ECI2 PE=1 SV=3	ECI2	1	0.000971815	85.837	3	DFNNAVS(1)QVK	0.26521	1.279	1.343	1.072	0.914	0.971	1.024	mitochondria	K13239	ECI2, PECI; Delta3-Delta2-enoyl-CoA isomerase [EC:5.3.3.8]	map00071 Fatty acid degradation; map04146 Peroxisome	GO:0006082 organic acid metabolic process; GO:0006605 protein targeting; GO:0006625 protein targeting to peroxisome; GO:0006629 lipid metabolic process; GO:0006631 fatty acid metabolic process; GO:0006635 fatty acid beta-oxidation; GO:0006810 transport; GO:0006886 intracellular protein transport; GO:0006996 organelle organization; GO:0007031 peroxisome organization; GO:0008104 protein localizatio…	GO:0005622 intracellular; GO:0005623 cell; GO:0005634 nucleus; GO:0005654 nucleoplasm; GO:0005737 cytoplasm; GO:0005739 mitochondrion; GO:0005777 peroxisome; GO:0005782 peroxisomal matrix; GO:0005829 cytosol; GO:0031907 microbody lumen; GO:0031974 membrane-enclosed lumen; GO:0031981 nuclear lumen; GO:0042579 microbody; GO:0043226 organelle; GO:0043227 membrane-bounded organelle; GO:0043229 intrac…	GO:0003824 catalytic activity; GO:0004165 dodecenoyl-CoA delta-isomerase activity; GO:0005102 signaling receptor binding; GO:0005488 binding; GO:0005515 protein binding; GO:0016853 isomerase activity; GO:0016860 intramolecular oxidoreductase activity; GO:0016863 intramolecular oxidoreductase activity, transposing C=C bonds;	PF00887; PF00378	Acyl CoA binding protein; Enoyl-CoA hydratase/isomerase family	I	KOG0817	Acyl-CoA-binding protein
F1MY69	170	S	0.667602	0.0414962	Down	Schlafen like 1 OS=Bos taurus OX=9913 GN=SLFNL1 PE=4 SV=2	SLFNL1	0.99977	1.63888e-73	210.61	2	S(1)DSAITDQGILGQER	0.13789	1.055	1.257	1.608	0.81	0.959	0.848	cytoplasm,nucleus							PF04326	Divergent AAA domain
Q2T9P0	179	S	0.832557	0.031813	Down	EF-hand calcium-binding domain-containing protein 3 OS=Bos taurus OX=9913 GN=EFCAB3 PE=2 SV=1	EFCAB3	0.999919	1.03471e-25	148.09	3	KFQETTSGMVWS(1)PDTTGYGK	1.7981	1.182	1.026	1.226	0.962	0.968	0.929	cytoplasm,nucleus							PF13833	EF-hand domain pair	T	KOG0027	Calmodulin and related proteins (EF-Hand superfamily)
F1N0A5	236	S	1.40749	0.0350286	Up	DUF4550 domain-containing protein OS=Bos taurus OX=9913 GN=KIAA1257 PE=4 SV=2	KIAA1257	1	0.00166987	70.889	4	RLS(1)EQGVHVK	0.17799	0.707	0.815	0.667	0.873	1.191	1.017	nucleus
F1N0B2	222	S	1.64031	0.0390933	Up	Phospholipid-transporting ATPase OS=Bos taurus OX=9913 GN=LOC536660 PE=3 SV=3	LOC536660	0.976757	4.18901e-07	121.45	3	QALS(0.977)ET(0.023)ATMK	0.091001	0.732	0.624	0.971	1.037	1.48	1.3	plasma membrane	K14802	DRS2, ATP8A; phospholipid-transporting ATPase [EC:7.6.2.1]							P	KOG0206	P-type ATPase
F1N191	518	S	2.33209	0.016036	Up	Interleukin 4 induced 1 OS=Bos taurus OX=9913 GN=IL4I1 PE=4 SV=3	IL4I1	0.885765	0.0012188	70.54	2	IS(0.003)GS(0.049)GS(0.886)S(0.156)S(0.518)S(0.388)LKEPR	-0.14566	0.484	0.721	0.668	1.183	1.977	1.208	plasma membrane	K03334	IL4I1; L-amino-acid oxidase [EC:1.4.3.2]	map00250 Alanine, aspartate and glutamate metabolism; map00270 Cysteine and methionine metabolism; map00280 Valine, leucine and isoleucine degradation; map00350 Tyrosine metabolism; map00360 Phenylalanine metabolism; map00380 Tryptophan metabolism; map00400 Phenylalanine, tyrosine and tryptophan biosynthesis; map01100 Metabolic pathways	GO:0006082 organic acid metabolic process; GO:0006520 cellular amino acid metabolic process; GO:0006558 L-phenylalanine metabolic process; GO:0006559 L-phenylalanine catabolic process; GO:0006725 cellular aromatic compound metabolic process; GO:0006807 nitrogen compound metabolic process; GO:0008152 metabolic process; GO:0009056 catabolic process; GO:0009063 cellular amino acid catabolic process;…	GO:0000323 lytic vacuole; GO:0005576 extracellular region; GO:0005622 intracellular; GO:0005623 cell; GO:0005737 cytoplasm; GO:0005764 lysosome; GO:0005773 vacuole; GO:0043226 organelle; GO:0043227 membrane-bounded organelle; GO:0043229 intracellular organelle; GO:0043231 intracellular membrane-bounded organelle;	GO:0001716 L-amino-acid oxidase activity; GO:0003824 catalytic activity; GO:0016491 oxidoreductase activity; GO:0016638 oxidoreductase activity, acting on the CH-NH2 group of donors; GO:0016641 oxidoreductase activity, acting on the CH-NH2 group of donors, oxygen as acceptor;	PF01593	Flavin containing amine oxidoreductase	Q	KOG0029	Amine oxidase
F1N191	520	S	2.33209	0.016036	Up	Interleukin 4 induced 1 OS=Bos taurus OX=9913 GN=IL4I1 PE=4 SV=3	IL4I1	0.518287	0.00256585	61.942	2	IS(0.003)GS(0.049)GS(0.886)S(0.156)S(0.518)S(0.388)LKEPR	-0.14566	0.484	0.721	0.668	1.183	1.977	1.208	plasma membrane	K03334	IL4I1; L-amino-acid oxidase [EC:1.4.3.2]	map00250 Alanine, aspartate and glutamate metabolism; map00270 Cysteine and methionine metabolism; map00280 Valine, leucine and isoleucine degradation; map00350 Tyrosine metabolism; map00360 Phenylalanine metabolism; map00380 Tryptophan metabolism; map00400 Phenylalanine, tyrosine and tryptophan biosynthesis; map01100 Metabolic pathways	GO:0006082 organic acid metabolic process; GO:0006520 cellular amino acid metabolic process; GO:0006558 L-phenylalanine metabolic process; GO:0006559 L-phenylalanine catabolic process; GO:0006725 cellular aromatic compound metabolic process; GO:0006807 nitrogen compound metabolic process; GO:0008152 metabolic process; GO:0009056 catabolic process; GO:0009063 cellular amino acid catabolic process;…	GO:0000323 lytic vacuole; GO:0005576 extracellular region; GO:0005622 intracellular; GO:0005623 cell; GO:0005737 cytoplasm; GO:0005764 lysosome; GO:0005773 vacuole; GO:0043226 organelle; GO:0043227 membrane-bounded organelle; GO:0043229 intracellular organelle; GO:0043231 intracellular membrane-bounded organelle;	GO:0001716 L-amino-acid oxidase activity; GO:0003824 catalytic activity; GO:0016491 oxidoreductase activity; GO:0016638 oxidoreductase activity, acting on the CH-NH2 group of donors; GO:0016641 oxidoreductase activity, acting on the CH-NH2 group of donors, oxygen as acceptor;	PF01593	Flavin containing amine oxidoreductase	Q	KOG0029	Amine oxidase
Q2HJI8	182	S	0.774113	0.0333335	Down	Ras-related protein Rab-8B OS=Bos taurus OX=9913 GN=RAB8B PE=2 SV=1	RAB8B	0.976987	6.60201e-08	115.38	3	KMNDS(0.002)NS(0.977)S(0.021)GAGGPVK	1.8029	1.188	1.207		0.883	0.971		cytoplasm	K07902	RAB8B; Ras-related protein Rab-8B	map04530 Tight junction	GO:0002376 immune system process; GO:0002790 peptide secretion; GO:0002791 regulation of peptide secretion; GO:0002793 positive regulation of peptide secretion; GO:0006605 protein targeting; GO:0006612 protein targeting to membrane; GO:0006625 protein targeting to peroxisome; GO:0006810 transport; GO:0006886 intracellular protein transport; GO:0006887 exocytosis; GO:0006904 vesicle docking involv…	GO:0005622 intracellular; GO:0005623 cell; GO:0005634 nucleus; GO:0005654 nucleoplasm; GO:0005737 cytoplasm; GO:0005768 endosome; GO:0005777 peroxisome; GO:0005778 peroxisomal membrane; GO:0005886 plasma membrane; GO:0008021 synaptic vesicle; GO:0010008 endosome membrane; GO:0012505 endomembrane system; GO:0012506 vesicle membrane; GO:0016020 membrane; GO:0016604 nuclear body; GO:0030133 transpor…	GO:0000166 nucleotide binding; GO:0001882 nucleoside binding; GO:0001883 purine nucleoside binding; GO:0003824 catalytic activity; GO:0003924 GTPase activity; GO:0005102 signaling receptor binding; GO:0005488 binding; GO:0005515 protein binding; GO:0016462 pyrophosphatase activity; GO:0016787 hydrolase activity; GO:0016817 hydrolase activity, acting on acid anhydrides; GO:0016818 hydrolase activi…	PF00071	Ras family	U	KOG0078	GTP-binding protein SEC4, small G protein superfamily, and related Ras family GTP-binding proteins
F1N2N9	544	S	0.658826	0.00434458	Down	Coiled-coil domain containing 114 OS=Bos taurus OX=9913 GN=CCDC114 PE=4 SV=3	CCDC114	0.994113	2.56988e-26	158.86	2	VEST(0.002)PS(0.994)MT(0.005)S(0.02)S(0.957)T(0.023)QK	-0.67008	1.255	1.246	1.538	0.869	0.876	0.916	nucleus	K23732			GO:0000226 microtubule cytoskeleton organization; GO:0001578 microtubule bundle formation; GO:0003341 cilium movement; GO:0006928 movement of cell or subcellular component; GO:0006996 organelle organization; GO:0007010 cytoskeleton organization; GO:0007017 microtubule-based process; GO:0007018 microtubule-based movement; GO:0009987 cellular process; GO:0016043 cellular component organization; GO:…	GO:0005622 intracellular; GO:0005623 cell; GO:0005737 cytoplasm; GO:0005856 cytoskeleton; GO:0005858 axonemal dynein complex; GO:0005875 microtubule associated complex; GO:0005929 cilium; GO:0005930 axoneme; GO:0015630 microtubule cytoskeleton; GO:0030286 dynein complex; GO:0032838 plasma membrane bounded cell projection cytoplasm; GO:0032991 protein-containing complex; GO:0036157 outer dynein ar…
F1N2N9	547	S	0.683043	0.000121686	Down	Coiled-coil domain containing 114 OS=Bos taurus OX=9913 GN=CCDC114 PE=4 SV=3	CCDC114	0.841652	9.72553e-05	79.337	3	VESTPSMT(0.04)S(0.842)S(0.094)T(0.024)QK	-2.0128	1.235	1.256	1.295	0.872	0.888	0.826	nucleus	K23732			GO:0000226 microtubule cytoskeleton organization; GO:0001578 microtubule bundle formation; GO:0003341 cilium movement; GO:0006928 movement of cell or subcellular component; GO:0006996 organelle organization; GO:0007010 cytoskeleton organization; GO:0007017 microtubule-based process; GO:0007018 microtubule-based movement; GO:0009987 cellular process; GO:0016043 cellular component organization; GO:…	GO:0005622 intracellular; GO:0005623 cell; GO:0005737 cytoplasm; GO:0005856 cytoskeleton; GO:0005858 axonemal dynein complex; GO:0005875 microtubule associated complex; GO:0005929 cilium; GO:0005930 axoneme; GO:0015630 microtubule cytoskeleton; GO:0030286 dynein complex; GO:0032838 plasma membrane bounded cell projection cytoplasm; GO:0032991 protein-containing complex; GO:0036157 outer dynein ar…
F1N2N9	548	S	0.761091	0.0135089	Down	Coiled-coil domain containing 114 OS=Bos taurus OX=9913 GN=CCDC114 PE=4 SV=3	CCDC114	0.977069	6.19617e-37	179.97	2	VESTPS(0.001)MT(0.005)S(0.005)S(0.977)T(0.012)QK	-1.6514	1.134	1.135	1.36	0.934	0.883	0.945	nucleus	K23732			GO:0000226 microtubule cytoskeleton organization; GO:0001578 microtubule bundle formation; GO:0003341 cilium movement; GO:0006928 movement of cell or subcellular component; GO:0006996 organelle organization; GO:0007010 cytoskeleton organization; GO:0007017 microtubule-based process; GO:0007018 microtubule-based movement; GO:0009987 cellular process; GO:0016043 cellular component organization; GO:…	GO:0005622 intracellular; GO:0005623 cell; GO:0005737 cytoplasm; GO:0005856 cytoskeleton; GO:0005858 axonemal dynein complex; GO:0005875 microtubule associated complex; GO:0005929 cilium; GO:0005930 axoneme; GO:0015630 microtubule cytoskeleton; GO:0030286 dynein complex; GO:0032838 plasma membrane bounded cell projection cytoplasm; GO:0032991 protein-containing complex; GO:0036157 outer dynein ar…
F1N343	298	S	0.794674	0.0496644	Down	Coiled-coil domain containing 136 OS=Bos taurus OX=9913 GN=CCDC136 PE=4 SV=3	CCDC136	0.999695	0	385.33	2	ALQES(1)NS(1)S(0.998)LT(0.002)GQLADLESER	0.10932	1.151	1.189	1.152	1.079	0.811	0.885	cytoplasm	K22808	KANK; KN motif and ankyrin repeat domain-containing protein		GO:0000003 reproduction; GO:0001675 acrosome assembly; GO:0003006 developmental process involved in reproduction; GO:0006996 organelle organization; GO:0007276 gamete generation; GO:0007281 germ cell development; GO:0007283 spermatogenesis; GO:0007286 spermatid development; GO:0007338 single fertilization; GO:0009566 fertilization; GO:0009653 anatomical structure morphogenesis; GO:0009987 cellula…	GO:0001669 acrosomal vesicle; GO:0002080 acrosomal membrane; GO:0005622 intracellular; GO:0005623 cell; GO:0005737 cytoplasm; GO:0012505 endomembrane system; GO:0012506 vesicle membrane; GO:0016020 membrane; GO:0030141 secretory granule; GO:0030659 cytoplasmic vesicle membrane; GO:0030667 secretory granule membrane; GO:0031090 organelle membrane; GO:0031410 cytoplasmic vesicle; GO:0031982 vesicle…
F1N343	1076	S	0.795871	0.00289443	Down	Coiled-coil domain containing 136 OS=Bos taurus OX=9913 GN=CCDC136 PE=4 SV=3	CCDC136	0.989904	2.41373e-93	225.86	2	AS(0.99)HT(0.751)S(0.257)LDGPT(0.002)K	0.066815	1.255	1.283	1.337	0.968	1.05	1.066	cytoplasm	K22808	KANK; KN motif and ankyrin repeat domain-containing protein		GO:0000003 reproduction; GO:0001675 acrosome assembly; GO:0003006 developmental process involved in reproduction; GO:0006996 organelle organization; GO:0007276 gamete generation; GO:0007281 germ cell development; GO:0007283 spermatogenesis; GO:0007286 spermatid development; GO:0007338 single fertilization; GO:0009566 fertilization; GO:0009653 anatomical structure morphogenesis; GO:0009987 cellula…	GO:0001669 acrosomal vesicle; GO:0002080 acrosomal membrane; GO:0005622 intracellular; GO:0005623 cell; GO:0005737 cytoplasm; GO:0012505 endomembrane system; GO:0012506 vesicle membrane; GO:0016020 membrane; GO:0030141 secretory granule; GO:0030659 cytoplasmic vesicle membrane; GO:0030667 secretory granule membrane; GO:0031090 organelle membrane; GO:0031410 cytoplasmic vesicle; GO:0031982 vesicle…
F1N343	1053	S	1.20476	0.030161	Up	Coiled-coil domain containing 136 OS=Bos taurus OX=9913 GN=CCDC136 PE=4 SV=3	CCDC136	0.999968	8.3687e-140	245.36	4	KVAKPS(1)LES(0.992)T(0.008)ESGLETTK	0.40185	0.876	0.808	0.963	1.075	1.104	1.01	cytoplasm	K22808	KANK; KN motif and ankyrin repeat domain-containing protein		GO:0000003 reproduction; GO:0001675 acrosome assembly; GO:0003006 developmental process involved in reproduction; GO:0006996 organelle organization; GO:0007276 gamete generation; GO:0007281 germ cell development; GO:0007283 spermatogenesis; GO:0007286 spermatid development; GO:0007338 single fertilization; GO:0009566 fertilization; GO:0009653 anatomical structure morphogenesis; GO:0009987 cellula…	GO:0001669 acrosomal vesicle; GO:0002080 acrosomal membrane; GO:0005622 intracellular; GO:0005623 cell; GO:0005737 cytoplasm; GO:0012505 endomembrane system; GO:0012506 vesicle membrane; GO:0016020 membrane; GO:0030141 secretory granule; GO:0030659 cytoplasmic vesicle membrane; GO:0030667 secretory granule membrane; GO:0031090 organelle membrane; GO:0031410 cytoplasmic vesicle; GO:0031982 vesicle…
F1N343	1056	S	1.41995	0.0033617	Up	Coiled-coil domain containing 136 OS=Bos taurus OX=9913 GN=CCDC136 PE=4 SV=3	CCDC136	0.991537	8.3687e-140	245.36	4	KVAKPS(1)LES(0.992)T(0.008)ESGLETTK	0.40185	0.625	0.566	0.533	0.847	0.836	0.765	cytoplasm	K22808	KANK; KN motif and ankyrin repeat domain-containing protein		GO:0000003 reproduction; GO:0001675 acrosome assembly; GO:0003006 developmental process involved in reproduction; GO:0006996 organelle organization; GO:0007276 gamete generation; GO:0007281 germ cell development; GO:0007283 spermatogenesis; GO:0007286 spermatid development; GO:0007338 single fertilization; GO:0009566 fertilization; GO:0009653 anatomical structure morphogenesis; GO:0009987 cellula…	GO:0001669 acrosomal vesicle; GO:0002080 acrosomal membrane; GO:0005622 intracellular; GO:0005623 cell; GO:0005737 cytoplasm; GO:0012505 endomembrane system; GO:0012506 vesicle membrane; GO:0016020 membrane; GO:0030141 secretory granule; GO:0030659 cytoplasmic vesicle membrane; GO:0030667 secretory granule membrane; GO:0031090 organelle membrane; GO:0031410 cytoplasmic vesicle; GO:0031982 vesicle…
F1N343	333	S	0.785694	0.0470055	Down	Coiled-coil domain containing 136 OS=Bos taurus OX=9913 GN=CCDC136 PE=4 SV=3	CCDC136	0.991639	1.47952e-88	193.15	3	S(0.998)AES(0.992)QT(0.307)S(0.703)EEDFLEPDPGMHLLR	-3.2671	1.082	1.136	1.361	0.889	1.027	0.896	cytoplasm	K22808	KANK; KN motif and ankyrin repeat domain-containing protein		GO:0000003 reproduction; GO:0001675 acrosome assembly; GO:0003006 developmental process involved in reproduction; GO:0006996 organelle organization; GO:0007276 gamete generation; GO:0007281 germ cell development; GO:0007283 spermatogenesis; GO:0007286 spermatid development; GO:0007338 single fertilization; GO:0009566 fertilization; GO:0009653 anatomical structure morphogenesis; GO:0009987 cellula…	GO:0001669 acrosomal vesicle; GO:0002080 acrosomal membrane; GO:0005622 intracellular; GO:0005623 cell; GO:0005737 cytoplasm; GO:0012505 endomembrane system; GO:0012506 vesicle membrane; GO:0016020 membrane; GO:0030141 secretory granule; GO:0030659 cytoplasmic vesicle membrane; GO:0030667 secretory granule membrane; GO:0031090 organelle membrane; GO:0031410 cytoplasmic vesicle; GO:0031982 vesicle…
F1N450	1131	S	0.789281	0.0102029	Down	Regulator of G protein signaling 22 OS=Bos taurus OX=9913 GN=RGS22 PE=4 SV=3	RGS22	0.999952	2.63927e-19	166.03	2	STAS(0.671)T(0.329)LS(1)LKK	-1.1581	1.143	1.102	1.3	0.915	0.948	0.935	cytoplasm,nucleus	K16449	RGS; regulator of G-protein signaling		GO:0043085 positive regulation of catalytic activity; GO:0043087 regulation of GTPase activity; GO:0043547 positive regulation of GTPase activity; GO:0044093 positive regulation of molecular function; GO:0050790 regulation of catalytic activity; GO:0051336 regulation of hydrolase activity; GO:0051345 positive regulation of hydrolase activity; GO:0065007 biological regulation; GO:0065009 regulatio…	GO:0005622 intracellular; GO:0005623 cell; GO:0005737 cytoplasm; GO:0005886 plasma membrane; GO:0016020 membrane; GO:0071944 cell periphery;	GO:0005096 GTPase activator activity; GO:0008047 enzyme activator activity; GO:0030234 enzyme regulator activity; GO:0030695 GTPase regulator activity; GO:0060589 nucleoside-triphosphatase regulator activity; GO:0098772 molecular function regulator;	PF00615	Regulator of G protein signaling domain
F1N4X9	283	S	0.761071	0.0229483	Down	Chromosome 26 C10orf120 homolog OS=Bos taurus OX=9913 GN=C26H10orf120 PE=4 SV=2	C26H10orf120	0.996669	0.0112194	80.24	2	S(0.997)IT(0.003)GLTNR	0.0061977	1.133	1.275	1.363	0.943	1.052	0.875	nucleus					GO:0000151 ubiquitin ligase complex; GO:0005622 intracellular; GO:0005623 cell; GO:0005634 nucleus; GO:0032991 protein-containing complex; GO:0043226 organelle; GO:0043227 membrane-bounded organelle; GO:0043229 intracellular organelle; GO:0043231 intracellular membrane-bounded organelle; GO:1902494 catalytic complex; GO:1990234 transferase complex;
F1N6K8	247	S	0.752348	0.0261933	Down	Uncharacterized protein OS=Bos taurus OX=9913 GN=LOC789612 PE=4 SV=1	LOC789612	1	0.000175758	89.011	3	LPELPLFGNGIFS(1)LGR	-0.44987	1.146	1.035	1.332	0.831	0.873	0.939	extracellular
F1N6K8	173	S	0.769646	0.00192261	Down	Uncharacterized protein OS=Bos taurus OX=9913 GN=LOC789612 PE=4 SV=1	LOC789612	0.9459	0.0222298	43.897	3	S(0.946)Y(0.044)CNHS(0.007)S(0.002)R	1.4536	1.261	1.253	1.189	0.981	0.892	0.977	extracellular
F6RFP6	301	S	1.62416	0.0238249	Up	Basigin OS=Bos taurus OX=9913 GN=BSG PE=1 SV=1	BSG	0.800647	9.53263e-06	91.401	3	S(0.199)S(0.801)GNPLNDKDKDK	-0.49118	0.8	0.762	1.112	1.245	1.558	1.54	mitochondria	K06535	BSG, CD147; basigin		GO:0000003 reproduction; GO:0001890 placenta development; GO:0001893 maternal placenta development; GO:0002376 immune system process; GO:0003006 developmental process involved in reproduction; GO:0006082 organic acid metabolic process; GO:0006090 pyruvate metabolic process; GO:0006810 transport; GO:0006811 ion transport; GO:0006820 anion transport; GO:0006928 movement of cell or subcellular compo…	GO:0000139 Golgi membrane; GO:0001669 acrosomal vesicle; GO:0002080 acrosomal membrane; GO:0005622 intracellular; GO:0005623 cell; GO:0005737 cytoplasm; GO:0005739 mitochondrion; GO:0005794 Golgi apparatus; GO:0005886 plasma membrane; GO:0005887 integral component of plasma membrane; GO:0012505 endomembrane system; GO:0012506 vesicle membrane; GO:0016020 membrane; GO:0016021 integral component of…	GO:0005215 transporter activity; GO:0005342 organic acid transmembrane transporter activity; GO:0008028 monocarboxylic acid transmembrane transporter activity; GO:0008509 anion transmembrane transporter activity; GO:0008514 organic anion transmembrane transporter activity; GO:0015075 ion transmembrane transporter activity; GO:0015318 inorganic molecular entity transmembrane transporter activity; …	PF13927	Immunoglobulin domain
G3MXG2	367	S	0.696197	0.0219939	Down	Coiled-coil domain containing 166 OS=Bos taurus OX=9913 GN=CCDC166 PE=4 SV=1	CCDC166	0.999894	0.00903397	56.725	3	VPSHVGS(1)R	-0.13251	1.337	1.405	1.728	1.021	0.938	1.153	nucleus
G3MY76	467	S	0.338729	0.00203939	Down	Cylicin-1 OS=Bos taurus OX=9913 GN=CYLC1 PE=4 SV=2	CYLC1	0.999955	7.21301e-25	144.27	4	DAVSTDADSESEGDAKKS(1)K	-0.40242	2.103	2.288	1.478	0.729	0.679	0.58	nucleus				GO:0000003 reproduction; GO:0007276 gamete generation; GO:0007283 spermatogenesis; GO:0019953 sexual reproduction; GO:0022414 reproductive process; GO:0032501 multicellular organismal process; GO:0032504 multicellular organism reproduction; GO:0044703 multi-organism reproductive process; GO:0048232 male gamete generation; GO:0048609 multicellular organismal reproductive process; GO:0051704 multi-…	GO:0001669 acrosomal vesicle; GO:0005622 intracellular; GO:0005623 cell; GO:0005737 cytoplasm; GO:0005773 vacuole; GO:0005856 cytoskeleton; GO:0012505 endomembrane system; GO:0030141 secretory granule; GO:0031410 cytoplasmic vesicle; GO:0031982 vesicle; GO:0033011 perinuclear theca; GO:0033150 cytoskeletal calyx; GO:0043159 acrosomal matrix; GO:0043226 organelle; GO:0043227 membrane-bounded organ…	GO:0005198 structural molecule activity;
G3MY76	572	S	0.665611	0.0316319	Down	Cylicin-1 OS=Bos taurus OX=9913 GN=CYLC1 PE=4 SV=2	CYLC1	0.998234	1.11371e-44	167.99	3	VDES(0.974)DAT(0.086)S(0.471)T(0.471)DS(0.998)KKDAVEPK	0.16699	1.536	1.446	1.755	1.222	1.1	0.831	nucleus				GO:0000003 reproduction; GO:0007276 gamete generation; GO:0007283 spermatogenesis; GO:0019953 sexual reproduction; GO:0022414 reproductive process; GO:0032501 multicellular organismal process; GO:0032504 multicellular organism reproduction; GO:0044703 multi-organism reproductive process; GO:0048232 male gamete generation; GO:0048609 multicellular organismal reproductive process; GO:0051704 multi-…	GO:0001669 acrosomal vesicle; GO:0005622 intracellular; GO:0005623 cell; GO:0005737 cytoplasm; GO:0005773 vacuole; GO:0005856 cytoskeleton; GO:0012505 endomembrane system; GO:0030141 secretory granule; GO:0031410 cytoplasmic vesicle; GO:0031982 vesicle; GO:0033011 perinuclear theca; GO:0033150 cytoskeletal calyx; GO:0043159 acrosomal matrix; GO:0043226 organelle; GO:0043227 membrane-bounded organ…	GO:0005198 structural molecule activity;
G3MY76	549	S	0.700044	0.0247186	Down	Cylicin-1 OS=Bos taurus OX=9913 GN=CYLC1 PE=4 SV=2	CYLC1	0.999999	6.2462e-151	260.67	3	TEMFKS(0.281)S(0.719)DAES(1)EES(1)LFKPGSK	-0.71431	1.563	1.439	1.502	1.097	1.201	0.855	nucleus				GO:0000003 reproduction; GO:0007276 gamete generation; GO:0007283 spermatogenesis; GO:0019953 sexual reproduction; GO:0022414 reproductive process; GO:0032501 multicellular organismal process; GO:0032504 multicellular organism reproduction; GO:0044703 multi-organism reproductive process; GO:0048232 male gamete generation; GO:0048609 multicellular organismal reproductive process; GO:0051704 multi-…	GO:0001669 acrosomal vesicle; GO:0005622 intracellular; GO:0005623 cell; GO:0005737 cytoplasm; GO:0005773 vacuole; GO:0005856 cytoskeleton; GO:0012505 endomembrane system; GO:0030141 secretory granule; GO:0031410 cytoplasmic vesicle; GO:0031982 vesicle; GO:0033011 perinuclear theca; GO:0033150 cytoskeletal calyx; GO:0043159 acrosomal matrix; GO:0043226 organelle; GO:0043227 membrane-bounded organ…	GO:0005198 structural molecule activity;
G3MY76	552	S	0.664894	0.0454239	Down	Cylicin-1 OS=Bos taurus OX=9913 GN=CYLC1 PE=4 SV=2	CYLC1	0.999995	6.2462e-151	260.67	3	S(0.001)S(0.005)DAES(0.994)EES(1)LFKPGSK	0.17042	1.542	1.749	1.597	0.995	1.397	0.858	nucleus				GO:0000003 reproduction; GO:0007276 gamete generation; GO:0007283 spermatogenesis; GO:0019953 sexual reproduction; GO:0022414 reproductive process; GO:0032501 multicellular organismal process; GO:0032504 multicellular organism reproduction; GO:0044703 multi-organism reproductive process; GO:0048232 male gamete generation; GO:0048609 multicellular organismal reproductive process; GO:0051704 multi-…	GO:0001669 acrosomal vesicle; GO:0005622 intracellular; GO:0005623 cell; GO:0005737 cytoplasm; GO:0005773 vacuole; GO:0005856 cytoskeleton; GO:0012505 endomembrane system; GO:0030141 secretory granule; GO:0031410 cytoplasmic vesicle; GO:0031982 vesicle; GO:0033011 perinuclear theca; GO:0033150 cytoskeletal calyx; GO:0043159 acrosomal matrix; GO:0043226 organelle; GO:0043227 membrane-bounded organ…	GO:0005198 structural molecule activity;
G3MY76	558	S	0.45404	2.06203e-05	Down	Cylicin-1 OS=Bos taurus OX=9913 GN=CYLC1 PE=4 SV=2	CYLC1	1	1.8773e-217	296.68	4	SSDAESEESLFKPGS(1)K	-0.17803	1.919	2.108	2.087	0.895	0.942	0.939	nucleus				GO:0000003 reproduction; GO:0007276 gamete generation; GO:0007283 spermatogenesis; GO:0019953 sexual reproduction; GO:0022414 reproductive process; GO:0032501 multicellular organismal process; GO:0032504 multicellular organism reproduction; GO:0044703 multi-organism reproductive process; GO:0048232 male gamete generation; GO:0048609 multicellular organismal reproductive process; GO:0051704 multi-…	GO:0001669 acrosomal vesicle; GO:0005622 intracellular; GO:0005623 cell; GO:0005737 cytoplasm; GO:0005773 vacuole; GO:0005856 cytoskeleton; GO:0012505 endomembrane system; GO:0030141 secretory granule; GO:0031410 cytoplasmic vesicle; GO:0031982 vesicle; GO:0033011 perinuclear theca; GO:0033150 cytoskeletal calyx; GO:0043159 acrosomal matrix; GO:0043226 organelle; GO:0043227 membrane-bounded organ…	GO:0005198 structural molecule activity;
G3MZ95	305	S	1.25536	0.0342885	Up	Four and a half LIM domains 1 OS=Bos taurus OX=9913 GN=FHL1 PE=1 SV=2	FHL1	1	0.00355649	60.157	4	KCS(1)VNLANKR	4.3379	0.776	0.757	0.754	1.091	0.865	0.915	nucleus	K14365	FHL1, SLIM1; four and a half LIM domains protein 1	map04630 JAK-STAT signaling pathway				PF00412	LIM domain	TZ	KOG1704	FOG: LIM domain
G3MZE3	1538	S	0.330832	0.00851183	Down	Uncharacterized protein OS=Bos taurus OX=9913 PE=4 SV=2	--	0.996775	0.00224273	62.528	3	QHQVS(0.997)HT(0.003)QGR	1.0683	2.004	1.357	2.503	0.596	0.516	0.828	plasma membrane	K19921	PKDREJ; polycystic kidney disease and receptor for egg jelly-related protein		GO:0000003 reproduction; GO:0006810 transport; GO:0006811 ion transport; GO:0006812 cation transport; GO:0006816 calcium ion transport; GO:0007338 single fertilization; GO:0007340 acrosome reaction; GO:0009566 fertilization; GO:0009581 detection of external stimulus; GO:0009582 detection of abiotic stimulus; GO:0009605 response to external stimulus; GO:0009612 response to mechanical stimulus; GO:…	GO:0005623 cell; GO:0005886 plasma membrane; GO:0016020 membrane; GO:0071944 cell periphery;	GO:0005215 transporter activity; GO:0005216 ion channel activity; GO:0005261 cation channel activity; GO:0005262 calcium channel activity; GO:0008324 cation transmembrane transporter activity; GO:0015075 ion transmembrane transporter activity; GO:0015085 calcium ion transmembrane transporter activity; GO:0015267 channel activity; GO:0015318 inorganic molecular entity transmembrane transporter act…	PF01477	PLAT/LH2 domain	PT	KOG3599	Ca2+-modulated nonselective cation channel polycystin
G3MZM7	294	S	1.56472	0.00387445	Up	Uncharacterized protein OS=Bos taurus OX=9913 PE=4 SV=2	--	0.64608	2.5292e-101	205.58	2	NPPLDNSENSSVGSVS(0.002)MS(0.646)S(0.156)GS(0.196)R	-0.71717	1.029	0.859	0.839	1.444	1.503	1.32	nucleus	K16833	PPP1R2, IPP2; protein phosphatase inhibitor 2							OT	KOG4041	Protein phosphatase 1, regulatory (inhibitor) subunit PPP1R2
G3MZM7	168	S	1.41626	0.0347844	Up	Uncharacterized protein OS=Bos taurus OX=9913 PE=4 SV=2	--	1	1.00274e-54	175	4	S(1)QHWDEMNILATYHPADK	2.205	0.838	0.966	1.05	1.137	1.537	1.368	nucleus	K16833	PPP1R2, IPP2; protein phosphatase inhibitor 2							OT	KOG4041	Protein phosphatase 1, regulatory (inhibitor) subunit PPP1R2
G3MZX2	16	S	0.668627	0.013577	Down	Proline rich 30 OS=Bos taurus OX=9913 GN=PRR30 PE=4 SV=1	PRR30	0.827419	6.3004e-126	221.96	4	NT(0.172)AS(0.827)PGRPPQGPSQTEDSLFYNLQPQPR	-2.1032	1.346	1.223	1.511	0.787	1.013	0.928	nucleus
G3MZX2	396	S	0.711462	0.00623034	Down	Proline rich 30 OS=Bos taurus OX=9913 GN=PRR30 PE=4 SV=1	PRR30	0.999998	0.000311212	71.402	3	RPASLGPIPQKS(1)PL	0.021195	1.525	1.425	1.351	1.024	0.922	1.114	nucleus
G3MZX2	354	S	0.604601	0.04617	Down	Proline rich 30 OS=Bos taurus OX=9913 GN=PRR30 PE=4 SV=1	PRR30	0.993167	0.01774	47.506	3	S(0.003)VDRQS(0.993)LNS(0.003)T(0.001)R	1.0613	1.231	1.964	1.934	0.938	0.971	1.192	nucleus
G3MZZ7	154	S	1.26955	0.00514682	Up	Family with sequence similarity 170 member B OS=Bos taurus OX=9913 GN=FAM170B PE=4 SV=2	FAM170B	0.999997	3.33624e-09	114.95	3	KGS(1)S(1)FEMAS(0.914)NT(0.086)DLR	-1.327	0.96	0.839	0.887	1.096	1.15	1.164	nucleus				GO:0043900 regulation of multi-organism process; GO:0043902 positive regulation of multi-organism process; GO:0048518 positive regulation of biological process; GO:0050789 regulation of biological process; GO:0060046 regulation of acrosome reaction; GO:0065007 biological regulation; GO:0080154 regulation of fertilization; GO:1905516 positive regulation of fertilization; GO:2000241 regulation of r…	GO:0001669 acrosomal vesicle; GO:0002080 acrosomal membrane; GO:0002081 outer acrosomal membrane; GO:0005622 intracellular; GO:0005623 cell; GO:0005737 cytoplasm; GO:0012505 endomembrane system; GO:0012506 vesicle membrane; GO:0016020 membrane; GO:0030141 secretory granule; GO:0030659 cytoplasmic vesicle membrane; GO:0030667 secretory granule membrane; GO:0031090 organelle membrane; GO:0031410 cy…
G3N0H2	847	S	0.473955	0.00218378	Down	Chromosome 11 C2orf16 homolog OS=Bos taurus OX=9913 GN=C11H2orf16 PE=4 SV=2	C11H2orf16	0.9974	0.00245235	84.882	2	S(0.001)HHS(0.997)LS(0.001)ER	1.2947	1.76	2.139	1.937	0.826	1.097	0.843	nucleus							PF08017	Fibrinogen binding protein
G3N0H2	887	S	0.450426	0.0184037	Down	Chromosome 11 C2orf16 homolog OS=Bos taurus OX=9913 GN=C11H2orf16 PE=4 SV=2	C11H2orf16	0.951453	0.00588236	72.34	3	S(0.049)NRS(0.951)LFEK	-0.77664	1.513	2.312	2.156	0.644	1.128	0.922	nucleus							PF08017	Fibrinogen binding protein
G3N0H2	509	S	0.623472	0.00805776	Down	Chromosome 11 C2orf16 homolog OS=Bos taurus OX=9913 GN=C11H2orf16 PE=4 SV=2	C11H2orf16	0.966688	0.00927369	43.966	3	TGAS(0.001)QT(0.009)T(0.023)AAS(0.967)LKR	-0.12834	1.743	1.416	1.587	1.096	1.015	0.848	nucleus							PF08017	Fibrinogen binding protein
G3N136	349	S	0.710821	0.00974987	Down	Testis specific serine kinase 2 OS=Bos taurus OX=9913 GN=TSSK2 PE=3 SV=1	TSSK2	1	2.67028e-07	110.03	4	AKDPHVS(1)GAEVGKAS(0.191)T(0.809)	-0.31002	1.525	1.342	1.421	0.927	1.147	0.974	cytoplasm	K08811	TSSK, STK22; testis-specific serine kinase [EC:2.7.11.1]		GO:0000003 reproduction; GO:0003006 developmental process involved in reproduction; GO:0006464 cellular protein modification process; GO:0006468 protein phosphorylation; GO:0006793 phosphorus metabolic process; GO:0006796 phosphate-containing compound metabolic process; GO:0006807 nitrogen compound metabolic process; GO:0007154 cell communication; GO:0007165 signal transduction; GO:0007276 gamete…	GO:0005622 intracellular; GO:0005623 cell; GO:0005737 cytoplasm;	GO:0000166 nucleotide binding; GO:0000287 magnesium ion binding; GO:0003824 catalytic activity; GO:0004672 protein kinase activity; GO:0004674 protein serine/threonine kinase activity; GO:0005488 binding; GO:0005524 ATP binding; GO:0008144 drug binding; GO:0016301 kinase activity; GO:0016740 transferase activity; GO:0016772 transferase activity, transferring phosphorus-containing groups; GO:00167…	PF00069	Protein kinase domain	T	KOG0583	Serine/threonine protein kinase
G3X6J2	250	S	1.83417	0.0283597	Up	FAM75 domain-containing protein OS=Bos taurus OX=9913 PE=4 SV=2	--	0.605538	1.61794e-17	135.62	3	DSFPEQLRPDYQLNS(0.606)S(0.394)GIK	0.80256	0.885	0.711	1.184	1.409	1.639	2.051	nucleus
G3X6J2	555	S	0.780191	0.0375561	Down	FAM75 domain-containing protein OS=Bos taurus OX=9913 PE=4 SV=2	--	1	2.88447e-06	92.886	5	DVGKDQEHS(1)QENGQEDHLLK	-0.5877	1.311	1.169	1.296	1.098	0.996	0.852	nucleus
Q148L6	57	S	1.27374	0.0299623	Up	Trans-1,2-dihydrobenzene-1,2-diol dehydrogenase OS=Bos taurus OX=9913 GN=DHDH PE=2 SV=1	DHDH	1	8.9682e-124	222.98	5	AYGS(1)YEELAKDPDVEVAYIGTQHPQHK	0.58141	0.763	0.868	0.696	0.955	0.946	1.063	mitochondria	K00078	DHDH; dihydrodiol dehydrogenase / D-xylose 1-dehydrogenase (NADP) [EC:1.3.1.20 1.1.1.179]	map00040 Pentose and glucuronate interconversions; map00980 Metabolism of xenobiotics by cytochrome P450; map01100 Metabolic pathways	GO:0005975 carbohydrate metabolic process; GO:0005996 monosaccharide metabolic process; GO:0006091 generation of precursor metabolites and energy; GO:0008152 metabolic process; GO:0009056 catabolic process; GO:0009987 cellular process; GO:0016052 carbohydrate catabolic process; GO:0019321 pentose metabolic process; GO:0019323 pentose catabolic process; GO:0022900 electron transport chain; GO:0042…		GO:0003824 catalytic activity; GO:0008746 NAD(P)+ transhydrogenase activity; GO:0009055 electron transfer activity; GO:0016491 oxidoreductase activity; GO:0016614 oxidoreductase activity, acting on CH-OH group of donors; GO:0016616 oxidoreductase activity, acting on the CH-OH group of donors, NAD or NADP as acceptor; GO:0016651 oxidoreductase activity, acting on NAD(P)H; GO:0016652 oxidoreductase…			GQ	KOG2741	Dimeric dihydrodiol dehydrogenase
Q2KJ46	63	S	0.83273	0.0172501	Down	26S proteasome non-ATPase regulatory subunit 3 OS=Bos taurus OX=9913 GN=PSMD3 PE=2 SV=1	PSMD3	1	4.36926e-06	97.203	3	TAAAAAEHS(1)QR	2.0343	1.16	1.225	1.208	1.011	0.916	1.065	cytoplasm	K03033	PSMD3, RPN3; 26S proteasome regulatory subunit N3	map03050 Proteasome; map05169 Epstein-Barr virus infection	GO:0001775 cell activation; GO:0002252 immune effector process; GO:0002263 cell activation involved in immune response; GO:0002274 myeloid leukocyte activation; GO:0002275 myeloid cell activation involved in immune response; GO:0002283 neutrophil activation involved in immune response; GO:0002366 leukocyte activation involved in immune response; GO:0002376 immune system process; GO:0002443 leukoc…	GO:0000502 proteasome complex; GO:0005576 extracellular region; GO:0005622 intracellular; GO:0005623 cell; GO:0005634 nucleus; GO:0005654 nucleoplasm; GO:0005737 cytoplasm; GO:0005829 cytosol; GO:0005838 proteasome regulatory particle; GO:0008541 proteasome regulatory particle, lid subcomplex; GO:0012505 endomembrane system; GO:0022624 proteasome accessory complex; GO:0030141 secretory granule; G…		PF01399	PCI domain	O	KOG2581	26S proteasome regulatory complex, subunit RPN3/PSMD3
Q2KJE5	300	S	0.826907	0.0158612	Down	Glyceraldehyde-3-phosphate dehydrogenase, testis-specific OS=Bos taurus OX=9913 GN=GAPDHS PE=2 SV=1	GAPDHS	0.999893	8.91942e-18	130.47	2	VPT(1)PDVS(1)VVDLTCR	0.48369	1.139	1.242	1.172	0.933	1.059	0.946	cytoplasm	K10705	GAPDHS; glyceraldehyde-3-phosphate dehydrogenase, spermatogenic [EC:1.2.1.12]	map00010 Glycolysis / Gluconeogenesis; map01100 Metabolic pathways	GO:0000003 reproduction; GO:0003006 developmental process involved in reproduction; GO:0005975 carbohydrate metabolic process; GO:0005996 monosaccharide metabolic process; GO:0006006 glucose metabolic process; GO:0006007 glucose catabolic process; GO:0006082 organic acid metabolic process; GO:0006090 pyruvate metabolic process; GO:0006091 generation of precursor metabolites and energy; GO:0006094…	GO:0001669 acrosomal vesicle; GO:0005622 intracellular; GO:0005623 cell; GO:0005737 cytoplasm; GO:0005829 cytosol; GO:0005929 cilium; GO:0012505 endomembrane system; GO:0030141 secretory granule; GO:0031410 cytoplasmic vesicle; GO:0031514 motile cilium; GO:0031982 vesicle; GO:0035686 sperm fibrous sheath; GO:0036126 sperm flagellum; GO:0042995 cell projection; GO:0043226 organelle; GO:0043227 mem…	GO:0003824 catalytic activity; GO:0004365 glyceraldehyde-3-phosphate dehydrogenase (NAD+) (phosphorylating) activity; GO:0016491 oxidoreductase activity; GO:0016620 oxidoreductase activity, acting on the aldehyde or oxo group of donors, NAD or NADP as acceptor; GO:0016903 oxidoreductase activity, acting on the aldehyde or oxo group of donors; GO:0043891 glyceraldehyde-3-phosphate dehydrogenase (N…	PF00044; PF02800	Glyceraldehyde 3-phosphate dehydrogenase, NAD binding domain; Glyceraldehyde 3-phosphate dehydrogenase, C-terminal domain	G	KOG0657	Glyceraldehyde 3-phosphate dehydrogenase
Q2T9P2	148	S	0.284224	0.00413681	Down	DnaJ (Hsp40) homolog, subfamily C, member 5 gamma OS=Bos taurus OX=9913 GN=DNAJC5G PE=2 SV=1	DNAJC5G	1	3.85239e-08	119.54	3	NAS(1)NVQHQPPRS(1)GHR	0.83806	1.738	1.551	2.942	0.546	0.558	0.667	cytoplasm	K09525	DNAJC5; DnaJ homolog subfamily C member 5	map04141 Protein processing in endoplasmic reticulum				PF00226	DnaJ domain	O	KOG0716	Molecular chaperone (DnaJ superfamily)
Q2T9P2	157	S	0.245447	0.00132687	Down	DnaJ (Hsp40) homolog, subfamily C, member 5 gamma OS=Bos taurus OX=9913 GN=DNAJC5G PE=2 SV=1	DNAJC5G	1	6.11434e-05	89.344	3	NAS(1)NVQHQPPRS(1)GHR	0.83806	2.096	1.495	2.614	0.45	0.529	0.544	cytoplasm	K09525	DNAJC5; DnaJ homolog subfamily C member 5	map04141 Protein processing in endoplasmic reticulum				PF00226	DnaJ domain	O	KOG0716	Molecular chaperone (DnaJ superfamily)
Q2TBG1	120	S	0.768732	0.0246887	Down	Chromosome 21 open reading frame 56 ortholog OS=Bos taurus OX=9913 GN=SPATC1L PE=2 SV=1	SPATC1L	0.848165	0.00170043	85.813	2	AFLS(0.848)S(0.152)PELR	-0.05336	1.231	1.18	1.139	1.039	0.879	0.811	nucleus					GO:0005622 intracellular; GO:0005623 cell; GO:0005813 centrosome; GO:0005815 microtubule organizing center; GO:0005856 cytoskeleton; GO:0015630 microtubule cytoskeleton; GO:0043226 organelle; GO:0043228 non-membrane-bounded organelle; GO:0043229 intracellular organelle; GO:0043232 intracellular non-membrane-bounded organelle;
Q2TBG1	299	S	1.90809	0.00934956	Up	Chromosome 21 open reading frame 56 ortholog OS=Bos taurus OX=9913 GN=SPATC1L PE=2 SV=1	SPATC1L	0.621504	0.000471005	74.475	3	ANPLHS(0.622)S(0.378)PAALR	-0.65307	0.861	0.806	0.792	1.358	1.998	1.336	nucleus					GO:0005622 intracellular; GO:0005623 cell; GO:0005813 centrosome; GO:0005815 microtubule organizing center; GO:0005856 cytoskeleton; GO:0015630 microtubule cytoskeleton; GO:0043226 organelle; GO:0043228 non-membrane-bounded organelle; GO:0043229 intracellular organelle; GO:0043232 intracellular non-membrane-bounded organelle;
Q2TBQ6	74	S	1.21056	0.0402792	Up	Heat shock protein beta-9 OS=Bos taurus OX=9913 GN=HSPB9 PE=2 SV=1	HSPB9	0.999935	1.96666e-38	151.19	4	LYAHGFTPEELLVQVNS(1)GCLVVTGQR	-0.41975	1.023	0.868	0.835	1.082	1.142	1.076	extracellular	K09547	HSPB9; heat shock protein beta-9			GO:0005622 intracellular; GO:0005623 cell; GO:0005634 nucleus; GO:0005737 cytoplasm; GO:0043226 organelle; GO:0043227 membrane-bounded organelle; GO:0043229 intracellular organelle; GO:0043231 intracellular membrane-bounded organelle;				O	KOG3591	Alpha crystallins
Q32KS2	273	S	0.794464	0.0345257	Down	Dynein intermediate chain 1, axonemal OS=Bos taurus OX=9913 GN=DNAI1 PE=2 SV=1	DNAI1	0.823542	0.00161304	59.585	2	MTS(0.003)MES(0.824)QS(0.173)DDITK	-0.13348	1.032	1.093	1.271	0.836	0.945	0.917	nucleus	K10409	DNAI1; dynein intermediate chain 1, axonemal	map05016 Huntington disease	GO:0000226 microtubule cytoskeleton organization; GO:0001578 microtubule bundle formation; GO:0003341 cilium movement; GO:0003351 epithelial cilium movement involved in extracellular fluid movement; GO:0006928 movement of cell or subcellular component; GO:0006996 organelle organization; GO:0007010 cytoskeleton organization; GO:0007017 microtubule-based process; GO:0007018 microtubule-based moveme…	GO:0005622 intracellular; GO:0005623 cell; GO:0005737 cytoplasm; GO:0005813 centrosome; GO:0005815 microtubule organizing center; GO:0005856 cytoskeleton; GO:0005858 axonemal dynein complex; GO:0005875 microtubule associated complex; GO:0005929 cilium; GO:0005930 axoneme; GO:0015630 microtubule cytoskeleton; GO:0030286 dynein complex; GO:0032838 plasma membrane bounded cell projection cytoplasm; …	GO:0003774 motor activity; GO:0003824 catalytic activity; GO:0005488 binding; GO:0005515 protein binding; GO:0016462 pyrophosphatase activity; GO:0016787 hydrolase activity; GO:0016817 hydrolase activity, acting on acid anhydrides; GO:0016818 hydrolase activity, acting on acid anhydrides, in phosphorus-containing anhydrides; GO:0017111 nucleoside-triphosphatase activity; GO:0045503 dynein light c…			Z	KOG1587	Cytoplasmic dynein intermediate chain
Q32KW7	179	S	0.652373	0.0109156	Down	PDZ domain-containing protein 9 OS=Bos taurus OX=9913 GN=PDZD9 PE=2 SV=1	PDZD9	0.99934	0.0124086	55.649	3	RPMS(0.999)IS(0.001)R	-0.42285	1.467	1.484	1.643	0.83	1.06	1.107	nucleus
Q32KW7	168	S	0.551377	0.0326022	Down	PDZ domain-containing protein 9 OS=Bos taurus OX=9913 GN=PDZD9 PE=2 SV=1	PDZD9	0.971136	0.00284287	92.732	2	S(0.971)T(0.029)GHYPVR	-0.28637	1.223	1.576	1.668	0.579	0.998	0.886	nucleus
Q32KZ3	185	S	0.733632	0.0463409	Down	Leucine rich repeat containing 18 OS=Bos taurus OX=9913 GN=LRRC18 PE=2 SV=1	LRRC18	0.973674	2.044e-138	259.68	2	AES(0.026)S(0.974)DMFMDSIR	0.48042	1.185	1.314	1.518	0.829	1.077	1.041	cytoplasm				GO:0007154 cell communication; GO:0007165 signal transduction; GO:0009987 cellular process; GO:0023052 signaling; GO:0050789 regulation of biological process; GO:0050794 regulation of cellular process; GO:0050896 response to stimulus; GO:0051716 cellular response to stimulus; GO:0065007 biological regulation;	GO:0005622 intracellular; GO:0005623 cell; GO:0005737 cytoplasm;				S	KOG0619	FOG: Leucine rich repeat
Q32KZ3	250	S	1.2355	0.0116658	Up	Leucine rich repeat containing 18 OS=Bos taurus OX=9913 GN=LRRC18 PE=2 SV=1	LRRC18	0.974421	9.92293e-10	113.31	4	AIFSTLVSPNS(0.026)MAKES(0.974)QEDWR	-0.13953	0.943	1.014	0.888	1.191	1.218	1.106	cytoplasm				GO:0007154 cell communication; GO:0007165 signal transduction; GO:0009987 cellular process; GO:0023052 signaling; GO:0050789 regulation of biological process; GO:0050794 regulation of cellular process; GO:0050896 response to stimulus; GO:0051716 cellular response to stimulus; GO:0065007 biological regulation;	GO:0005622 intracellular; GO:0005623 cell; GO:0005737 cytoplasm;				S	KOG0619	FOG: Leucine rich repeat
Q32L54	437	S	0.695747	0.0109235	Down	Sperm associated antigen 6 OS=Bos taurus OX=9913 GN=SPAG6 PE=2 SV=1	SPAG6	1	0.0027682	91.658	3	HVVGQFS(1)K	-0.6898	1.571	1.221	1.346	1.021	0.93	0.928	mitochondria				GO:0000003 reproduction; GO:0000226 microtubule cytoskeleton organization; GO:0001578 microtubule bundle formation; GO:0003006 developmental process involved in reproduction; GO:0006928 movement of cell or subcellular component; GO:0006996 organelle organization; GO:0007010 cytoskeleton organization; GO:0007017 microtubule-based process; GO:0007275 multicellular organism development; GO:0007276 g…	GO:0005622 intracellular; GO:0005623 cell; GO:0005737 cytoplasm; GO:0005856 cytoskeleton; GO:0005929 cilium; GO:0005930 axoneme; GO:0015630 microtubule cytoskeleton; GO:0031514 motile cilium; GO:0032838 plasma membrane bounded cell projection cytoplasm; GO:0036126 sperm flagellum; GO:0042995 cell projection; GO:0043226 organelle; GO:0043228 non-membrane-bounded organelle; GO:0043229 intracellular…				U	KOG0166	Karyopherin (importin) alpha
Q32L61	243	S	0.404019	0.0475235	Down	Calcium binding tyrosine phosphorylation regulated OS=Bos taurus OX=9913 GN=CABYR PE=2 SV=1	CABYR	1	5.07596e-73	203.58	3	LVAEQVVS(1)EKS(1)VHVR	2.8836	1.337	1.741	2.944	0.7	1.172	0.561	mitochondria				GO:0000003 reproduction; GO:0003006 developmental process involved in reproduction; GO:0003341 cilium movement; GO:0003351 epithelial cilium movement involved in extracellular fluid movement; GO:0006928 movement of cell or subcellular component; GO:0007017 microtubule-based process; GO:0007018 microtubule-based movement; GO:0007154 cell communication; GO:0007165 signal transduction; GO:0007276 ga…	GO:0005622 intracellular; GO:0005623 cell; GO:0005634 nucleus; GO:0005737 cytoplasm; GO:0005829 cytosol; GO:0005856 cytoskeleton; GO:0005929 cilium; GO:0031514 motile cilium; GO:0035686 sperm fibrous sheath; GO:0036126 sperm flagellum; GO:0042995 cell projection; GO:0043226 organelle; GO:0043227 membrane-bounded organelle; GO:0043228 non-membrane-bounded organelle; GO:0043229 intracellular organe…	GO:0005488 binding; GO:0005509 calcium ion binding; GO:0005515 protein binding; GO:0017124 SH3 domain binding; GO:0019899 enzyme binding; GO:0019904 protein domain specific binding; GO:0043167 ion binding; GO:0043169 cation binding; GO:0046872 metal ion binding; GO:0046982 protein heterodimerization activity; GO:0046983 protein dimerization activity;	PF02197	Regulatory subunit of type II PKA R-subunit
Q32LJ3	136	S	0.516753	0.0454576	Down	Uncharacterized protein CXorf65 homolog OS=Bos taurus OX=9913 PE=2 SV=1	--	0.967594	2.53543e-08	107.98	2	VVPIES(0.968)S(0.032)VNLTSK	3.4708	1.215	1.338	2.103	0.58	0.935	0.891	extracellular
Q32LJ3	137	S	0.553421	0.0134829	Down	Uncharacterized protein CXorf65 homolog OS=Bos taurus OX=9913 PE=2 SV=1	--	0.648634	5.12759e-27	157.22	3	KVVPIES(0.351)S(0.649)VNLTSK	-1.5056	1.345	1.456	1.832	0.727	1.037	0.8	extracellular
Q32LN6	165	S	0.697302	0.0234926	Down	Protein FAM205C OS=Bos taurus OX=9913 GN=FAM205C PE=2 SV=1	FAM205C	0.990129	0.00140592	101.72	2	QLSLPS(0.99)AT(0.01)R	1.2264	1.36	1.331	1.683	1.156	0.928	0.966	extracellular
Q3SZ54	130	S	0.755531	0.00807722	Down	Eukaryotic initiation factor 4A-I OS=Bos taurus OX=9913 GN=EIF4A1 PE=2 SV=1	EIF4A1	1	1.38934e-35	154.14	3	VVMALGDYMGAS(1)CHACIGGTNVR	0.61042	1.246	1.116	1.254	0.982	0.904	0.846	nucleus	K03257	EIF4A; translation initiation factor 4A	map03013 RNA transport	GO:0006139 nucleobase-containing compound metabolic process; GO:0006412 translation; GO:0006413 translational initiation; GO:0006518 peptide metabolic process; GO:0006725 cellular aromatic compound metabolic process; GO:0006807 nitrogen compound metabolic process; GO:0008152 metabolic process; GO:0009058 biosynthetic process; GO:0009059 macromolecule biosynthetic process; GO:0009987 cellular proc…	GO:0005622 intracellular; GO:0005623 cell; GO:0005634 nucleus; GO:0005730 nucleolus; GO:0005737 cytoplasm; GO:0005829 cytosol; GO:0016281 eukaryotic translation initiation factor 4F complex; GO:0031974 membrane-enclosed lumen; GO:0031981 nuclear lumen; GO:0032991 protein-containing complex; GO:0043226 organelle; GO:0043227 membrane-bounded organelle; GO:0043228 non-membrane-bounded organelle; GO:…	GO:0000339 RNA cap binding; GO:0003676 nucleic acid binding; GO:0003723 RNA binding; GO:0003724 RNA helicase activity; GO:0003725 double-stranded RNA binding; GO:0003729 mRNA binding; GO:0003824 catalytic activity; GO:0004386 helicase activity; GO:0005488 binding; GO:0008135 translation factor activity, RNA binding; GO:0008186 RNA-dependent ATPase activity; GO:0016462 pyrophosphatase activity; GO…	PF00270	DEAD/DEAH box helicase	A	KOG0327	Translation initiation factor 4F, helicase subunit (eIF-4A) and related helicases
Q3SZT4	121	S	0.743461	0.0347392	Down	Testis-expressed protein 29 OS=Bos taurus OX=9913 GN=TEX29 PE=2 SV=1	TEX29	1	2.97436e-11	78.43	3	APS(1)VERPQS(1)K	0.096635	1.101	1.221	1.463	0.867	0.997	0.95	cytoplasm
Q3SZT4	117	S	0.719479	0.0286667	Down	Testis-expressed protein 29 OS=Bos taurus OX=9913 GN=TEX29 PE=2 SV=1	TEX29	0.97384	2.97436e-11	78.43	5	SSVQVETQPPS(0.004)S(0.009)AGAGS(0.974)KAPS(0.863)VERPQS(0.15)K	0.11713	1.158	1.293	1.538	0.869	1.036	0.965	cytoplasm
Q3ZBH5	383	S	0.759107	0.0156037	Down	Proliferation-associated 2G4, 38kDa OS=Bos taurus OX=9913 GN=PA2G4 PE=1 SV=1	PA2G4	0.873293	6.72476e-44	164.18	2	TAENAT(0.126)S(0.873)GET(0.001)LEENEAGD	0.89926	1.194	1.179	1.388	0.894	0.928	1.033	nucleus							PF00557	Metallopeptidase family M24	J	KOG2776	Metallopeptidase
Q58DG1	111	S	1.21345	0.0468498	Up	UPF0160 protein MYG1, mitochondrial OS=Bos taurus OX=9913 PE=2 SV=1	--	0.991961	2.90958e-17	134.66	3	S(0.992)FT(0.008)ETMSSLSPGKPWQTK	2.3339	1.009	0.917	0.796	1.104	1.12	1.079	mitochondria				GO:0007610 behavior; GO:0007626 locomotory behavior; GO:0035640 exploration behavior; GO:0035641 locomotory exploration behavior;	GO:0005622 intracellular; GO:0005623 cell; GO:0005634 nucleus; GO:0005654 nucleoplasm; GO:0005737 cytoplasm; GO:0005739 mitochondrion; GO:0031974 membrane-enclosed lumen; GO:0031981 nuclear lumen; GO:0043226 organelle; GO:0043227 membrane-bounded organelle; GO:0043229 intracellular organelle; GO:0043231 intracellular membrane-bounded organelle; GO:0043233 organelle lumen; GO:0070013 intracellular…				S	KOG2948	Predicted metal-binding protein
Q5EAC7	260	S	0.68554	0.000379742	Down	Anamorsin OS=Bos taurus OX=9913 GN=CIAPIN1 PE=2 SV=1	CIAPIN1	0.976142	0.00906557	45.614	4	EKS(0.976)RDQIS(0.018)S(0.006)QPK	-0.87542	1.233	1.319	1.21	0.868	0.824	0.887	nucleus	K22746	CIAPIN1, DRE2; anamorsin		GO:0002376 immune system process; GO:0002520 immune system development; GO:0006790 sulfur compound metabolic process; GO:0007275 multicellular organism development; GO:0008152 metabolic process; GO:0009987 cellular process; GO:0010941 regulation of cell death; GO:0016043 cellular component organization; GO:0016226 iron-sulfur cluster assembly; GO:0022607 cellular component assembly; GO:0030097 he…	GO:0005622 intracellular; GO:0005623 cell; GO:0005634 nucleus; GO:0005654 nucleoplasm; GO:0005730 nucleolus; GO:0005737 cytoplasm; GO:0005739 mitochondrion; GO:0031974 membrane-enclosed lumen; GO:0031981 nuclear lumen; GO:0043226 organelle; GO:0043227 membrane-bounded organelle; GO:0043228 non-membrane-bounded organelle; GO:0043229 intracellular organelle; GO:0043231 intracellular membrane-bounde…	GO:0005488 binding; GO:0048037 cofactor binding; GO:0051536 iron-sulfur cluster binding; GO:0051537 2 iron, 2 sulfur cluster binding; GO:0051540 metal cluster binding;			S	KOG4020	Protein DRE2, required for cell viability
Q6Q137	17	S	0.794336	0.00351549	Down	Septin-7 OS=Bos taurus OX=9913 GN=SEPTIN7 PE=2 SV=2	SEPTIN7	0.960263	2.07667e-06	102.28	3	S(0.001)AAAEERS(0.999)VNS(0.96)S(0.022)T(0.018)MVAQQK	1.1481	1.238	1.232	1.308	0.984	0.954	1.063	cytoplasm	K16944	SEPT7, CDC3; septin 7	map05131 Shigellosis	GO:0000278 mitotic cell cycle; GO:0000281 mitotic cytokinesis; GO:0000902 cell morphogenesis; GO:0000904 cell morphogenesis involved in differentiation; GO:0000910 cytokinesis; GO:0006996 organelle organization; GO:0007010 cytoskeleton organization; GO:0007049 cell cycle; GO:0007275 multicellular organism development; GO:0007399 nervous system development; GO:0007409 axonogenesis; GO:0008360 regu…	GO:0001725 stress fiber; GO:0005622 intracellular; GO:0005623 cell; GO:0005634 nucleus; GO:0005737 cytoplasm; GO:0005856 cytoskeleton; GO:0005929 cilium; GO:0005930 axoneme; GO:0005938 cell cortex; GO:0005940 septin ring; GO:0015629 actin cytoskeleton; GO:0016020 membrane; GO:0030424 axon; GO:0031105 septin complex; GO:0031514 motile cilium; GO:0032156 septin cytoskeleton; GO:0032160 septin filam…	GO:0005488 binding; GO:0005515 protein binding; GO:0042802 identical protein binding; GO:0046982 protein heterodimerization activity; GO:0046983 protein dimerization activity;	PF00735	Septin	DUZ	KOG2655	Septin family protein (P-loop GTPase)
Q8MJN0	44	S	0.746888	0.0237043	Down	FUN14 domain-containing protein 2 OS=Bos taurus OX=9913 GN=FUNDC2 PE=2 SV=1	FUNDC2	1	1.11239e-84	193.75	4	VS(0.5)S(0.5)RDELAEMAAAS(1)QGNFEGKFES(1)LDLAELAK	1.9621	1.239	1.14	1.477	0.929	0.941	1.01	mitochondria				GO:0000422 autophagy of mitochondrion; GO:0006914 autophagy; GO:0006996 organelle organization; GO:0007005 mitochondrion organization; GO:0008152 metabolic process; GO:0009056 catabolic process; GO:0009987 cellular process; GO:0016043 cellular component organization; GO:0022411 cellular component disassembly; GO:0044237 cellular metabolic process; GO:0044248 cellular catabolic process; GO:0061726…	GO:0005622 intracellular; GO:0005623 cell; GO:0005737 cytoplasm; GO:0005739 mitochondrion; GO:0005740 mitochondrial envelope; GO:0005741 mitochondrial outer membrane; GO:0016020 membrane; GO:0016021 integral component of membrane; GO:0019867 outer membrane; GO:0031090 organelle membrane; GO:0031224 intrinsic component of membrane; GO:0031300 intrinsic component of organelle membrane; GO:0031301 i…				S	KOG4099	Predicted membrane protein
Q9BGI1	187	S	4.16574	0.000812901	Up	Peroxiredoxin-5, mitochondrial OS=Bos taurus OX=9913 GN=PRDX5 PE=2 SV=2	PRDX5	1	3.24178e-16	140.89	2	RFS(1)MVIEDGIVK	0.95707	0.368	0.347	0.359	1.094	1.85	1.53	mitochondria	K11187	PRDX5; peroxiredoxin 5, atypical 2-Cys peroxiredoxin [EC:1.11.1.15]	map04146 Peroxisome	GO:0000302 response to reactive oxygen species; GO:0001894 tissue homeostasis; GO:0006139 nucleobase-containing compound metabolic process; GO:0006355 regulation of transcription, DNA-templated; GO:0006359 regulation of transcription by RNA polymerase III; GO:0006725 cellular aromatic compound metabolic process; GO:0006732 coenzyme metabolic process; GO:0006733 oxidoreduction coenzyme metabolic p…	GO:0005622 intracellular; GO:0005623 cell; GO:0005634 nucleus; GO:0005737 cytoplasm; GO:0005739 mitochondrion; GO:0005777 peroxisome; GO:0005782 peroxisomal matrix; GO:0005829 cytosol; GO:0031410 cytoplasmic vesicle; GO:0031907 microbody lumen; GO:0031974 membrane-enclosed lumen; GO:0031982 vesicle; GO:0042579 microbody; GO:0043226 organelle; GO:0043227 membrane-bounded organelle; GO:0043229 intr…	GO:0001016 RNA polymerase III transcription regulatory region sequence-specific DNA binding; GO:0001067 regulatory region nucleic acid binding; GO:0003676 nucleic acid binding; GO:0003677 DNA binding; GO:0003824 catalytic activity; GO:0004601 peroxidase activity; GO:0004857 enzyme inhibitor activity; GO:0004866 endopeptidase inhibitor activity; GO:0004869 cysteine-type endopeptidase inhibitor act…	PF08534	Redoxin	O	KOG0541	Alkyl hydroperoxide reductase/peroxiredoxin
Q9BGI1	69	S	1.55634	0.00835119	Up	Peroxiredoxin-5, mitochondrial OS=Bos taurus OX=9913 GN=PRDX5 PE=2 SV=2	PRDX5	1	9.40315e-25	147.09	3	VGDAIPS(1)VEVFEKEPGNK	0.42945	0.742	0.674	0.714	1.01	1.004	1.301	mitochondria	K11187	PRDX5; peroxiredoxin 5, atypical 2-Cys peroxiredoxin [EC:1.11.1.15]	map04146 Peroxisome	GO:0000302 response to reactive oxygen species; GO:0001894 tissue homeostasis; GO:0006139 nucleobase-containing compound metabolic process; GO:0006355 regulation of transcription, DNA-templated; GO:0006359 regulation of transcription by RNA polymerase III; GO:0006725 cellular aromatic compound metabolic process; GO:0006732 coenzyme metabolic process; GO:0006733 oxidoreduction coenzyme metabolic p…	GO:0005622 intracellular; GO:0005623 cell; GO:0005634 nucleus; GO:0005737 cytoplasm; GO:0005739 mitochondrion; GO:0005777 peroxisome; GO:0005782 peroxisomal matrix; GO:0005829 cytosol; GO:0031410 cytoplasmic vesicle; GO:0031907 microbody lumen; GO:0031974 membrane-enclosed lumen; GO:0031982 vesicle; GO:0042579 microbody; GO:0043226 organelle; GO:0043227 membrane-bounded organelle; GO:0043229 intr…	GO:0001016 RNA polymerase III transcription regulatory region sequence-specific DNA binding; GO:0001067 regulatory region nucleic acid binding; GO:0003676 nucleic acid binding; GO:0003677 DNA binding; GO:0003824 catalytic activity; GO:0004601 peroxidase activity; GO:0004857 enzyme inhibitor activity; GO:0004866 endopeptidase inhibitor activity; GO:0004869 cysteine-type endopeptidase inhibitor act…	PF08534	Redoxin	O	KOG0541	Alkyl hydroperoxide reductase/peroxiredoxin
A0A3Q1LK11	349	T	0.808962	0.00128334	Down	Casein kinase I isoform alpha OS=Bos taurus OX=9913 GN=CSNK1A1 PE=1 SV=1	CSNK1A1	0.974595	1.01897e-34	155.91	3	AAQQAASSSGQGQQAQT(0.975)PT(0.025)GK	0.52413	1.169	1.089	1.134	0.931	0.885	0.928	nucleus	K08957	CSNK1A; casein kinase 1, alpha [EC:2.7.11.1]	map04310 Wnt signaling pathway; map04340 Hedgehog signaling pathway; map04341 Hedgehog signaling pathway - fly; map05165 Human papillomavirus infection; map05224 Breast cancer; map05225 Hepatocellular carcinoma; map05226 Gastric cancer	GO:0006464 cellular protein modification process; GO:0006468 protein phosphorylation; GO:0006793 phosphorus metabolic process; GO:0006796 phosphate-containing compound metabolic process; GO:0006807 nitrogen compound metabolic process; GO:0006810 transport; GO:0006897 endocytosis; GO:0006909 phagocytosis; GO:0006996 organelle organization; GO:0007010 cytoskeleton organization; GO:0007154 cell comm…	GO:0000139 Golgi membrane; GO:0005622 intracellular; GO:0005623 cell; GO:0005634 nucleus; GO:0005654 nucleoplasm; GO:0005737 cytoplasm; GO:0005794 Golgi apparatus; GO:0005815 microtubule organizing center; GO:0005829 cytosol; GO:0005856 cytoskeleton; GO:0005929 cilium; GO:0012505 endomembrane system; GO:0015630 microtubule cytoskeleton; GO:0016020 membrane; GO:0016604 nuclear body; GO:0016607 nuc…	GO:0000166 nucleotide binding; GO:0000287 magnesium ion binding; GO:0003824 catalytic activity; GO:0004672 protein kinase activity; GO:0004674 protein serine/threonine kinase activity; GO:0005488 binding; GO:0005515 protein binding; GO:0005524 ATP binding; GO:0008144 drug binding; GO:0016301 kinase activity; GO:0016740 transferase activity; GO:0016772 transferase activity, transferring phosphorus…	PF00069	Protein kinase domain	T	KOG1164	Casein kinase (serine/threonine/tyrosine protein kinase)
A0A3Q1M8H1	221	T	1.32097	0.0315918	Up	Uncharacterized protein OS=Bos taurus OX=9913 PE=4 SV=1	--	0.8678	2.2548e-18	138.05	3	KES(0.132)LT(0.868)DSSSNVPK	-0.42702	0.868	0.701	0.911	1.03	1.159	1.087	nucleus
A0A3Q1MX38	137	T	0.806633	0.0335081	Down	Family with sequence similarity 71 member F2 OS=Bos taurus OX=9913 GN=FAM71F2 PE=4 SV=1	FAM71F2	0.56477	0.00162528	60.419	3	LPCRS(0.965)AET(0.565)S(0.47)ES(0.522)S(0.458)LPS(0.014)S(0.004)S(0.003)R	2.1448	1.047	1.128	1.202	0.832	1.004	0.888	cytoskeleton					GO:0005622 intracellular; GO:0005623 cell; GO:0005634 nucleus; GO:0043226 organelle; GO:0043227 membrane-bounded organelle; GO:0043229 intracellular organelle; GO:0043231 intracellular membrane-bounded organelle;
A0A3Q1MGG8	2939	T	6.05021	0.00481383	Up	Uncharacterized protein OS=Bos taurus OX=9913 PE=4 SV=1	--	0.999938	0.000379937	100.22	2	KLT(1)YS(1)GFQK	-0.68022	0.3	0.379	0.536	1.535	3.738	2.078	cytoplasm					GO:0005622 intracellular; GO:0005623 cell; GO:0005737 cytoplasm; GO:0005739 mitochondrion; GO:0043226 organelle; GO:0043227 membrane-bounded organelle; GO:0043229 intracellular organelle; GO:0043231 intracellular membrane-bounded organelle;
A0A3Q1MGG8	270	T	1.35441	0.00464031	Up	Uncharacterized protein OS=Bos taurus OX=9913 PE=4 SV=1	--	0.567372	7.31995e-45	172.42	3	S(0.433)T(0.567)CLVQVEGDPMK	-0.30606	0.784	0.876	0.744	1.052	1.135	1.069	cytoplasm					GO:0005622 intracellular; GO:0005623 cell; GO:0005737 cytoplasm; GO:0005739 mitochondrion; GO:0043226 organelle; GO:0043227 membrane-bounded organelle; GO:0043229 intracellular organelle; GO:0043231 intracellular membrane-bounded organelle;
A0A3Q1MGG8	521	T	1.35904	0.0489109	Up	Uncharacterized protein OS=Bos taurus OX=9913 PE=4 SV=1	--	0.642138	3.85991e-24	142.85	3	TPAAMRPT(0.642)T(0.177)S(0.177)MT(0.003)NTTPQTR	-0.64233	1.101	0.798	1.07	1.261	1.467	1.307	cytoplasm					GO:0005622 intracellular; GO:0005623 cell; GO:0005737 cytoplasm; GO:0005739 mitochondrion; GO:0043226 organelle; GO:0043227 membrane-bounded organelle; GO:0043229 intracellular organelle; GO:0043231 intracellular membrane-bounded organelle;
A0A3Q1MMD2	1107	T	0.438185	0.0360476	Down	Anoctamin OS=Bos taurus OX=9913 GN=ANO5 PE=3 SV=1	ANO5	0.839255	2.07635e-07	116.87	2	LNS(0.002)AS(0.32)S(0.839)T(0.839)DFAK	1.7152	1.348	1.632	2.31	0.478	0.846	0.994	plasma membrane	K19480	ANO5, GDD1, TMEM16E; anoctamin-5		GO:0006810 transport; GO:0006811 ion transport; GO:0006820 anion transport; GO:0006821 chloride transport; GO:0015698 inorganic anion transport; GO:0034220 ion transmembrane transport; GO:0051179 localization; GO:0051234 establishment of localization; GO:0055085 transmembrane transport; GO:0098656 anion transmembrane transport; GO:0098660 inorganic ion transmembrane transport; GO:0098661 inorgani…	GO:0005622 intracellular; GO:0005623 cell; GO:0005886 plasma membrane; GO:0016020 membrane; GO:0031982 vesicle; GO:0043226 organelle; GO:0043227 membrane-bounded organelle; GO:0071944 cell periphery;	GO:0005215 transporter activity; GO:0005216 ion channel activity; GO:0005229 intracellular calcium activated chloride channel activity; GO:0005253 anion channel activity; GO:0005254 chloride channel activity; GO:0008509 anion transmembrane transporter activity; GO:0015075 ion transmembrane transporter activity; GO:0015103 inorganic anion transmembrane transporter activity; GO:0015108 chloride tra…			S	KOG2514	Uncharacterized conserved protein
A0A3Q1MWD7	399	T	3.01763	0.012814	Up	Solute carrier family 16 member 7 OS=Bos taurus OX=9913 GN=SLC16A7 PE=4 SV=1	SLC16A7	0.508234	0.00468196	51.166	3	S(0.999)IHT(0.009)KES(0.484)QET(0.508)EPLK	1.3221	0.485	0.7	0.517	1.061	2.233	1.842	plasma membrane	K08184	SLC16A7; MFS transporter, MCT family, solute carrier family 16 (monocarboxylic acid transporters), member 7		GO:0006810 transport; GO:0006811 ion transport; GO:0006820 anion transport; GO:0006848 pyruvate transport; GO:0015711 organic anion transport; GO:0015718 monocarboxylic acid transport; GO:0015727 lactate transport; GO:0015849 organic acid transport; GO:0015850 organic hydroxy compound transport; GO:0034220 ion transmembrane transport; GO:0035873 lactate transmembrane transport; GO:0035879 plasma …	GO:0005622 intracellular; GO:0005623 cell; GO:0005737 cytoplasm; GO:0005886 plasma membrane; GO:0005887 integral component of plasma membrane; GO:0016020 membrane; GO:0016021 integral component of membrane; GO:0031224 intrinsic component of membrane; GO:0031226 intrinsic component of plasma membrane; GO:0071944 cell periphery;	GO:0005215 transporter activity; GO:0005342 organic acid transmembrane transporter activity; GO:0005477 pyruvate secondary active transmembrane transporter activity; GO:0008028 monocarboxylic acid transmembrane transporter activity; GO:0008509 anion transmembrane transporter activity; GO:0008514 organic anion transmembrane transporter activity; GO:0015075 ion transmembrane transporter activity; G…			G	KOG2504	Monocarboxylate transporter
A0A3S5ZPN7	528	T	0.825122	0.0129553	Down	Coiled-coil domain containing 116 OS=Bos taurus OX=9913 GN=CCDC116 PE=4 SV=1	CCDC116	0.57984	0.0343006	47.016	2	APDRPT(0.58)S(0.424)QHS(0.627)T(0.369)PR	-1.1217	1.185	1.209	1.3	0.948	1.033	1.067	nucleus					GO:0005622 intracellular; GO:0005623 cell; GO:0005813 centrosome; GO:0005815 microtubule organizing center; GO:0005856 cytoskeleton; GO:0015630 microtubule cytoskeleton; GO:0043226 organelle; GO:0043228 non-membrane-bounded organelle; GO:0043229 intracellular organelle; GO:0043232 intracellular non-membrane-bounded organelle;
A6QQ72	171	T	0.762156	0.0300512	Down	CCDC27 protein OS=Bos taurus OX=9913 GN=CCDC27 PE=2 SV=1	CCDC27	0.672373	1.31745e-15	127.72	3	KKS(0.709)ES(0.289)QVLS(0.009)PT(0.672)LS(0.556)S(0.748)PDLGQS(0.013)Y(0.002)PR	0.56326	1.358	1.296	1.521	0.922	1.144	1.116	nucleus
A7MB90	34	T	0.756155	0.00714981	Down	CSNK1G2 protein OS=Bos taurus OX=9913 GN=CSNK1G2 PE=2 SV=1	CSNK1G2	0.910797	8.89169e-34	155.49	2	S(0.977)S(0.026)GT(0.911)S(0.661)S(0.425)GVLMVGPNFR	-0.18187	1.231	1.045	1.136	0.83	0.908	0.842	cytoplasm	K08958	CSNK1G; casein kinase 1, gamma [EC:2.7.11.1]	map04340 Hedgehog signaling pathway; map04341 Hedgehog signaling pathway - fly				PF00069	Protein kinase domain	T	KOG1165	Casein kinase (serine/threonine/tyrosine protein kinase)
E1B715	445	T	2.34121	0.00488242	Up	Kinesin-like protein OS=Bos taurus OX=9913 GN=KIF9 PE=3 SV=1	KIF9	0.999929	0.0116037	69.721	2	KYT(1)LIDK	-0.14755	0.578	0.582	0.83	1.278	1.652	1.729	nucleus	K10397	KIF6_9; kinesin family member 6/9		GO:0006928 movement of cell or subcellular component; GO:0006996 organelle organization; GO:0007017 microtubule-based process; GO:0007018 microtubule-based movement; GO:0009987 cellular process; GO:0016043 cellular component organization; GO:0022411 cellular component disassembly; GO:0022617 extracellular matrix disassembly; GO:0030198 extracellular matrix organization; GO:0033043 regulation of o…	GO:0002102 podosome; GO:0005622 intracellular; GO:0005623 cell; GO:0005737 cytoplasm; GO:0005829 cytosol; GO:0005856 cytoskeleton; GO:0005871 kinesin complex; GO:0005874 microtubule; GO:0005875 microtubule associated complex; GO:0015629 actin cytoskeleton; GO:0015630 microtubule cytoskeleton; GO:0031982 vesicle; GO:0032991 protein-containing complex; GO:0043226 organelle; GO:0043227 membrane-boun…	GO:0003774 motor activity; GO:0003777 microtubule motor activity; GO:0003824 catalytic activity; GO:0005488 binding; GO:0005515 protein binding; GO:0016462 pyrophosphatase activity; GO:0016787 hydrolase activity; GO:0016817 hydrolase activity, acting on acid anhydrides; GO:0016818 hydrolase activity, acting on acid anhydrides, in phosphorus-containing anhydrides; GO:0016887 ATPase activity; GO:00…	PF00225	Kinesin motor domain	Z	KOG4280	Kinesin-like protein
E1B7P6	144	T	0.60233	0.0236856	Down	EF-hand calcium binding domain 5 OS=Bos taurus OX=9913 GN=EFCAB5 PE=4 SV=3	EFCAB5	0.930484	7.90946e-35	141.94	5	HIYEDFDNVLLEMNT(0.672)LPS(0.332)EKHFS(0.989)KT(0.93)QS(0.076)K	1.677	1.306	1.642	1.601	0.7	1.043	0.997	cytoplasm,nucleus
E1B7X2	548	T	0.680137	0.00921199	Down	Uncharacterized protein OS=Bos taurus OX=9913 GN=LOC616410 PE=3 SV=1	LOC616410	1	2.07835e-33	153.25	3	MGMLGGPVLLGT(1)PLQFGER	-1.9273	1.412	1.452	1.219	0.935	1.018	0.824	nucleus									Z	KOG0676	Actin and related proteins
E1B7X2	678	T	0.693465	0.0130986	Down	Uncharacterized protein OS=Bos taurus OX=9913 GN=LOC616410 PE=3 SV=1	LOC616410	0.882663	7.79748e-25	121.35	2	QPPLPVQPPLT(0.116)GT(0.883)PIS(0.002)R	-1.4604	1.281	1.391	1.582	0.925	1.105	0.92	nucleus									Z	KOG0676	Actin and related proteins
E1B9G6	15	T	0.533961	0.0386483	Down	LRP2 binding protein OS=Bos taurus OX=9913 GN=LRP2BP PE=4 SV=2	LRP2BP	0.772423	2.86212e-22	144.97	2	NPS(0.27)YT(0.772)S(0.955)LS(0.003)HFAAK	0.84995	1.618	1.741	2.162	0.663	1.319	0.966	mitochondria					GO:0005622 intracellular; GO:0005623 cell; GO:0005737 cytoplasm;				MOT	KOG1550	Extracellular protein SEL-1 and related proteins
E1BAJ3	148	T	0.443564	0.0428283	Down	Coiled-coil domain containing 40 OS=Bos taurus OX=9913 GN=CCDC40 PE=4 SV=2	CCDC40	0.5	0.00128679	66.393	3	S(0.5)T(0.5)GMGFITTK	-0.25322	1.164	1.449	2.437	0.536	0.837	0.867	nucleus	K23730			GO:0000226 microtubule cytoskeleton organization; GO:0001578 microtubule bundle formation; GO:0001889 liver development; GO:0001947 heart looping; GO:0002009 morphogenesis of an epithelium; GO:0003007 heart morphogenesis; GO:0003143 embryonic heart tube morphogenesis; GO:0003341 cilium movement; GO:0003351 epithelial cilium movement involved in extracellular fluid movement; GO:0003352 regulation …	GO:0005622 intracellular; GO:0005623 cell; GO:0005737 cytoplasm; GO:0005856 cytoskeleton; GO:0005929 cilium; GO:0005930 axoneme; GO:0031514 motile cilium; GO:0032838 plasma membrane bounded cell projection cytoplasm; GO:0042995 cell projection; GO:0043226 organelle; GO:0043228 non-membrane-bounded organelle; GO:0043229 intracellular organelle; GO:0043232 intracellular non-membrane-bounded organel…
E1BPT0	7	T	2.90708	0.0127642	Up	Leucine rich repeats and death domain containing 1 OS=Bos taurus OX=9913 GN=LRRD1 PE=4 SV=1	LRRD1	0.697196	6.73664e-26	153.04	2	KRT(0.697)S(0.303)EELEDIISR	-1.3784	0.33	0.466	0.517	0.847	1.703	1.267	nucleus				GO:0007154 cell communication; GO:0007163 establishment or maintenance of cell polarity; GO:0007165 signal transduction; GO:0009987 cellular process; GO:0023052 signaling; GO:0030011 maintenance of cell polarity; GO:0035088 establishment or maintenance of apical/basal cell polarity; GO:0035090 maintenance of apical/basal cell polarity; GO:0045197 establishment or maintenance of epithelial cell ap…	GO:0005622 intracellular; GO:0005623 cell; GO:0005737 cytoplasm; GO:0005886 plasma membrane; GO:0016020 membrane; GO:0016323 basolateral plasma membrane; GO:0071944 cell periphery; GO:0098590 plasma membrane region;				S	KOG0619	FOG: Leucine rich repeat
F1MB15	6370	T	1.50043	0.0397233	Up	Fibrous sheath interacting protein 2 OS=Bos taurus OX=9913 GN=FSIP2 PE=4 SV=3	FSIP2	1	1.62855e-79	191.33	4	AQEHAVNMIPDLNKES(1)T(1)KDS(1)IVEDSAIK	1.0093	0.801	0.716	0.813	0.905	1.215	1.376	cytoplasm					GO:0005622 intracellular; GO:0005623 cell; GO:0005737 cytoplasm; GO:0005739 mitochondrion; GO:0005929 cilium; GO:0031514 motile cilium; GO:0042995 cell projection; GO:0043226 organelle; GO:0043227 membrane-bounded organelle; GO:0043229 intracellular organelle; GO:0043231 intracellular membrane-bounded organelle; GO:0120025 plasma membrane bounded cell projection;
F1MB15	320	T	2.66647	0.0120452	Up	Fibrous sheath interacting protein 2 OS=Bos taurus OX=9913 GN=FSIP2 PE=4 SV=3	FSIP2	1	8.7806e-119	230.8	3	KNT(1)NDYGEQDGLHYESIYPK	0.025739	0.497	0.59	0.649	0.99	1.794	1.845	cytoplasm					GO:0005622 intracellular; GO:0005623 cell; GO:0005737 cytoplasm; GO:0005739 mitochondrion; GO:0005929 cilium; GO:0031514 motile cilium; GO:0042995 cell projection; GO:0043226 organelle; GO:0043227 membrane-bounded organelle; GO:0043229 intracellular organelle; GO:0043231 intracellular membrane-bounded organelle; GO:0120025 plasma membrane bounded cell projection;
F1ML59	47	T	0.657283	0.000720803	Down	Uncharacterized protein OS=Bos taurus OX=9913 GN=NT5C1B PE=4 SV=1	NT5C1B	1	6.41017e-13	125.51	2	LTT(0.001)QGS(0.999)QELT(1)LPK	1.7825	1.246	1.335	1.291	0.787	0.904	0.854	cytoplasm	K01081	E3.1.3.5; 5'-nucleotidase [EC:3.1.3.5]	map00230 Purine metabolism; map00240 Pyrimidine metabolism; map00760 Nicotinate and nicotinamide metabolism; map01100 Metabolic pathways	GO:0006139 nucleobase-containing compound metabolic process; GO:0006163 purine nucleotide metabolic process; GO:0006195 purine nucleotide catabolic process; GO:0006725 cellular aromatic compound metabolic process; GO:0006753 nucleoside phosphate metabolic process; GO:0006793 phosphorus metabolic process; GO:0006796 phosphate-containing compound metabolic process; GO:0006807 nitrogen compound meta…	GO:0005622 intracellular; GO:0005623 cell; GO:0005737 cytoplasm; GO:0005829 cytosol;	GO:0003824 catalytic activity; GO:0008252 nucleotidase activity; GO:0008253 5'-nucleotidase activity; GO:0016787 hydrolase activity; GO:0016788 hydrolase activity, acting on ester bonds; GO:0016791 phosphatase activity; GO:0042578 phosphoric ester hydrolase activity;
F1ML59	144	T	4.08155	0.0100183	Up	Uncharacterized protein OS=Bos taurus OX=9913 GN=NT5C1B PE=4 SV=1	NT5C1B	0.756948	0.000198865	82.635	3	RT(0.235)T(0.757)KS(0.008)ENPDTWSHSTGR	0.3652	0.401	0.517	0.578	1.345	3.216	1.545	cytoplasm	K01081	E3.1.3.5; 5'-nucleotidase [EC:3.1.3.5]	map00230 Purine metabolism; map00240 Pyrimidine metabolism; map00760 Nicotinate and nicotinamide metabolism; map01100 Metabolic pathways	GO:0006139 nucleobase-containing compound metabolic process; GO:0006163 purine nucleotide metabolic process; GO:0006195 purine nucleotide catabolic process; GO:0006725 cellular aromatic compound metabolic process; GO:0006753 nucleoside phosphate metabolic process; GO:0006793 phosphorus metabolic process; GO:0006796 phosphate-containing compound metabolic process; GO:0006807 nitrogen compound meta…	GO:0005622 intracellular; GO:0005623 cell; GO:0005737 cytoplasm; GO:0005829 cytosol;	GO:0003824 catalytic activity; GO:0008252 nucleotidase activity; GO:0008253 5'-nucleotidase activity; GO:0016787 hydrolase activity; GO:0016788 hydrolase activity, acting on ester bonds; GO:0016791 phosphatase activity; GO:0042578 phosphoric ester hydrolase activity;
F1MPF5	78	T	0.826641	0.0478749	Down	Chromosome 7 open reading frame 61 OS=Bos taurus OX=9913 GN=C7orf61 PE=4 SV=2	C7orf61	0.594313	0.000151438	94.765	2	T(0.594)T(0.406)MDGAAVEAGR	2.9245	1.318	1.09	1.203	1.073	0.957	0.955	nucleus
F1MWB6	293	T	1.32695	0.00257535	Up	SH3 domain containing 21 OS=Bos taurus OX=9913 GN=SH3D21 PE=4 SV=3	SH3D21	0.605432	0.000447788	77.324	3	T(0.001)KPS(0.007)WT(0.605)PS(0.387)EDSQK	-0.59302	0.697	0.698	0.746	0.881	0.985	0.975	nucleus	K23715						PF07653	Variant SH3 domain	T	KOG4348	Adaptor protein CMS/SETA
F1N343	1057	T	0.759871	0.0132021	Down	Coiled-coil domain containing 136 OS=Bos taurus OX=9913 GN=CCDC136 PE=4 SV=3	CCDC136	0.863212	9.09385e-25	145.55	3	VAKPS(0.005)LES(0.337)T(0.863)ES(0.757)GLET(0.028)T(0.01)K	3.5465	1.234	1.305	1.488	0.996	1.086	0.978	cytoplasm	K22808	KANK; KN motif and ankyrin repeat domain-containing protein		GO:0000003 reproduction; GO:0001675 acrosome assembly; GO:0003006 developmental process involved in reproduction; GO:0006996 organelle organization; GO:0007276 gamete generation; GO:0007281 germ cell development; GO:0007283 spermatogenesis; GO:0007286 spermatid development; GO:0007338 single fertilization; GO:0009566 fertilization; GO:0009653 anatomical structure morphogenesis; GO:0009987 cellula…	GO:0001669 acrosomal vesicle; GO:0002080 acrosomal membrane; GO:0005622 intracellular; GO:0005623 cell; GO:0005737 cytoplasm; GO:0012505 endomembrane system; GO:0012506 vesicle membrane; GO:0016020 membrane; GO:0030141 secretory granule; GO:0030659 cytoplasmic vesicle membrane; GO:0030667 secretory granule membrane; GO:0031090 organelle membrane; GO:0031410 cytoplasmic vesicle; GO:0031982 vesicle…
F1N450	519	T	1.57456	0.00190411	Up	Regulator of G protein signaling 22 OS=Bos taurus OX=9913 GN=RGS22 PE=4 SV=3	RGS22	0.999781	4.87292e-20	169.4	2	RYT(1)YTEEPLIK	-0.19918	0.702	0.663	0.734	0.986	1.141	1.178	cytoplasm,nucleus	K16449	RGS; regulator of G-protein signaling		GO:0043085 positive regulation of catalytic activity; GO:0043087 regulation of GTPase activity; GO:0043547 positive regulation of GTPase activity; GO:0044093 positive regulation of molecular function; GO:0050790 regulation of catalytic activity; GO:0051336 regulation of hydrolase activity; GO:0051345 positive regulation of hydrolase activity; GO:0065007 biological regulation; GO:0065009 regulatio…	GO:0005622 intracellular; GO:0005623 cell; GO:0005737 cytoplasm; GO:0005886 plasma membrane; GO:0016020 membrane; GO:0071944 cell periphery;	GO:0005096 GTPase activator activity; GO:0008047 enzyme activator activity; GO:0030234 enzyme regulator activity; GO:0030695 GTPase regulator activity; GO:0060589 nucleoside-triphosphatase regulator activity; GO:0098772 molecular function regulator;	PF00615	Regulator of G protein signaling domain
F1N450	1129	T	0.762325	0.0435919	Down	Regulator of G protein signaling 22 OS=Bos taurus OX=9913 GN=RGS22 PE=4 SV=3	RGS22	0.797931	1.19401e-15	163.46	2	S(0.001)T(0.015)AS(0.188)T(0.798)LS(0.999)LKK	-0.60125	1.228	1.164	1.462	0.987	1.08	0.871	cytoplasm,nucleus	K16449	RGS; regulator of G-protein signaling		GO:0043085 positive regulation of catalytic activity; GO:0043087 regulation of GTPase activity; GO:0043547 positive regulation of GTPase activity; GO:0044093 positive regulation of molecular function; GO:0050790 regulation of catalytic activity; GO:0051336 regulation of hydrolase activity; GO:0051345 positive regulation of hydrolase activity; GO:0065007 biological regulation; GO:0065009 regulatio…	GO:0005622 intracellular; GO:0005623 cell; GO:0005737 cytoplasm; GO:0005886 plasma membrane; GO:0016020 membrane; GO:0071944 cell periphery;	GO:0005096 GTPase activator activity; GO:0008047 enzyme activator activity; GO:0030234 enzyme regulator activity; GO:0030695 GTPase regulator activity; GO:0060589 nucleoside-triphosphatase regulator activity; GO:0098772 molecular function regulator;	PF00615	Regulator of G protein signaling domain
Q1JPG1	670	T	0.53819	0.00711141	Down	Radial spoke head 10 homolog B OS=Bos taurus OX=9913 GN=RSPH10B PE=2 SV=2	RSPH10B	0.621643	0.000420799	98.169	2	AGS(0.378)T(0.622)YPVTAQNTQNR	0.449	1.434	1.301	1.795	0.699	0.84	0.899	nucleus									L	KOG0231	Junctional membrane complex protein Junctophilin and related MORN repeat proteins
F1N6K8	42	T	0.718433	0.0137745	Down	Uncharacterized protein OS=Bos taurus OX=9913 GN=LOC789612 PE=4 SV=1	LOC789612	0.663449	0	349.59	3	T(0.663)PS(0.316)GS(0.023)EAS(0.023)S(0.005)NPS(0.111)EPT(0.038)DT(0.272)PGS(0.548)PR	1.2585	1.236	1.07	1.345	0.925	0.807	0.891	extracellular
G3MZM7	197	T	0.709105	0.0409428	Down	Uncharacterized protein OS=Bos taurus OX=9913 PE=4 SV=2	--	0.978603	8.32559e-05	108.56	2	VDEPS(0.021)T(0.979)PFHR	-0.074177	1.067	1.279	1.542	0.976	0.919	0.862	nucleus	K16833	PPP1R2, IPP2; protein phosphatase inhibitor 2							OT	KOG4041	Protein phosphatase 1, regulatory (inhibitor) subunit PPP1R2
G3N0H2	230	T	0.56955	0.000568661	Down	Chromosome 11 C2orf16 homolog OS=Bos taurus OX=9913 GN=C11H2orf16 PE=4 SV=2	C11H2orf16	0.552424	0.00216845	50.752	2	DSVPMEET(0.001)ENS(0.01)HS(0.101)DS(0.336)QT(0.552)R	0.94528	1.384	1.392	1.559	0.885	0.816	0.768	nucleus							PF08017	Fibrinogen binding protein
G3N2P8	73	T	0.672021	0.0458242	Down	Chromosome 11 C2orf74 homolog OS=Bos taurus OX=9913 GN=C11H2orf74 PE=4 SV=2	C11H2orf74	0.97669	0.000898581	53.197	4	S(0.009)LIPLT(0.977)GS(0.034)S(0.238)S(0.742)VVDNHKRPLK	0.7206	1.327	0.946	1.462	0.83	0.815	0.865	cytoplasm
O77797	212	T	1.34297	0.0246857	Up	A-kinase anchor protein 3 OS=Bos taurus OX=9913 GN=AKAP3 PE=2 SV=2	AKAP3	1	1.57553e-16	142.19	3	APGS(1)GDRAS(1)GT(1)LQS(1)PPNLK	-1.2903	0.921	0.923	0.751	1.086	1.121	1.278	nucleus	K16520	AKAP3; A-kinase anchor protein 3		GO:0000003 reproduction; GO:0007154 cell communication; GO:0007165 signal transduction; GO:0007166 cell surface receptor signaling pathway; GO:0007167 enzyme linked receptor protein signaling pathway; GO:0007178 transmembrane receptor protein serine/threonine kinase signaling pathway; GO:0007338 single fertilization; GO:0007340 acrosome reaction; GO:0008104 protein localization; GO:0009566 fertil…	GO:0001669 acrosomal vesicle; GO:0005622 intracellular; GO:0005623 cell; GO:0005737 cytoplasm; GO:0005929 cilium; GO:0012505 endomembrane system; GO:0030141 secretory granule; GO:0031410 cytoplasmic vesicle; GO:0031514 motile cilium; GO:0031982 vesicle; GO:0035686 sperm fibrous sheath; GO:0036126 sperm flagellum; GO:0042995 cell projection; GO:0043226 organelle; GO:0043227 membrane-bounded organe…	GO:0005488 binding; GO:0005515 protein binding; GO:0051018 protein kinase A binding;
O77797	189	T	1.22927	0.0243419	Up	A-kinase anchor protein 3 OS=Bos taurus OX=9913 GN=AKAP3 PE=2 SV=2	AKAP3	0.594312	1.54645e-33	156.24	2	VAS(1)ELVNET(0.594)VT(0.148)ACS(0.258)K	-0.70308	1.005	1	0.865	1.168	1.114	1.246	nucleus	K16520	AKAP3; A-kinase anchor protein 3		GO:0000003 reproduction; GO:0007154 cell communication; GO:0007165 signal transduction; GO:0007166 cell surface receptor signaling pathway; GO:0007167 enzyme linked receptor protein signaling pathway; GO:0007178 transmembrane receptor protein serine/threonine kinase signaling pathway; GO:0007338 single fertilization; GO:0007340 acrosome reaction; GO:0008104 protein localization; GO:0009566 fertil…	GO:0001669 acrosomal vesicle; GO:0005622 intracellular; GO:0005623 cell; GO:0005737 cytoplasm; GO:0005929 cilium; GO:0012505 endomembrane system; GO:0030141 secretory granule; GO:0031410 cytoplasmic vesicle; GO:0031514 motile cilium; GO:0031982 vesicle; GO:0035686 sperm fibrous sheath; GO:0036126 sperm flagellum; GO:0042995 cell projection; GO:0043226 organelle; GO:0043227 membrane-bounded organe…	GO:0005488 binding; GO:0005515 protein binding; GO:0051018 protein kinase A binding;
Q32KS2	36	T	0.679191	0.0462828	Down	Dynein intermediate chain 1, axonemal OS=Bos taurus OX=9913 GN=DNAI1 PE=2 SV=1	DNAI1	0.999992	8.0905e-106	214.47	4	KRDEDS(1)GT(1)EVGEGTDEWVQSK	0.3844	1.321	1.336	1.841	0.884	1.155	1.016	nucleus	K10409	DNAI1; dynein intermediate chain 1, axonemal	map05016 Huntington disease	GO:0000226 microtubule cytoskeleton organization; GO:0001578 microtubule bundle formation; GO:0003341 cilium movement; GO:0003351 epithelial cilium movement involved in extracellular fluid movement; GO:0006928 movement of cell or subcellular component; GO:0006996 organelle organization; GO:0007010 cytoskeleton organization; GO:0007017 microtubule-based process; GO:0007018 microtubule-based moveme…	GO:0005622 intracellular; GO:0005623 cell; GO:0005737 cytoplasm; GO:0005813 centrosome; GO:0005815 microtubule organizing center; GO:0005856 cytoskeleton; GO:0005858 axonemal dynein complex; GO:0005875 microtubule associated complex; GO:0005929 cilium; GO:0005930 axoneme; GO:0015630 microtubule cytoskeleton; GO:0030286 dynein complex; GO:0032838 plasma membrane bounded cell projection cytoplasm; …	GO:0003774 motor activity; GO:0003824 catalytic activity; GO:0005488 binding; GO:0005515 protein binding; GO:0016462 pyrophosphatase activity; GO:0016787 hydrolase activity; GO:0016817 hydrolase activity, acting on acid anhydrides; GO:0016818 hydrolase activity, acting on acid anhydrides, in phosphorus-containing anhydrides; GO:0017111 nucleoside-triphosphatase activity; GO:0045503 dynein light c…			Z	KOG1587	Cytoplasmic dynein intermediate chain
Q32LI4	321	T	0.757195	0.0253879	Down	CSNK1A1 protein OS=Bos taurus OX=9913 GN=CSNK1A1 PE=2 SV=1	CSNK1A1	1	2.70021e-89	201.58	4	AAQQAASSSGQGQQAQT(1)PT(1)GLKDEK	0.31032	1.305	1.105	1.412	0.98	0.907	1.007	cytoplasm	K08957	CSNK1A; casein kinase 1, alpha [EC:2.7.11.1]	map04310 Wnt signaling pathway; map04340 Hedgehog signaling pathway; map04341 Hedgehog signaling pathway - fly; map05165 Human papillomavirus infection; map05224 Breast cancer; map05225 Hepatocellular carcinoma; map05226 Gastric cancer	GO:0000902 cell morphogenesis; GO:0006464 cellular protein modification process; GO:0006468 protein phosphorylation; GO:0006793 phosphorus metabolic process; GO:0006796 phosphate-containing compound metabolic process; GO:0006807 nitrogen compound metabolic process; GO:0006810 transport; GO:0006897 endocytosis; GO:0006909 phagocytosis; GO:0006996 organelle organization; GO:0007010 cytoskeleton org…	GO:0000139 Golgi membrane; GO:0005622 intracellular; GO:0005623 cell; GO:0005634 nucleus; GO:0005654 nucleoplasm; GO:0005737 cytoplasm; GO:0005794 Golgi apparatus; GO:0005813 centrosome; GO:0005815 microtubule organizing center; GO:0005829 cytosol; GO:0005856 cytoskeleton; GO:0005929 cilium; GO:0012505 endomembrane system; GO:0015630 microtubule cytoskeleton; GO:0016020 membrane; GO:0016604 nucle…	GO:0000166 nucleotide binding; GO:0000287 magnesium ion binding; GO:0003824 catalytic activity; GO:0004672 protein kinase activity; GO:0004674 protein serine/threonine kinase activity; GO:0005488 binding; GO:0005515 protein binding; GO:0005524 ATP binding; GO:0008144 drug binding; GO:0016301 kinase activity; GO:0016740 transferase activity; GO:0016772 transferase activity, transferring phosphorus…	PF00069	Protein kinase domain	T	KOG1164	Casein kinase (serine/threonine/tyrosine protein kinase)
F1MI43	69	Y	1.73198	0.0134109	Up	Sperm surface protein Sp17 OS=Bos taurus OX=9913 GN=SPA17 PE=4 SV=1	SPA17	1	1.02662e-09	109.69	4	VDDRFY(1)NNHAFK	-0.28121	0.747	0.698	0.622	1.154	1.452	0.974	cytoplasm							PF02197	Regulatory subunit of type II PKA R-subunit
F1ML59	210	Y	1.83907	0.00245373	Up	Uncharacterized protein OS=Bos taurus OX=9913 GN=NT5C1B PE=4 SV=1	NT5C1B	0.973461	1.76671e-44	165.16	3	MLY(0.973)PS(0.027)QMDHDCVSELAR	-1.0246	0.671	0.586	0.632	1.004	1.324	1.146	cytoplasm	K01081	E3.1.3.5; 5'-nucleotidase [EC:3.1.3.5]	map00230 Purine metabolism; map00240 Pyrimidine metabolism; map00760 Nicotinate and nicotinamide metabolism; map01100 Metabolic pathways	GO:0006139 nucleobase-containing compound metabolic process; GO:0006163 purine nucleotide metabolic process; GO:0006195 purine nucleotide catabolic process; GO:0006725 cellular aromatic compound metabolic process; GO:0006753 nucleoside phosphate metabolic process; GO:0006793 phosphorus metabolic process; GO:0006796 phosphate-containing compound metabolic process; GO:0006807 nitrogen compound meta…	GO:0005622 intracellular; GO:0005623 cell; GO:0005737 cytoplasm; GO:0005829 cytosol;	GO:0003824 catalytic activity; GO:0008252 nucleotidase activity; GO:0008253 5'-nucleotidase activity; GO:0016787 hydrolase activity; GO:0016788 hydrolase activity, acting on ester bonds; GO:0016791 phosphatase activity; GO:0042578 phosphoric ester hydrolase activity;

## Sheet: ARvsCAP
Protein accession	Position	Amino acid	AR/CAP Ratio	AR/CAP P value	Regulated Type	Protein description	Gene name	Localization probability	PEP	Score	Charge	Modified sequence	Mass error [ppm]	CAP1	CAP2	CAP3	AR1	AR2	AR3	Subcellular localization	KEGG KO No.	KEGG Gene	KEGG pathway	Biological Process	Cellular Component	Molecular Function	Pfam ID	Domain description	KOG category	KOG NO.	KOG description	Unnamed: 38
E1B9S6	197	S	0.411482	0.0103876	Down	WD repeat domain 78 OS=Bos taurus OX=9913 GN=WDR78 PE=4 SV=3	WDR78	0.978395	0.00149461	126.39	2	ERLS(0.996)S(0.978)FT(0.025)DLR	1.9543	0.752	1.195	1.171	0.336	0.44	0.507	nucleus				GO:0002244 hematopoietic progenitor cell differentiation; GO:0002376 immune system process; GO:0002520 immune system development; GO:0003341 cilium movement; GO:0006928 movement of cell or subcellular component; GO:0007017 microtubule-based process; GO:0007018 microtubule-based movement; GO:0007275 multicellular organism development; GO:0009987 cellular process; GO:0030097 hemopoiesis; GO:0030154…	GO:0005622 intracellular; GO:0005623 cell; GO:0005737 cytoplasm; GO:0005856 cytoskeleton; GO:0005858 axonemal dynein complex; GO:0005875 microtubule associated complex; GO:0005929 cilium; GO:0005930 axoneme; GO:0015630 microtubule cytoskeleton; GO:0030286 dynein complex; GO:0032838 plasma membrane bounded cell projection cytoplasm; GO:0032991 protein-containing complex; GO:0042995 cell projection…	GO:0005488 binding; GO:0005515 protein binding; GO:0045503 dynein light chain binding; GO:0045504 dynein heavy chain binding;
E1B9S6	70	S	0.252767	0.00711839	Down	WD repeat domain 78 OS=Bos taurus OX=9913 GN=WDR78 PE=4 SV=3	WDR78	0.999999	0.00836771	62.694	2	GGYAGANQS(1)R	0.7605	0.643	0.893	1.265	0.253	0.296	0.159	nucleus				GO:0002244 hematopoietic progenitor cell differentiation; GO:0002376 immune system process; GO:0002520 immune system development; GO:0003341 cilium movement; GO:0006928 movement of cell or subcellular component; GO:0007017 microtubule-based process; GO:0007018 microtubule-based movement; GO:0007275 multicellular organism development; GO:0009987 cellular process; GO:0030097 hemopoiesis; GO:0030154…	GO:0005622 intracellular; GO:0005623 cell; GO:0005737 cytoplasm; GO:0005856 cytoskeleton; GO:0005858 axonemal dynein complex; GO:0005875 microtubule associated complex; GO:0005929 cilium; GO:0005930 axoneme; GO:0015630 microtubule cytoskeleton; GO:0030286 dynein complex; GO:0032838 plasma membrane bounded cell projection cytoplasm; GO:0032991 protein-containing complex; GO:0042995 cell projection…	GO:0005488 binding; GO:0005515 protein binding; GO:0045503 dynein light chain binding; GO:0045504 dynein heavy chain binding;
E1B9S6	48	S	0.401169	0.0134542	Down	WD repeat domain 78 OS=Bos taurus OX=9913 GN=WDR78 PE=4 SV=3	WDR78	1	5.87027e-06	118.9	4	KS(1)IS(1)FVGPGK	1.5365	0.595	1.096	1.046	0.316	0.399	0.383	nucleus				GO:0002244 hematopoietic progenitor cell differentiation; GO:0002376 immune system process; GO:0002520 immune system development; GO:0003341 cilium movement; GO:0006928 movement of cell or subcellular component; GO:0007017 microtubule-based process; GO:0007018 microtubule-based movement; GO:0007275 multicellular organism development; GO:0009987 cellular process; GO:0030097 hemopoiesis; GO:0030154…	GO:0005622 intracellular; GO:0005623 cell; GO:0005737 cytoplasm; GO:0005856 cytoskeleton; GO:0005858 axonemal dynein complex; GO:0005875 microtubule associated complex; GO:0005929 cilium; GO:0005930 axoneme; GO:0015630 microtubule cytoskeleton; GO:0030286 dynein complex; GO:0032838 plasma membrane bounded cell projection cytoplasm; GO:0032991 protein-containing complex; GO:0042995 cell projection…	GO:0005488 binding; GO:0005515 protein binding; GO:0045503 dynein light chain binding; GO:0045504 dynein heavy chain binding;
E1B9S6	50	S	0.410594	0.00976248	Down	WD repeat domain 78 OS=Bos taurus OX=9913 GN=WDR78 PE=4 SV=3	WDR78	1	5.87027e-06	109.07	4	KS(1)IS(1)FVGPGK	1.5365	0.607	1.023	1.032	0.32	0.393	0.38	nucleus				GO:0002244 hematopoietic progenitor cell differentiation; GO:0002376 immune system process; GO:0002520 immune system development; GO:0003341 cilium movement; GO:0006928 movement of cell or subcellular component; GO:0007017 microtubule-based process; GO:0007018 microtubule-based movement; GO:0007275 multicellular organism development; GO:0009987 cellular process; GO:0030097 hemopoiesis; GO:0030154…	GO:0005622 intracellular; GO:0005623 cell; GO:0005737 cytoplasm; GO:0005856 cytoskeleton; GO:0005858 axonemal dynein complex; GO:0005875 microtubule associated complex; GO:0005929 cilium; GO:0005930 axoneme; GO:0015630 microtubule cytoskeleton; GO:0030286 dynein complex; GO:0032838 plasma membrane bounded cell projection cytoplasm; GO:0032991 protein-containing complex; GO:0042995 cell projection…	GO:0005488 binding; GO:0005515 protein binding; GO:0045503 dynein light chain binding; GO:0045504 dynein heavy chain binding;
F1MU43	139	S	1.35888	0.047354	Up	Outer dense fiber protein 2 OS=Bos taurus OX=9913 GN=ODF2 PE=4 SV=3	ODF2	1	6.2137e-117	213.88	4	HVGCNWENPPHCLEIT(1)PPS(1)S(1)EKLVS(1)VMR	-0.58733	0.735	1.051	0.928	1.16	1.321	1.207	nucleus	K16479	ODF2; outer dense fiber protein 2		GO:0000003 reproduction; GO:0000086 G2/M transition of mitotic cell cycle; GO:0000226 microtubule cytoskeleton organization; GO:0000278 mitotic cell cycle; GO:0003006 developmental process involved in reproduction; GO:0006996 organelle organization; GO:0007010 cytoskeleton organization; GO:0007017 microtubule-based process; GO:0007049 cell cycle; GO:0007098 centrosome cycle; GO:0007276 gamete gen…	GO:0001520 outer dense fiber; GO:0005622 intracellular; GO:0005623 cell; GO:0005737 cytoplasm; GO:0005813 centrosome; GO:0005814 centriole; GO:0005815 microtubule organizing center; GO:0005829 cytosol; GO:0005856 cytoskeleton; GO:0005929 cilium; GO:0015630 microtubule cytoskeleton; GO:0031514 motile cilium; GO:0032991 protein-containing complex; GO:0036064 ciliary basal body; GO:0036126 sperm fla…	GO:0005198 structural molecule activity; GO:0005200 structural constituent of cytoskeleton; GO:0005488 binding; GO:0005515 protein binding; GO:0017016 Ras GTPase binding; GO:0017137 Rab GTPase binding; GO:0019899 enzyme binding; GO:0031267 small GTPase binding; GO:0051020 GTPase binding;
A0A3Q1LJC2	299	S	0.793115	0.0101997	Down	Protein NDRG3 OS=Bos taurus OX=9913 GN=NDRG3 PE=4 SV=1	NDRG3	0.994948	1.12044e-63	202.21	2	YFLQGMGYIPS(0.001)AS(0.995)MT(0.004)R	0.52332	0.92	0.984	1.088	0.796	0.804	0.773	cytoplasm				GO:0007154 cell communication; GO:0007165 signal transduction; GO:0009987 cellular process; GO:0023052 signaling; GO:0050789 regulation of biological process; GO:0050794 regulation of cellular process; GO:0050896 response to stimulus; GO:0051716 cellular response to stimulus; GO:0065007 biological regulation;	GO:0005622 intracellular; GO:0005623 cell; GO:0005737 cytoplasm;		PF03096	Ndr family	S	KOG2931	Differentiation-related gene 1 protein (NDR1 protein), related proteins
Q29RU8	306	S	2.00968	0.0344147	Up	Protein CASC1 OS=Bos taurus OX=9913 GN=CASC1 PE=2 SV=1	CASC1	0.999593	0.00607353	40.849	4	DLQEENKQENES(1)NS(1)VHEEET(0.001)K	-0.77439	0.899	0.73	0.643	1.102	1.367	2.097	cytoplasm,nucleus	K17580	CASC1; cancer susceptibility candidate protein 1		GO:0006928 movement of cell or subcellular component; GO:0007017 microtubule-based process; GO:0007018 microtubule-based movement; GO:0009987 cellular process; GO:0051012 microtubule sliding;	GO:0005622 intracellular; GO:0005623 cell; GO:0005737 cytoplasm; GO:0005856 cytoskeleton; GO:0005858 axonemal dynein complex; GO:0005875 microtubule associated complex; GO:0005929 cilium; GO:0005930 axoneme; GO:0015630 microtubule cytoskeleton; GO:0030286 dynein complex; GO:0032838 plasma membrane bounded cell projection cytoplasm; GO:0032991 protein-containing complex; GO:0036156 inner dynein ar…	GO:0005488 binding; GO:0005515 protein binding; GO:0008017 microtubule binding; GO:0008092 cytoskeletal protein binding; GO:0015631 tubulin binding; GO:0043014 alpha-tubulin binding; GO:0048487 beta-tubulin binding;
F1MNS2	492	S	0.676052	0.0195525	Down	SRSF protein kinase 2 OS=Bos taurus OX=9913 GN=SRPK2 PE=4 SV=3	SRPK2	0.665785	1.29684e-13	130.47	2	TVS(0.666)AS(0.403)S(0.898)T(0.033)GDLPK	-0.009291	0.977	1.112	1.214	0.644	0.73	0.859	cytoplasm	K08831	SRPK2; serine/threonine-protein kinase SRPK2 [EC:2.7.11.1]		GO:0000245 spliceosomal complex assembly; GO:0000375 RNA splicing, via transesterification reactions; GO:0000377 RNA splicing, via transesterification reactions with bulged adenosine as nucleophile; GO:0000398 mRNA splicing, via spliceosome; GO:0001525 angiogenesis; GO:0001568 blood vessel development; GO:0001944 vasculature development; GO:0002376 immune system process; GO:0006139 nucleobase-con…	GO:0005622 intracellular; GO:0005623 cell; GO:0005634 nucleus; GO:0005654 nucleoplasm; GO:0005730 nucleolus; GO:0005737 cytoplasm; GO:0005829 cytosol; GO:0031974 membrane-enclosed lumen; GO:0031981 nuclear lumen; GO:0043226 organelle; GO:0043227 membrane-bounded organelle; GO:0043228 non-membrane-bounded organelle; GO:0043229 intracellular organelle; GO:0043231 intracellular membrane-bounded orga…	GO:0000166 nucleotide binding; GO:0000287 magnesium ion binding; GO:0003824 catalytic activity; GO:0004672 protein kinase activity; GO:0004674 protein serine/threonine kinase activity; GO:0005488 binding; GO:0005515 protein binding; GO:0005524 ATP binding; GO:0008144 drug binding; GO:0016301 kinase activity; GO:0016740 transferase activity; GO:0016772 transferase activity, transferring phosphorus…	PF00069	Protein kinase domain	T	KOG1290	Serine/threonine protein kinase
F1MNS2	495	S	0.780887	0.0144296	Down	SRSF protein kinase 2 OS=Bos taurus OX=9913 GN=SRPK2 PE=4 SV=3	SRPK2	0.921023	1.29684e-13	130.47	2	TVSAS(0.039)S(0.921)T(0.039)GDLPK	0.28967	0.903	0.98	1.047	0.712	0.754	0.822	cytoplasm	K08831	SRPK2; serine/threonine-protein kinase SRPK2 [EC:2.7.11.1]		GO:0000245 spliceosomal complex assembly; GO:0000375 RNA splicing, via transesterification reactions; GO:0000377 RNA splicing, via transesterification reactions with bulged adenosine as nucleophile; GO:0000398 mRNA splicing, via spliceosome; GO:0001525 angiogenesis; GO:0001568 blood vessel development; GO:0001944 vasculature development; GO:0002376 immune system process; GO:0006139 nucleobase-con…	GO:0005622 intracellular; GO:0005623 cell; GO:0005634 nucleus; GO:0005654 nucleoplasm; GO:0005730 nucleolus; GO:0005737 cytoplasm; GO:0005829 cytosol; GO:0031974 membrane-enclosed lumen; GO:0031981 nuclear lumen; GO:0043226 organelle; GO:0043227 membrane-bounded organelle; GO:0043228 non-membrane-bounded organelle; GO:0043229 intracellular organelle; GO:0043231 intracellular membrane-bounded orga…	GO:0000166 nucleotide binding; GO:0000287 magnesium ion binding; GO:0003824 catalytic activity; GO:0004672 protein kinase activity; GO:0004674 protein serine/threonine kinase activity; GO:0005488 binding; GO:0005515 protein binding; GO:0005524 ATP binding; GO:0008144 drug binding; GO:0016301 kinase activity; GO:0016740 transferase activity; GO:0016772 transferase activity, transferring phosphorus…	PF00069	Protein kinase domain	T	KOG1290	Serine/threonine protein kinase
A6QLL8	161	S	0.812371	0.00354434	Down	Fructose-bisphosphate aldolase OS=Bos taurus OX=9913 GN=ALDOA PE=1 SV=1	ALDOA	0.709432	4.7889e-120	228.23	3	IGEHTPS(0.291)S(0.709)LAIMENANVLAR	-2.2683	1.13	1.131	1.134	0.95	0.95	0.858	cytoplasm	K01623	ALDO; fructose-bisphosphate aldolase, class I [EC:4.1.2.13]	map00010 Glycolysis / Gluconeogenesis; map00030 Pentose phosphate pathway; map00051 Fructose and mannose metabolism; map01100 Metabolic pathways; map01200 Carbon metabolism; map01230 Biosynthesis of amino acids; map04066 HIF-1 signaling pathway	GO:0005975 carbohydrate metabolic process; GO:0006082 organic acid metabolic process; GO:0006090 pyruvate metabolic process; GO:0006091 generation of precursor metabolites and energy; GO:0006096 glycolytic process; GO:0006139 nucleobase-containing compound metabolic process; GO:0006163 purine nucleotide metabolic process; GO:0006164 purine nucleotide biosynthetic process; GO:0006165 nucleoside di…		GO:0003824 catalytic activity; GO:0004332 fructose-bisphosphate aldolase activity; GO:0016829 lyase activity; GO:0016830 carbon-carbon lyase activity; GO:0016832 aldehyde-lyase activity;	PF00274	Fructose-bisphosphate aldolase class-I	G	KOG1557	Fructose-biphosphate aldolase
A0A3Q1LMN7	9	S	0.602227	0.0402796	Down	Protein kinase domain-containing protein OS=Bos taurus OX=9913 GN=GSK3B PE=3 SV=1	GSK3B	0.9816	4.33213e-58	175.15	3	T(0.009)T(0.009)S(0.982)FAES(0.001)CKPVQQPS(0.022)AFGS(0.978)MK	-0.39247	0.727	1.245	0.992	0.587	0.645	0.553	cytoplasm	K03083	GSK3B; glycogen synthase kinase 3 beta [EC:2.7.11.26]	map01521 EGFR tyrosine kinase inhibitor resistance; map04012 ErbB signaling pathway; map04062 Chemokine signaling pathway; map04110 Cell cycle; map04150 mTOR signaling pathway; map04151 PI3K-Akt signaling pathway; map04310 Wnt signaling pathway; map04340 Hedgehog signaling pathway; map04341 Hedgehog signaling pathway - fly; map04360 Axon guidance; map04390 Hippo signaling pathway; map04510 Focal …	GO:0000302 response to reactive oxygen species; GO:0000320 re-entry into mitotic cell cycle; GO:0000768 syncytium formation by plasma membrane fusion; GO:0000902 cell morphogenesis; GO:0000904 cell morphogenesis involved in differentiation; GO:0001101 response to acid chemical; GO:0001558 regulation of cell growth; GO:0001837 epithelial to mesenchymal transition; GO:0001932 regulation of protein …	GO:0005622 intracellular; GO:0005623 cell; GO:0005634 nucleus; GO:0005654 nucleoplasm; GO:0005737 cytoplasm; GO:0005739 mitochondrion; GO:0005813 centrosome; GO:0005815 microtubule organizing center; GO:0005829 cytosol; GO:0005856 cytoskeleton; GO:0005874 microtubule; GO:0005886 plasma membrane; GO:0014069 postsynaptic density; GO:0015630 microtubule cytoskeleton; GO:0016020 membrane; GO:0030424 …	GO:0000166 nucleotide binding; GO:0001085 RNA polymerase II transcription factor binding; GO:0002020 protease binding; GO:0002039 p53 binding; GO:0003824 catalytic activity; GO:0004672 protein kinase activity; GO:0004674 protein serine/threonine kinase activity; GO:0005102 signaling receptor binding; GO:0005178 integrin binding; GO:0005488 binding; GO:0005515 protein binding; GO:0005524 ATP bindi…	PF00069	Protein kinase domain	T	KOG0658	Glycogen synthase kinase-3
A0A3Q1LMU3	95	S	0.739914	0.0436945	Down	DUF4515 domain-containing protein OS=Bos taurus OX=9913 GN=CCDC121 PE=4 SV=1	CCDC121	1	0.000135763	114.86	3	ALPS(1)VEEVRR	0.18807	0.751	1.032	0.993	0.683	0.682	0.689	cytoplasm
A0A3Q1LPJ3	48	S	0.721173	0.0446571	Down	Serine/threonine-protein phosphatase 2A 56 kDa regulatory subunit OS=Bos taurus OX=9913 GN=PPP2R5C PE=3 SV=1	PPP2R5C	0.729831	4.07162e-06	97.57	3	KNS(0.998)LIAAPS(0.002)AAS(0.27)S(0.73)K	-0.096625	0.838	1.155	0.973	0.734	0.775	0.63	cytoplasm,nucleus	K11584	PPP2R5; serine/threonine-protein phosphatase 2A regulatory subunit B'	map03015 mRNA surveillance pathway; map04071 Sphingolipid signaling pathway; map04114 Oocyte meiosis; map04151 PI3K-Akt signaling pathway; map04152 AMPK signaling pathway; map04261 Adrenergic signaling in cardiomyocytes; map04728 Dopaminergic synapse; map05165 Human papillomavirus infection		GO:0000159 protein phosphatase type 2A complex; GO:0000775 chromosome, centromeric region; GO:0005622 intracellular; GO:0005623 cell; GO:0005694 chromosome; GO:0008287 protein serine/threonine phosphatase complex; GO:0032991 protein-containing complex; GO:0043226 organelle; GO:0043228 non-membrane-bounded organelle; GO:0043229 intracellular organelle; GO:0043232 intracellular non-membrane-bounded…				T	KOG2085	Serine/threonine protein phosphatase 2A, regulatory subunit
A0A3Q1MSH3	369	S	1.30068	0.0291426	Up	Serine/threonine-protein kinase 33 OS=Bos taurus OX=9913 GN=STK33 PE=4 SV=1	STK33	1	1.92e-144	264.84	3	NNPES(1)DEESTTDQR	0.22308	0.772	0.921	0.971	1.078	1.237	1.15	nucleus	K08813	STK33; serine/threonine kinase 33 [EC:2.7.11.1]		GO:0006464 cellular protein modification process; GO:0006468 protein phosphorylation; GO:0006793 phosphorus metabolic process; GO:0006796 phosphate-containing compound metabolic process; GO:0006807 nitrogen compound metabolic process; GO:0007154 cell communication; GO:0007165 signal transduction; GO:0008152 metabolic process; GO:0009987 cellular process; GO:0016310 phosphorylation; GO:0018105 pep…	GO:0005622 intracellular; GO:0005623 cell;	GO:0003824 catalytic activity; GO:0004672 protein kinase activity; GO:0004674 protein serine/threonine kinase activity; GO:0016301 kinase activity; GO:0016740 transferase activity; GO:0016772 transferase activity, transferring phosphorus-containing groups; GO:0016773 phosphotransferase activity, alcohol group as acceptor; GO:0140096 catalytic activity, acting on a protein;	PF00069	Protein kinase domain	T	KOG0032	Ca2+/calmodulin-dependent protein kinase, EF-Hand protein superfamily
A0A3Q1MSH3	87	S	0.460481	0.00446398	Down	Serine/threonine-protein kinase 33 OS=Bos taurus OX=9913 GN=STK33 PE=4 SV=1	STK33	1	1.49364e-05	125.03	2	KPS(1)QQQWGR	-0.45407	0.802	1.097	1.011	0.499	0.475	0.366	nucleus	K08813	STK33; serine/threonine kinase 33 [EC:2.7.11.1]		GO:0006464 cellular protein modification process; GO:0006468 protein phosphorylation; GO:0006793 phosphorus metabolic process; GO:0006796 phosphate-containing compound metabolic process; GO:0006807 nitrogen compound metabolic process; GO:0007154 cell communication; GO:0007165 signal transduction; GO:0008152 metabolic process; GO:0009987 cellular process; GO:0016310 phosphorylation; GO:0018105 pep…	GO:0005622 intracellular; GO:0005623 cell;	GO:0003824 catalytic activity; GO:0004672 protein kinase activity; GO:0004674 protein serine/threonine kinase activity; GO:0016301 kinase activity; GO:0016740 transferase activity; GO:0016772 transferase activity, transferring phosphorus-containing groups; GO:0016773 phosphotransferase activity, alcohol group as acceptor; GO:0140096 catalytic activity, acting on a protein;	PF00069	Protein kinase domain	T	KOG0032	Ca2+/calmodulin-dependent protein kinase, EF-Hand protein superfamily
A0A3Q1MSH3	387	S	0.588325	0.00154513	Down	Serine/threonine-protein kinase 33 OS=Bos taurus OX=9913 GN=STK33 PE=4 SV=1	STK33	0.99879	0.000195849	82.449	2	S(0.001)GQEES(0.999)KVYQPSR	-0.74806	0.807	0.944	0.87	0.462	0.535	0.545	nucleus	K08813	STK33; serine/threonine kinase 33 [EC:2.7.11.1]		GO:0006464 cellular protein modification process; GO:0006468 protein phosphorylation; GO:0006793 phosphorus metabolic process; GO:0006796 phosphate-containing compound metabolic process; GO:0006807 nitrogen compound metabolic process; GO:0007154 cell communication; GO:0007165 signal transduction; GO:0008152 metabolic process; GO:0009987 cellular process; GO:0016310 phosphorylation; GO:0018105 pep…	GO:0005622 intracellular; GO:0005623 cell;	GO:0003824 catalytic activity; GO:0004672 protein kinase activity; GO:0004674 protein serine/threonine kinase activity; GO:0016301 kinase activity; GO:0016740 transferase activity; GO:0016772 transferase activity, transferring phosphorus-containing groups; GO:0016773 phosphotransferase activity, alcohol group as acceptor; GO:0140096 catalytic activity, acting on a protein;	PF00069	Protein kinase domain	T	KOG0032	Ca2+/calmodulin-dependent protein kinase, EF-Hand protein superfamily
A0A3Q1LPJ3	543	S	0.56399	0.0138899	Down	Serine/threonine-protein phosphatase 2A 56 kDa regulatory subunit OS=Bos taurus OX=9913 GN=PPP2R5C PE=3 SV=1	PPP2R5C	0.912974	0.0044905	88.056	3	KAVS(0.913)S(0.087)VQLR	-0.0017936	0.704	1.045	0.978	0.522	0.556	0.46	cytoplasm,nucleus	K11584	PPP2R5; serine/threonine-protein phosphatase 2A regulatory subunit B'	map03015 mRNA surveillance pathway; map04071 Sphingolipid signaling pathway; map04114 Oocyte meiosis; map04151 PI3K-Akt signaling pathway; map04152 AMPK signaling pathway; map04261 Adrenergic signaling in cardiomyocytes; map04728 Dopaminergic synapse; map05165 Human papillomavirus infection		GO:0000159 protein phosphatase type 2A complex; GO:0000775 chromosome, centromeric region; GO:0005622 intracellular; GO:0005623 cell; GO:0005694 chromosome; GO:0008287 protein serine/threonine phosphatase complex; GO:0032991 protein-containing complex; GO:0043226 organelle; GO:0043228 non-membrane-bounded organelle; GO:0043229 intracellular organelle; GO:0043232 intracellular non-membrane-bounded…				T	KOG2085	Serine/threonine protein phosphatase 2A, regulatory subunit
F1MAU6	276	S	0.612641	0.000342163	Down	Fibronectin type III and SPRY domain containing 1 like OS=Bos taurus OX=9913 GN=FSD1L PE=4 SV=2	FSD1L	0.667707	4.08287e-25	148.38	2	ALNFNLDNS(0.442)S(0.668)S(0.89)HLNLR	-0.10944	1.19	1.103	1.156	0.666	0.692	0.755	cytoplasm,nucleus							PF00041	Fibronectin type III domain	O	KOG2177	Predicted E3 ubiquitin ligase
F1MAU6	277	S	0.628224	0.000883796	Down	Fibronectin type III and SPRY domain containing 1 like OS=Bos taurus OX=9913 GN=FSD1L PE=4 SV=2	FSD1L	0.890419	4.08287e-25	148.38	2	ALNFNLDNS(0.442)S(0.668)S(0.89)HLNLR	-0.10944	1.215	1.089	1.147	0.678	0.709	0.781	cytoplasm,nucleus							PF00041	Fibronectin type III domain	O	KOG2177	Predicted E3 ubiquitin ligase
G3N2I2	264	S	0.692217	0.0498196	Down	Uncharacterized protein OS=Bos taurus OX=9913 GN=C11H2orf81 PE=4 SV=1	C11H2orf81	0.960715	6.22745e-49	161.4	3	AQPIS(0.039)S(0.961)QFS(1)LEDLYNCTPQPHAAGDR	-0.39759	0.945	1.423	1.024	0.776	0.761	0.811	nucleus									Q	KOG1208	Dehydrogenases with different specificities (related to short-chain alcohol dehydrogenases)
G3N2I2	267	S	0.692217	0.0498196	Down	Uncharacterized protein OS=Bos taurus OX=9913 GN=C11H2orf81 PE=4 SV=1	C11H2orf81	0.999958	6.22745e-49	161.4	3	AQPIS(0.039)S(0.961)QFS(1)LEDLYNCTPQPHAAGDR	-0.39759	0.945	1.423	1.024	0.776	0.761	0.811	nucleus									Q	KOG1208	Dehydrogenases with different specificities (related to short-chain alcohol dehydrogenases)
G3N2I2	297	S	0.687653	0.0329593	Down	Uncharacterized protein OS=Bos taurus OX=9913 GN=C11H2orf81 PE=4 SV=1	C11H2orf81	1	0.0191881	53.3	2	EEKVPLIPS(1)R	0.24211	0.92	1.318	1.034	0.688	0.775	0.787	nucleus									Q	KOG1208	Dehydrogenases with different specificities (related to short-chain alcohol dehydrogenases)
G3N2I2	393	S	0.628332	0.00426855	Down	Uncharacterized protein OS=Bos taurus OX=9913 GN=C11H2orf81 PE=4 SV=1	C11H2orf81	0.984022	8.70871e-35	159.72	2	TEAPAGPQAS(0.984)RPS(0.016)CR	-0.37215	0.947	1.115	1.164	0.626	0.738	0.663	nucleus									Q	KOG1208	Dehydrogenases with different specificities (related to short-chain alcohol dehydrogenases)
G3N2I2	396	S	0.737879	0.0488347	Down	Uncharacterized protein OS=Bos taurus OX=9913 GN=C11H2orf81 PE=4 SV=1	C11H2orf81	0.9911	3.57322e-07	110.33	2	TEAPAGPQAS(0.009)RPS(0.991)CR	0.036211	1.073	1.388	1.396	0.851	1.059	0.936	nucleus									Q	KOG1208	Dehydrogenases with different specificities (related to short-chain alcohol dehydrogenases)
Q0VCY1	164	S	0.621875	0.00400966	Down	Vesicle-associated membrane protein-associated protein A OS=Bos taurus OX=9913 GN=VAPA PE=2 SV=1	VAPA	0.995855	4.25405e-06	102.21	3	QDGPVPKPHS(0.996)VS(0.004)LSDTETR	1.2236	0.977	0.889	1.014	0.542	0.682	0.567	cytoplasm	K06096	VAPA; vesicle-associated membrane protein-associated protein A	map04979 Cholesterol metabolism	GO:0001775 cell activation; GO:0002252 immune effector process; GO:0002263 cell activation involved in immune response; GO:0002274 myeloid leukocyte activation; GO:0002275 myeloid cell activation involved in immune response; GO:0002283 neutrophil activation involved in immune response; GO:0002366 leukocyte activation involved in immune response; GO:0002376 immune system process; GO:0002443 leukoc…	GO:0000323 lytic vacuole; GO:0005622 intracellular; GO:0005623 cell; GO:0005634 nucleus; GO:0005635 nuclear envelope; GO:0005737 cytoplasm; GO:0005764 lysosome; GO:0005765 lysosomal membrane; GO:0005766 primary lysosome; GO:0005773 vacuole; GO:0005774 vacuolar membrane; GO:0005783 endoplasmic reticulum; GO:0005789 endoplasmic reticulum membrane; GO:0005856 cytoskeleton; GO:0005886 plasma membrane…	GO:0005488 binding; GO:0005515 protein binding; GO:0008017 microtubule binding; GO:0008092 cytoskeletal protein binding; GO:0015631 tubulin binding; GO:0019904 protein domain specific binding; GO:0033149 FFAT motif binding; GO:0042802 identical protein binding; GO:0046982 protein heterodimerization activity; GO:0046983 protein dimerization activity;	PF00635	MSP (Major sperm protein) domain	U	KOG0439	VAMP-associated protein involved in inositol metabolism
Q0VCY1	166	S	0.777241	0.0346796	Down	Vesicle-associated membrane protein-associated protein A OS=Bos taurus OX=9913 GN=VAPA PE=2 SV=1	VAPA	0.984793	1.97423e-44	162.47	3	PHS(0.003)VS(0.985)LS(0.012)DTETR	0.63542	1.085	0.905	0.91	0.678	0.813	0.763	cytoplasm	K06096	VAPA; vesicle-associated membrane protein-associated protein A	map04979 Cholesterol metabolism	GO:0001775 cell activation; GO:0002252 immune effector process; GO:0002263 cell activation involved in immune response; GO:0002274 myeloid leukocyte activation; GO:0002275 myeloid cell activation involved in immune response; GO:0002283 neutrophil activation involved in immune response; GO:0002366 leukocyte activation involved in immune response; GO:0002376 immune system process; GO:0002443 leukoc…	GO:0000323 lytic vacuole; GO:0005622 intracellular; GO:0005623 cell; GO:0005634 nucleus; GO:0005635 nuclear envelope; GO:0005737 cytoplasm; GO:0005764 lysosome; GO:0005765 lysosomal membrane; GO:0005766 primary lysosome; GO:0005773 vacuole; GO:0005774 vacuolar membrane; GO:0005783 endoplasmic reticulum; GO:0005789 endoplasmic reticulum membrane; GO:0005856 cytoskeleton; GO:0005886 plasma membrane…	GO:0005488 binding; GO:0005515 protein binding; GO:0008017 microtubule binding; GO:0008092 cytoskeletal protein binding; GO:0015631 tubulin binding; GO:0019904 protein domain specific binding; GO:0033149 FFAT motif binding; GO:0042802 identical protein binding; GO:0046982 protein heterodimerization activity; GO:0046983 protein dimerization activity;	PF00635	MSP (Major sperm protein) domain	U	KOG0439	VAMP-associated protein involved in inositol metabolism
A0A3Q1LVR0	755	S	0.697548	0.0186952	Down	Tetratricopeptide repeat domain 6 OS=Bos taurus OX=9913 GN=TTC6 PE=4 SV=1	TTC6	0.999853	1.62431e-10	134.68	2	SVS(1)HGVLPGQK	-2.028	1.018	1.161	1.124	0.642	0.852	0.81	nucleus									O	KOG4626	O-linked N-acetylglucosamine transferase OGT
A0A3Q1LW52	1826	S	0.432583	0.00807758	Down	ALMS1 centrosome and basal body associated protein OS=Bos taurus OX=9913 GN=ALMS1 PE=4 SV=1	ALMS1	0.861169	0.000599343	54.003	4	EKPGIFYPQALPS(0.055)S(0.046)HLS(0.861)EET(0.038)LK	0.93643	1.335	1.158	1.104	0.647	0.541	0.368	nucleus	K16741	ALMS1; alstrom syndrome protein 1		GO:0000003 reproduction; GO:0000086 G2/M transition of mitotic cell cycle; GO:0000278 mitotic cell cycle; GO:0001654 eye development; GO:0001678 cellular glucose homeostasis; GO:0001736 establishment of planar polarity; GO:0001738 morphogenesis of a polarized epithelium; GO:0001754 eye photoreceptor cell differentiation; GO:0002009 morphogenesis of an epithelium; GO:0003006 developmental process …	GO:0000922 spindle pole; GO:0005622 intracellular; GO:0005623 cell; GO:0005737 cytoplasm; GO:0005813 centrosome; GO:0005814 centriole; GO:0005815 microtubule organizing center; GO:0005819 spindle; GO:0005829 cytosol; GO:0005856 cytoskeleton; GO:0005929 cilium; GO:0015630 microtubule cytoskeleton; GO:0036064 ciliary basal body; GO:0042995 cell projection; GO:0043226 organelle; GO:0043228 non-membr…	GO:0005488 binding; GO:0005515 protein binding; GO:0008092 cytoskeletal protein binding; GO:0042805 actinin binding; GO:0051393 alpha-actinin binding;			S	KOG4613	Predicted component of DNA replication checkpoint response mechanism (S-M checkpoint)
A0A3Q1LW52	1397	S	0.491829	0.000695221	Down	ALMS1 centrosome and basal body associated protein OS=Bos taurus OX=9913 GN=ALMS1 PE=4 SV=1	ALMS1	0.999982	7.47e-199	267.93	3	EKPSIVYQQELS(1)DSQLIEQSQK	0.0020122	0.935	1.176	1.132	0.55	0.509	0.536	nucleus	K16741	ALMS1; alstrom syndrome protein 1		GO:0000003 reproduction; GO:0000086 G2/M transition of mitotic cell cycle; GO:0000278 mitotic cell cycle; GO:0001654 eye development; GO:0001678 cellular glucose homeostasis; GO:0001736 establishment of planar polarity; GO:0001738 morphogenesis of a polarized epithelium; GO:0001754 eye photoreceptor cell differentiation; GO:0002009 morphogenesis of an epithelium; GO:0003006 developmental process …	GO:0000922 spindle pole; GO:0005622 intracellular; GO:0005623 cell; GO:0005737 cytoplasm; GO:0005813 centrosome; GO:0005814 centriole; GO:0005815 microtubule organizing center; GO:0005819 spindle; GO:0005829 cytosol; GO:0005856 cytoskeleton; GO:0005929 cilium; GO:0015630 microtubule cytoskeleton; GO:0036064 ciliary basal body; GO:0042995 cell projection; GO:0043226 organelle; GO:0043228 non-membr…	GO:0005488 binding; GO:0005515 protein binding; GO:0008092 cytoskeletal protein binding; GO:0042805 actinin binding; GO:0051393 alpha-actinin binding;			S	KOG4613	Predicted component of DNA replication checkpoint response mechanism (S-M checkpoint)
A0A3Q1LW52	2202	S	0.571476	0.00324587	Down	ALMS1 centrosome and basal body associated protein OS=Bos taurus OX=9913 GN=ALMS1 PE=4 SV=1	ALMS1	1	0.0078214	61.344	3	HQS(1)GDILK	-0.20359	0.921	0.991	1.075	0.656	0.546	0.505	nucleus	K16741	ALMS1; alstrom syndrome protein 1		GO:0000003 reproduction; GO:0000086 G2/M transition of mitotic cell cycle; GO:0000278 mitotic cell cycle; GO:0001654 eye development; GO:0001678 cellular glucose homeostasis; GO:0001736 establishment of planar polarity; GO:0001738 morphogenesis of a polarized epithelium; GO:0001754 eye photoreceptor cell differentiation; GO:0002009 morphogenesis of an epithelium; GO:0003006 developmental process …	GO:0000922 spindle pole; GO:0005622 intracellular; GO:0005623 cell; GO:0005737 cytoplasm; GO:0005813 centrosome; GO:0005814 centriole; GO:0005815 microtubule organizing center; GO:0005819 spindle; GO:0005829 cytosol; GO:0005856 cytoskeleton; GO:0005929 cilium; GO:0015630 microtubule cytoskeleton; GO:0036064 ciliary basal body; GO:0042995 cell projection; GO:0043226 organelle; GO:0043228 non-membr…	GO:0005488 binding; GO:0005515 protein binding; GO:0008092 cytoskeletal protein binding; GO:0042805 actinin binding; GO:0051393 alpha-actinin binding;			S	KOG4613	Predicted component of DNA replication checkpoint response mechanism (S-M checkpoint)
A0A3Q1LW52	1616	S	0.531773	0.0144418	Down	ALMS1 centrosome and basal body associated protein OS=Bos taurus OX=9913 GN=ALMS1 PE=4 SV=1	ALMS1	0.994634	1.40684e-26	158.45	2	TGIPIITS(0.005)AS(0.995)YS(0.001)YR	-0.87135	0.617	0.905	0.87	0.435	0.482	0.355	nucleus	K16741	ALMS1; alstrom syndrome protein 1		GO:0000003 reproduction; GO:0000086 G2/M transition of mitotic cell cycle; GO:0000278 mitotic cell cycle; GO:0001654 eye development; GO:0001678 cellular glucose homeostasis; GO:0001736 establishment of planar polarity; GO:0001738 morphogenesis of a polarized epithelium; GO:0001754 eye photoreceptor cell differentiation; GO:0002009 morphogenesis of an epithelium; GO:0003006 developmental process …	GO:0000922 spindle pole; GO:0005622 intracellular; GO:0005623 cell; GO:0005737 cytoplasm; GO:0005813 centrosome; GO:0005814 centriole; GO:0005815 microtubule organizing center; GO:0005819 spindle; GO:0005829 cytosol; GO:0005856 cytoskeleton; GO:0005929 cilium; GO:0015630 microtubule cytoskeleton; GO:0036064 ciliary basal body; GO:0042995 cell projection; GO:0043226 organelle; GO:0043228 non-membr…	GO:0005488 binding; GO:0005515 protein binding; GO:0008092 cytoskeletal protein binding; GO:0042805 actinin binding; GO:0051393 alpha-actinin binding;			S	KOG4613	Predicted component of DNA replication checkpoint response mechanism (S-M checkpoint)
A0A3Q1LW52	1379	S	0.628998	0.0116105	Down	ALMS1 centrosome and basal body associated protein OS=Bos taurus OX=9913 GN=ALMS1 PE=4 SV=1	ALMS1	0.830984	4.15732e-05	91.589	2	T(0.002)GIPT(0.009)VPS(0.831)T(0.335)S(0.686)Y(0.042)S(0.095)HR	3.2654	1.142	1.028	1.113	0.835	0.627	0.603	nucleus	K16741	ALMS1; alstrom syndrome protein 1		GO:0000003 reproduction; GO:0000086 G2/M transition of mitotic cell cycle; GO:0000278 mitotic cell cycle; GO:0001654 eye development; GO:0001678 cellular glucose homeostasis; GO:0001736 establishment of planar polarity; GO:0001738 morphogenesis of a polarized epithelium; GO:0001754 eye photoreceptor cell differentiation; GO:0002009 morphogenesis of an epithelium; GO:0003006 developmental process …	GO:0000922 spindle pole; GO:0005622 intracellular; GO:0005623 cell; GO:0005737 cytoplasm; GO:0005813 centrosome; GO:0005814 centriole; GO:0005815 microtubule organizing center; GO:0005819 spindle; GO:0005829 cytosol; GO:0005856 cytoskeleton; GO:0005929 cilium; GO:0015630 microtubule cytoskeleton; GO:0036064 ciliary basal body; GO:0042995 cell projection; GO:0043226 organelle; GO:0043228 non-membr…	GO:0005488 binding; GO:0005515 protein binding; GO:0008092 cytoskeletal protein binding; GO:0042805 actinin binding; GO:0051393 alpha-actinin binding;			S	KOG4613	Predicted component of DNA replication checkpoint response mechanism (S-M checkpoint)
A0A3Q1LW52	1383	S	0.598767	0.00328774	Down	ALMS1 centrosome and basal body associated protein OS=Bos taurus OX=9913 GN=ALMS1 PE=4 SV=1	ALMS1	0.895741	4.15732e-05	91.589	2	TGIPT(0.001)VPS(0.753)T(0.221)S(0.13)YS(0.896)HR	1.4003	1.127	1.087	1.193	0.784	0.602	0.654	nucleus	K16741	ALMS1; alstrom syndrome protein 1		GO:0000003 reproduction; GO:0000086 G2/M transition of mitotic cell cycle; GO:0000278 mitotic cell cycle; GO:0001654 eye development; GO:0001678 cellular glucose homeostasis; GO:0001736 establishment of planar polarity; GO:0001738 morphogenesis of a polarized epithelium; GO:0001754 eye photoreceptor cell differentiation; GO:0002009 morphogenesis of an epithelium; GO:0003006 developmental process …	GO:0000922 spindle pole; GO:0005622 intracellular; GO:0005623 cell; GO:0005737 cytoplasm; GO:0005813 centrosome; GO:0005814 centriole; GO:0005815 microtubule organizing center; GO:0005819 spindle; GO:0005829 cytosol; GO:0005856 cytoskeleton; GO:0005929 cilium; GO:0015630 microtubule cytoskeleton; GO:0036064 ciliary basal body; GO:0042995 cell projection; GO:0043226 organelle; GO:0043228 non-membr…	GO:0005488 binding; GO:0005515 protein binding; GO:0008092 cytoskeletal protein binding; GO:0042805 actinin binding; GO:0051393 alpha-actinin binding;			S	KOG4613	Predicted component of DNA replication checkpoint response mechanism (S-M checkpoint)
A0A3Q1LW52	1851	S	0.376103	0.00235407	Down	ALMS1 centrosome and basal body associated protein OS=Bos taurus OX=9913 GN=ALMS1 PE=4 SV=1	ALMS1	0.882998	2.57541e-08	107.82	3	TGTSEPS(0.058)GS(0.883)Y(0.002)S(0.058)HR	1.3642	0.872	0.904	1.17	0.447	0.308	0.353	nucleus	K16741	ALMS1; alstrom syndrome protein 1		GO:0000003 reproduction; GO:0000086 G2/M transition of mitotic cell cycle; GO:0000278 mitotic cell cycle; GO:0001654 eye development; GO:0001678 cellular glucose homeostasis; GO:0001736 establishment of planar polarity; GO:0001738 morphogenesis of a polarized epithelium; GO:0001754 eye photoreceptor cell differentiation; GO:0002009 morphogenesis of an epithelium; GO:0003006 developmental process …	GO:0000922 spindle pole; GO:0005622 intracellular; GO:0005623 cell; GO:0005737 cytoplasm; GO:0005813 centrosome; GO:0005814 centriole; GO:0005815 microtubule organizing center; GO:0005819 spindle; GO:0005829 cytosol; GO:0005856 cytoskeleton; GO:0005929 cilium; GO:0015630 microtubule cytoskeleton; GO:0036064 ciliary basal body; GO:0042995 cell projection; GO:0043226 organelle; GO:0043228 non-membr…	GO:0005488 binding; GO:0005515 protein binding; GO:0008092 cytoskeletal protein binding; GO:0042805 actinin binding; GO:0051393 alpha-actinin binding;			S	KOG4613	Predicted component of DNA replication checkpoint response mechanism (S-M checkpoint)
A0A3Q1LW52	1285	S	0.390402	0.00798404	Down	ALMS1 centrosome and basal body associated protein OS=Bos taurus OX=9913 GN=ALMS1 PE=4 SV=1	ALMS1	0.963642	1.8756e-08	109.48	3	TGVPAVT(0.036)S(0.964)ASYPHK	0.08979	0.919	1.36	1.576	0.512	0.579	0.414	nucleus	K16741	ALMS1; alstrom syndrome protein 1		GO:0000003 reproduction; GO:0000086 G2/M transition of mitotic cell cycle; GO:0000278 mitotic cell cycle; GO:0001654 eye development; GO:0001678 cellular glucose homeostasis; GO:0001736 establishment of planar polarity; GO:0001738 morphogenesis of a polarized epithelium; GO:0001754 eye photoreceptor cell differentiation; GO:0002009 morphogenesis of an epithelium; GO:0003006 developmental process …	GO:0000922 spindle pole; GO:0005622 intracellular; GO:0005623 cell; GO:0005737 cytoplasm; GO:0005813 centrosome; GO:0005814 centriole; GO:0005815 microtubule organizing center; GO:0005819 spindle; GO:0005829 cytosol; GO:0005856 cytoskeleton; GO:0005929 cilium; GO:0015630 microtubule cytoskeleton; GO:0036064 ciliary basal body; GO:0042995 cell projection; GO:0043226 organelle; GO:0043228 non-membr…	GO:0005488 binding; GO:0005515 protein binding; GO:0008092 cytoskeletal protein binding; GO:0042805 actinin binding; GO:0051393 alpha-actinin binding;			S	KOG4613	Predicted component of DNA replication checkpoint response mechanism (S-M checkpoint)
A0A3Q1LW52	2127	S	0.408253	0.000259549	Down	ALMS1 centrosome and basal body associated protein OS=Bos taurus OX=9913 GN=ALMS1 PE=4 SV=1	ALMS1	0.708576	1.1292e-22	128.71	3	VFALPGPADQNAEIPIGPS(0.01)S(0.241)S(0.709)YS(0.041)HK	-0.25845	1.093	1.298	1.244	0.536	0.5	0.448	nucleus	K16741	ALMS1; alstrom syndrome protein 1		GO:0000003 reproduction; GO:0000086 G2/M transition of mitotic cell cycle; GO:0000278 mitotic cell cycle; GO:0001654 eye development; GO:0001678 cellular glucose homeostasis; GO:0001736 establishment of planar polarity; GO:0001738 morphogenesis of a polarized epithelium; GO:0001754 eye photoreceptor cell differentiation; GO:0002009 morphogenesis of an epithelium; GO:0003006 developmental process …	GO:0000922 spindle pole; GO:0005622 intracellular; GO:0005623 cell; GO:0005737 cytoplasm; GO:0005813 centrosome; GO:0005814 centriole; GO:0005815 microtubule organizing center; GO:0005819 spindle; GO:0005829 cytosol; GO:0005856 cytoskeleton; GO:0005929 cilium; GO:0015630 microtubule cytoskeleton; GO:0036064 ciliary basal body; GO:0042995 cell projection; GO:0043226 organelle; GO:0043228 non-membr…	GO:0005488 binding; GO:0005515 protein binding; GO:0008092 cytoskeletal protein binding; GO:0042805 actinin binding; GO:0051393 alpha-actinin binding;			S	KOG4613	Predicted component of DNA replication checkpoint response mechanism (S-M checkpoint)
A0A3Q1LW52	1224	S	0.506169	0.00353129	Down	ALMS1 centrosome and basal body associated protein OS=Bos taurus OX=9913 GN=ALMS1 PE=4 SV=1	ALMS1	1	0.00254528	65.043	3	VLAS(1)PRPVDQK	0.67999	0.909	1.312	1.021	0.542	0.542	0.557	nucleus	K16741	ALMS1; alstrom syndrome protein 1		GO:0000003 reproduction; GO:0000086 G2/M transition of mitotic cell cycle; GO:0000278 mitotic cell cycle; GO:0001654 eye development; GO:0001678 cellular glucose homeostasis; GO:0001736 establishment of planar polarity; GO:0001738 morphogenesis of a polarized epithelium; GO:0001754 eye photoreceptor cell differentiation; GO:0002009 morphogenesis of an epithelium; GO:0003006 developmental process …	GO:0000922 spindle pole; GO:0005622 intracellular; GO:0005623 cell; GO:0005737 cytoplasm; GO:0005813 centrosome; GO:0005814 centriole; GO:0005815 microtubule organizing center; GO:0005819 spindle; GO:0005829 cytosol; GO:0005856 cytoskeleton; GO:0005929 cilium; GO:0015630 microtubule cytoskeleton; GO:0036064 ciliary basal body; GO:0042995 cell projection; GO:0043226 organelle; GO:0043228 non-membr…	GO:0005488 binding; GO:0005515 protein binding; GO:0008092 cytoskeletal protein binding; GO:0042805 actinin binding; GO:0051393 alpha-actinin binding;			S	KOG4613	Predicted component of DNA replication checkpoint response mechanism (S-M checkpoint)
A0A3Q1LW52	1792	S	0.471594	0.0155153	Down	ALMS1 centrosome and basal body associated protein OS=Bos taurus OX=9913 GN=ALMS1 PE=4 SV=1	ALMS1	0.9139	0.000178121	91.969	2	VSPAS(0.086)RPS(0.914)DQK	-1.018	0.635	0.561	0.793	0.366	0.35	0.222	nucleus	K16741	ALMS1; alstrom syndrome protein 1		GO:0000003 reproduction; GO:0000086 G2/M transition of mitotic cell cycle; GO:0000278 mitotic cell cycle; GO:0001654 eye development; GO:0001678 cellular glucose homeostasis; GO:0001736 establishment of planar polarity; GO:0001738 morphogenesis of a polarized epithelium; GO:0001754 eye photoreceptor cell differentiation; GO:0002009 morphogenesis of an epithelium; GO:0003006 developmental process …	GO:0000922 spindle pole; GO:0005622 intracellular; GO:0005623 cell; GO:0005737 cytoplasm; GO:0005813 centrosome; GO:0005814 centriole; GO:0005815 microtubule organizing center; GO:0005819 spindle; GO:0005829 cytosol; GO:0005856 cytoskeleton; GO:0005929 cilium; GO:0015630 microtubule cytoskeleton; GO:0036064 ciliary basal body; GO:0042995 cell projection; GO:0043226 organelle; GO:0043228 non-membr…	GO:0005488 binding; GO:0005515 protein binding; GO:0008092 cytoskeletal protein binding; GO:0042805 actinin binding; GO:0051393 alpha-actinin binding;			S	KOG4613	Predicted component of DNA replication checkpoint response mechanism (S-M checkpoint)
A0A3Q1LW52	1409	S	0.328099	0.00120219	Down	ALMS1 centrosome and basal body associated protein OS=Bos taurus OX=9913 GN=ALMS1 PE=4 SV=1	ALMS1	0.5	1.05486e-36	191.48	3	VS(0.5)S(0.5)VPGLAEQK	0.048799	0.813	1.233	1.011	0.32	0.375	0.308	nucleus	K16741	ALMS1; alstrom syndrome protein 1		GO:0000003 reproduction; GO:0000086 G2/M transition of mitotic cell cycle; GO:0000278 mitotic cell cycle; GO:0001654 eye development; GO:0001678 cellular glucose homeostasis; GO:0001736 establishment of planar polarity; GO:0001738 morphogenesis of a polarized epithelium; GO:0001754 eye photoreceptor cell differentiation; GO:0002009 morphogenesis of an epithelium; GO:0003006 developmental process …	GO:0000922 spindle pole; GO:0005622 intracellular; GO:0005623 cell; GO:0005737 cytoplasm; GO:0005813 centrosome; GO:0005814 centriole; GO:0005815 microtubule organizing center; GO:0005819 spindle; GO:0005829 cytosol; GO:0005856 cytoskeleton; GO:0005929 cilium; GO:0015630 microtubule cytoskeleton; GO:0036064 ciliary basal body; GO:0042995 cell projection; GO:0043226 organelle; GO:0043228 non-membr…	GO:0005488 binding; GO:0005515 protein binding; GO:0008092 cytoskeletal protein binding; GO:0042805 actinin binding; GO:0051393 alpha-actinin binding;			S	KOG4613	Predicted component of DNA replication checkpoint response mechanism (S-M checkpoint)
F1MQK7	7	S	0.642916	0.0360478	Down	C-type lectin domain containing 16A OS=Bos taurus OX=9913 GN=CLEC16A PE=4 SV=3	CLEC16A	1	0.00138241	71.159	3	S(1)WVGGGHGK	-1.6846	1.43	1.133	1.072	0.965	0.689	0.683	nucleus	K19513	CLEC16A; protein CLEC16A							S	KOG2219	Uncharacterized conserved protein
A0A3Q1M019	418	S	0.630779	0.0143562	Down	SPEM family member 2 OS=Bos taurus OX=9913 GN=SPEM2 PE=4 SV=1	SPEM2	1	0.00231407	72.681	2	APAPS(1)S(1)ALLLR	0.042454	0.882	1.267	1.139	0.713	0.681	0.68	cytoplasm
A0A3Q1M019	419	S	0.630779	0.0143562	Down	SPEM family member 2 OS=Bos taurus OX=9913 GN=SPEM2 PE=4 SV=1	SPEM2	1	0.00231407	72.681	2	APAPS(1)S(1)ALLLR	0.042454	0.882	1.267	1.139	0.713	0.681	0.68	cytoplasm
A0A3Q1M019	351	S	0.553846	0.0467919	Down	SPEM family member 2 OS=Bos taurus OX=9913 GN=SPEM2 PE=4 SV=1	SPEM2	1	7.67379e-40	159.75	3	S(1)LIGHAHGQPNRS(0.996)PNPS(0.831)T(0.172)GHLNYSR	-0.43464	0.781	1.375	1.289	0.69	0.691	0.527	cytoplasm
A0A3Q1M019	363	S	0.585056	0.0292713	Down	SPEM family member 2 OS=Bos taurus OX=9913 GN=SPEM2 PE=4 SV=1	SPEM2	0.999992	7.67379e-40	159.75	4	SLIGHAHGQPNRS(1)PNPSTGHLNYSR	0.099625	0.845	1.286	1.255	0.698	0.723	0.56	cytoplasm
A0A3Q1M019	367	S	0.500577	0.0409609	Down	SPEM family member 2 OS=Bos taurus OX=9913 GN=SPEM2 PE=4 SV=1	SPEM2	0.953814	7.67379e-40	159.75	3	SLIGHAHGQPNRS(1)PNPS(0.954)T(0.046)GHLNYSR	-0.32172	0.74	1.402	1.322	0.587	0.66	0.487	cytoplasm
Q2T9S6	453	S	0.498681	0.0125588	Down	Ammonium transporter Rh type C OS=Bos taurus OX=9913 GN=RHCG PE=2 SV=2	RHCG	1	4.26039e-39	161.2	2	STALRS(1)EDS(1)S(1)IKPPEP	0.20927	0.751	1.032	0.87	0.564	0.36	0.399	plasma membrane	K06580	SLC42A, RHAG, RHBG, RHCG, CD241; ammonium transporter Rh		GO:0006810 transport; GO:0006811 ion transport; GO:0006812 cation transport; GO:0006873 cellular ion homeostasis; GO:0006885 regulation of pH; GO:0009888 tissue development; GO:0009987 cellular process; GO:0015695 organic cation transport; GO:0015696 ammonium transport; GO:0015837 amine transport; GO:0019725 cellular homeostasis; GO:0030154 cell differentiation; GO:0030855 epithelial cell differe…	GO:0005622 intracellular; GO:0005623 cell; GO:0005737 cytoplasm; GO:0005886 plasma membrane; GO:0005887 integral component of plasma membrane; GO:0009925 basal plasma membrane; GO:0016020 membrane; GO:0016021 integral component of membrane; GO:0016323 basolateral plasma membrane; GO:0016324 apical plasma membrane; GO:0031224 intrinsic component of membrane; GO:0031226 intrinsic component of plasm…	GO:0005215 transporter activity; GO:0005488 binding; GO:0005515 protein binding; GO:0008092 cytoskeletal protein binding; GO:0008324 cation transmembrane transporter activity; GO:0008519 ammonium transmembrane transporter activity; GO:0015075 ion transmembrane transporter activity; GO:0022857 transmembrane transporter activity; GO:0030506 ankyrin binding; GO:0042802 identical protein binding;			U	KOG3796	Ammonium transporter RHBG
Q2T9S6	454	S	0.526044	0.0114346	Down	Ammonium transporter Rh type C OS=Bos taurus OX=9913 GN=RHCG PE=2 SV=2	RHCG	1	4.26039e-39	161.2	2	STALRS(1)EDS(1)S(1)IKPPEP	0.20927	0.828	0.991	0.888	0.612	0.388	0.424	plasma membrane	K06580	SLC42A, RHAG, RHBG, RHCG, CD241; ammonium transporter Rh		GO:0006810 transport; GO:0006811 ion transport; GO:0006812 cation transport; GO:0006873 cellular ion homeostasis; GO:0006885 regulation of pH; GO:0009888 tissue development; GO:0009987 cellular process; GO:0015695 organic cation transport; GO:0015696 ammonium transport; GO:0015837 amine transport; GO:0019725 cellular homeostasis; GO:0030154 cell differentiation; GO:0030855 epithelial cell differe…	GO:0005622 intracellular; GO:0005623 cell; GO:0005737 cytoplasm; GO:0005886 plasma membrane; GO:0005887 integral component of plasma membrane; GO:0009925 basal plasma membrane; GO:0016020 membrane; GO:0016021 integral component of membrane; GO:0016323 basolateral plasma membrane; GO:0016324 apical plasma membrane; GO:0031224 intrinsic component of membrane; GO:0031226 intrinsic component of plasm…	GO:0005215 transporter activity; GO:0005488 binding; GO:0005515 protein binding; GO:0008092 cytoskeletal protein binding; GO:0008324 cation transmembrane transporter activity; GO:0008519 ammonium transmembrane transporter activity; GO:0015075 ion transmembrane transporter activity; GO:0022857 transmembrane transporter activity; GO:0030506 ankyrin binding; GO:0042802 identical protein binding;			U	KOG3796	Ammonium transporter RHBG
A0A3Q1M0X3	5	S	0.714659	0.0269252	Down	Spermatogenesis-associated protein 20 OS=Bos taurus OX=9913 GN=SPATA20 PE=4 SV=1	SPATA20	0.911137	0.00186745	61.344	2	S(0.048)HLS(0.911)S(0.041)PPQK	-0.44587	0.942	1.124	0.997	0.821	0.752	0.616	nucleus				GO:0000003 reproduction; GO:0007276 gamete generation; GO:0007283 spermatogenesis; GO:0019953 sexual reproduction; GO:0022414 reproductive process; GO:0032501 multicellular organismal process; GO:0032504 multicellular organism reproduction; GO:0044703 multi-organism reproductive process; GO:0048232 male gamete generation; GO:0048609 multicellular organismal reproductive process; GO:0051704 multi-…			PF07221	N-acylglucosamine 2-epimerase (GlcNAc 2-epimerase)	O	KOG2244	Highly conserved protein containing a thioredoxin domain
A0A3Q1M0X3	42	S	0.51195	0.00938339	Down	Spermatogenesis-associated protein 20 OS=Bos taurus OX=9913 GN=SPATA20 PE=4 SV=1	SPATA20	0.7826	1.85885e-05	78.098	3	SVT(0.002)VS(0.037)S(0.178)S(0.783)VPMPAGGKGS(1)R	-1.1036	1.023	1.574	1.085	0.61	0.604	0.671	nucleus				GO:0000003 reproduction; GO:0007276 gamete generation; GO:0007283 spermatogenesis; GO:0019953 sexual reproduction; GO:0022414 reproductive process; GO:0032501 multicellular organismal process; GO:0032504 multicellular organism reproduction; GO:0044703 multi-organism reproductive process; GO:0048232 male gamete generation; GO:0048609 multicellular organismal reproductive process; GO:0051704 multi-…			PF07221	N-acylglucosamine 2-epimerase (GlcNAc 2-epimerase)	O	KOG2244	Highly conserved protein containing a thioredoxin domain
A0A3Q1M0Y7	2083	S	0.616236	0.00937499	Down	Filamin B OS=Bos taurus OX=9913 GN=FLNB PE=1 SV=1	FLNB	0.99585	0.000139091	83.894	3	APS(0.996)VAT(0.004)VGSICDLNLK	0.3208	1.201	1.511	1.353	0.708	0.89	0.907	nucleus	K04437	FLNA; filamin	map04010 MAPK signaling pathway; map04510 Focal adhesion; map05132 Salmonella infection; map05205 Proteoglycans in cancer	GO:0000902 cell morphogenesis; GO:0000904 cell morphogenesis involved in differentiation; GO:0002064 epithelial cell development; GO:0002376 immune system process; GO:0003334 keratinocyte development; GO:0003382 epithelial cell morphogenesis; GO:0006950 response to stress; GO:0006952 defense response; GO:0006955 immune response; GO:0006996 organelle organization; GO:0007010 cytoskeleton organizat…	GO:0001725 stress fiber; GO:0005622 intracellular; GO:0005623 cell; GO:0005634 nucleus; GO:0005737 cytoplasm; GO:0005829 cytosol; GO:0005856 cytoskeleton; GO:0005886 plasma membrane; GO:0005903 brush border; GO:0005912 adherens junction; GO:0005925 focal adhesion; GO:0015629 actin cytoskeleton; GO:0016020 membrane; GO:0030054 cell junction; GO:0030055 cell-substrate junction; GO:0030139 endocytic…	GO:0005488 binding; GO:0005515 protein binding; GO:0042802 identical protein binding;	PF00307; PF00630	Calponin homology (CH) domain; Filamin/ABP280 repeat	Z	KOG0518	Actin-binding cytoskeleton protein, filamin
A0A3Q1M0Y7	2274	S	1.26867	0.00543597	Up	Filamin B OS=Bos taurus OX=9913 GN=FLNB PE=1 SV=1	FLNB	0.999993	3.02229e-06	101.78	2	LTVLSLQES(1)GLK	-1.0919	0.888	1.013	0.898	1.171	1.168	1.212	nucleus	K04437	FLNA; filamin	map04010 MAPK signaling pathway; map04510 Focal adhesion; map05132 Salmonella infection; map05205 Proteoglycans in cancer	GO:0000902 cell morphogenesis; GO:0000904 cell morphogenesis involved in differentiation; GO:0002064 epithelial cell development; GO:0002376 immune system process; GO:0003334 keratinocyte development; GO:0003382 epithelial cell morphogenesis; GO:0006950 response to stress; GO:0006952 defense response; GO:0006955 immune response; GO:0006996 organelle organization; GO:0007010 cytoskeleton organizat…	GO:0001725 stress fiber; GO:0005622 intracellular; GO:0005623 cell; GO:0005634 nucleus; GO:0005737 cytoplasm; GO:0005829 cytosol; GO:0005856 cytoskeleton; GO:0005886 plasma membrane; GO:0005903 brush border; GO:0005912 adherens junction; GO:0005925 focal adhesion; GO:0015629 actin cytoskeleton; GO:0016020 membrane; GO:0030054 cell junction; GO:0030055 cell-substrate junction; GO:0030139 endocytic…	GO:0005488 binding; GO:0005515 protein binding; GO:0042802 identical protein binding;	PF00307; PF00630	Calponin homology (CH) domain; Filamin/ABP280 repeat	Z	KOG0518	Actin-binding cytoskeleton protein, filamin
A0A3Q1M143	97	S	1.23755	0.0269048	Up	Mitochondrial carrier homolog 2 OS=Bos taurus OX=9913 GN=MTCH2 PE=3 SV=1	MTCH2	0.924411	0.000696518	71.531	3	VLQES(0.076)GS(0.924)GNVQK	0.22024	1.03	0.978		1.273	1.212		extracellular	K17885	MTCH; mitochondrial carrier		GO:0008104 protein localization; GO:0010941 regulation of cell death; GO:0010942 positive regulation of cell death; GO:0033036 macromolecule localization; GO:0033365 protein localization to organelle; GO:0034613 cellular protein localization; GO:0042981 regulation of apoptotic process; GO:0043065 positive regulation of apoptotic process; GO:0043067 regulation of programmed cell death; GO:0043068 …	GO:0005622 intracellular; GO:0005623 cell; GO:0005737 cytoplasm; GO:0005739 mitochondrion; GO:0016020 membrane; GO:0043226 organelle; GO:0043227 membrane-bounded organelle; GO:0043229 intracellular organelle; GO:0043231 intracellular membrane-bounded organelle;				C	KOG2745	Mitochondrial carrier protein
A0A3Q1M6K7	34	S	0.769725	0.00108829	Down	ATP-dependent 6-phosphofructokinase OS=Bos taurus OX=9913 GN=PFKM PE=1 SV=1	PFKM	0.808767	1.13094e-19	129.48	3	TAEEAS(0.001)T(0.025)S(0.809)S(0.165)MLMQKPPS(0.943)RT(0.057)DVLK	0.15459	1.032	1.099	1.139	0.823	0.856	0.838	mitochondria	K00850	pfkA, PFK; 6-phosphofructokinase 1 [EC:2.7.1.11]	map00010 Glycolysis / Gluconeogenesis; map00030 Pentose phosphate pathway; map00051 Fructose and mannose metabolism; map00052 Galactose metabolism; map01100 Metabolic pathways; map01200 Carbon metabolism; map01230 Biosynthesis of amino acids; map03018 RNA degradation; map04066 HIF-1 signaling pathway; map04152 AMPK signaling pathway; map04922 Glucagon signaling pathway; map05230 Central carbon me…	GO:0000272 polysaccharide catabolic process; GO:0001678 cellular glucose homeostasis; GO:0002791 regulation of peptide secretion; GO:0002793 positive regulation of peptide secretion; GO:0005975 carbohydrate metabolic process; GO:0005976 polysaccharide metabolic process; GO:0005977 glycogen metabolic process; GO:0005980 glycogen catabolic process; GO:0005996 monosaccharide metabolic process; GO:00…	GO:0005622 intracellular; GO:0005623 cell; GO:0005634 nucleus; GO:0005737 cytoplasm; GO:0005829 cytosol; GO:0005886 plasma membrane; GO:0005929 cilium; GO:0005945 6-phosphofructokinase complex; GO:0016020 membrane; GO:0016324 apical plasma membrane; GO:0031514 motile cilium; GO:0032991 protein-containing complex; GO:0036126 sperm flagellum; GO:0042995 cell projection; GO:0043226 organelle; GO:004…	GO:0000166 nucleotide binding; GO:0003824 catalytic activity; GO:0003872 6-phosphofructokinase activity; GO:0005488 binding; GO:0005515 protein binding; GO:0005524 ATP binding; GO:0008022 protein C-terminus binding; GO:0008144 drug binding; GO:0008443 phosphofructokinase activity; GO:0016208 AMP binding; GO:0016301 kinase activity; GO:0016740 transferase activity; GO:0016772 transferase activity,…	PF00365	Phosphofructokinase	G	KOG2440	Pyrophosphate-dependent phosphofructo-1-kinase
A0A3Q1M6K7	35	S	0.800059	0.000231448	Down	ATP-dependent 6-phosphofructokinase OS=Bos taurus OX=9913 GN=PFKM PE=1 SV=1	PFKM	0.933899	3.51978e-72	182.91	5	T(0.003)AEEAS(0.771)T(0.226)S(0.066)S(0.934)MLMQKPPS(0.562)RT(0.438)DVLK	0.25025	1.107	1.137	1.152	0.894	0.93	0.893	mitochondria	K00850	pfkA, PFK; 6-phosphofructokinase 1 [EC:2.7.1.11]	map00010 Glycolysis / Gluconeogenesis; map00030 Pentose phosphate pathway; map00051 Fructose and mannose metabolism; map00052 Galactose metabolism; map01100 Metabolic pathways; map01200 Carbon metabolism; map01230 Biosynthesis of amino acids; map03018 RNA degradation; map04066 HIF-1 signaling pathway; map04152 AMPK signaling pathway; map04922 Glucagon signaling pathway; map05230 Central carbon me…	GO:0000272 polysaccharide catabolic process; GO:0001678 cellular glucose homeostasis; GO:0002791 regulation of peptide secretion; GO:0002793 positive regulation of peptide secretion; GO:0005975 carbohydrate metabolic process; GO:0005976 polysaccharide metabolic process; GO:0005977 glycogen metabolic process; GO:0005980 glycogen catabolic process; GO:0005996 monosaccharide metabolic process; GO:00…	GO:0005622 intracellular; GO:0005623 cell; GO:0005634 nucleus; GO:0005737 cytoplasm; GO:0005829 cytosol; GO:0005886 plasma membrane; GO:0005929 cilium; GO:0005945 6-phosphofructokinase complex; GO:0016020 membrane; GO:0016324 apical plasma membrane; GO:0031514 motile cilium; GO:0032991 protein-containing complex; GO:0036126 sperm flagellum; GO:0042995 cell projection; GO:0043226 organelle; GO:004…	GO:0000166 nucleotide binding; GO:0003824 catalytic activity; GO:0003872 6-phosphofructokinase activity; GO:0005488 binding; GO:0005515 protein binding; GO:0005524 ATP binding; GO:0008022 protein C-terminus binding; GO:0008144 drug binding; GO:0008443 phosphofructokinase activity; GO:0016208 AMP binding; GO:0016301 kinase activity; GO:0016740 transferase activity; GO:0016772 transferase activity,…	PF00365	Phosphofructokinase	G	KOG2440	Pyrophosphate-dependent phosphofructo-1-kinase
A0A3Q1MFN6	879	S	0.673469	0.0418145	Down	Calmin OS=Bos taurus OX=9913 GN=CLMN PE=1 SV=1	CLMN	0.953179	2.42162e-12	127.37	4	KHVDHVES(0.953)S(0.047)IFVAPGTVR	0.6469	0.854	1.205	0.93	0.774	0.582	0.657	cytoplasm				GO:0007275 multicellular organism development; GO:0007399 nervous system development; GO:0008285 negative regulation of cell population proliferation; GO:0009987 cellular process; GO:0016043 cellular component organization; GO:0022008 neurogenesis; GO:0030030 cell projection organization; GO:0030154 cell differentiation; GO:0030182 neuron differentiation; GO:0031175 neuron projection development;…	GO:0005622 intracellular; GO:0005623 cell; GO:0005737 cytoplasm; GO:0016020 membrane;		PF00307	Calponin homology (CH) domain	Z	KOG0516	Dystonin, GAS (Growth-arrest-specific protein), and related proteins
A0A3Q1MFN6	419	S	0.493231	0.00173043	Down	Calmin OS=Bos taurus OX=9913 GN=CLMN PE=1 SV=1	CLMN	0.939835	0.0209232	41.704	3	S(0.06)NS(0.94)LPIKK	0.12766	1.154	1.181	1.432	0.703	0.576	0.579	cytoplasm				GO:0007275 multicellular organism development; GO:0007399 nervous system development; GO:0008285 negative regulation of cell population proliferation; GO:0009987 cellular process; GO:0016043 cellular component organization; GO:0022008 neurogenesis; GO:0030030 cell projection organization; GO:0030154 cell differentiation; GO:0030182 neuron differentiation; GO:0031175 neuron projection development;…	GO:0005622 intracellular; GO:0005623 cell; GO:0005737 cytoplasm; GO:0016020 membrane;		PF00307	Calponin homology (CH) domain	Z	KOG0516	Dystonin, GAS (Growth-arrest-specific protein), and related proteins
A0A3Q1MFN6	930	S	0.545074	0.00327999	Down	Calmin OS=Bos taurus OX=9913 GN=CLMN PE=1 SV=1	CLMN	0.993431	1.77502e-06	97.904	3	SLES(0.006)DHFS(0.993)YVQLR	0.13289	0.944	0.974	1.188	0.547	0.635	0.511	cytoplasm				GO:0007275 multicellular organism development; GO:0007399 nervous system development; GO:0008285 negative regulation of cell population proliferation; GO:0009987 cellular process; GO:0016043 cellular component organization; GO:0022008 neurogenesis; GO:0030030 cell projection organization; GO:0030154 cell differentiation; GO:0030182 neuron differentiation; GO:0031175 neuron projection development;…	GO:0005622 intracellular; GO:0005623 cell; GO:0005737 cytoplasm; GO:0016020 membrane;		PF00307	Calponin homology (CH) domain	Z	KOG0516	Dystonin, GAS (Growth-arrest-specific protein), and related proteins
A0A3Q1MFN6	712	S	0.766507	0.0223796	Down	Calmin OS=Bos taurus OX=9913 GN=CLMN PE=1 SV=1	CLMN	0.908974	2.97386e-12	127.3	3	S(0.091)PS(0.909)EEGLDFKPS(0.983)PPLS(0.017)K	2.1845	1.097	0.95	1.088	0.777	0.735	0.891	cytoplasm				GO:0007275 multicellular organism development; GO:0007399 nervous system development; GO:0008285 negative regulation of cell population proliferation; GO:0009987 cellular process; GO:0016043 cellular component organization; GO:0022008 neurogenesis; GO:0030030 cell projection organization; GO:0030154 cell differentiation; GO:0030182 neuron differentiation; GO:0031175 neuron projection development;…	GO:0005622 intracellular; GO:0005623 cell; GO:0005737 cytoplasm; GO:0016020 membrane;		PF00307	Calponin homology (CH) domain	Z	KOG0516	Dystonin, GAS (Growth-arrest-specific protein), and related proteins
A0A3Q1MIY3	69	S	0.406304	0.0205807	Down	Calpain small subunit 1 OS=Bos taurus OX=9913 GN=CAPNS1 PE=1 SV=1	CAPNS1	0.999246	2.6374e-150	261.94	2	T(0.001)HYS(0.999)NIEANESEEVR	0.54001	0.767	1.656	1.035	0.453	0.515	0.437	cytoplasm	K08583	CAPNS1, CAPN4; calpain, small subunit 1	map05131 Shigellosis	GO:0006508 proteolysis; GO:0006807 nitrogen compound metabolic process; GO:0008152 metabolic process; GO:0019538 protein metabolic process; GO:0043170 macromolecule metabolic process; GO:0044238 primary metabolic process; GO:0071704 organic substance metabolic process; GO:1901564 organonitrogen compound metabolic process;	GO:0005622 intracellular; GO:0005623 cell; GO:0005737 cytoplasm;	GO:0003824 catalytic activity; GO:0004175 endopeptidase activity; GO:0004197 cysteine-type endopeptidase activity; GO:0004198 calcium-dependent cysteine-type endopeptidase activity; GO:0008233 peptidase activity; GO:0008234 cysteine-type peptidase activity; GO:0016787 hydrolase activity; GO:0070011 peptidase activity, acting on L-amino acid peptides; GO:0140096 catalytic activity, acting on a pro…	PF13833	EF-hand domain pair	T	KOG0037	Ca2+-binding protein, EF-Hand protein superfamily
Q32P71	18	S	0.563703	0.0162766	Down	Tctex1 domain-containing protein 2 OS=Bos taurus OX=9913 GN=TCTEX1D2 PE=2 SV=2	TCTEX1D2	1	8.8011e-170	237.69	4	AS(1)FAAADGLPETENNAGEPENTYILRPVFQQR	-0.59238	0.951	1.382	1.199	0.748	0.55	0.693	extracellular	K22866	TCTEX1D2; tctex1 domain-containing protein 2		GO:0006996 organelle organization; GO:0009987 cellular process; GO:0016043 cellular component organization; GO:0022607 cellular component assembly; GO:0030030 cell projection organization; GO:0030031 cell projection assembly; GO:0031344 regulation of cell projection organization; GO:0032386 regulation of intracellular transport; GO:0032879 regulation of localization; GO:0032886 regulation of micr…	GO:0005622 intracellular; GO:0005623 cell; GO:0005856 cytoskeleton; GO:0005868 cytoplasmic dynein complex; GO:0005875 microtubule associated complex; GO:0015630 microtubule cytoskeleton; GO:0030286 dynein complex; GO:0032991 protein-containing complex; GO:0043226 organelle; GO:0043228 non-membrane-bounded organelle; GO:0043229 intracellular organelle; GO:0043232 intracellular non-membrane-bounded…	GO:0005488 binding; GO:0005515 protein binding; GO:0045505 dynein intermediate chain binding;			N	KOG4108	Dynein light chain
A0A3Q1M9F1	1110	S	1.79128	0.000800563	Up	WD repeat domain 87 OS=Bos taurus OX=9913 GN=WDR87 PE=4 SV=1	WDR87	0.806448	0.00943621	84.687	2	S(0.194)S(0.806)ASSILK	-1.1146	0.794	0.84	0.867	1.325	1.582	1.573	plasma membrane
A0A3Q1M9R8	10	S	0.713041	0.008912	Down	Uncharacterized protein OS=Bos taurus OX=9913 PE=4 SV=1	--	0.833882	0.0065561	94.465	2	HLLT(0.073)S(0.834)S(0.084)S(0.009)K	0.0718	0.998	0.977	1.008	0.734	0.779	0.614	cytoplasm
A0A3Q1M9R8	11	S	0.789492	0.00220495	Down	Uncharacterized protein OS=Bos taurus OX=9913 PE=4 SV=1	--	0.797136	0.011263	101.48	2	HLLTS(0.037)S(0.797)S(0.166)K	0.58276	0.954	1.007	0.989	0.793	0.731	0.805	cytoplasm
A0A3Q1M9R8	12	S	0.489613	0.0341162	Down	Uncharacterized protein OS=Bos taurus OX=9913 PE=4 SV=1	--	0.647335	0.00265169	108.47	3	HLLT(0.001)S(0.225)S(0.127)S(0.647)K	0.18105	0.591	0.925	0.939	0.441	0.482	0.279	cytoplasm
E1BJD3	123	S	1.47432	0.0207358	Up	Transmembrane protein 190 OS=Bos taurus OX=9913 GN=TMEM190 PE=3 SV=1	TMEM190	1	2.70488e-93	225.41	4	CDLS(1)RT(1)VS(1)LLS(1)KDR	-0.2506	0.951	0.824	0.892	1.271	1.117	1.544	extracellular				GO:0002244 hematopoietic progenitor cell differentiation; GO:0002376 immune system process; GO:0002520 immune system development; GO:0007275 multicellular organism development; GO:0009987 cellular process; GO:0030097 hemopoiesis; GO:0030154 cell differentiation; GO:0032501 multicellular organismal process; GO:0032502 developmental process; GO:0048513 animal organ development; GO:0048534 hematopoi…	GO:0001669 acrosomal vesicle; GO:0002079 inner acrosomal membrane; GO:0002080 acrosomal membrane; GO:0005622 intracellular; GO:0005623 cell; GO:0005737 cytoplasm; GO:0012505 endomembrane system; GO:0012506 vesicle membrane; GO:0016020 membrane; GO:0030141 secretory granule; GO:0030659 cytoplasmic vesicle membrane; GO:0030667 secretory granule membrane; GO:0031090 organelle membrane; GO:0031410 cy…	GO:0005488 binding; GO:0005515 protein binding; GO:0043621 protein self-association;
E1BJD3	142	S	0.50725	0.000760467	Down	Transmembrane protein 190 OS=Bos taurus OX=9913 GN=TMEM190 PE=3 SV=1	TMEM190	0.825053	3.61718e-77	169.12	4	KT(0.173)PS(0.825)VGS(0.002)IPPAAPTEGALDVSGGTEGEGTEGGEETEGGDEDD	0.28831	1.185	1.314	1.087	0.666	0.584	0.569	extracellular				GO:0002244 hematopoietic progenitor cell differentiation; GO:0002376 immune system process; GO:0002520 immune system development; GO:0007275 multicellular organism development; GO:0009987 cellular process; GO:0030097 hemopoiesis; GO:0030154 cell differentiation; GO:0032501 multicellular organismal process; GO:0032502 developmental process; GO:0048513 animal organ development; GO:0048534 hematopoi…	GO:0001669 acrosomal vesicle; GO:0002079 inner acrosomal membrane; GO:0002080 acrosomal membrane; GO:0005622 intracellular; GO:0005623 cell; GO:0005737 cytoplasm; GO:0012505 endomembrane system; GO:0012506 vesicle membrane; GO:0016020 membrane; GO:0030141 secretory granule; GO:0030659 cytoplasmic vesicle membrane; GO:0030667 secretory granule membrane; GO:0031090 organelle membrane; GO:0031410 cy…	GO:0005488 binding; GO:0005515 protein binding; GO:0043621 protein self-association;
E1BJD3	136	S	0.521284	0.00720053	Down	Transmembrane protein 190 OS=Bos taurus OX=9913 GN=TMEM190 PE=3 SV=1	TMEM190	0.997464	2.46895e-45	185.71	2	T(0.002)VS(0.998)LLS(0.999)KDRT(0.004)PS(0.997)EK	-0.25468	0.854	0.993	1.019	0.621	0.423	0.45	extracellular				GO:0002244 hematopoietic progenitor cell differentiation; GO:0002376 immune system process; GO:0002520 immune system development; GO:0007275 multicellular organism development; GO:0009987 cellular process; GO:0030097 hemopoiesis; GO:0030154 cell differentiation; GO:0032501 multicellular organismal process; GO:0032502 developmental process; GO:0048513 animal organ development; GO:0048534 hematopoi…	GO:0001669 acrosomal vesicle; GO:0002079 inner acrosomal membrane; GO:0002080 acrosomal membrane; GO:0005622 intracellular; GO:0005623 cell; GO:0005737 cytoplasm; GO:0012505 endomembrane system; GO:0012506 vesicle membrane; GO:0016020 membrane; GO:0030141 secretory granule; GO:0030659 cytoplasmic vesicle membrane; GO:0030667 secretory granule membrane; GO:0031090 organelle membrane; GO:0031410 cy…	GO:0005488 binding; GO:0005515 protein binding; GO:0043621 protein self-association;
A0A3Q1MBM7	685	S	1.98601	0.0210241	Up	LRRC37AB_C domain-containing protein OS=Bos taurus OX=9913 PE=4 SV=1	--	1	2.99077e-06	109.72	3	TTSEEEGS(1)RR	0.18056	0.65	0.487	0.864	1.172	1.585	1.217	cytoplasm
A0A3Q1MCK3	9	S	0.456644	0.0314956	Down	Leucine carboxyl methyltransferase 1 OS=Bos taurus OX=9913 GN=LCMT1 PE=3 SV=1	LCMT1	0.99963	1.5242e-232	290.33	2	RPS(1)FTTCSSPTDTDDEGVR	-0.60428	0.828	1.717	1.18	0.55	0.483	0.668	cytoplasm,nucleus	K18203	LCMT1; [phosphatase 2A protein]-leucine-carboxy methyltransferase [EC:2.1.1.233]		GO:0000086 G2/M transition of mitotic cell cycle; GO:0000278 mitotic cell cycle; GO:0006464 cellular protein modification process; GO:0006479 protein methylation; GO:0006481 C-terminal protein methylation; GO:0006807 nitrogen compound metabolic process; GO:0007049 cell cycle; GO:0007088 regulation of mitotic nuclear division; GO:0007346 regulation of mitotic cell cycle; GO:0008152 metabolic proce…	GO:0005622 intracellular; GO:0005623 cell; GO:0005634 nucleus; GO:0005654 nucleoplasm; GO:0005737 cytoplasm; GO:0005829 cytosol; GO:0031974 membrane-enclosed lumen; GO:0031981 nuclear lumen; GO:0043226 organelle; GO:0043227 membrane-bounded organelle; GO:0043229 intracellular organelle; GO:0043231 intracellular membrane-bounded organelle; GO:0043233 organelle lumen; GO:0070013 intracellular organ…	GO:0003824 catalytic activity; GO:0003880 protein C-terminal carboxyl O-methyltransferase activity; GO:0008168 methyltransferase activity; GO:0008171 O-methyltransferase activity; GO:0008276 protein methyltransferase activity; GO:0008757 S-adenosylmethionine-dependent methyltransferase activity; GO:0010340 carboxyl-O-methyltransferase activity; GO:0016740 transferase activity; GO:0016741 transfer…			O	KOG2918	Carboxymethyl transferase
A6QR30	65	S	0.493321	0.0415336	Down	Cyclin dependent kinase 16 OS=Bos taurus OX=9913 GN=CDK16 PE=2 SV=1	CDK16	0.892079	3.49863e-53	189.81	3	GPLS(0.108)S(0.892)APEIVHEDLK	1.1063	0.687	1.393	1.214	0.476	0.574	0.575	nucleus	K08820	CDK16, PCTK1; cyclin-dependent kinase 16 [EC:2.7.11.22]		GO:0000003 reproduction; GO:0002790 peptide secretion; GO:0002791 regulation of peptide secretion; GO:0006464 cellular protein modification process; GO:0006468 protein phosphorylation; GO:0006793 phosphorus metabolic process; GO:0006796 phosphate-containing compound metabolic process; GO:0006807 nitrogen compound metabolic process; GO:0006810 transport; GO:0006887 exocytosis; GO:0007154 cell comm…	GO:0005622 intracellular; GO:0005623 cell; GO:0005737 cytoplasm; GO:0005829 cytosol; GO:0005856 cytoskeleton; GO:0005886 plasma membrane; GO:0008021 synaptic vesicle; GO:0009898 cytoplasmic side of plasma membrane; GO:0012505 endomembrane system; GO:0015630 microtubule cytoskeleton; GO:0016020 membrane; GO:0019897 extrinsic component of plasma membrane; GO:0019898 extrinsic component of membrane;…	GO:0003824 catalytic activity; GO:0004672 protein kinase activity; GO:0004674 protein serine/threonine kinase activity; GO:0016301 kinase activity; GO:0016740 transferase activity; GO:0016772 transferase activity, transferring phosphorus-containing groups; GO:0016773 phosphotransferase activity, alcohol group as acceptor; GO:0140096 catalytic activity, acting on a protein;	PF00069	Protein kinase domain	T	KOG0594	Protein kinase PCTAIRE and related kinases
A0A3Q1MDI3	14	S	0.658084	0.0165172	Down	26S proteasome non-ATPase regulatory subunit 11 OS=Bos taurus OX=9913 GN=PSMD11 PE=4 SV=1	PSMD11	0.999686	0.015092	59.294	2	AQS(1)LLSTDR	0.20377	1.31	1.183	1.546	0.946	0.766	0.946	cytoplasm	K03036	PSMD11, RPN6; 26S proteasome regulatory subunit N6	map03050 Proteasome; map05169 Epstein-Barr virus infection	GO:0001775 cell activation; GO:0002252 immune effector process; GO:0002263 cell activation involved in immune response; GO:0002274 myeloid leukocyte activation; GO:0002275 myeloid cell activation involved in immune response; GO:0002283 neutrophil activation involved in immune response; GO:0002366 leukocyte activation involved in immune response; GO:0002376 immune system process; GO:0002443 leukoc…	GO:0000502 proteasome complex; GO:0005576 extracellular region; GO:0005622 intracellular; GO:0005623 cell; GO:0005634 nucleus; GO:0005654 nucleoplasm; GO:0005737 cytoplasm; GO:0005829 cytosol; GO:0005838 proteasome regulatory particle; GO:0008541 proteasome regulatory particle, lid subcomplex; GO:0012505 endomembrane system; GO:0022624 proteasome accessory complex; GO:0030141 secretory granule; G…	GO:0005198 structural molecule activity;	PF01399	PCI domain	O	KOG1463	26S proteasome regulatory complex, subunit RPN6/PSMD11
A0A3Q1ME83	809	S	0.48437	0.023523	Down	Uncharacterized protein OS=Bos taurus OX=9913 GN=CFAP70 PE=4 SV=1	CFAP70	0.821195	0	358.33	2	AESSLGPWGVTNVS(0.014)S(0.821)T(0.164)AALK	-0.1813	0.667	1.205	1.103	0.424	0.484	0.533	nucleus
A0A3Q1MG14	95	S	0.588208	0.0348684	Down	Theg spermatid protein OS=Bos taurus OX=9913 GN=THEG PE=4 SV=1	THEG	1	8.02434e-10	135.14	3	DRPS(1)VYWTER	-0.083477		1.157	0.963		0.65	0.597	nucleus				GO:0000003 reproduction; GO:0007276 gamete generation; GO:0007283 spermatogenesis; GO:0009987 cellular process; GO:0016043 cellular component organization; GO:0019953 sexual reproduction; GO:0022414 reproductive process; GO:0022607 cellular component assembly; GO:0032501 multicellular organismal process; GO:0032504 multicellular organism reproduction; GO:0034622 cellular protein-containing comple…
A0A3Q1MGG8	2877	S	0.238181	0.0194646	Down	Uncharacterized protein OS=Bos taurus OX=9913 PE=4 SV=1	--	0.796961	7.33036e-25	146.13	3	ALVAHILPQS(0.171)PS(0.797)MT(0.032)HQSR	-0.3469	0.862	2.77	1.36	0.39	0.46	0.339	cytoplasm					GO:0005622 intracellular; GO:0005623 cell; GO:0005737 cytoplasm; GO:0005739 mitochondrion; GO:0043226 organelle; GO:0043227 membrane-bounded organelle; GO:0043229 intracellular organelle; GO:0043231 intracellular membrane-bounded organelle;
A0A3Q1MGG8	2728	S	0.315861	0.0222985	Down	Uncharacterized protein OS=Bos taurus OX=9913 PE=4 SV=1	--	0.999167	0.00424064	74.392	2	APPQGS(0.999)VS(0.001)R	0.02627	2.25	0.893	1.283	0.437	0.594	0.367	cytoplasm					GO:0005622 intracellular; GO:0005623 cell; GO:0005737 cytoplasm; GO:0005739 mitochondrion; GO:0043226 organelle; GO:0043227 membrane-bounded organelle; GO:0043229 intracellular organelle; GO:0043231 intracellular membrane-bounded organelle;
A0A3Q1MGG8	881	S	0.594332	0.00621005	Down	Uncharacterized protein OS=Bos taurus OX=9913 PE=4 SV=1	--	1	3.36087e-35	175.33	2	AQS(1)QAQLTTAVIK	4.1932	0.956	1.305	1.232	0.669	0.7	0.707	cytoplasm					GO:0005622 intracellular; GO:0005623 cell; GO:0005737 cytoplasm; GO:0005739 mitochondrion; GO:0043226 organelle; GO:0043227 membrane-bounded organelle; GO:0043229 intracellular organelle; GO:0043231 intracellular membrane-bounded organelle;
A0A3Q1MGG8	907	S	0.642754	0.00968051	Down	Uncharacterized protein OS=Bos taurus OX=9913 PE=4 SV=1	--	1	3.157e-54	197.6	3	AQS(1)QAQLVTDTAK	0.32307	1.073	1.164	1.22	0.851	0.745	0.626	cytoplasm					GO:0005622 intracellular; GO:0005623 cell; GO:0005737 cytoplasm; GO:0005739 mitochondrion; GO:0043226 organelle; GO:0043227 membrane-bounded organelle; GO:0043229 intracellular organelle; GO:0043231 intracellular membrane-bounded organelle;
A0A3Q1MGG8	2950	S	0.498388	0.017726	Down	Uncharacterized protein OS=Bos taurus OX=9913 PE=4 SV=1	--	1	0.00470318	57.347	3	EAIPS(1)APQK	-1.1086	0.957	1.683	1.393	0.693	0.607	0.71	cytoplasm					GO:0005622 intracellular; GO:0005623 cell; GO:0005737 cytoplasm; GO:0005739 mitochondrion; GO:0043226 organelle; GO:0043227 membrane-bounded organelle; GO:0043229 intracellular organelle; GO:0043231 intracellular membrane-bounded organelle;
A0A3Q1MGG8	1484	S	0.477968	0.00579398	Down	Uncharacterized protein OS=Bos taurus OX=9913 PE=4 SV=1	--	0.945238	1.78463e-08	109.87	3	EATPVPPQAAT(0.055)VS(0.945)K	1.5454	1.329	1.66	1.164	0.781	0.624	0.58	cytoplasm					GO:0005622 intracellular; GO:0005623 cell; GO:0005737 cytoplasm; GO:0005739 mitochondrion; GO:0043226 organelle; GO:0043227 membrane-bounded organelle; GO:0043229 intracellular organelle; GO:0043231 intracellular membrane-bounded organelle;
A0A3Q1MGG8	1726	S	0.531642	0.0111201	Down	Uncharacterized protein OS=Bos taurus OX=9913 PE=4 SV=1	--	0.996718	6.32301e-05	92.39	2	ES(0.003)LS(0.997)QAPYGT(0.001)VLTR	-1.5548	1.179	1.518	1.285	0.888	0.625	0.604	cytoplasm					GO:0005622 intracellular; GO:0005623 cell; GO:0005737 cytoplasm; GO:0005739 mitochondrion; GO:0043226 organelle; GO:0043227 membrane-bounded organelle; GO:0043229 intracellular organelle; GO:0043231 intracellular membrane-bounded organelle;
A0A3Q1MGG8	2911	S	0.313191	0.0274332	Down	Uncharacterized protein OS=Bos taurus OX=9913 PE=4 SV=1	--	0.999987	2.0546e-223	265.84	4	GIMASTGVSGSPKPTHDNTAATGLHPGS(1)VAWTGTPR	0.57998	0.875	2.158	2.213	0.659	0.478	0.506	cytoplasm					GO:0005622 intracellular; GO:0005623 cell; GO:0005737 cytoplasm; GO:0005739 mitochondrion; GO:0043226 organelle; GO:0043227 membrane-bounded organelle; GO:0043229 intracellular organelle; GO:0043231 intracellular membrane-bounded organelle;
A0A3Q1MGG8	1994	S	0.691884	0.0310962	Down	Uncharacterized protein OS=Bos taurus OX=9913 PE=4 SV=1	--	0.827533	1.41697e-23	136.12	3	GT(0.172)PS(0.828)LAQLPVMSGAGCAMSQPSWAPR	-0.99798	1.006	1.386	1.058	0.855	0.807	0.725	cytoplasm					GO:0005622 intracellular; GO:0005623 cell; GO:0005737 cytoplasm; GO:0005739 mitochondrion; GO:0043226 organelle; GO:0043227 membrane-bounded organelle; GO:0043229 intracellular organelle; GO:0043231 intracellular membrane-bounded organelle;
A0A3Q1MGG8	3014	S	0.389386	0.0194756	Down	Uncharacterized protein OS=Bos taurus OX=9913 PE=4 SV=1	--	1	0	355.32	4	HS(1)LHAPPALTPIIHTNELAQGMASSK	0.050865	0.917	2.05	1.499	0.604	0.588	0.547	cytoplasm					GO:0005622 intracellular; GO:0005623 cell; GO:0005737 cytoplasm; GO:0005739 mitochondrion; GO:0043226 organelle; GO:0043227 membrane-bounded organelle; GO:0043229 intracellular organelle; GO:0043231 intracellular membrane-bounded organelle;
A0A3Q1MGG8	3036	S	0.43357	0.0126072	Down	Uncharacterized protein OS=Bos taurus OX=9913 PE=4 SV=1	--	0.658573	2.5826e-30	145.84	4	HS(1)LHAPPALTPIIHTNELAQGMAS(0.659)S(0.341)K	0.38385	1.019	1.935	1.419	0.646	0.645	0.605	cytoplasm					GO:0005622 intracellular; GO:0005623 cell; GO:0005737 cytoplasm; GO:0005739 mitochondrion; GO:0043226 organelle; GO:0043227 membrane-bounded organelle; GO:0043229 intracellular organelle; GO:0043231 intracellular membrane-bounded organelle;
A0A3Q1MGG8	2941	S	0.0766413	0.000764259	Down	Uncharacterized protein OS=Bos taurus OX=9913 PE=4 SV=1	--	0.999938	0.000379937	121.36	2	KLT(1)YS(1)GFQK	-0.68022	1.531	3.668	1.899	0.162	0.203	0.179	cytoplasm					GO:0005622 intracellular; GO:0005623 cell; GO:0005737 cytoplasm; GO:0005739 mitochondrion; GO:0043226 organelle; GO:0043227 membrane-bounded organelle; GO:0043229 intracellular organelle; GO:0043231 intracellular membrane-bounded organelle;
A0A3Q1MGG8	2568	S	0.464093	0.00385825	Down	Uncharacterized protein OS=Bos taurus OX=9913 PE=4 SV=1	--	0.88428	8.2582e-35	142.24	4	QGLS(0.032)VKPS(0.884)AS(0.296)LS(0.789)APDLLLDS(0.995)VLGAVDS(0.004)R	3.3132	1.324	1.426	1.135	0.737	0.552	0.514	cytoplasm					GO:0005622 intracellular; GO:0005623 cell; GO:0005737 cytoplasm; GO:0005739 mitochondrion; GO:0043226 organelle; GO:0043227 membrane-bounded organelle; GO:0043229 intracellular organelle; GO:0043231 intracellular membrane-bounded organelle;
A0A3Q1MGG8	2570	S	0.315355	0.00309232	Down	Uncharacterized protein OS=Bos taurus OX=9913 PE=4 SV=1	--	0.993109	5.3106e-294	305.77	3	QGLSVKPS(0.007)AS(0.993)LS(1)APDLLLDSVLGAVDSR	-0.063047	1.011	1.15	0.991	0.431	0.331	0.232	cytoplasm					GO:0005622 intracellular; GO:0005623 cell; GO:0005737 cytoplasm; GO:0005739 mitochondrion; GO:0043226 organelle; GO:0043227 membrane-bounded organelle; GO:0043229 intracellular organelle; GO:0043231 intracellular membrane-bounded organelle;
A0A3Q1MGG8	2572	S	0.304335	0.00148866	Down	Uncharacterized protein OS=Bos taurus OX=9913 PE=4 SV=1	--	0.999976	1.1399e-226	273.49	4	KQGLS(0.134)VKPS(0.878)AS(0.988)LS(1)APDLLLDSVLGAVDSR	1.2836	1.111	1.287	1.085	0.443	0.35	0.267	cytoplasm					GO:0005622 intracellular; GO:0005623 cell; GO:0005737 cytoplasm; GO:0005739 mitochondrion; GO:0043226 organelle; GO:0043227 membrane-bounded organelle; GO:0043229 intracellular organelle; GO:0043231 intracellular membrane-bounded organelle;
A0A3Q1MGG8	2580	S	0.3813	0.0033263	Down	Uncharacterized protein OS=Bos taurus OX=9913 PE=4 SV=1	--	0.994591	4.44838e-29	138.24	4	QGLS(0.032)VKPS(0.884)AS(0.296)LS(0.789)APDLLLDS(0.995)VLGAVDS(0.004)R	3.3132	1.1	1.594	1.552	0.576	0.601	0.442	cytoplasm					GO:0005622 intracellular; GO:0005623 cell; GO:0005737 cytoplasm; GO:0005739 mitochondrion; GO:0043226 organelle; GO:0043227 membrane-bounded organelle; GO:0043229 intracellular organelle; GO:0043231 intracellular membrane-bounded organelle;
A0A3Q1MGG8	1986	S	0.407415	0.00758505	Down	Uncharacterized protein OS=Bos taurus OX=9913 PE=4 SV=1	--	0.999897	0.00561743	70.089	2	LAQPS(1)VATR	-0.02975	1.369	2.016	1.362	0.687	0.749	0.498	cytoplasm					GO:0005622 intracellular; GO:0005623 cell; GO:0005737 cytoplasm; GO:0005739 mitochondrion; GO:0043226 organelle; GO:0043227 membrane-bounded organelle; GO:0043229 intracellular organelle; GO:0043231 intracellular membrane-bounded organelle;
A0A3Q1MGG8	1785	S	0.485702	0.00613891	Down	Uncharacterized protein OS=Bos taurus OX=9913 PE=4 SV=1	--	0.96039	1.61601e-26	158.29	2	MT(0.033)S(0.96)S(0.379)LS(0.627)EPSVVNK	-1.0072	1.263	1.84	1.443	0.848	0.712	0.648	cytoplasm					GO:0005622 intracellular; GO:0005623 cell; GO:0005737 cytoplasm; GO:0005739 mitochondrion; GO:0043226 organelle; GO:0043227 membrane-bounded organelle; GO:0043229 intracellular organelle; GO:0043231 intracellular membrane-bounded organelle;
A0A3Q1MGG8	1788	S	0.566245	0.00659721	Down	Uncharacterized protein OS=Bos taurus OX=9913 PE=4 SV=1	--	0.999494	8.46936e-93	228.49	2	MT(0.012)S(0.702)S(0.287)LS(0.999)EPSVVNK	1.2099	1.211	1.603	1.292	0.874	0.762	0.689	cytoplasm					GO:0005622 intracellular; GO:0005623 cell; GO:0005737 cytoplasm; GO:0005739 mitochondrion; GO:0043226 organelle; GO:0043227 membrane-bounded organelle; GO:0043229 intracellular organelle; GO:0043231 intracellular membrane-bounded organelle;
A0A3Q1MGG8	1791	S	0.673238	0.0289462	Down	Uncharacterized protein OS=Bos taurus OX=9913 PE=4 SV=1	--	0.999995	2.12316e-13	125.98	2	MTSS(0.003)LS(0.997)EPS(1)VVNK	0.11447	0.986	1.43	1.287	0.884	0.817	0.792	cytoplasm					GO:0005622 intracellular; GO:0005623 cell; GO:0005737 cytoplasm; GO:0005739 mitochondrion; GO:0043226 organelle; GO:0043227 membrane-bounded organelle; GO:0043229 intracellular organelle; GO:0043231 intracellular membrane-bounded organelle;
A0A3Q1MGG8	3378	S	0.121075	0.00366331	Down	Uncharacterized protein OS=Bos taurus OX=9913 PE=4 SV=1	--	0.91315	2.42064e-13	129.65	2	NS(0.913)T(0.087)IPSIAVGPR	-0.93104	1.141	3.069	2.414	0.228	0.357	0.217	cytoplasm					GO:0005622 intracellular; GO:0005623 cell; GO:0005737 cytoplasm; GO:0005739 mitochondrion; GO:0043226 organelle; GO:0043227 membrane-bounded organelle; GO:0043229 intracellular organelle; GO:0043231 intracellular membrane-bounded organelle;
A0A3Q1MGG8	3382	S	0.373451	0.00416902	Down	Uncharacterized protein OS=Bos taurus OX=9913 PE=4 SV=1	--	0.986275	0.00302996	70.259	2	NS(0.001)T(0.012)IPS(0.986)IAVGPR	-0.16686	1.176	2.022	1.563	0.635	0.54	0.603	cytoplasm					GO:0005622 intracellular; GO:0005623 cell; GO:0005737 cytoplasm; GO:0005739 mitochondrion; GO:0043226 organelle; GO:0043227 membrane-bounded organelle; GO:0043229 intracellular organelle; GO:0043231 intracellular membrane-bounded organelle;
A0A3Q1MGG8	2802	S	0.476753	0.00623224	Down	Uncharacterized protein OS=Bos taurus OX=9913 PE=4 SV=1	--	0.889852	3.9265e-131	221.67	3	SMPSSVASVLPQS(0.001)PS(0.008)LAKPS(0.89)T(0.09)VS(0.009)S(0.002)GTPTLQQR	-0.17637	1.065	1.691	1.223	0.63	0.631	0.636	cytoplasm					GO:0005622 intracellular; GO:0005623 cell; GO:0005737 cytoplasm; GO:0005739 mitochondrion; GO:0043226 organelle; GO:0043227 membrane-bounded organelle; GO:0043229 intracellular organelle; GO:0043231 intracellular membrane-bounded organelle;
A0A3Q1MGG8	2924	S	0.141624	0.00855625	Down	Uncharacterized protein OS=Bos taurus OX=9913 PE=4 SV=1	--	1	0.000108919	74.776	2	S(1)QPRVS(1)PHPS(1)LFR	-0.046955	0.982	3.607	1.9	0.281	0.325	0.313	cytoplasm					GO:0005622 intracellular; GO:0005623 cell; GO:0005737 cytoplasm; GO:0005739 mitochondrion; GO:0043226 organelle; GO:0043227 membrane-bounded organelle; GO:0043229 intracellular organelle; GO:0043231 intracellular membrane-bounded organelle;
A0A3Q1MGG8	2929	S	0.275945	0.0109742	Down	Uncharacterized protein OS=Bos taurus OX=9913 PE=4 SV=1	--	1	0.000108919	103.11	3	VS(1)PHPS(1)LFR	-0.45255	0.966	2.463	1.572	0.463	0.479	0.438	cytoplasm					GO:0005622 intracellular; GO:0005623 cell; GO:0005737 cytoplasm; GO:0005739 mitochondrion; GO:0043226 organelle; GO:0043227 membrane-bounded organelle; GO:0043229 intracellular organelle; GO:0043231 intracellular membrane-bounded organelle;
A0A3Q1MGG8	2933	S	0.136342	0.00716702	Down	Uncharacterized protein OS=Bos taurus OX=9913 PE=4 SV=1	--	1	0.000230423	103.11	3	VS(1)PHPS(1)LFR	-0.45255	0.951	3.356	1.942	0.255	0.309	0.288	cytoplasm					GO:0005622 intracellular; GO:0005623 cell; GO:0005737 cytoplasm; GO:0005739 mitochondrion; GO:0043226 organelle; GO:0043227 membrane-bounded organelle; GO:0043229 intracellular organelle; GO:0043231 intracellular membrane-bounded organelle;
A0A3Q1MGG8	3047	S	0.377925	0.0169755	Down	Uncharacterized protein OS=Bos taurus OX=9913 PE=4 SV=1	--	1	6.62331e-11	128.74	3	RVS(1)LGYES(0.326)S(0.674)PR	-0.32768	0.862	1.904	1.166	0.514	0.511	0.461	cytoplasm					GO:0005622 intracellular; GO:0005623 cell; GO:0005737 cytoplasm; GO:0005739 mitochondrion; GO:0043226 organelle; GO:0043227 membrane-bounded organelle; GO:0043229 intracellular organelle; GO:0043231 intracellular membrane-bounded organelle;
A0A3Q1MGG8	3052	S	1.228	0.0120957	Up	Uncharacterized protein OS=Bos taurus OX=9913 PE=4 SV=1	--	0.810616	6.62331e-11	128.74	4	RVS(1)LGYES(0.811)S(0.204)PRGS(0.985)R	0.1264	0.834	0.844	0.765	1.048	1.02	0.932	cytoplasm					GO:0005622 intracellular; GO:0005623 cell; GO:0005737 cytoplasm; GO:0005739 mitochondrion; GO:0043226 organelle; GO:0043227 membrane-bounded organelle; GO:0043229 intracellular organelle; GO:0043231 intracellular membrane-bounded organelle;
A0A3Q1MGG8	3057	S	0.268544	0.00962264	Down	Uncharacterized protein OS=Bos taurus OX=9913 PE=4 SV=1	--	0.988521	0.000308713	71.905	2	RVS(0.785)LGY(0.067)ES(0.38)S(0.779)PRGS(0.989)R	-0.38692	0.661	1.62	1.022	0.34	0.265	0.282	cytoplasm					GO:0005622 intracellular; GO:0005623 cell; GO:0005737 cytoplasm; GO:0005739 mitochondrion; GO:0043226 organelle; GO:0043227 membrane-bounded organelle; GO:0043229 intracellular organelle; GO:0043231 intracellular membrane-bounded organelle;
A0A3Q1MGG8	2783	S	0.36266	0.000884953	Down	Uncharacterized protein OS=Bos taurus OX=9913 PE=4 SV=1	--	0.990406	2.94674e-12	125.69	3	S(0.99)MPS(0.183)S(0.827)VASVLPQSPSLAK	-0.80127	1.134	1.502	1.274	0.488	0.527	0.403	cytoplasm					GO:0005622 intracellular; GO:0005623 cell; GO:0005737 cytoplasm; GO:0005739 mitochondrion; GO:0043226 organelle; GO:0043227 membrane-bounded organelle; GO:0043229 intracellular organelle; GO:0043231 intracellular membrane-bounded organelle;
A0A3Q1MGG8	2786	S	0.390539	0.00349546	Down	Uncharacterized protein OS=Bos taurus OX=9913 PE=4 SV=1	--	0.817226	3.41951e-84	181.66	4	S(0.025)MPS(0.817)S(0.158)VASVLPQSPSLAK	-1.1911	1.188	1.986	1.54	0.622	0.619	0.6	cytoplasm					GO:0005622 intracellular; GO:0005623 cell; GO:0005737 cytoplasm; GO:0005739 mitochondrion; GO:0043226 organelle; GO:0043227 membrane-bounded organelle; GO:0043229 intracellular organelle; GO:0043231 intracellular membrane-bounded organelle;
A0A3Q1MGG8	2787	S	0.274308	0.000639889	Down	Uncharacterized protein OS=Bos taurus OX=9913 PE=4 SV=1	--	0.826551	1.18164e-41	143.59	3	S(0.99)MPS(0.183)S(0.827)VASVLPQSPSLAK	-0.80127	1.241	1.889	1.642	0.429	0.476	0.404	cytoplasm					GO:0005622 intracellular; GO:0005623 cell; GO:0005737 cytoplasm; GO:0005739 mitochondrion; GO:0043226 organelle; GO:0043227 membrane-bounded organelle; GO:0043229 intracellular organelle; GO:0043231 intracellular membrane-bounded organelle;
A0A3Q1MGG8	2790	S	0.41953	0.00400183	Down	Uncharacterized protein OS=Bos taurus OX=9913 PE=4 SV=1	--	0.997617	1.18164e-41	143.59	3	SMPSS(0.002)VAS(0.998)VLPQSPSLAK	0.084087	1.112	1.81	1.502	0.634	0.62	0.602	cytoplasm					GO:0005622 intracellular; GO:0005623 cell; GO:0005737 cytoplasm; GO:0005739 mitochondrion; GO:0043226 organelle; GO:0043227 membrane-bounded organelle; GO:0043229 intracellular organelle; GO:0043231 intracellular membrane-bounded organelle;
A0A3Q1MGG8	2797	S	0.343236	0.00252966	Down	Uncharacterized protein OS=Bos taurus OX=9913 PE=4 SV=1	--	0.99185	1.76378e-53	158.99	4	S(0.021)MPS(0.449)S(0.53)VAS(0.993)VLPQS(0.015)PS(0.992)LAKPS(0.471)T(0.136)VS(0.147)S(0.125)GT(0.09)PT(0.032)LQQR	1.1746	1.256	2.11	1.683	0.622	0.571	0.54	cytoplasm					GO:0005622 intracellular; GO:0005623 cell; GO:0005737 cytoplasm; GO:0005739 mitochondrion; GO:0043226 organelle; GO:0043227 membrane-bounded organelle; GO:0043229 intracellular organelle; GO:0043231 intracellular membrane-bounded organelle;
A0A3Q1MGG8	2152	S	0.581148	0.0227938	Down	Uncharacterized protein OS=Bos taurus OX=9913 PE=4 SV=1	--	0.999944	1.40508e-61	193.76	2	S(1)QGATASEVLPDVSR	0.20296	1.219	1.547	1.085	0.897	0.726	0.615	cytoplasm					GO:0005622 intracellular; GO:0005623 cell; GO:0005737 cytoplasm; GO:0005739 mitochondrion; GO:0043226 organelle; GO:0043227 membrane-bounded organelle; GO:0043229 intracellular organelle; GO:0043231 intracellular membrane-bounded organelle;
A0A3Q1MGG8	2194	S	0.52265	0.0395415	Down	Uncharacterized protein OS=Bos taurus OX=9913 PE=4 SV=1	--	0.999721	2.03473e-25	148.2	2	S(1)VATAMGPS(0.007)QS(0.992)QMS(0.001)R	1.878	0.925	1.844	1.337	0.768	0.706	0.672	cytoplasm					GO:0005622 intracellular; GO:0005623 cell; GO:0005737 cytoplasm; GO:0005739 mitochondrion; GO:0043226 organelle; GO:0043227 membrane-bounded organelle; GO:0043229 intracellular organelle; GO:0043231 intracellular membrane-bounded organelle;
A0A3Q1MGG8	2202	S	0.492474	0.0165504	Down	Uncharacterized protein OS=Bos taurus OX=9913 PE=4 SV=1	--	0.999849	1.97833e-24	142.26	2	SVATAMGPS(1)QS(1)QMSR	-0.30039	1.025	1.824	1.403	0.755	0.687	0.652	cytoplasm					GO:0005622 intracellular; GO:0005623 cell; GO:0005737 cytoplasm; GO:0005739 mitochondrion; GO:0043226 organelle; GO:0043227 membrane-bounded organelle; GO:0043229 intracellular organelle; GO:0043231 intracellular membrane-bounded organelle;
A0A3Q1MGG8	2204	S	0.487112	0.0165123	Down	Uncharacterized protein OS=Bos taurus OX=9913 PE=4 SV=1	--	0.999915	2.03473e-25	148.2	2	SVATAMGPS(1)QS(1)QMSR	-0.30039	0.994	1.808	1.388	0.701	0.671	0.669	cytoplasm					GO:0005622 intracellular; GO:0005623 cell; GO:0005737 cytoplasm; GO:0005739 mitochondrion; GO:0043226 organelle; GO:0043227 membrane-bounded organelle; GO:0043229 intracellular organelle; GO:0043231 intracellular membrane-bounded organelle;
A0A3Q1MGG8	523	S	0.603507	0.00200976	Down	Uncharacterized protein OS=Bos taurus OX=9913 PE=4 SV=1	--	0.943138	1.52422e-06	106.35	3	TPAAMRPT(0.002)T(0.04)S(0.943)MT(0.014)NT(0.001)TPQTR	-0.3714	1.163	1.382	1.276	0.843	0.751	0.712	cytoplasm					GO:0005622 intracellular; GO:0005623 cell; GO:0005737 cytoplasm; GO:0005739 mitochondrion; GO:0043226 organelle; GO:0043227 membrane-bounded organelle; GO:0043229 intracellular organelle; GO:0043231 intracellular membrane-bounded organelle;
A0A3Q1MGG8	868	S	0.650599	0.00938935	Down	Uncharacterized protein OS=Bos taurus OX=9913 PE=4 SV=1	--	0.996219	0.00130742	84.365	2	T(0.004)PS(0.996)QAHLPAK	0.14708	1.124	1.335	1.213	0.844	0.867	0.678	cytoplasm					GO:0005622 intracellular; GO:0005623 cell; GO:0005737 cytoplasm; GO:0005739 mitochondrion; GO:0043226 organelle; GO:0043227 membrane-bounded organelle; GO:0043229 intracellular organelle; GO:0043231 intracellular membrane-bounded organelle;
A0A3Q1MGG8	934	S	0.679161	0.00323766	Down	Uncharacterized protein OS=Bos taurus OX=9913 PE=4 SV=1	--	0.990414	0.00562015	67.648	2	T(0.01)QS(0.99)QPLLVGFK	1.3191	1.062	1.281	1.232	0.844	0.79	0.794	cytoplasm					GO:0005622 intracellular; GO:0005623 cell; GO:0005737 cytoplasm; GO:0005739 mitochondrion; GO:0043226 organelle; GO:0043227 membrane-bounded organelle; GO:0043229 intracellular organelle; GO:0043231 intracellular membrane-bounded organelle;
A0A3Q1MGG8	2541	S	0.437017	0.0111804	Down	Uncharacterized protein OS=Bos taurus OX=9913 PE=4 SV=1	--	0.865986	2.88094e-38	151.18	3	TVPMS(0.133)S(0.866)VAT(0.185)S(0.816)VS(0.1)PS(0.899)LIAASGSDGKK	0.56422	0.793	1.468	1.105	0.49	0.505	0.476	cytoplasm					GO:0005622 intracellular; GO:0005623 cell; GO:0005737 cytoplasm; GO:0005739 mitochondrion; GO:0043226 organelle; GO:0043227 membrane-bounded organelle; GO:0043229 intracellular organelle; GO:0043231 intracellular membrane-bounded organelle;
A0A3Q1MGG8	2545	S	0.450947	0.0140974	Down	Uncharacterized protein OS=Bos taurus OX=9913 PE=4 SV=1	--	0.962418	8.63756e-75	188.26	3	TVPMSSVAT(0.037)S(0.962)VS(0.001)PS(0.999)LIAAS(0.001)GSDGKK	0.40569	0.823	1.547	1.167	0.541	0.542	0.512	cytoplasm					GO:0005622 intracellular; GO:0005623 cell; GO:0005737 cytoplasm; GO:0005739 mitochondrion; GO:0043226 organelle; GO:0043227 membrane-bounded organelle; GO:0043229 intracellular organelle; GO:0043231 intracellular membrane-bounded organelle;
A0A3Q1MGG8	2549	S	0.514253	0.0152618	Down	Uncharacterized protein OS=Bos taurus OX=9913 PE=4 SV=1	--	0.999642	4.081e-193	264.44	3	TVPMS(0.003)S(0.003)VAT(0.13)S(0.862)VS(0.001)PS(1)LIAASGSDGK	0.64269	0.869	1.482	1.122	0.619	0.612	0.555	cytoplasm					GO:0005622 intracellular; GO:0005623 cell; GO:0005737 cytoplasm; GO:0005739 mitochondrion; GO:0043226 organelle; GO:0043227 membrane-bounded organelle; GO:0043229 intracellular organelle; GO:0043231 intracellular membrane-bounded organelle;
A0A3Q1MGG8	2556	S	0.650518	0.0422683	Down	Uncharacterized protein OS=Bos taurus OX=9913 PE=4 SV=1	--	0.936656	2.8402e-159	238.86	3	TVPMSSVATS(0.006)VS(0.046)PS(0.948)LIAAS(0.063)GS(0.937)DGKK	-0.21822	0.996	1.531	1.044	0.807	0.79	0.726	cytoplasm					GO:0005622 intracellular; GO:0005623 cell; GO:0005737 cytoplasm; GO:0005739 mitochondrion; GO:0043226 organelle; GO:0043227 membrane-bounded organelle; GO:0043229 intracellular organelle; GO:0043231 intracellular membrane-bounded organelle;
A0A3Q1MGG8	1772	S	0.563347	0.0323476	Down	Uncharacterized protein OS=Bos taurus OX=9913 PE=4 SV=1	--	1	6.5016e-26	153.22	3	VAS(1)NPGQLSMASR	0.058073	1.016	1.471	1.349	0.884	0.734	0.543	cytoplasm					GO:0005622 intracellular; GO:0005623 cell; GO:0005737 cytoplasm; GO:0005739 mitochondrion; GO:0043226 organelle; GO:0043227 membrane-bounded organelle; GO:0043229 intracellular organelle; GO:0043231 intracellular membrane-bounded organelle;
A0A3Q1MGG8	1781	S	0.622115	0.00258967	Down	Uncharacterized protein OS=Bos taurus OX=9913 PE=4 SV=1	--	0.982624	2.48282e-09	114.01	3	VASNPGQLS(0.017)MAS(0.983)R	-0.3222	1.262	1.158	1.089	0.678	0.812	0.693	cytoplasm					GO:0005622 intracellular; GO:0005623 cell; GO:0005737 cytoplasm; GO:0005739 mitochondrion; GO:0043226 organelle; GO:0043227 membrane-bounded organelle; GO:0043229 intracellular organelle; GO:0043231 intracellular membrane-bounded organelle;
A0A3Q1MGG8	894	S	0.583712	0.00395016	Down	Uncharacterized protein OS=Bos taurus OX=9913 PE=4 SV=1	--	0.999988	3.04608e-36	174.78	2	VQS(1)QGHLPTGLTK	0.066029	1.242	1.386	1.117	0.779	0.637	0.77	cytoplasm					GO:0005622 intracellular; GO:0005623 cell; GO:0005737 cytoplasm; GO:0005739 mitochondrion; GO:0043226 organelle; GO:0043227 membrane-bounded organelle; GO:0043229 intracellular organelle; GO:0043231 intracellular membrane-bounded organelle;
A0A3Q1MGG8	785	S	0.245677	0.0075361	Down	Uncharacterized protein OS=Bos taurus OX=9913 PE=4 SV=1	--	1	8.28708e-06	113.25	2	VQS(1)QLYGPAR	0.7301	1.163	2.297	1.571	0.48	0.49	0.266	cytoplasm					GO:0005622 intracellular; GO:0005623 cell; GO:0005737 cytoplasm; GO:0005739 mitochondrion; GO:0043226 organelle; GO:0043227 membrane-bounded organelle; GO:0043229 intracellular organelle; GO:0043231 intracellular membrane-bounded organelle;
A0A3Q1MGG8	1799	S	0.517141	0.0106228	Down	Uncharacterized protein OS=Bos taurus OX=9913 PE=4 SV=1	--	0.95029	0.00501734	69.229	2	VT(0.05)PS(0.95)LGQMSR	1.4953	1.348	1.714	1.401	0.975	0.687	0.646	cytoplasm					GO:0005622 intracellular; GO:0005623 cell; GO:0005737 cytoplasm; GO:0005739 mitochondrion; GO:0043226 organelle; GO:0043227 membrane-bounded organelle; GO:0043229 intracellular organelle; GO:0043231 intracellular membrane-bounded organelle;
A0A3Q1MHT2	66	S	0.704488	0.036105	Down	Uncharacterized protein OS=Bos taurus OX=9913 PE=4 SV=1	--	0.961685	1.92192e-07	106.38	3	QLPPHS(0.038)S(0.962)EIKFPR	-0.12605	0.857	1.204	1.103	0.718	0.705	0.806	cytoplasm
Q2YDL7	72	S	0.554189	0.0418989	Down	CMT1A duplicated region transcript 4 protein homolog OS=Bos taurus OX=9913 GN=CDRT4 PE=2 SV=1	CDRT4	1	4.82323e-06	96.096	3	QS(1)KPAS(1)LIQLK	0.19591	0.71	0.805	1.087	0.497	0.348	0.597	nucleus
Q2YDL7	76	S	0.557561	0.0146097	Down	CMT1A duplicated region transcript 4 protein homolog OS=Bos taurus OX=9913 GN=CDRT4 PE=2 SV=1	CDRT4	1	4.82323e-06	97.797	3	QS(1)KPAS(1)LIQLK	0.19591	0.812	1.244	1.158	0.629	0.55	0.613	nucleus
A0A3Q1MJ14	229	S	0.57194	0.0209138	Down	Lamin tail domain containing 2 OS=Bos taurus OX=9913 GN=LMNTD2 PE=4 SV=1	LMNTD2	1	1.5652e-06	96.673	3	LEDVDWNS(1)IAHR	0.15227	1.155	1.311	0.884	0.549	0.758	0.609	nucleus				GO:0009893 positive regulation of metabolic process; GO:0010468 regulation of gene expression; GO:0010604 positive regulation of macromolecule metabolic process; GO:0010628 positive regulation of gene expression; GO:0019219 regulation of nucleobase-containing compound metabolic process; GO:0019222 regulation of metabolic process; GO:0031323 regulation of cellular metabolic process; GO:0031325 pos…					DY	KOG0977	Nuclear envelope protein lamin, intermediate filament superfamily
A0A3Q1MJ14	340	S	0.210231	0.00289743	Down	Lamin tail domain containing 2 OS=Bos taurus OX=9913 GN=LMNTD2 PE=4 SV=1	LMNTD2	1	0.0066022	85.676	3	LS(1)VHLQK	0.91049	1.126	1.989	1.87	0.251	0.421	0.376	nucleus				GO:0009893 positive regulation of metabolic process; GO:0010468 regulation of gene expression; GO:0010604 positive regulation of macromolecule metabolic process; GO:0010628 positive regulation of gene expression; GO:0019219 regulation of nucleobase-containing compound metabolic process; GO:0019222 regulation of metabolic process; GO:0031323 regulation of cellular metabolic process; GO:0031325 pos…					DY	KOG0977	Nuclear envelope protein lamin, intermediate filament superfamily
A0A3Q1MK64	53	S	1.46996	0.0304823	Up	Armadillo repeat containing 10 OS=Bos taurus OX=9913 GN=ARMC10 PE=4 SV=1	ARMC10	0.897691	3.26889e-13	121.33	3	S(0.001)AEDLT(0.016)S(0.085)GS(0.898)YDDTLNAEQVQK	-0.51106	1.097	0.779	0.937	1.213	1.4	1.522	extracellular				GO:0009966 regulation of signal transduction; GO:0009968 negative regulation of signal transduction; GO:0010646 regulation of cell communication; GO:0010648 negative regulation of cell communication; GO:0010941 regulation of cell death; GO:0023051 regulation of signaling; GO:0023057 negative regulation of signaling; GO:0040008 regulation of growth; GO:0040009 regulation of growth rate; GO:0040010…	GO:0005622 intracellular; GO:0005623 cell; GO:0005737 cytoplasm; GO:0005739 mitochondrion; GO:0005783 endoplasmic reticulum; GO:0012505 endomembrane system; GO:0043226 organelle; GO:0043227 membrane-bounded organelle; GO:0043229 intracellular organelle; GO:0043231 intracellular membrane-bounded organelle;	GO:0002039 p53 binding; GO:0005488 binding; GO:0005515 protein binding; GO:0019904 protein domain specific binding; GO:0050692 DNA binding domain binding;
A0A3Q1MLE6	206	S	0.430862	0.0300723	Down	Uncharacterized protein OS=Bos taurus OX=9913 PE=4 SV=1	--	0.991529	1.68488e-05	90.422	3	RNEPSEQPST(0.002)S(0.006)ES(0.992)K	1.6155	1.008	0.711	1.087	0.492	0.475	0.242	nucleus	K07188	LIPE, HSL; hormone-sensitive lipase [EC:3.1.1.79]	map04024 cAMP signaling pathway; map04152 AMPK signaling pathway; map04371 Apelin signaling pathway; map04714 Thermogenesis; map04910 Insulin signaling pathway; map04923 Regulation of lipolysis in adipocytes; map04925 Aldosterone synthesis and secretion	GO:0000003 reproduction; GO:0001676 long-chain fatty acid metabolic process; GO:0006082 organic acid metabolic process; GO:0006139 nucleobase-containing compound metabolic process; GO:0006351 transcription, DNA-templated; GO:0006352 DNA-templated transcription, initiation; GO:0006353 DNA-templated transcription, termination; GO:0006360 transcription by RNA polymerase I; GO:0006361 transcription i…	GO:0005576 extracellular region; GO:0005615 extracellular space; GO:0005622 intracellular; GO:0005623 cell; GO:0005634 nucleus; GO:0005737 cytoplasm; GO:0005739 mitochondrion; GO:0005811 lipid droplet; GO:0005829 cytosol; GO:0005886 plasma membrane; GO:0005901 caveola; GO:0016020 membrane; GO:0043226 organelle; GO:0043227 membrane-bounded organelle; GO:0043228 non-membrane-bounded organelle; GO:0…	GO:0003676 nucleic acid binding; GO:0003723 RNA binding; GO:0003824 catalytic activity; GO:0004806 triglyceride lipase activity; GO:0005488 binding; GO:0005515 protein binding; GO:0016298 lipase activity; GO:0016787 hydrolase activity; GO:0016788 hydrolase activity, acting on ester bonds; GO:0017171 serine hydrolase activity; GO:0019843 rRNA binding; GO:0019899 enzyme binding; GO:0019900 kinase b…			I	KOG4388	Hormone-sensitive lipase HSL
A0A3Q1MLW0	317	S	0.620905	0.00801528	Down	Serine/threonine-protein phosphatase OS=Bos taurus OX=9913 GN=PPP1CC PE=3 SV=1	PPP1CC	0.872262	6.74843e-05	90.412	3	VT(0.128)S(0.872)GLNPSIQK	-0.37803	1.103	1.391	1.505	0.857	0.798	0.828	cytoplasm	K06269	PPP1C; serine/threonine-protein phosphatase PP1 catalytic subunit [EC:3.1.3.16]	map03015 mRNA surveillance pathway; map04022 cGMP-PKG signaling pathway; map04024 cAMP signaling pathway; map04114 Oocyte meiosis; map04218 Cellular senescence; map04261 Adrenergic signaling in cardiomyocytes; map04270 Vascular smooth muscle contraction; map04390 Hippo signaling pathway; map04510 Focal adhesion; map04611 Platelet activation; map04720 Long-term potentiation; map04728 Dopaminergic …	GO:0006464 cellular protein modification process; GO:0006470 protein dephosphorylation; GO:0006793 phosphorus metabolic process; GO:0006796 phosphate-containing compound metabolic process; GO:0006807 nitrogen compound metabolic process; GO:0007623 circadian rhythm; GO:0008152 metabolic process; GO:0009314 response to radiation; GO:0009416 response to light stimulus; GO:0009605 response to externa…	GO:0005622 intracellular; GO:0005623 cell; GO:0005634 nucleus; GO:0005730 nucleolus; GO:0005737 cytoplasm; GO:0005739 mitochondrion; GO:0005829 cytosol; GO:0008287 protein serine/threonine phosphatase complex; GO:0031974 membrane-enclosed lumen; GO:0031981 nuclear lumen; GO:0032991 protein-containing complex; GO:0043226 organelle; GO:0043227 membrane-bounded organelle; GO:0043228 non-membrane-bou…	GO:0003824 catalytic activity; GO:0004721 phosphoprotein phosphatase activity; GO:0004722 protein serine/threonine phosphatase activity; GO:0005488 binding; GO:0005515 protein binding; GO:0016787 hydrolase activity; GO:0016788 hydrolase activity, acting on ester bonds; GO:0016791 phosphatase activity; GO:0019899 enzyme binding; GO:0019900 kinase binding; GO:0019901 protein kinase binding; GO:0042…	PF00149	Calcineurin-like phosphoesterase	T	KOG0374	Serine/threonine specific protein phosphatase PP1, catalytic subunit
A0A3Q1MLW4	150	S	0.602887	0.0462774	Down	Uncharacterized protein OS=Bos taurus OX=9913 GN=DNAH3 PE=4 SV=1	DNAH3	0.73937	0.000659726	76.326	3	S(0.035)AS(0.739)T(0.179)S(0.046)LPMK	0.6442	0.907	1.173	1.453	0.581	0.851	0.698	nucleus	K10408	DNAH; dynein heavy chain, axonemal	map05016 Huntington disease	GO:0000226 microtubule cytoskeleton organization; GO:0001539 cilium or flagellum-dependent cell motility; GO:0001578 microtubule bundle formation; GO:0003341 cilium movement; GO:0006928 movement of cell or subcellular component; GO:0006996 organelle organization; GO:0007010 cytoskeleton organization; GO:0007017 microtubule-based process; GO:0007018 microtubule-based movement; GO:0009987 cellular …	GO:0005622 intracellular; GO:0005623 cell; GO:0005737 cytoplasm; GO:0005856 cytoskeleton; GO:0005858 axonemal dynein complex; GO:0005875 microtubule associated complex; GO:0005929 cilium; GO:0005930 axoneme; GO:0015630 microtubule cytoskeleton; GO:0030286 dynein complex; GO:0032838 plasma membrane bounded cell projection cytoplasm; GO:0032991 protein-containing complex; GO:0036156 inner dynein ar…	GO:0003774 motor activity; GO:0003777 microtubule motor activity; GO:0003824 catalytic activity; GO:0005488 binding; GO:0005515 protein binding; GO:0008569 ATP-dependent microtubule motor activity, minus-end-directed; GO:0016462 pyrophosphatase activity; GO:0016787 hydrolase activity; GO:0016817 hydrolase activity, acting on acid anhydrides; GO:0016818 hydrolase activity, acting on acid anhydride…			Z	KOG3595	Dyneins, heavy chain
A0A3Q1MMD2	21	S	0.615842	0.0205469	Down	Anoctamin OS=Bos taurus OX=9913 GN=ANO5 PE=3 SV=1	ANO5	0.565747	3.77413e-05	94.389	3	LAT(0.034)ES(0.566)GS(0.4)ERGEAAAQENR	0.085922	0.695	0.969	1.025	0.511	0.575	0.57	plasma membrane	K19480	ANO5, GDD1, TMEM16E; anoctamin-5		GO:0006810 transport; GO:0006811 ion transport; GO:0006820 anion transport; GO:0006821 chloride transport; GO:0015698 inorganic anion transport; GO:0034220 ion transmembrane transport; GO:0051179 localization; GO:0051234 establishment of localization; GO:0055085 transmembrane transport; GO:0098656 anion transmembrane transport; GO:0098660 inorganic ion transmembrane transport; GO:0098661 inorgani…	GO:0005622 intracellular; GO:0005623 cell; GO:0005886 plasma membrane; GO:0016020 membrane; GO:0031982 vesicle; GO:0043226 organelle; GO:0043227 membrane-bounded organelle; GO:0071944 cell periphery;	GO:0005215 transporter activity; GO:0005216 ion channel activity; GO:0005229 intracellular calcium activated chloride channel activity; GO:0005253 anion channel activity; GO:0005254 chloride channel activity; GO:0008509 anion transmembrane transporter activity; GO:0015075 ion transmembrane transporter activity; GO:0015103 inorganic anion transmembrane transporter activity; GO:0015108 chloride tra…			S	KOG2514	Uncharacterized conserved protein
Q3T148	336	S	0.556975	0.019742	Down	Eukaryotic translation initiation factor 3 subunit M OS=Bos taurus OX=9913 GN=EIF3M PE=2 SV=2	EIF3M	0.758334	0.00115255	73.9	3	VVVS(0.008)HS(0.758)T(0.234)HR	0.64523	1.478	1.375	1.061	0.671	0.904	0.605	cytoplasm	K15030	EIF3M; translation initiation factor 3 subunit M		GO:0002181 cytoplasmic translation; GO:0002183 cytoplasmic translational initiation; GO:0006412 translation; GO:0006413 translational initiation; GO:0006518 peptide metabolic process; GO:0006807 nitrogen compound metabolic process; GO:0008152 metabolic process; GO:0009058 biosynthetic process; GO:0009059 macromolecule biosynthetic process; GO:0009987 cellular process; GO:0010467 gene expression; …	GO:0005622 intracellular; GO:0005623 cell; GO:0005737 cytoplasm; GO:0005829 cytosol; GO:0005852 eukaryotic translation initiation factor 3 complex; GO:0032991 protein-containing complex; GO:0071541 eukaryotic translation initiation factor 3 complex, eIF3m;	GO:0005488 binding; GO:0005515 protein binding; GO:0031369 translation initiation factor binding;	PF01399	PCI domain	J	KOG2753	Uncharacterized conserved protein, contains PCI domain
A0A3Q1MNS9	111	S	0.432015	0.00145724	Down	Theg spermatid protein like OS=Bos taurus OX=9913 GN=THEGL PE=4 SV=1	THEGL	1	6.02844e-09	111.77	3	EPHKS(1)QEIELLPR	0.539	1.678	1.718	1.333	0.754	0.696	0.593	nucleus
A0A3Q1MNS9	296	S	0.139642	0.00372563	Down	Theg spermatid protein like OS=Bos taurus OX=9913 GN=THEGL PE=4 SV=1	THEGL	1	0.00560023	73.499	3	ILRLS(1)IAK	-0.47303	1.086	2.857	2.144	0.29	0.341	0.219	nucleus
A0A3Q1MQB1	27	S	1.2413	0.0449803	Up	Uncharacterized protein OS=Bos taurus OX=9913 GN=LOC782688 PE=3 SV=1	LOC782688	1	0.000593095	85.176	2	LNEQAS(1)EEILK	-0.92743	0.904		0.907	1.071		1.177	cytoplasm	K11290	SET, TAF1, I2PP2A; template-activating factor I		GO:0006355 regulation of transcription, DNA-templated; GO:0009889 regulation of biosynthetic process; GO:0009890 negative regulation of biosynthetic process; GO:0009892 negative regulation of metabolic process; GO:0010468 regulation of gene expression; GO:0010556 regulation of macromolecule biosynthetic process; GO:0010558 negative regulation of macromolecule biosynthetic process; GO:0010605 nega…	GO:0005622 intracellular; GO:0005623 cell; GO:0005634 nucleus; GO:0005654 nucleoplasm; GO:0005737 cytoplasm; GO:0005783 endoplasmic reticulum; GO:0005811 lipid droplet; GO:0012505 endomembrane system; GO:0031974 membrane-enclosed lumen; GO:0031981 nuclear lumen; GO:0032991 protein-containing complex; GO:0043226 organelle; GO:0043227 membrane-bounded organelle; GO:0043228 non-membrane-bounded orga…				K	KOG1508	DNA replication factor/protein phosphatase inhibitor SET/SPR-2
A0A3Q1MRZ4	14	S	0.782507	0.00404259	Down	Uncharacterized protein OS=Bos taurus OX=9913 PE=4 SV=1	--	0.959557	2.58709e-33	150.61	2	LAAS(0.04)S(0.96)LQTPVNPNTR	0.50825	1.03	1.026	0.951	0.749	0.834	0.77	mitochondria	K16772	FAM161A; protein FAM161A		GO:0006996 organelle organization; GO:0009893 positive regulation of metabolic process; GO:0009987 cellular process; GO:0010604 positive regulation of macromolecule metabolic process; GO:0016043 cellular component organization; GO:0019222 regulation of metabolic process; GO:0022607 cellular component assembly; GO:0030030 cell projection organization; GO:0030031 cell projection assembly; GO:003132…	GO:0000235 astral microtubule; GO:0000922 spindle pole; GO:0001917 photoreceptor inner segment; GO:0005622 intracellular; GO:0005623 cell; GO:0005737 cytoplasm; GO:0005813 centrosome; GO:0005814 centriole; GO:0005815 microtubule organizing center; GO:0005818 aster; GO:0005819 spindle; GO:0005856 cytoskeleton; GO:0005874 microtubule; GO:0005876 spindle microtubule; GO:0005881 cytoplasmic microtubu…	GO:0005488 binding; GO:0005515 protein binding; GO:0008017 microtubule binding; GO:0008092 cytoskeletal protein binding; GO:0015631 tubulin binding; GO:0042802 identical protein binding;
A0A3Q1MV57	1266	S	0.658333	0.0309469	Down	Coiled-coil domain containing 180 OS=Bos taurus OX=9913 GN=CCDC180 PE=4 SV=1	CCDC180	0.98869	1.88684e-11	122.16	2	DLS(0.005)IAS(0.981)AT(0.025)S(0.989)VAS(0.99)VT(0.01)R	-0.56003		1.193	1.087		0.706	0.795	nucleus	K23088	STRA6; vitamin A receptor/transporter (stra6) family protein
A0A3Q1MV57	1240	S	0.696986	0.0159021	Down	Coiled-coil domain containing 180 OS=Bos taurus OX=9913 GN=CCDC180 PE=4 SV=1	CCDC180	0.999406	0.0067472	68.786	3	ERS(0.999)QT(0.001)ALR	0.70478		0.929	0.896		0.609	0.663	nucleus	K23088	STRA6; vitamin A receptor/transporter (stra6) family protein
A0A3Q1MWD7	428	S	0.498486	0.0484311	Down	Solute carrier family 16 member 7 OS=Bos taurus OX=9913 GN=SLC16A7 PE=4 SV=1	SLC16A7	0.778714	8.34155e-18	130.87	2	GAEVNS(0.221)S(0.779)ERETNI	0.37668	0.949	1.889	1.124	0.771	0.681	0.523	plasma membrane	K08184	SLC16A7; MFS transporter, MCT family, solute carrier family 16 (monocarboxylic acid transporters), member 7		GO:0006810 transport; GO:0006811 ion transport; GO:0006820 anion transport; GO:0006848 pyruvate transport; GO:0015711 organic anion transport; GO:0015718 monocarboxylic acid transport; GO:0015727 lactate transport; GO:0015849 organic acid transport; GO:0015850 organic hydroxy compound transport; GO:0034220 ion transmembrane transport; GO:0035873 lactate transmembrane transport; GO:0035879 plasma …	GO:0005622 intracellular; GO:0005623 cell; GO:0005737 cytoplasm; GO:0005886 plasma membrane; GO:0005887 integral component of plasma membrane; GO:0016020 membrane; GO:0016021 integral component of membrane; GO:0031224 intrinsic component of membrane; GO:0031226 intrinsic component of plasma membrane; GO:0071944 cell periphery;	GO:0005215 transporter activity; GO:0005342 organic acid transmembrane transporter activity; GO:0005477 pyruvate secondary active transmembrane transporter activity; GO:0008028 monocarboxylic acid transmembrane transporter activity; GO:0008509 anion transmembrane transporter activity; GO:0008514 organic anion transmembrane transporter activity; GO:0015075 ion transmembrane transporter activity; G…			G	KOG2504	Monocarboxylate transporter
A0A3Q1MWD7	390	S	0.432243	0.0349152	Down	Solute carrier family 16 member 7 OS=Bos taurus OX=9913 GN=SLC16A7 PE=4 SV=1	SLC16A7	0.99886	0.00468196	51.166	3	S(0.999)IHT(0.009)KES(0.484)QET(0.508)EPLK	1.3221	1.061	2.233	1.842	0.57	0.767	0.883	plasma membrane	K08184	SLC16A7; MFS transporter, MCT family, solute carrier family 16 (monocarboxylic acid transporters), member 7		GO:0006810 transport; GO:0006811 ion transport; GO:0006820 anion transport; GO:0006848 pyruvate transport; GO:0015711 organic anion transport; GO:0015718 monocarboxylic acid transport; GO:0015727 lactate transport; GO:0015849 organic acid transport; GO:0015850 organic hydroxy compound transport; GO:0034220 ion transmembrane transport; GO:0035873 lactate transmembrane transport; GO:0035879 plasma …	GO:0005622 intracellular; GO:0005623 cell; GO:0005737 cytoplasm; GO:0005886 plasma membrane; GO:0005887 integral component of plasma membrane; GO:0016020 membrane; GO:0016021 integral component of membrane; GO:0031224 intrinsic component of membrane; GO:0031226 intrinsic component of plasma membrane; GO:0071944 cell periphery;	GO:0005215 transporter activity; GO:0005342 organic acid transmembrane transporter activity; GO:0005477 pyruvate secondary active transmembrane transporter activity; GO:0008028 monocarboxylic acid transmembrane transporter activity; GO:0008509 anion transmembrane transporter activity; GO:0008514 organic anion transmembrane transporter activity; GO:0015075 ion transmembrane transporter activity; G…			G	KOG2504	Monocarboxylate transporter
A0A3Q1MWD7	396	S	0.654383	0.0414902	Down	Solute carrier family 16 member 7 OS=Bos taurus OX=9913 GN=SLC16A7 PE=4 SV=1	SLC16A7	0.880385	2.60402e-07	106.6	4	S(0.001)IHT(0.119)KES(0.88)QETEPLK	0.34289	1.144	1.709	1.299	0.867	0.809	1.041	plasma membrane	K08184	SLC16A7; MFS transporter, MCT family, solute carrier family 16 (monocarboxylic acid transporters), member 7		GO:0006810 transport; GO:0006811 ion transport; GO:0006820 anion transport; GO:0006848 pyruvate transport; GO:0015711 organic anion transport; GO:0015718 monocarboxylic acid transport; GO:0015727 lactate transport; GO:0015849 organic acid transport; GO:0015850 organic hydroxy compound transport; GO:0034220 ion transmembrane transport; GO:0035873 lactate transmembrane transport; GO:0035879 plasma …	GO:0005622 intracellular; GO:0005623 cell; GO:0005737 cytoplasm; GO:0005886 plasma membrane; GO:0005887 integral component of plasma membrane; GO:0016020 membrane; GO:0016021 integral component of membrane; GO:0031224 intrinsic component of membrane; GO:0031226 intrinsic component of plasma membrane; GO:0071944 cell periphery;	GO:0005215 transporter activity; GO:0005342 organic acid transmembrane transporter activity; GO:0005477 pyruvate secondary active transmembrane transporter activity; GO:0008028 monocarboxylic acid transmembrane transporter activity; GO:0008509 anion transmembrane transporter activity; GO:0008514 organic anion transmembrane transporter activity; GO:0015075 ion transmembrane transporter activity; G…			G	KOG2504	Monocarboxylate transporter
A0A3Q1MWP5	450	S	0.523882	0.0482196	Down	Protein phosphatase 3 catalytic subunit gamma OS=Bos taurus OX=9913 GN=PPP3CC PE=4 SV=1	PPP3CC	0.999999	2.02254e-07	114.63	2	KDS(1)QYFDGPVK	-0.61407	0.93	1.717	1.31	0.517	0.736	0.82	endoplasmic reticulum	K04348	PPP3C, CNA; serine/threonine-protein phosphatase 2B catalytic subunit [EC:3.1.3.16]	map04010 MAPK signaling pathway; map04020 Calcium signaling pathway; map04022 cGMP-PKG signaling pathway; map04114 Oocyte meiosis; map04218 Cellular senescence; map04310 Wnt signaling pathway; map04360 Axon guidance; map04370 VEGF signaling pathway; map04380 Osteoclast differentiation; map04625 C-type lectin receptor signaling pathway; map04650 Natural killer cell mediated cytotoxicity; map04658 …	GO:0006464 cellular protein modification process; GO:0006470 protein dephosphorylation; GO:0006793 phosphorus metabolic process; GO:0006796 phosphate-containing compound metabolic process; GO:0006807 nitrogen compound metabolic process; GO:0007154 cell communication; GO:0007165 signal transduction; GO:0008152 metabolic process; GO:0009987 cellular process; GO:0016311 dephosphorylation; GO:0019538…	GO:0005622 intracellular; GO:0005623 cell; GO:0005737 cytoplasm; GO:0005829 cytosol;	GO:0003824 catalytic activity; GO:0004721 phosphoprotein phosphatase activity; GO:0004722 protein serine/threonine phosphatase activity; GO:0004723 calcium-dependent protein serine/threonine phosphatase activity; GO:0016787 hydrolase activity; GO:0016788 hydrolase activity, acting on ester bonds; GO:0016791 phosphatase activity; GO:0033192 calmodulin-dependent protein phosphatase activity; GO:004…	PF00149	Calcineurin-like phosphoesterase	T	KOG0375	Serine-threonine phosphatase 2B, catalytic subunit
A0A3Q1MWP5	478	S	0.71858	0.0287348	Down	Protein phosphatase 3 catalytic subunit gamma OS=Bos taurus OX=9913 GN=PPP3CC PE=4 SV=1	PPP3CC	0.999859	0.000307966	63.979	3	RAS(1)NDS(1)EPCGGTGGSK	-0.56926	1.15	1.015	0.962	0.756	0.854	0.637	endoplasmic reticulum	K04348	PPP3C, CNA; serine/threonine-protein phosphatase 2B catalytic subunit [EC:3.1.3.16]	map04010 MAPK signaling pathway; map04020 Calcium signaling pathway; map04022 cGMP-PKG signaling pathway; map04114 Oocyte meiosis; map04218 Cellular senescence; map04310 Wnt signaling pathway; map04360 Axon guidance; map04370 VEGF signaling pathway; map04380 Osteoclast differentiation; map04625 C-type lectin receptor signaling pathway; map04650 Natural killer cell mediated cytotoxicity; map04658 …	GO:0006464 cellular protein modification process; GO:0006470 protein dephosphorylation; GO:0006793 phosphorus metabolic process; GO:0006796 phosphate-containing compound metabolic process; GO:0006807 nitrogen compound metabolic process; GO:0007154 cell communication; GO:0007165 signal transduction; GO:0008152 metabolic process; GO:0009987 cellular process; GO:0016311 dephosphorylation; GO:0019538…	GO:0005622 intracellular; GO:0005623 cell; GO:0005737 cytoplasm; GO:0005829 cytosol;	GO:0003824 catalytic activity; GO:0004721 phosphoprotein phosphatase activity; GO:0004722 protein serine/threonine phosphatase activity; GO:0004723 calcium-dependent protein serine/threonine phosphatase activity; GO:0016787 hydrolase activity; GO:0016788 hydrolase activity, acting on ester bonds; GO:0016791 phosphatase activity; GO:0033192 calmodulin-dependent protein phosphatase activity; GO:004…	PF00149	Calcineurin-like phosphoesterase	T	KOG0375	Serine-threonine phosphatase 2B, catalytic subunit
A0A3Q1N511	116	S	0.198452	0.00450728	Down	ANK_REP_REGION domain-containing protein OS=Bos taurus OX=9913 PE=4 SV=1	--	0.936936	3.28734e-05	83.404	4	KQS(0.937)S(0.063)ARPNIEESR	-0.30104	0.719	1.721	1.435	0.269	0.267	0.233	extracellular
A0A3Q1N511	162	S	1.82967	0.00912421	Up	ANK_REP_REGION domain-containing protein OS=Bos taurus OX=9913 PE=4 SV=1	--	0.999953	2.42371e-31	169.58	2	SSACS(1)NDSDFESGR	-2.1005	0.844	0.833	0.689	1.394	1.737	1.198	extracellular
A0A3Q1N511	165	S	0.758999	0.0180956	Down	ANK_REP_REGION domain-containing protein OS=Bos taurus OX=9913 PE=4 SV=1	--	0.999994	2.80081e-12	119.37	2	SSACS(1)NDS(1)DFESGR	-0.78106	1.169	1.108	1.001	0.922	0.77	0.796	extracellular
A0A3Q1N5F7	357	S	0.327531	0.027893	Down	ADP ribosylation factor like GTPase 13B OS=Bos taurus OX=9913 GN=ARL13B PE=4 SV=1	ARL13B	0.99998	6.4679e-19	138.66	3	S(1)HRVEPVNTDDSVPK	-0.24807	0.747	1.923	1.409	0.325	0.525	0.486	cytoplasm	K07962	ARL13B, ARL2L1; ADP-ribosylation factor-like protein 13B		GO:0000902 cell morphogenesis; GO:0000904 cell morphogenesis involved in differentiation; GO:0001947 heart looping; GO:0002009 morphogenesis of an epithelium; GO:0003002 regionalization; GO:0003007 heart morphogenesis; GO:0003143 embryonic heart tube morphogenesis; GO:0006928 movement of cell or subcellular component; GO:0006996 organelle organization; GO:0007154 cell communication; GO:0007165 si…	GO:0005622 intracellular; GO:0005623 cell; GO:0005737 cytoplasm; GO:0005856 cytoskeleton; GO:0005886 plasma membrane; GO:0005929 cilium; GO:0005930 axoneme; GO:0016020 membrane; GO:0031090 organelle membrane; GO:0031253 cell projection membrane; GO:0031514 motile cilium; GO:0032838 plasma membrane bounded cell projection cytoplasm; GO:0042995 cell projection; GO:0043226 organelle; GO:0043227 memb…		PF00025	ADP-ribosylation factor family	U	KOG0076	GTP-binding ADP-ribosylation factor-like protein yARL3
A0A3S5ZPI7	19	S	0.605835	0.00788045	Down	Cytochrome b5 type B OS=Bos taurus OX=9913 GN=CYB5B PE=3 SV=1	CYB5B	0.745229	4.56412e-09	112.63	2	EQGVET(0.255)S(0.745)VTYYR	0.99592	1.043	1.177	1.139	0.797	0.57	0.668	cytoplasm	K23490	CYB5; cytochrome b5		GO:0006091 generation of precursor metabolites and energy; GO:0008152 metabolic process; GO:0009987 cellular process; GO:0022900 electron transport chain; GO:0043085 positive regulation of catalytic activity; GO:0044093 positive regulation of molecular function; GO:0044237 cellular metabolic process; GO:0050790 regulation of catalytic activity; GO:0055114 oxidation-reduction process; GO:0065007 b…	GO:0005622 intracellular; GO:0005623 cell; GO:0005737 cytoplasm; GO:0005739 mitochondrion; GO:0005740 mitochondrial envelope; GO:0005741 mitochondrial outer membrane; GO:0016020 membrane; GO:0019867 outer membrane; GO:0031090 organelle membrane; GO:0031966 mitochondrial membrane; GO:0031967 organelle envelope; GO:0031968 organelle outer membrane; GO:0031975 envelope; GO:0043226 organelle; GO:0043…	GO:0003824 catalytic activity; GO:0005488 binding; GO:0008047 enzyme activator activity; GO:0009055 electron transfer activity; GO:0016491 oxidoreductase activity; GO:0020037 heme binding; GO:0030234 enzyme regulator activity; GO:0045153 electron transporter, transferring electrons within CoQH2-cytochrome c reductase complex activity; GO:0046906 tetrapyrrole binding; GO:0048037 cofactor binding; …	PF00173	Cytochrome b5-like Heme/Steroid binding domain	C	KOG0537	Cytochrome b5
A0A3S5ZPN7	397	S	0.660568	0.017973	Down	Coiled-coil domain containing 116 OS=Bos taurus OX=9913 GN=CCDC116 PE=4 SV=1	CCDC116	1	8.57577e-13	125.51	2	EGGS(1)PVPS(1)PQVATR	-1.0794	0.883	1.23	1.057	0.745	0.707	0.642	nucleus					GO:0005622 intracellular; GO:0005623 cell; GO:0005813 centrosome; GO:0005815 microtubule organizing center; GO:0005856 cytoskeleton; GO:0015630 microtubule cytoskeleton; GO:0043226 organelle; GO:0043228 non-membrane-bounded organelle; GO:0043229 intracellular organelle; GO:0043232 intracellular non-membrane-bounded organelle;
A0A3S5ZPN7	50	S	0.522542	0.010614	Down	Coiled-coil domain containing 116 OS=Bos taurus OX=9913 GN=CCDC116 PE=4 SV=1	CCDC116	0.908283	5.36574e-06	77.576	3	PGHRPHPPS(0.908)S(0.072)HDPS(0.007)GS(0.007)S(0.007)GR	0.13867	1.545	1.125	1.123	0.763	0.67	0.549	nucleus					GO:0005622 intracellular; GO:0005623 cell; GO:0005813 centrosome; GO:0005815 microtubule organizing center; GO:0005856 cytoskeleton; GO:0015630 microtubule cytoskeleton; GO:0043226 organelle; GO:0043228 non-membrane-bounded organelle; GO:0043229 intracellular organelle; GO:0043232 intracellular non-membrane-bounded organelle;
A0A3S5ZPN7	51	S	0.65187	0.0031869	Down	Coiled-coil domain containing 116 OS=Bos taurus OX=9913 GN=CCDC116 PE=4 SV=1	CCDC116	0.558382	5.36574e-06	85.185	5	PGHRPHPPS(0.437)S(0.558)HDPS(0.004)GSSGR	0.12923	1.315	1.213	1.054	0.757	0.804	0.774	nucleus					GO:0005622 intracellular; GO:0005623 cell; GO:0005813 centrosome; GO:0005815 microtubule organizing center; GO:0005856 cytoskeleton; GO:0015630 microtubule cytoskeleton; GO:0043226 organelle; GO:0043228 non-membrane-bounded organelle; GO:0043229 intracellular organelle; GO:0043232 intracellular non-membrane-bounded organelle;
A0A3S5ZPN7	55	S	0.739951	0.00826363	Down	Coiled-coil domain containing 116 OS=Bos taurus OX=9913 GN=CCDC116 PE=4 SV=1	CCDC116	0.977295	6.67906e-06	85.185	3	PGHRPHPPS(0.471)S(0.544)HDPS(0.977)GS(0.613)S(0.395)GR	-0.036243	1.07	1.107	1.107	0.91	0.778	0.742	nucleus					GO:0005622 intracellular; GO:0005623 cell; GO:0005813 centrosome; GO:0005815 microtubule organizing center; GO:0005856 cytoskeleton; GO:0015630 microtubule cytoskeleton; GO:0043226 organelle; GO:0043228 non-membrane-bounded organelle; GO:0043229 intracellular organelle; GO:0043232 intracellular non-membrane-bounded organelle;
A0A3S5ZPN7	57	S	0.731105	0.00539398	Down	Coiled-coil domain containing 116 OS=Bos taurus OX=9913 GN=CCDC116 PE=4 SV=1	CCDC116	0.612655	6.67906e-06	85.185	3	PGHRPHPPS(0.471)S(0.544)HDPS(0.977)GS(0.613)S(0.395)GR	-0.036243	1.184	1.129	1.008	0.814	0.85	0.764	nucleus					GO:0005622 intracellular; GO:0005623 cell; GO:0005813 centrosome; GO:0005815 microtubule organizing center; GO:0005856 cytoskeleton; GO:0015630 microtubule cytoskeleton; GO:0043226 organelle; GO:0043228 non-membrane-bounded organelle; GO:0043229 intracellular organelle; GO:0043232 intracellular non-membrane-bounded organelle;
A0A3S5ZPN7	513	S	0.689777	0.018472	Down	Coiled-coil domain containing 116 OS=Bos taurus OX=9913 GN=CCDC116 PE=4 SV=1	CCDC116	0.851688	1.52696e-05	93.5	2	QLEEAES(0.149)S(0.852)QRS(0.851)S(0.148)R	-0.56535	0.877	1.124	1.1	0.773	0.723	0.643	nucleus					GO:0005622 intracellular; GO:0005623 cell; GO:0005813 centrosome; GO:0005815 microtubule organizing center; GO:0005856 cytoskeleton; GO:0015630 microtubule cytoskeleton; GO:0043226 organelle; GO:0043228 non-membrane-bounded organelle; GO:0043229 intracellular organelle; GO:0043232 intracellular non-membrane-bounded organelle;
A0A3S5ZPN7	516	S	0.668042	0.0348759	Down	Coiled-coil domain containing 116 OS=Bos taurus OX=9913 GN=CCDC116 PE=4 SV=1	CCDC116	0.85139	1.52696e-05	93.5	2	QLEEAES(0.149)S(0.852)QRS(0.851)S(0.148)R	-0.56535	0.88	1.131	1.14	0.812	0.712	0.581	nucleus					GO:0005622 intracellular; GO:0005623 cell; GO:0005813 centrosome; GO:0005815 microtubule organizing center; GO:0005856 cytoskeleton; GO:0015630 microtubule cytoskeleton; GO:0043226 organelle; GO:0043228 non-membrane-bounded organelle; GO:0043229 intracellular organelle; GO:0043232 intracellular non-membrane-bounded organelle;
Q5I597	79	S	1.25009	0.00434736	Up	Betaine--homocysteine S-methyltransferase 1 OS=Bos taurus OX=9913 GN=BHMT PE=2 SV=1	BHMT	0.989682	6.34907e-05	65.801	4	AGSNVMQTFT(0.01)FYAS(0.99)EDKLENR	0.17963	0.931	0.893	0.899	1.215	1.078	1.111	cytoplasm	K00544	BHMT; betaine-homocysteine S-methyltransferase [EC:2.1.1.5]	map00260 Glycine, serine and threonine metabolism; map00270 Cysteine and methionine metabolism; map01100 Metabolic pathways	GO:0000096 sulfur amino acid metabolic process; GO:0000097 sulfur amino acid biosynthetic process; GO:0001505 regulation of neurotransmitter levels; GO:0006082 organic acid metabolic process; GO:0006464 cellular protein modification process; GO:0006479 protein methylation; GO:0006520 cellular amino acid metabolic process; GO:0006521 regulation of cellular amino acid metabolic process; GO:0006555 …	GO:0005576 extracellular region; GO:0005615 extracellular space; GO:0005622 intracellular; GO:0005623 cell; GO:0005737 cytoplasm; GO:0005829 cytosol; GO:0031982 vesicle; GO:0032991 protein-containing complex; GO:0043226 organelle; GO:0043227 membrane-bounded organelle; GO:0043230 extracellular organelle; GO:0070062 extracellular exosome; GO:1903561 extracellular vesicle;	GO:0003824 catalytic activity; GO:0005488 binding; GO:0008168 methyltransferase activity; GO:0008172 S-methyltransferase activity; GO:0008270 zinc ion binding; GO:0016740 transferase activity; GO:0016741 transferase activity, transferring one-carbon groups; GO:0043167 ion binding; GO:0043169 cation binding; GO:0044877 protein-containing complex binding; GO:0046872 metal ion binding; GO:0046914 tr…			E	KOG1579	Homocysteine S-methyltransferase
Q2NL31	187	S	1.52258	0.0287739	Up	Methylthioribose-1-phosphate isomerase OS=Bos taurus OX=9913 GN=MRI1 PE=2 SV=1	MRI1	1	0.00850075	100.02	3	S(1)LHNLGR	0.38272	0.772	0.72	0.877	1.387	0.963	1.257	plasma membrane	K08963	mtnA; methylthioribose-1-phosphate isomerase [EC:5.3.1.23]	map00270 Cysteine and methionine metabolism; map01100 Metabolic pathways	GO:0000096 sulfur amino acid metabolic process; GO:0000097 sulfur amino acid biosynthetic process; GO:0006082 organic acid metabolic process; GO:0006520 cellular amino acid metabolic process; GO:0006555 methionine metabolic process; GO:0006790 sulfur compound metabolic process; GO:0006807 nitrogen compound metabolic process; GO:0008152 metabolic process; GO:0008652 cellular amino acid biosyntheti…	GO:0001650 fibrillar center; GO:0005622 intracellular; GO:0005623 cell; GO:0005634 nucleus; GO:0005654 nucleoplasm; GO:0005730 nucleolus; GO:0005737 cytoplasm; GO:0005829 cytosol; GO:0031974 membrane-enclosed lumen; GO:0031981 nuclear lumen; GO:0043226 organelle; GO:0043227 membrane-bounded organelle; GO:0043228 non-membrane-bounded organelle; GO:0043229 intracellular organelle; GO:0043231 intrac…	GO:0003824 catalytic activity; GO:0005488 binding; GO:0005515 protein binding; GO:0016853 isomerase activity; GO:0016860 intramolecular oxidoreductase activity; GO:0016861 intramolecular oxidoreductase activity, interconverting aldoses and ketoses; GO:0042802 identical protein binding; GO:0046523 S-methyl-5-thioribose-1-phosphate isomerase activity;			J	KOG1468	Predicted translation initiation factor related to eIF-2B alpha/beta/delta subunits (CIG2/IDI2)
Q58DA0	266	S	0.495709	0.00919086	Down	26S proteasome non-ATPase regulatory subunit 4 OS=Bos taurus OX=9913 GN=PSMD4 PE=2 SV=1	PSMD4	0.999393	6.47231e-07	117.7	2	MT(0.001)IS(0.999)QQEFGR	0.65487	0.822	1.06	1.031	0.415	0.418	0.611	cytoplasm	K03029	PSMD4, RPN10; 26S proteasome regulatory subunit N10	map03050 Proteasome; map05169 Epstein-Barr virus infection	GO:0006464 cellular protein modification process; GO:0006508 proteolysis; GO:0006511 ubiquitin-dependent protein catabolic process; GO:0006807 nitrogen compound metabolic process; GO:0008152 metabolic process; GO:0009056 catabolic process; GO:0009057 macromolecule catabolic process; GO:0009987 cellular process; GO:0010498 proteasomal protein catabolic process; GO:0016043 cellular component organi…	GO:0000502 proteasome complex; GO:0005622 intracellular; GO:0005623 cell; GO:0005634 nucleus; GO:0005654 nucleoplasm; GO:0005737 cytoplasm; GO:0005829 cytosol; GO:0005838 proteasome regulatory particle; GO:0008540 proteasome regulatory particle, base subcomplex; GO:0022624 proteasome accessory complex; GO:0031974 membrane-enclosed lumen; GO:0031981 nuclear lumen; GO:0032991 protein-containing com…	GO:0005488 binding; GO:0005515 protein binding; GO:0031593 polyubiquitin modification-dependent protein binding; GO:0042802 identical protein binding; GO:0140030 modification-dependent protein binding;	PF13519	von Willebrand factor type A domain	O	KOG2884	26S proteasome regulatory complex, subunit RPN10/PSMD4
Q2TA00	296	S	1.25989	0.000253877	Up	Coiled-coil domain-containing protein 83 OS=Bos taurus OX=9913 GN=CCDC83 PE=2 SV=1	CCDC83	1	6.4933e-109	242.18	2	VIPEKS(1)DS(1)QPVDIK	0.66109	0.965	1.017	0.977	1.224	1.267	1.237	cytoplasm
Q2TA00	298	S	1.22654	0.000283771	Up	Coiled-coil domain-containing protein 83 OS=Bos taurus OX=9913 GN=CCDC83 PE=2 SV=1	CCDC83	1	6.4933e-109	242.18	2	VIPEKS(1)DS(1)QPVDIK	0.66109	0.971	1.019	0.994	1.196	1.235	1.229	cytoplasm
A0A452DIM4	65	S	0.231451	0.00921132	Down	Coiled-coil domain-containing protein 113 OS=Bos taurus OX=9913 GN=CCDC113 PE=4 SV=1	CCDC113	1	4.64129e-09	122.97	4	DQRPPRLS(1)EIK	0.66202	0.795	1.988	1.503	0.268	0.413	0.311	cytoplasm				GO:0006996 organelle organization; GO:0009987 cellular process; GO:0016043 cellular component organization; GO:0022607 cellular component assembly; GO:0030030 cell projection organization; GO:0030031 cell projection assembly; GO:0044085 cellular component biogenesis; GO:0044782 cilium organization; GO:0060271 cilium assembly; GO:0070925 organelle assembly; GO:0071840 cellular component organizati…	GO:0005622 intracellular; GO:0005623 cell; GO:0005634 nucleus; GO:0005654 nucleoplasm; GO:0005737 cytoplasm; GO:0005813 centrosome; GO:0005815 microtubule organizing center; GO:0005829 cytosol; GO:0005856 cytoskeleton; GO:0015630 microtubule cytoskeleton; GO:0031974 membrane-enclosed lumen; GO:0031981 nuclear lumen; GO:0032991 protein-containing complex; GO:0034451 centriolar satellite; GO:004322…
A0JNI4	134	S	1.28971	0.0051762	Up	Serine racemase OS=Bos taurus OX=9913 GN=SRR PE=2 SV=1	SRR	0.984141	1.44894e-74	187.45	3	LAIQAYGASIVYSEQS(0.016)EES(0.984)RENITK	-0.5209	0.953	0.853	0.914	1.215	1.095	1.198	cytoplasm	K12235	SRR; serine racemase [EC:5.1.1.18]	map00260 Glycine, serine and threonine metabolism; map01100 Metabolic pathways	GO:0002237 response to molecule of bacterial origin; GO:0006082 organic acid metabolic process; GO:0006090 pyruvate metabolic process; GO:0006520 cellular amino acid metabolic process; GO:0006563 L-serine metabolic process; GO:0006564 L-serine biosynthetic process; GO:0006807 nitrogen compound metabolic process; GO:0007275 multicellular organism development; GO:0007399 nervous system development;…	GO:0005622 intracellular; GO:0005623 cell; GO:0005737 cytoplasm; GO:0005829 cytosol; GO:0005886 plasma membrane; GO:0016020 membrane; GO:0036477 somatodendritic compartment; GO:0043025 neuronal cell body; GO:0044297 cell body; GO:0045177 apical part of cell; GO:0071944 cell periphery;	GO:0000166 nucleotide binding; GO:0000287 magnesium ion binding; GO:0003824 catalytic activity; GO:0003941 L-serine ammonia-lyase activity; GO:0005488 binding; GO:0005509 calcium ion binding; GO:0005515 protein binding; GO:0005524 ATP binding; GO:0008144 drug binding; GO:0008721 D-serine ammonia-lyase activity; GO:0016594 glycine binding; GO:0016597 amino acid binding; GO:0016829 lyase activity; …			ET	KOG1251	Serine racemase
P58352	485	S	0.506733	0.0285901	Down	Solute carrier family 2, facilitated glucose transporter member 3 OS=Bos taurus OX=9913 GN=SLC2A3 PE=2 SV=1	SLC2A3	0.999998	5.51596e-05	82.529	3	GPIMEMNS(1)IQPTK	-1.0411	0.817	1.48	1.342	0.693	0.56	0.591	plasma membrane	K08142	SLC2A3, GLUT3; MFS transporter, SP family, solute carrier family 2 (facilitated glucose transporter), member 3		GO:0001775 cell activation; GO:0002252 immune effector process; GO:0002263 cell activation involved in immune response; GO:0002274 myeloid leukocyte activation; GO:0002275 myeloid cell activation involved in immune response; GO:0002283 neutrophil activation involved in immune response; GO:0002366 leukocyte activation involved in immune response; GO:0002376 immune system process; GO:0002443 leukoc…	GO:0001669 acrosomal vesicle; GO:0002080 acrosomal membrane; GO:0005622 intracellular; GO:0005623 cell; GO:0005737 cytoplasm; GO:0005886 plasma membrane; GO:0005887 integral component of plasma membrane; GO:0005901 caveola; GO:0008021 synaptic vesicle; GO:0012505 endomembrane system; GO:0012506 vesicle membrane; GO:0016020 membrane; GO:0016021 integral component of membrane; GO:0030133 transport …	GO:0005215 transporter activity; GO:0005355 glucose transmembrane transporter activity; GO:0005488 binding; GO:0005515 protein binding; GO:0005536 glucose binding; GO:0008509 anion transmembrane transporter activity; GO:0008514 organic anion transmembrane transporter activity; GO:0015075 ion transmembrane transporter activity; GO:0015144 carbohydrate transmembrane transporter activity; GO:0015145…			G	KOG0569	Permease of the major facilitator superfamily
A2VDZ9	146	S	0.552287	0.00537313	Down	Vesicle-associated membrane protein-associated protein B OS=Bos taurus OX=9913 GN=VAPB PE=2 SV=1	VAPB	0.990479	5.74469e-17	131.82	3	IIPTT(0.008)AS(0.99)KT(0.001)ETPTVSK	0.28894	1.044	0.993	1.09	0.671	0.466	0.59	cytoplasm	K10707	VAPB, ALS8; vesicle-associated membrane protein-associated protein B	map04979 Cholesterol metabolism	GO:0006629 lipid metabolic process; GO:0006643 membrane lipid metabolic process; GO:0006665 sphingolipid metabolic process; GO:0006807 nitrogen compound metabolic process; GO:0006810 transport; GO:0006873 cellular ion homeostasis; GO:0006874 cellular calcium ion homeostasis; GO:0006875 cellular metal ion homeostasis; GO:0006888 endoplasmic reticulum to Golgi vesicle-mediated transport; GO:0006900…	GO:0005622 intracellular; GO:0005623 cell; GO:0005737 cytoplasm; GO:0005783 endoplasmic reticulum; GO:0005789 endoplasmic reticulum membrane; GO:0005794 Golgi apparatus; GO:0012505 endomembrane system; GO:0016020 membrane; GO:0031984 organelle subcompartment; GO:0042175 nuclear outer membrane-endoplasmic reticulum membrane network; GO:0043226 organelle; GO:0043227 membrane-bounded organelle; GO:0…	GO:0005488 binding; GO:0005515 protein binding; GO:0008017 microtubule binding; GO:0008092 cytoskeletal protein binding; GO:0015631 tubulin binding; GO:0019899 enzyme binding; GO:0019904 protein domain specific binding; GO:0033149 FFAT motif binding; GO:0042802 identical protein binding; GO:0042803 protein homodimerization activity; GO:0046982 protein heterodimerization activity; GO:0046983 prote…	PF00635	MSP (Major sperm protein) domain	U	KOG0439	VAMP-associated protein involved in inositol metabolism
A5PK42	642	S	0.470091	0.0183763	Down	TTC25 protein OS=Bos taurus OX=9913 GN=TTC25 PE=2 SV=1	TTC25	0.999904	1.35747e-17	131.25	3	RLS(1)KTDGGELEALGK	0.054577	0.72	1.136	1.103	0.364	0.46	0.567	nucleus					GO:0005622 intracellular; GO:0005623 cell; GO:0005737 cytoplasm;				S	KOG1124	FOG: TPR repeat
A5PK42	619	S	0.493011	0.00436015	Down	TTC25 protein OS=Bos taurus OX=9913 GN=TTC25 PE=2 SV=1	TTC25	1	2.3028e-63	197.99	3	RPS(1)ELDQNLS(1)DES(0.993)S(0.913)PRES(0.094)EGLEK	-1.1763	0.84	1.252	1.056	0.505	0.549	0.498	nucleus					GO:0005622 intracellular; GO:0005623 cell; GO:0005737 cytoplasm;				S	KOG1124	FOG: TPR repeat
A5PK42	634	S	1.22756	0.00222195	Up	TTC25 protein OS=Bos taurus OX=9913 GN=TTC25 PE=2 SV=1	TTC25	0.966052	7.14313e-07	74.81	3	RPSELDQNLS(0.005)DES(0.254)S(0.775)PRES(0.966)EGLEK	0.72373	0.99	0.901	0.939	1.139	1.183	1.152	nucleus					GO:0005622 intracellular; GO:0005623 cell; GO:0005737 cytoplasm;				S	KOG1124	FOG: TPR repeat
A5PK42	657	S	1.35327	0.0360382	Up	TTC25 protein OS=Bos taurus OX=9913 GN=TTC25 PE=2 SV=1	TTC25	0.996539	3.7884e-159	264.1	2	TDGGELEALGKT(0.003)ES(0.997)GEIK	-0.77914	0.832	1.039	1.005	1.145	1.452	1.295	nucleus					GO:0005622 intracellular; GO:0005623 cell; GO:0005737 cytoplasm;				S	KOG1124	FOG: TPR repeat
A5PK60	180	S	0.588025	0.0360628	Down	C2H2orf33 protein OS=Bos taurus OX=9913 GN=C2H2orf33 PE=2 SV=1	C2H2orf33	0.999708	1.21085e-45	180.08	3	GGS(1)AAATSNPHHDNVR	0.13612	1.359		1.163	0.792		0.691	mitochondria	K22076	MFF; mitochondrial fission factor		GO:0000266 mitochondrial fission; GO:0001836 release of cytochrome c from mitochondria; GO:0006605 protein targeting; GO:0006626 protein targeting to mitochondrion; GO:0006810 transport; GO:0006839 mitochondrial transport; GO:0006886 intracellular protein transport; GO:0006915 apoptotic process; GO:0006996 organelle organization; GO:0007005 mitochondrion organization; GO:0007031 peroxisome organi…	GO:0005622 intracellular; GO:0005623 cell; GO:0005737 cytoplasm; GO:0005739 mitochondrion; GO:0005740 mitochondrial envelope; GO:0005741 mitochondrial outer membrane; GO:0005777 peroxisome; GO:0008021 synaptic vesicle; GO:0012505 endomembrane system; GO:0016020 membrane; GO:0016021 integral component of membrane; GO:0019867 outer membrane; GO:0030133 transport vesicle; GO:0031090 organelle membra…	GO:0005488 binding; GO:0005515 protein binding; GO:0019899 enzyme binding; GO:0042802 identical protein binding; GO:0042803 protein homodimerization activity; GO:0044877 protein-containing complex binding; GO:0046983 protein dimerization activity; GO:0051020 GTPase binding;
F1N5H3	201	S	1.2783	0.0457777	Up	Peroxisomal biogenesis factor 3 OS=Bos taurus OX=9913 GN=PEX3 PE=4 SV=1	PEX3	0.992718	6.267e-06	103.88	2	HS(0.007)LS(0.993)LLDLEQK	-1.8961		1.006	0.902		1.225	1.214	peroxisome	K13336	PEX3; peroxin-3	map04146 Peroxisome	GO:0006605 protein targeting; GO:0006612 protein targeting to membrane; GO:0006625 protein targeting to peroxisome; GO:0006810 transport; GO:0006886 intracellular protein transport; GO:0006996 organelle organization; GO:0007031 peroxisome organization; GO:0008104 protein localization; GO:0009987 cellular process; GO:0015031 protein transport; GO:0015833 peptide transport; GO:0015919 peroxisomal m…	GO:0005622 intracellular; GO:0005623 cell; GO:0005634 nucleus; GO:0005654 nucleoplasm; GO:0005737 cytoplasm; GO:0005777 peroxisome; GO:0005778 peroxisomal membrane; GO:0005779 integral component of peroxisomal membrane; GO:0005783 endoplasmic reticulum; GO:0005829 cytosol; GO:0005886 plasma membrane; GO:0005887 integral component of plasma membrane; GO:0012505 endomembrane system; GO:0016020 memb…	GO:0005488 binding; GO:0005515 protein binding; GO:0008289 lipid binding; GO:0046983 protein dimerization activity;			MU	KOG4444	Peroxisomal assembly protein PEX3
A6QQ72	134	S	0.625389	0.0175358	Down	CCDC27 protein OS=Bos taurus OX=9913 GN=CCDC27 PE=2 SV=1	CCDC27	0.989373	4.72037e-74	212.41	2	EAENPLS(0.011)S(0.989)QQGLDVK	-0.47065	0.969	1.028	1.217	0.545	0.705	0.76	nucleus
A6QQ72	163	S	0.779507	0.0372518	Down	CCDC27 protein OS=Bos taurus OX=9913 GN=CCDC27 PE=2 SV=1	CCDC27	0.999991	2.88783e-58	171.03	4	KKS(1)ES(1)QVLS(0.953)PT(0.063)LS(0.944)S(0.04)PDLGQSYPR	-0.13528	0.903	1.078	1.103	0.734	0.797	0.873	nucleus
A6QQ72	173	S	0.716854	0.0220997	Down	CCDC27 protein OS=Bos taurus OX=9913 GN=CCDC27 PE=2 SV=1	CCDC27	0.966938	2.8513e-103	212.17	3	KKS(0.665)ES(0.335)QVLS(0.986)PT(0.048)LS(0.967)S(0.999)PDLGQSYPR	0.85452	0.896	1.103	1.116	0.672	0.743	0.818	nucleus
A6QQ72	31	S	0.688176	0.0372146	Down	CCDC27 protein OS=Bos taurus OX=9913 GN=CCDC27 PE=2 SV=1	CCDC27	1	9.15385e-11	123.08	2	VAS(1)RDEQPPEWK	-0.15061	0.882	1.015	1.156	0.578	0.732	0.791	nucleus
A7E3Q2	514	S	1.42223	0.0128073	Up	Heat shock 70kDa protein 1A OS=Bos taurus OX=9913 GN=HSPA2 PE=2 SV=1	HSPA2	1	0.0120179	50.314	3	GRLS(1)KDDIDR	-2.0446	0.883	0.82	1.023	1.414	1.277	1.186	cytoplasm	K03283	HSPA1s; heat shock 70kDa protein 1/2/6/8	map03040 Spliceosome; map04010 MAPK signaling pathway; map04141 Protein processing in endoplasmic reticulum; map04144 Endocytosis; map04213 Longevity regulating pathway - multiple species; map04612 Antigen processing and presentation; map04915 Estrogen signaling pathway; map05134 Legionellosis; map05145 Toxoplasmosis; map05162 Measles	GO:0000003 reproduction; GO:0000280 nuclear division; GO:0001932 regulation of protein phosphorylation; GO:0001934 positive regulation of protein phosphorylation; GO:0003006 developmental process involved in reproduction; GO:0006457 protein folding; GO:0006950 response to stress; GO:0006986 response to unfolded protein; GO:0006996 organelle organization; GO:0007049 cell cycle; GO:0007127 meiosis …	GO:0000228 nuclear chromosome; GO:0000793 condensed chromosome; GO:0000794 condensed nuclear chromosome; GO:0000795 synaptonemal complex; GO:0001673 male germ cell nucleus; GO:0005622 intracellular; GO:0005623 cell; GO:0005634 nucleus; GO:0005654 nucleoplasm; GO:0005694 chromosome; GO:0005737 cytoplasm; GO:0005819 spindle; GO:0005829 cytosol; GO:0005856 cytoskeleton; GO:0005886 plasma membrane; G…	GO:0005488 binding; GO:0005515 protein binding; GO:0008092 cytoskeletal protein binding; GO:0008289 lipid binding; GO:0019899 enzyme binding; GO:0019904 protein domain specific binding; GO:0048156 tau protein binding; GO:0051082 unfolded protein binding; GO:0051087 chaperone binding; GO:0051861 glycolipid binding; GO:0097367 carbohydrate derivative binding; GO:0097718 disordered domain specific b…			O	KOG0101	Molecular chaperones HSP70/HSC70, HSP70 superfamily
A7MB90	365	S	0.580561	0.00963229	Down	CSNK1G2 protein OS=Bos taurus OX=9913 GN=CSNK1G2 PE=2 SV=1	CSNK1G2	0.797554	9.1733e-106	193.04	4	NQALNS(0.798)T(0.202)NGELNADDPTAGHSNAPITAPAEVEVADDTK	0.44668	1.01	1.179	0.877	0.66	0.506	0.614	cytoplasm	K08958	CSNK1G; casein kinase 1, gamma [EC:2.7.11.1]	map04340 Hedgehog signaling pathway; map04341 Hedgehog signaling pathway - fly				PF00069	Protein kinase domain	T	KOG1165	Casein kinase (serine/threonine/tyrosine protein kinase)
A7MB90	342	S	0.351718	0.00607414	Down	CSNK1G2 protein OS=Bos taurus OX=9913 GN=CSNK1G2 PE=2 SV=1	CSNK1G2	0.999257	3.0004e-99	197.26	5	SGFVFDYEYDWAGKPLPTPIGT(0.001)AHS(0.999)DLPAQPQVR	0.18017	0.798	1.45	1.215	0.407	0.353	0.458	cytoplasm	K08958	CSNK1G; casein kinase 1, gamma [EC:2.7.11.1]	map04340 Hedgehog signaling pathway; map04341 Hedgehog signaling pathway - fly				PF00069	Protein kinase domain	T	KOG1165	Casein kinase (serine/threonine/tyrosine protein kinase)
A7MB90	31	S	0.744538	0.00761704	Down	CSNK1G2 protein OS=Bos taurus OX=9913 GN=CSNK1G2 PE=2 SV=1	CSNK1G2	0.983336	5.0014e-193	280.38	2	S(0.983)S(0.017)GTSSGVLMVGPNFR	0.8557	0.918	1.084	0.973	0.74	0.695	0.78	cytoplasm	K08958	CSNK1G; casein kinase 1, gamma [EC:2.7.11.1]	map04340 Hedgehog signaling pathway; map04341 Hedgehog signaling pathway - fly				PF00069	Protein kinase domain	T	KOG1165	Casein kinase (serine/threonine/tyrosine protein kinase)
A7MB90	32	S	1.34605	0.00701748	Up	CSNK1G2 protein OS=Bos taurus OX=9913 GN=CSNK1G2 PE=2 SV=1	CSNK1G2	0.526023	0.00014998	87.793	3	S(0.526)S(0.526)GT(0.709)S(0.222)S(0.017)GVLMVGPNFR	-0.14796	0.771	0.899	0.899	1.164	1.091	1.203	cytoplasm	K08958	CSNK1G; casein kinase 1, gamma [EC:2.7.11.1]	map04340 Hedgehog signaling pathway; map04341 Hedgehog signaling pathway - fly				PF00069	Protein kinase domain	T	KOG1165	Casein kinase (serine/threonine/tyrosine protein kinase)
A7MB90	35	S	0.738794	0.0281812	Down	CSNK1G2 protein OS=Bos taurus OX=9913 GN=CSNK1G2 PE=2 SV=1	CSNK1G2	0.951358	5.52314e-35	160.02	2	S(0.883)S(0.116)GT(0.006)S(0.951)S(0.043)GVLMVGPNFR	-3.5336	0.88	1.151	1.07	0.723	0.748	0.82	cytoplasm	K08958	CSNK1G; casein kinase 1, gamma [EC:2.7.11.1]	map04340 Hedgehog signaling pathway; map04341 Hedgehog signaling pathway - fly				PF00069	Protein kinase domain	T	KOG1165	Casein kinase (serine/threonine/tyrosine protein kinase)
A7MB90	36	S	0.598055	0.0176297	Down	CSNK1G2 protein OS=Bos taurus OX=9913 GN=CSNK1G2 PE=2 SV=1	CSNK1G2	0.903698	6.27326e-87	218.36	2	SSGT(0.001)S(0.095)S(0.904)GVLMVGPNFR	2.2034	0.831	1.162	1.194	0.665	0.566	0.675	cytoplasm	K08958	CSNK1G; casein kinase 1, gamma [EC:2.7.11.1]	map04340 Hedgehog signaling pathway; map04341 Hedgehog signaling pathway - fly				PF00069	Protein kinase domain	T	KOG1165	Casein kinase (serine/threonine/tyrosine protein kinase)
A7MBF6	282	S	0.566081	0.0045959	Down	Armadillo-like helical domain containing protein 1 OS=Bos taurus OX=9913 GN=ARMH1 PE=2 SV=1	ARMH1	0.984875	6.9413e-270	293.1	4	LQS(0.003)QIVS(0.985)DS(0.064)S(0.949)VLELTAHLPLFLQQAAAAK	2.6953	1.289	1.063	1.174	0.725	0.56	0.711	plasma membrane
A7MBF6	285	S	0.566081	0.0045959	Down	Armadillo-like helical domain containing protein 1 OS=Bos taurus OX=9913 GN=ARMH1 PE=2 SV=1	ARMH1	0.948551	6.9413e-270	293.1	4	LQS(0.003)QIVS(0.985)DS(0.064)S(0.949)VLELTAHLPLFLQQAAAAK	2.6953	1.289	1.063	1.174	0.725	0.56	0.711	plasma membrane
A7YY24	291	S	0.535109	0.00969327	Down	IGBP1 protein OS=Bos taurus OX=9913 GN=IGBP1 PE=1 SV=1	IGBP1	0.877456	0.00744763	74.464	3	T(0.018)T(0.105)S(0.877)EFKR	0.31581	0.673	0.766	1.039	0.429	0.464	0.433	cytoplasm	K17606	IGBP1, TAP42; immunoglobulin-binding protein 1	map04136 Autophagy - other; map04140 Autophagy - animal	GO:0000122 negative regulation of transcription by RNA polymerase II; GO:0001932 regulation of protein phosphorylation; GO:0001933 negative regulation of protein phosphorylation; GO:0006355 regulation of transcription, DNA-templated; GO:0006357 regulation of transcription by RNA polymerase II; GO:0007154 cell communication; GO:0007165 signal transduction; GO:0009889 regulation of biosynthetic pro…	GO:0005622 intracellular; GO:0005623 cell; GO:0005737 cytoplasm; GO:0005829 cytosol; GO:0005856 cytoskeleton; GO:0005874 microtubule; GO:0015630 microtubule cytoskeleton; GO:0043226 organelle; GO:0043228 non-membrane-bounded organelle; GO:0043229 intracellular organelle; GO:0043232 intracellular non-membrane-bounded organelle; GO:0099080 supramolecular complex; GO:0099081 supramolecular polymer; …	GO:0005488 binding; GO:0005515 protein binding; GO:0019208 phosphatase regulator activity; GO:0019888 protein phosphatase regulator activity; GO:0019899 enzyme binding; GO:0019900 kinase binding; GO:0019901 protein kinase binding; GO:0019902 phosphatase binding; GO:0019903 protein phosphatase binding; GO:0019904 protein domain specific binding; GO:0030234 enzyme regulator activity; GO:0031434 mit…			T	KOG2830	Protein phosphatase 2A-associated protein
E1B715	747	S	0.779454	0.0434429	Down	Kinesin-like protein OS=Bos taurus OX=9913 GN=KIF9 PE=3 SV=1	KIF9	0.999963	1.0232e-71	177.85	4	IVSLGEDDQDRFS(1)QLQQTTLPEGPDSVSFYNAK	-1.3771	0.905	1.132	1.078	0.739	0.808	0.881	nucleus	K10397	KIF6_9; kinesin family member 6/9		GO:0006928 movement of cell or subcellular component; GO:0006996 organelle organization; GO:0007017 microtubule-based process; GO:0007018 microtubule-based movement; GO:0009987 cellular process; GO:0016043 cellular component organization; GO:0022411 cellular component disassembly; GO:0022617 extracellular matrix disassembly; GO:0030198 extracellular matrix organization; GO:0033043 regulation of o…	GO:0002102 podosome; GO:0005622 intracellular; GO:0005623 cell; GO:0005737 cytoplasm; GO:0005829 cytosol; GO:0005856 cytoskeleton; GO:0005871 kinesin complex; GO:0005874 microtubule; GO:0005875 microtubule associated complex; GO:0015629 actin cytoskeleton; GO:0015630 microtubule cytoskeleton; GO:0031982 vesicle; GO:0032991 protein-containing complex; GO:0043226 organelle; GO:0043227 membrane-boun…	GO:0003774 motor activity; GO:0003777 microtubule motor activity; GO:0003824 catalytic activity; GO:0005488 binding; GO:0005515 protein binding; GO:0016462 pyrophosphatase activity; GO:0016787 hydrolase activity; GO:0016817 hydrolase activity, acting on acid anhydrides; GO:0016818 hydrolase activity, acting on acid anhydrides, in phosphorus-containing anhydrides; GO:0016887 ATPase activity; GO:00…	PF00225	Kinesin motor domain	Z	KOG4280	Kinesin-like protein
E1B715	514	S	1.4127	0.0118064	Up	Kinesin-like protein OS=Bos taurus OX=9913 GN=KIF9 PE=3 SV=1	KIF9	0.8444	7.77307e-06	85.881	4	KEGAS(0.844)S(0.155)PLS(0.001)GK	0.72363	1.045	0.839	1.06	1.457	1.341	1.361	nucleus	K10397	KIF6_9; kinesin family member 6/9		GO:0006928 movement of cell or subcellular component; GO:0006996 organelle organization; GO:0007017 microtubule-based process; GO:0007018 microtubule-based movement; GO:0009987 cellular process; GO:0016043 cellular component organization; GO:0022411 cellular component disassembly; GO:0022617 extracellular matrix disassembly; GO:0030198 extracellular matrix organization; GO:0033043 regulation of o…	GO:0002102 podosome; GO:0005622 intracellular; GO:0005623 cell; GO:0005737 cytoplasm; GO:0005829 cytosol; GO:0005856 cytoskeleton; GO:0005871 kinesin complex; GO:0005874 microtubule; GO:0005875 microtubule associated complex; GO:0015629 actin cytoskeleton; GO:0015630 microtubule cytoskeleton; GO:0031982 vesicle; GO:0032991 protein-containing complex; GO:0043226 organelle; GO:0043227 membrane-boun…	GO:0003774 motor activity; GO:0003777 microtubule motor activity; GO:0003824 catalytic activity; GO:0005488 binding; GO:0005515 protein binding; GO:0016462 pyrophosphatase activity; GO:0016787 hydrolase activity; GO:0016817 hydrolase activity, acting on acid anhydrides; GO:0016818 hydrolase activity, acting on acid anhydrides, in phosphorus-containing anhydrides; GO:0016887 ATPase activity; GO:00…	PF00225	Kinesin motor domain	Z	KOG4280	Kinesin-like protein
E1B7P6	142	S	0.620839	0.0338896	Down	EF-hand calcium binding domain 5 OS=Bos taurus OX=9913 GN=EFCAB5 PE=4 SV=3	EFCAB5	0.992561	7.90946e-35	143.48	4	HIYEDFDNVLLEMNT(0.504)LPS(0.504)EKHFS(0.993)K	0.1076	0.7	1.019	1.045	0.561	0.509	0.646	cytoplasm,nucleus
E1B7P6	146	S	0.539042	0.0131872	Down	EF-hand calcium binding domain 5 OS=Bos taurus OX=9913 GN=EFCAB5 PE=4 SV=3	EFCAB5	0.997658	1.04232e-34	143.48	4	HFS(0.905)KT(0.097)QS(0.998)K	-0.34761	0.666	0.95	1.035	0.473	0.442	0.514	cytoplasm,nucleus
E1B7P6	137	S	0.625538	0.0295023	Down	EF-hand calcium binding domain 5 OS=Bos taurus OX=9913 GN=EFCAB5 PE=4 SV=3	EFCAB5	0.93428	1.04232e-34	143.48	4	HIYEDFDNVLLEMNT(0.066)LPS(0.934)EKHFS(0.964)KT(0.139)QS(0.898)K	0.95885	0.717	1.013	1.058	0.571	0.523	0.65	cytoplasm,nucleus
E1B7X2	558	S	0.655433	0.0393505	Down	Uncharacterized protein OS=Bos taurus OX=9913 GN=LOC616410 PE=3 SV=1	LOC616410	0.999885	0.000365958	66.536	3	ILS(1)HAHDPGWSKPDAEK	2.0031	1.048	1.498	1.163	0.804	0.688	0.939	nucleus									Z	KOG0676	Actin and related proteins
E1B7X2	699	S	0.263433	0.0015432	Down	Uncharacterized protein OS=Bos taurus OX=9913 GN=LOC616410 PE=3 SV=1	LOC616410	0.912293	8.96414e-44	162.01	2	QPPFSQEPLISSEPT(0.088)LS(0.912)R	0.34348	1.022	1.629	0.978	0.344	0.321	0.291	nucleus									Z	KOG0676	Actin and related proteins
E1B7Z8	21	S	0.403926	0.0142666	Down	Solute carrier organic anion transporter family member OS=Bos taurus OX=9913 GN=SLCO6A1 PE=3 SV=3	SLCO6A1	0.999999	1.1942e-49	165	3	GLVQVQPEVAQAPEQVQS(1)QAEQGAPSK	-0.6075	1.188	2.181	1.216	0.696	0.601	0.555	plasma membrane	K14357	SLCO6A; solute carrier organic anion transporter family, member 6A		GO:0006810 transport; GO:0006811 ion transport; GO:0006820 anion transport; GO:0015711 organic anion transport; GO:0034220 ion transmembrane transport; GO:0043252 sodium-independent organic anion transport; GO:0051179 localization; GO:0051234 establishment of localization; GO:0055085 transmembrane transport; GO:0071702 organic substance transport; GO:0098656 anion transmembrane transport;	GO:0005623 cell; GO:0005886 plasma membrane; GO:0005887 integral component of plasma membrane; GO:0016020 membrane; GO:0016021 integral component of membrane; GO:0031224 intrinsic component of membrane; GO:0031226 intrinsic component of plasma membrane; GO:0071944 cell periphery;	GO:0005215 transporter activity; GO:0008509 anion transmembrane transporter activity; GO:0008514 organic anion transmembrane transporter activity; GO:0015075 ion transmembrane transporter activity; GO:0015291 secondary active transmembrane transporter activity; GO:0015347 sodium-independent organic anion transmembrane transporter activity; GO:0022804 active transmembrane transporter activity; GO:…	PF07648	Kazal-type serine protease inhibitor domain	Q	KOG3626	Organic anion transporter
E1B7Z8	707	S	0.146876	0.00259085	Down	Solute carrier organic anion transporter family member OS=Bos taurus OX=9913 GN=SLCO6A1 PE=3 SV=3	SLCO6A1	1	5.47376e-75	213.05	3	NLPQENS(1)DVLATAVK	1.9535	1.21	2.762	2.142	0.36	0.225	0.313	plasma membrane	K14357	SLCO6A; solute carrier organic anion transporter family, member 6A		GO:0006810 transport; GO:0006811 ion transport; GO:0006820 anion transport; GO:0015711 organic anion transport; GO:0034220 ion transmembrane transport; GO:0043252 sodium-independent organic anion transport; GO:0051179 localization; GO:0051234 establishment of localization; GO:0055085 transmembrane transport; GO:0071702 organic substance transport; GO:0098656 anion transmembrane transport;	GO:0005623 cell; GO:0005886 plasma membrane; GO:0005887 integral component of plasma membrane; GO:0016020 membrane; GO:0016021 integral component of membrane; GO:0031224 intrinsic component of membrane; GO:0031226 intrinsic component of plasma membrane; GO:0071944 cell periphery;	GO:0005215 transporter activity; GO:0008509 anion transmembrane transporter activity; GO:0008514 organic anion transmembrane transporter activity; GO:0015075 ion transmembrane transporter activity; GO:0015291 secondary active transmembrane transporter activity; GO:0015347 sodium-independent organic anion transmembrane transporter activity; GO:0022804 active transmembrane transporter activity; GO:…	PF07648	Kazal-type serine protease inhibitor domain	Q	KOG3626	Organic anion transporter
E1B8N5	24	S	1.23044	0.0283683	Up	Sodium/potassium-transporting ATPase subunit alpha OS=Bos taurus OX=9913 GN=ATP1A4 PE=3 SV=2	ATP1A4	0.991279	5.38767e-05	93.237	3	NPNPGPT(0.009)NS(0.991)PK	-0.20718	0.997	0.861	0.954	1.247	1.072	1.141	plasma membrane	K01539	ATP1A; sodium/potassium-transporting ATPase subunit alpha [EC:7.2.2.13]	map04022 cGMP-PKG signaling pathway; map04024 cAMP signaling pathway; map04260 Cardiac muscle contraction; map04261 Adrenergic signaling in cardiomyocytes; map04911 Insulin secretion; map04918 Thyroid hormone synthesis; map04919 Thyroid hormone signaling pathway; map04925 Aldosterone synthesis and secretion; map04960 Aldosterone-regulated sodium reabsorption; map04961 Endocrine and other factor-r…	GO:0000003 reproduction; GO:0006810 transport; GO:0006811 ion transport; GO:0006812 cation transport; GO:0006813 potassium ion transport; GO:0006814 sodium ion transport; GO:0006873 cellular ion homeostasis; GO:0006885 regulation of pH; GO:0006928 movement of cell or subcellular component; GO:0007276 gamete generation; GO:0007283 spermatogenesis; GO:0009566 fertilization; GO:0009987 cellular proc…	GO:0005623 cell; GO:0005886 plasma membrane; GO:0005887 integral component of plasma membrane; GO:0005890 sodium:potassium-exchanging ATPase complex; GO:0016020 membrane; GO:0016021 integral component of membrane; GO:0031224 intrinsic component of membrane; GO:0031226 intrinsic component of plasma membrane; GO:0032991 protein-containing complex; GO:0071944 cell periphery; GO:0090533 cation-transp…	GO:0003824 catalytic activity; GO:0005215 transporter activity; GO:0005391 sodium:potassium-exchanging ATPase activity; GO:0008324 cation transmembrane transporter activity; GO:0008556 potassium transmembrane transporter activity, phosphorylative mechanism; GO:0015075 ion transmembrane transporter activity; GO:0015077 monovalent inorganic cation transmembrane transporter activity; GO:0015079 pota…	PF00690	Cation transporter/ATPase, N-terminus	P	KOG0203	Na+/K+ ATPase, alpha subunit
E1B9G6	39	S	0.614621	0.00868876	Down	LRP2 binding protein OS=Bos taurus OX=9913 GN=LRP2BP PE=4 SV=2	LRP2BP	0.997931	2.16718e-05	89.507	4	EKT(0.002)DHYS(0.998)HANLVDK	-0.20734	0.936	1.046	1.041	0.698	0.652	0.508	mitochondria					GO:0005622 intracellular; GO:0005623 cell; GO:0005737 cytoplasm;				MOT	KOG1550	Extracellular protein SEL-1 and related proteins
E1B9G6	13	S	0.477891	0.02022	Down	LRP2 binding protein OS=Bos taurus OX=9913 GN=LRP2BP PE=4 SV=2	LRP2BP	0.988414	9.92945e-19	134.14	3	NPS(0.988)YT(0.011)S(0.001)LSHFAAK	0.32499	0.704	1.283	0.953	0.421	0.547	0.437	mitochondria					GO:0005622 intracellular; GO:0005623 cell; GO:0005737 cytoplasm;				MOT	KOG1550	Extracellular protein SEL-1 and related proteins
E1B9G6	16	S	0.383	0.00912534	Down	LRP2 binding protein OS=Bos taurus OX=9913 GN=LRP2BP PE=4 SV=2	LRP2BP	0.9549	2.86212e-22	144.97	2	NPS(0.27)YT(0.772)S(0.955)LS(0.003)HFAAK	0.84995	0.696	1.31	0.947	0.345	0.435	0.351	mitochondria					GO:0005622 intracellular; GO:0005623 cell; GO:0005737 cytoplasm;				MOT	KOG1550	Extracellular protein SEL-1 and related proteins
E1B9S6	346	S	0.662322	0.000774209	Down	WD repeat domain 78 OS=Bos taurus OX=9913 GN=WDR78 PE=4 SV=3	WDR78	0.999983	9.25694e-30	160.55	2	DWEQTVAGS(1)NLEK	-0.1071	1.102	1.092	1.105	0.693	0.697	0.795	nucleus				GO:0002244 hematopoietic progenitor cell differentiation; GO:0002376 immune system process; GO:0002520 immune system development; GO:0003341 cilium movement; GO:0006928 movement of cell or subcellular component; GO:0007017 microtubule-based process; GO:0007018 microtubule-based movement; GO:0007275 multicellular organism development; GO:0009987 cellular process; GO:0030097 hemopoiesis; GO:0030154…	GO:0005622 intracellular; GO:0005623 cell; GO:0005737 cytoplasm; GO:0005856 cytoskeleton; GO:0005858 axonemal dynein complex; GO:0005875 microtubule associated complex; GO:0005929 cilium; GO:0005930 axoneme; GO:0015630 microtubule cytoskeleton; GO:0030286 dynein complex; GO:0032838 plasma membrane bounded cell projection cytoplasm; GO:0032991 protein-containing complex; GO:0042995 cell projection…	GO:0005488 binding; GO:0005515 protein binding; GO:0045503 dynein light chain binding; GO:0045504 dynein heavy chain binding;
E1B9S6	355	S	0.578931	0.00699337	Down	WD repeat domain 78 OS=Bos taurus OX=9913 GN=WDR78 PE=4 SV=3	WDR78	0.973805	1.83136e-62	189.11	3	IS(0.031)EGS(0.974)S(0.995)LMDIENVILAK	0.13566	0.935	1.191	1.187	0.64	0.561	0.717	nucleus				GO:0002244 hematopoietic progenitor cell differentiation; GO:0002376 immune system process; GO:0002520 immune system development; GO:0003341 cilium movement; GO:0006928 movement of cell or subcellular component; GO:0007017 microtubule-based process; GO:0007018 microtubule-based movement; GO:0007275 multicellular organism development; GO:0009987 cellular process; GO:0030097 hemopoiesis; GO:0030154…	GO:0005622 intracellular; GO:0005623 cell; GO:0005737 cytoplasm; GO:0005856 cytoskeleton; GO:0005858 axonemal dynein complex; GO:0005875 microtubule associated complex; GO:0005929 cilium; GO:0005930 axoneme; GO:0015630 microtubule cytoskeleton; GO:0030286 dynein complex; GO:0032838 plasma membrane bounded cell projection cytoplasm; GO:0032991 protein-containing complex; GO:0042995 cell projection…	GO:0005488 binding; GO:0005515 protein binding; GO:0045503 dynein light chain binding; GO:0045504 dynein heavy chain binding;
E1B9S6	356	S	0.598066	0.00852109	Down	WD repeat domain 78 OS=Bos taurus OX=9913 GN=WDR78 PE=4 SV=3	WDR78	0.994965	2.7775e-258	278.93	3	IS(0.031)EGS(0.974)S(0.995)LMDIENVILAK	0.13566	0.921	1.217	1.171	0.663	0.59	0.726	nucleus				GO:0002244 hematopoietic progenitor cell differentiation; GO:0002376 immune system process; GO:0002520 immune system development; GO:0003341 cilium movement; GO:0006928 movement of cell or subcellular component; GO:0007017 microtubule-based process; GO:0007018 microtubule-based movement; GO:0007275 multicellular organism development; GO:0009987 cellular process; GO:0030097 hemopoiesis; GO:0030154…	GO:0005622 intracellular; GO:0005623 cell; GO:0005737 cytoplasm; GO:0005856 cytoskeleton; GO:0005858 axonemal dynein complex; GO:0005875 microtubule associated complex; GO:0005929 cilium; GO:0005930 axoneme; GO:0015630 microtubule cytoskeleton; GO:0030286 dynein complex; GO:0032838 plasma membrane bounded cell projection cytoplasm; GO:0032991 protein-containing complex; GO:0042995 cell projection…	GO:0005488 binding; GO:0005515 protein binding; GO:0045503 dynein light chain binding; GO:0045504 dynein heavy chain binding;
E1B9S6	324	S	0.647709	0.0383871	Down	WD repeat domain 78 OS=Bos taurus OX=9913 GN=WDR78 PE=4 SV=3	WDR78	0.995752	0.0038378	72.922	2	S(0.996)MIDS(0.003)S(0.001)SK	-1.4705	0.805	0.667	1.06	0.551	0.52	0.569	nucleus				GO:0002244 hematopoietic progenitor cell differentiation; GO:0002376 immune system process; GO:0002520 immune system development; GO:0003341 cilium movement; GO:0006928 movement of cell or subcellular component; GO:0007017 microtubule-based process; GO:0007018 microtubule-based movement; GO:0007275 multicellular organism development; GO:0009987 cellular process; GO:0030097 hemopoiesis; GO:0030154…	GO:0005622 intracellular; GO:0005623 cell; GO:0005737 cytoplasm; GO:0005856 cytoskeleton; GO:0005858 axonemal dynein complex; GO:0005875 microtubule associated complex; GO:0005929 cilium; GO:0005930 axoneme; GO:0015630 microtubule cytoskeleton; GO:0030286 dynein complex; GO:0032838 plasma membrane bounded cell projection cytoplasm; GO:0032991 protein-containing complex; GO:0042995 cell projection…	GO:0005488 binding; GO:0005515 protein binding; GO:0045503 dynein light chain binding; GO:0045504 dynein heavy chain binding;
E1BA36	1814	S	0.71808	0.0201517	Down	Sperm associated antigen 17 OS=Bos taurus OX=9913 GN=SPAG17 PE=4 SV=3	SPAG17	0.746307	2.43195e-05	78.976	4	EDELQEMT(0.066)VKDS(0.746)RT(0.188)EEER	0.93185	1.264	1.035	1.014	0.874	0.73	0.775	nucleus				GO:0000226 microtubule cytoskeleton organization; GO:0001578 microtubule bundle formation; GO:0003341 cilium movement; GO:0003351 epithelial cilium movement involved in extracellular fluid movement; GO:0006928 movement of cell or subcellular component; GO:0006996 organelle organization; GO:0007010 cytoskeleton organization; GO:0007017 microtubule-based process; GO:0007018 microtubule-based moveme…	GO:0005622 intracellular; GO:0005623 cell; GO:0005737 cytoplasm; GO:0005856 cytoskeleton; GO:0005929 cilium; GO:0005930 axoneme; GO:0032838 plasma membrane bounded cell projection cytoplasm; GO:0042995 cell projection; GO:0043226 organelle; GO:0043228 non-membrane-bounded organelle; GO:0043229 intracellular organelle; GO:0043232 intracellular non-membrane-bounded organelle; GO:0097014 ciliary pla…
E1BA36	984	S	0.534252	0.020016	Down	Sperm associated antigen 17 OS=Bos taurus OX=9913 GN=SPAG17 PE=4 SV=3	SPAG17	1	0.00610076	50.897	4	VEKEDS(1)KIFK	2.3836	0.667	1.031	0.915	0.565	0.424	0.407	nucleus				GO:0000226 microtubule cytoskeleton organization; GO:0001578 microtubule bundle formation; GO:0003341 cilium movement; GO:0003351 epithelial cilium movement involved in extracellular fluid movement; GO:0006928 movement of cell or subcellular component; GO:0006996 organelle organization; GO:0007010 cytoskeleton organization; GO:0007017 microtubule-based process; GO:0007018 microtubule-based moveme…	GO:0005622 intracellular; GO:0005623 cell; GO:0005737 cytoplasm; GO:0005856 cytoskeleton; GO:0005929 cilium; GO:0005930 axoneme; GO:0032838 plasma membrane bounded cell projection cytoplasm; GO:0042995 cell projection; GO:0043226 organelle; GO:0043228 non-membrane-bounded organelle; GO:0043229 intracellular organelle; GO:0043232 intracellular non-membrane-bounded organelle; GO:0097014 ciliary pla…
E1BA36	915	S	0.757884	0.00204345	Down	Sperm associated antigen 17 OS=Bos taurus OX=9913 GN=SPAG17 PE=4 SV=3	SPAG17	0.988279	1.18725e-09	110.84	3	GMS(0.988)KT(0.012)EISDQEK	-1.4088	0.941	0.923	0.99	0.689	0.706	0.768	nucleus				GO:0000226 microtubule cytoskeleton organization; GO:0001578 microtubule bundle formation; GO:0003341 cilium movement; GO:0003351 epithelial cilium movement involved in extracellular fluid movement; GO:0006928 movement of cell or subcellular component; GO:0006996 organelle organization; GO:0007010 cytoskeleton organization; GO:0007017 microtubule-based process; GO:0007018 microtubule-based moveme…	GO:0005622 intracellular; GO:0005623 cell; GO:0005737 cytoplasm; GO:0005856 cytoskeleton; GO:0005929 cilium; GO:0005930 axoneme; GO:0032838 plasma membrane bounded cell projection cytoplasm; GO:0042995 cell projection; GO:0043226 organelle; GO:0043228 non-membrane-bounded organelle; GO:0043229 intracellular organelle; GO:0043232 intracellular non-membrane-bounded organelle; GO:0097014 ciliary pla…
E1BA36	703	S	0.546233	0.003402	Down	Sperm associated antigen 17 OS=Bos taurus OX=9913 GN=SPAG17 PE=4 SV=3	SPAG17	0.988503	4.60952e-27	127.47	5	ILFLNQNWSTPMPDDALNKEPS(0.989)DCRQPGS(0.011)NK	1.294	0.818	1.109	0.993	0.54	0.495	0.56	nucleus				GO:0000226 microtubule cytoskeleton organization; GO:0001578 microtubule bundle formation; GO:0003341 cilium movement; GO:0003351 epithelial cilium movement involved in extracellular fluid movement; GO:0006928 movement of cell or subcellular component; GO:0006996 organelle organization; GO:0007010 cytoskeleton organization; GO:0007017 microtubule-based process; GO:0007018 microtubule-based moveme…	GO:0005622 intracellular; GO:0005623 cell; GO:0005737 cytoplasm; GO:0005856 cytoskeleton; GO:0005929 cilium; GO:0005930 axoneme; GO:0032838 plasma membrane bounded cell projection cytoplasm; GO:0042995 cell projection; GO:0043226 organelle; GO:0043228 non-membrane-bounded organelle; GO:0043229 intracellular organelle; GO:0043232 intracellular non-membrane-bounded organelle; GO:0097014 ciliary pla…
E1BAV1	59	S	0.780652	0.0373859	Down	Leucine rich repeats and guanylate kinase domain containing OS=Bos taurus OX=9913 GN=LRGUK PE=4 SV=2	LRGUK	1	6.66095e-31	174.59	3	AS(1)S(1)YLLQHLIHR	0.090953	1.004	0.98	0.993	0.779	0.663	0.882	nucleus				GO:0000003 reproduction; GO:0000226 microtubule cytoskeleton organization; GO:0001578 microtubule bundle formation; GO:0006996 organelle organization; GO:0007010 cytoskeleton organization; GO:0007017 microtubule-based process; GO:0007276 gamete generation; GO:0007283 spermatogenesis; GO:0009987 cellular process; GO:0016043 cellular component organization; GO:0019953 sexual reproduction; GO:002241…	GO:0001669 acrosomal vesicle; GO:0002177 manchette; GO:0005622 intracellular; GO:0005623 cell; GO:0005737 cytoplasm; GO:0005856 cytoskeleton; GO:0012505 endomembrane system; GO:0015630 microtubule cytoskeleton; GO:0030141 secretory granule; GO:0031410 cytoplasmic vesicle; GO:0031982 vesicle; GO:0043226 organelle; GO:0043227 membrane-bounded organelle; GO:0043228 non-membrane-bounded organelle; GO…		PF00625	Guanylate kinase	FT	KOG0707	Guanylate kinase
E1BAV1	60	S	0.780652	0.0373859	Down	Leucine rich repeats and guanylate kinase domain containing OS=Bos taurus OX=9913 GN=LRGUK PE=4 SV=2	LRGUK	1	6.66095e-31	174.59	3	AS(1)S(1)YLLQHLIHR	0.090953	1.004	0.98	0.993	0.779	0.663	0.882	nucleus				GO:0000003 reproduction; GO:0000226 microtubule cytoskeleton organization; GO:0001578 microtubule bundle formation; GO:0006996 organelle organization; GO:0007010 cytoskeleton organization; GO:0007017 microtubule-based process; GO:0007276 gamete generation; GO:0007283 spermatogenesis; GO:0009987 cellular process; GO:0016043 cellular component organization; GO:0019953 sexual reproduction; GO:002241…	GO:0001669 acrosomal vesicle; GO:0002177 manchette; GO:0005622 intracellular; GO:0005623 cell; GO:0005737 cytoplasm; GO:0005856 cytoskeleton; GO:0012505 endomembrane system; GO:0015630 microtubule cytoskeleton; GO:0030141 secretory granule; GO:0031410 cytoplasmic vesicle; GO:0031982 vesicle; GO:0043226 organelle; GO:0043227 membrane-bounded organelle; GO:0043228 non-membrane-bounded organelle; GO…		PF00625	Guanylate kinase	FT	KOG0707	Guanylate kinase
E1BAV1	771	S	0.363319	0.00833522	Down	Leucine rich repeats and guanylate kinase domain containing OS=Bos taurus OX=9913 GN=LRGUK PE=4 SV=2	LRGUK	0.999996	1.82575e-17	132.84	3	IYS(1)QPGS(1)IIGDTEDHALK	0.3386	0.85	1.5	1.374	0.369	0.456	0.528	nucleus				GO:0000003 reproduction; GO:0000226 microtubule cytoskeleton organization; GO:0001578 microtubule bundle formation; GO:0006996 organelle organization; GO:0007010 cytoskeleton organization; GO:0007017 microtubule-based process; GO:0007276 gamete generation; GO:0007283 spermatogenesis; GO:0009987 cellular process; GO:0016043 cellular component organization; GO:0019953 sexual reproduction; GO:002241…	GO:0001669 acrosomal vesicle; GO:0002177 manchette; GO:0005622 intracellular; GO:0005623 cell; GO:0005737 cytoplasm; GO:0005856 cytoskeleton; GO:0012505 endomembrane system; GO:0015630 microtubule cytoskeleton; GO:0030141 secretory granule; GO:0031410 cytoplasmic vesicle; GO:0031982 vesicle; GO:0043226 organelle; GO:0043227 membrane-bounded organelle; GO:0043228 non-membrane-bounded organelle; GO…		PF00625	Guanylate kinase	FT	KOG0707	Guanylate kinase
E1BAV1	775	S	0.363319	0.00833522	Down	Leucine rich repeats and guanylate kinase domain containing OS=Bos taurus OX=9913 GN=LRGUK PE=4 SV=2	LRGUK	0.999999	1.82575e-17	132.84	3	IYS(1)QPGS(1)IIGDTEDHALK	0.3386	0.85	1.5	1.374	0.369	0.456	0.528	nucleus				GO:0000003 reproduction; GO:0000226 microtubule cytoskeleton organization; GO:0001578 microtubule bundle formation; GO:0006996 organelle organization; GO:0007010 cytoskeleton organization; GO:0007017 microtubule-based process; GO:0007276 gamete generation; GO:0007283 spermatogenesis; GO:0009987 cellular process; GO:0016043 cellular component organization; GO:0019953 sexual reproduction; GO:002241…	GO:0001669 acrosomal vesicle; GO:0002177 manchette; GO:0005622 intracellular; GO:0005623 cell; GO:0005737 cytoplasm; GO:0005856 cytoskeleton; GO:0012505 endomembrane system; GO:0015630 microtubule cytoskeleton; GO:0030141 secretory granule; GO:0031410 cytoplasmic vesicle; GO:0031982 vesicle; GO:0043226 organelle; GO:0043227 membrane-bounded organelle; GO:0043228 non-membrane-bounded organelle; GO…		PF00625	Guanylate kinase	FT	KOG0707	Guanylate kinase
E1BC62	143	S	1.29879	0.0168879	Up	Chromosome 19 C17orf98 homolog OS=Bos taurus OX=9913 GN=C19H17orf98 PE=4 SV=1	C19H17orf98	0.997458	0.0138987	45.614	3	HCPS(0.997)VFGEIT(0.003)R	-1.2061	0.955	0.857	0.909	1.31	1.147	1.077	cytoplasm,nucleus
E1BCR1	1597	S	1.25743	0.00805392	Up	ATP binding cassette subfamily A member 3 OS=Bos taurus OX=9913 GN=ABCA3 PE=4 SV=1	ABCA3	1	0.000715148	84.297	2	CLGS(1)PQHLK	2.1238	0.864	0.951	0.978	1.115	1.229	1.168	plasma membrane	K05643	ABCA3; ATP-binding cassette, subfamily A (ABC1), member 3	map02010 ABC transporters	GO:0006807 nitrogen compound metabolic process; GO:0006810 transport; GO:0006869 lipid transport; GO:0008152 metabolic process; GO:0009987 cellular process; GO:0010876 lipid localization; GO:0019538 protein metabolic process; GO:0033036 macromolecule localization; GO:0042221 response to chemical; GO:0042493 response to drug; GO:0043170 macromolecule metabolic process; GO:0044237 cellular metaboli…	GO:0005622 intracellular; GO:0005623 cell; GO:0005737 cytoplasm; GO:0005886 plasma membrane; GO:0012505 endomembrane system; GO:0012506 vesicle membrane; GO:0016020 membrane; GO:0016021 integral component of membrane; GO:0030141 secretory granule; GO:0030659 cytoplasmic vesicle membrane; GO:0030667 secretory granule membrane; GO:0031090 organelle membrane; GO:0031224 intrinsic component of membra…	GO:0000166 nucleotide binding; GO:0003824 catalytic activity; GO:0005215 transporter activity; GO:0005319 lipid transporter activity; GO:0005488 binding; GO:0005524 ATP binding; GO:0008144 drug binding; GO:0015399 primary active transmembrane transporter activity; GO:0016462 pyrophosphatase activity; GO:0016787 hydrolase activity; GO:0016817 hydrolase activity, acting on acid anhydrides; GO:00168…	PF00005	ABC transporter	I	KOG0059	Lipid exporter ABCA1 and related proteins, ABC superfamily
E1BCV4	624	S	1.42948	0.044756	Up	Nucleoporin 98 OS=Bos taurus OX=9913 GN=NUP98 PE=4 SV=2	NUP98	0.89939	6.19231e-44	161.47	3	DS(0.001)EDLAS(0.094)PS(0.899)DY(0.006)PENGER	1.5749	0.751	0.671	0.946	1.017	1.07	1.298	nucleus	K14297	NUP98, ADAR2, NUP116; nuclear pore complex protein Nup98-Nup96	map03013 RNA transport; map05164 Influenza A				PF12110	Nuclear protein 96	UY	KOG0845	Nuclear pore complex, Nup98 component (sc Nup145/Nup100/Nup116)
E1BE16	43	S	2.22093	0.00435133	Up	Uncharacterized protein OS=Bos taurus OX=9913 PE=4 SV=3	--	0.956345	0.00718839	65.179	2	AS(0.035)S(0.956)LS(0.009)PQSR	-1.3545	0.947	0.66	0.62	1.665	1.771	1.51	nucleus				GO:0000003 reproduction; GO:0001539 cilium or flagellum-dependent cell motility; GO:0003341 cilium movement; GO:0006928 movement of cell or subcellular component; GO:0006996 organelle organization; GO:0007017 microtubule-based process; GO:0007018 microtubule-based movement; GO:0007276 gamete generation; GO:0007283 spermatogenesis; GO:0009987 cellular process; GO:0016043 cellular component organiz…	GO:0005622 intracellular; GO:0005623 cell; GO:0005737 cytoplasm; GO:0005856 cytoskeleton; GO:0005929 cilium; GO:0005930 axoneme; GO:0032838 plasma membrane bounded cell projection cytoplasm; GO:0042995 cell projection; GO:0043226 organelle; GO:0043228 non-membrane-bounded organelle; GO:0043229 intracellular organelle; GO:0043232 intracellular non-membrane-bounded organelle; GO:0097014 ciliary pla…
E1BE87	843	S	0.566044	0.00430878	Down	Coiled-coil domain containing 87 OS=Bos taurus OX=9913 GN=CCDC87 PE=4 SV=2	CCDC87	0.82348	3.33724e-95	217.86	2	KLS(0.823)S(0.177)QPLVAPGNTPITL	-0.42337	0.865	1.182	1.11	0.582	0.599	0.606	nucleus
E1BE87	577	S	1.38685	0.0202623	Up	Coiled-coil domain containing 87 OS=Bos taurus OX=9913 GN=CCDC87 PE=4 SV=2	CCDC87	0.999987	0.0136433	63.624	2	SWDRWS(1)NR	0.46171	0.896	1.074	0.858	1.232	1.455	1.235	nucleus
E1BEA6	1020	S	0.708058	0.0117715	Down	C2 calcium dependent domain containing 6 OS=Bos taurus OX=9913 GN=C2CD6 PE=4 SV=2	C2CD6	0.999992	1.56091e-94	209.62	3	AEPLSDQNS(1)AIIHQETTSSFK	1.565	1.145	1.214	0.967	0.765	0.844	0.746	nucleus
E1BEA6	488	S	0.543249	0.0185524	Down	C2 calcium dependent domain containing 6 OS=Bos taurus OX=9913 GN=C2CD6 PE=4 SV=2	C2CD6	0.999998	0.00413392	81.92	3	DRYPS(1)LLK	-0.91175	0.825	1.04	0.979	0.544	0.622	0.379	nucleus
E1BEA6	34	S	0.714923	0.0304575	Down	C2 calcium dependent domain containing 6 OS=Bos taurus OX=9913 GN=C2CD6 PE=4 SV=2	C2CD6	0.831493	9.07292e-20	159.04	2	IS(0.831)QT(0.169)NLENMQAR	-0.09983	0.856	1.115	0.944	0.677	0.783	0.624	nucleus
E1BGD1	8	S	0.706897	0.0183095	Down	Translocase of outer mitochondrial membrane 34 OS=Bos taurus OX=9913 GN=TOMM34 PE=4 SV=2	TOMM34	1	1.08538e-06	105.14	2	APIPPAS(1)VEELR	-0.085272	1.064	1.23	1.244	0.851	0.931	0.719	cytoplasm	K17766	TOM34; mitochondrial import receptor subunit TOM34		GO:0006605 protein targeting; GO:0006626 protein targeting to mitochondrion; GO:0006810 transport; GO:0006839 mitochondrial transport; GO:0006886 intracellular protein transport; GO:0006996 organelle organization; GO:0007005 mitochondrion organization; GO:0008104 protein localization; GO:0009987 cellular process; GO:0015031 protein transport; GO:0015833 peptide transport; GO:0016043 cellular comp…	GO:0005622 intracellular; GO:0005623 cell; GO:0005634 nucleus; GO:0005654 nucleoplasm; GO:0005737 cytoplasm; GO:0005739 mitochondrion; GO:0005740 mitochondrial envelope; GO:0005741 mitochondrial outer membrane; GO:0005829 cytosol; GO:0016020 membrane; GO:0016021 integral component of membrane; GO:0019867 outer membrane; GO:0031090 organelle membrane; GO:0031224 intrinsic component of membrane; GO…	GO:0005488 binding; GO:0005515 protein binding; GO:0031072 heat shock protein binding;			S	KOG1124	FOG: TPR repeat
E1BHQ2	212	S	0.392157	0.035426	Down	Selenoprotein V OS=Bos taurus OX=9913 GN=SELENOV PE=4 SV=3	SELENOV	0.555216	5.69826e-05	59.888	4	QVS(0.555)S(0.445)AANGFPPIQEPLPALTPLATDLR	-0.39286	0.743	1.165	0.999	0.198	0.491	0.451	mitochondria
E1BHZ3	284	S	0.715617	0.00605332	Down	FAM161 centrosomal protein A OS=Bos taurus OX=9913 GN=FAM161A PE=4 SV=2	FAM161A	0.966199	2.73395e-05	83.312	3	S(0.016)T(0.016)YS(0.966)S(0.954)T(0.049)INDKLTEEELYK	-2.3761	1.188	1.261	1.092	0.926	0.797	0.811	nucleus	K16772	FAM161A; protein FAM161A		GO:0006996 organelle organization; GO:0009893 positive regulation of metabolic process; GO:0009987 cellular process; GO:0010604 positive regulation of macromolecule metabolic process; GO:0016043 cellular component organization; GO:0019222 regulation of metabolic process; GO:0022607 cellular component assembly; GO:0030030 cell projection organization; GO:0030031 cell projection assembly; GO:003132…	GO:0000235 astral microtubule; GO:0000922 spindle pole; GO:0001917 photoreceptor inner segment; GO:0005622 intracellular; GO:0005623 cell; GO:0005737 cytoplasm; GO:0005813 centrosome; GO:0005814 centriole; GO:0005815 microtubule organizing center; GO:0005818 aster; GO:0005819 spindle; GO:0005856 cytoskeleton; GO:0005874 microtubule; GO:0005876 spindle microtubule; GO:0005881 cytoplasmic microtubu…	GO:0005488 binding; GO:0005515 protein binding; GO:0008017 microtubule binding; GO:0008092 cytoskeletal protein binding; GO:0015631 tubulin binding; GO:0042802 identical protein binding;
E1BHZ3	285	S	0.735652	0.00685912	Down	FAM161 centrosomal protein A OS=Bos taurus OX=9913 GN=FAM161A PE=4 SV=2	FAM161A	0.953571	2.73395e-05	83.312	3	S(0.016)T(0.016)YS(0.966)S(0.954)T(0.049)INDKLTEEELYK	-2.3761	1.174	1.262	1.101	0.946	0.816	0.84	nucleus	K16772	FAM161A; protein FAM161A		GO:0006996 organelle organization; GO:0009893 positive regulation of metabolic process; GO:0009987 cellular process; GO:0010604 positive regulation of macromolecule metabolic process; GO:0016043 cellular component organization; GO:0019222 regulation of metabolic process; GO:0022607 cellular component assembly; GO:0030030 cell projection organization; GO:0030031 cell projection assembly; GO:003132…	GO:0000235 astral microtubule; GO:0000922 spindle pole; GO:0001917 photoreceptor inner segment; GO:0005622 intracellular; GO:0005623 cell; GO:0005737 cytoplasm; GO:0005813 centrosome; GO:0005814 centriole; GO:0005815 microtubule organizing center; GO:0005818 aster; GO:0005819 spindle; GO:0005856 cytoskeleton; GO:0005874 microtubule; GO:0005876 spindle microtubule; GO:0005881 cytoplasmic microtubu…	GO:0005488 binding; GO:0005515 protein binding; GO:0008017 microtubule binding; GO:0008092 cytoskeletal protein binding; GO:0015631 tubulin binding; GO:0042802 identical protein binding;
E1BJ01	1143	S	0.701863	0.0389653	Down	WD repeat domain 66 OS=Bos taurus OX=9913 GN=WDR66 PE=4 SV=3	WDR66	0.500377	0.00132812	103.44	2	SEPAAS(0.5)S(0.5)VK	-0.35614	0.975	0.928	1.156	0.771	0.583	0.793	nucleus				GO:0003341 cilium movement; GO:0006928 movement of cell or subcellular component; GO:0007017 microtubule-based process; GO:0007018 microtubule-based movement; GO:0009987 cellular process;	GO:0005622 intracellular; GO:0005623 cell; GO:0005737 cytoplasm; GO:0005856 cytoskeleton; GO:0005929 cilium; GO:0005930 axoneme; GO:0031514 motile cilium; GO:0032838 plasma membrane bounded cell projection cytoplasm; GO:0042995 cell projection; GO:0043226 organelle; GO:0043228 non-membrane-bounded organelle; GO:0043229 intracellular organelle; GO:0043232 intracellular non-membrane-bounded organel…
E1BJV2	612	S	1.89311	0.0044255	Up	Chromosome 22 C3orf20 homolog OS=Bos taurus OX=9913 GN=C22H3orf20 PE=4 SV=2	C22H3orf20	0.957529	0.00123018	66.246	2	EEPES(0.002)APVS(0.958)PT(0.041)R	-2.0165	0.886	0.718	0.819	1.451	1.331	1.805	cytoplasm					GO:0005622 intracellular; GO:0005623 cell; GO:0005737 cytoplasm;				S	KOG4106	Uncharacterized conserved protein
E1BJV2	596	S	0.486162	0.013624	Down	Chromosome 22 C3orf20 homolog OS=Bos taurus OX=9913 GN=C22H3orf20 PE=4 SV=2	C22H3orf20	0.999473	2.27108e-25	147.35	3	SQS(0.001)ARPES(0.999)LIEVASK	0.084509	0.706	0.961	1.079	0.366	0.426	0.543	cytoplasm					GO:0005622 intracellular; GO:0005623 cell; GO:0005737 cytoplasm;				S	KOG4106	Uncharacterized conserved protein
E1BLA2	556	S	1.26166	0.000121433	Up	Translin associated factor X interacting protein 1 OS=Bos taurus OX=9913 GN=TSNAXIP1 PE=4 SV=3	TSNAXIP1	1	0.00215412	121.02	2	RKES(1)VYIK	-1.0585	1.042	1.04	1.09	1.34	1.337	1.325	cytoplasm					GO:0005622 intracellular; GO:0005623 cell; GO:0005737 cytoplasm;
E1BLA2	102	S	0.723397	0.0474147	Down	Translin associated factor X interacting protein 1 OS=Bos taurus OX=9913 GN=TSNAXIP1 PE=4 SV=3	TSNAXIP1	0.999976	1.18188e-06	108.66	3	YIS(1)DQTILHNR	0.1792	0.858	1.019	1.055	0.617	0.656	0.848	cytoplasm					GO:0005622 intracellular; GO:0005623 cell; GO:0005737 cytoplasm;
E1BLK7	211	S	0.782313	0.0180903	Down	Mitochondria-eating protein OS=Bos taurus OX=9913 GN=SPATA18 PE=3 SV=1	SPATA18	1	1.98738e-05	95.57	3	VELRGS(1)EQRVS(1)DLDR	1.1858	1.005	0.931	1.151	0.8	0.818	0.797	cytoplasm	K22257	SPATA18; mitochondria-eating protein		GO:0000003 reproduction; GO:0000422 autophagy of mitochondrion; GO:0006807 nitrogen compound metabolic process; GO:0006914 autophagy; GO:0006950 response to stress; GO:0006974 cellular response to DNA damage stimulus; GO:0006996 organelle organization; GO:0007005 mitochondrion organization; GO:0007276 gamete generation; GO:0007283 spermatogenesis; GO:0008152 metabolic process; GO:0009056 cataboli…	GO:0005622 intracellular; GO:0005623 cell; GO:0005737 cytoplasm; GO:0005739 mitochondrion; GO:0005740 mitochondrial envelope; GO:0005741 mitochondrial outer membrane; GO:0005929 cilium; GO:0016020 membrane; GO:0019867 outer membrane; GO:0031090 organelle membrane; GO:0031514 motile cilium; GO:0031966 mitochondrial membrane; GO:0031967 organelle envelope; GO:0031968 organelle outer membrane; GO:00…
[truncated: 349 more rows]

## Sheet: ARvsFTH
Protein accession	Position	Amino acid	AR/FTH Ratio	AR/FTH P value	Regulated Type	Protein description	Gene name	Localization probability	PEP	Score	Charge	Modified sequence	Mass error [ppm]	FTH1	FTH2	FTH3	AR1	AR2	AR3	Subcellular localization	KEGG KO No.	KEGG Gene	KEGG pathway	Biological Process	Cellular Component	Molecular Function	Pfam ID	Domain description	KOG category	KOG NO.	KOG description	Unnamed: 38
[truncated: 817 more rows]
