# Supplementary material for: Quantitative phosphoproteomics analyses reveal the regulatory mechanisms related to frozen-thawed sperm capacitation and acrosome reaction in yak (Bos grunniens)
Source: Front Physiol. 2022 Oct 6;13:1013082. doi: 10.3389/fphys.2022.1013082 (PMC9583833; doi:10.3389/fphys.2022.1013082)
Supplement: Supplementary file 1 [file DataSheet1.ZIP › supplementary materials/Table S6.xlsx]

## Sheet: Supplementary Table 6A
Supplementary Table 3A.GO terms for significantly enriched of CAP vs FTH
GO ID	GO Term	Description	out	All	pvalue	Genes
GO:0035082	Biological Process	axoneme assembly	9	70	7.76e-12	ARMC4;SPAG17;FSIP2;WDR78;DNAI1;WDR63;CCDC40;IQCG;CCDC114
GO:0003341	Biological Process	cilium movement	8	60	8.93e-11	ARMC4;SPAG17;WDR78;DNAI1;WDR63;CCDC40;TEKT5;CCDC114
GO:0001578	Biological Process	microtubule bundle formation	9	98	1.72e-10	ARMC4;SPAG17;FSIP2;WDR78;DNAI1;WDR63;CCDC40;IQCG;CCDC114
GO:0060271	Biological Process	cilium assembly	12	278	8.79e-10	ARMC4;SPAG17;FSIP2;IQUB;WDR78;DNAI1;WDR63;CCDC40;AKAP4;TEKT5;IQCG;CCDC114
GO:0070286	Biological Process	axonemal dynein complex assembly	6	29	1.4e-09	ARMC4;WDR78;DNAI1;WDR63;CCDC40;CCDC114
GO:0044782	Biological Process	cilium organization	12	305	2.51e-09	ARMC4;SPAG17;FSIP2;IQUB;WDR78;DNAI1;WDR63;CCDC40;AKAP4;TEKT5;IQCG;CCDC114
GO:0007018	Biological Process	microtubule-based movement	10	229	2.26e-08	ARMC4;SPAG17;WDR78;DNAI1;WDR63;CCDC40;TEKT5;KIF9;DNAH12;CCDC114
GO:0120031	Biological Process	plasma membrane bounded cell projection assembly	12	417	8.07e-08	ARMC4;SPAG17;FSIP2;IQUB;WDR78;DNAI1;WDR63;CCDC40;AKAP4;TEKT5;IQCG;CCDC114
GO:0030031	Biological Process	cell projection assembly	12	427	1.04e-07	ARMC4;SPAG17;FSIP2;IQUB;WDR78;DNAI1;WDR63;CCDC40;AKAP4;TEKT5;IQCG;CCDC114
GO:0030317	Biological Process	flagellated sperm motility	6	80	7.56e-07	FSIP2;DNAI1;CCDC40;AKAP4;TEKT5;IQCG
GO:0097722	Biological Process	sperm motility	6	80	7.56e-07	FSIP2;DNAI1;CCDC40;AKAP4;TEKT5;IQCG
GO:0019953	Biological Process	sexual reproduction	12	535	1.16e-06	SEPTIN7;FAM170A;FSIP2;SPATA20;CABYR;IQCG;OSBP2;SPATC1L;ACE;SPA17;FAM170B;TSSK2
GO:0007010	Biological Process	cytoskeleton organization	17	1162	2.07e-06	ARMC4;IQGAP2;SPAG17;FSIP2;CSNK1A1;WDR78;DNAI1;ALMS1;WDR63;DSTN;CYLC2;CCDC40;IQCG;SPATC1L;FLNB;CCDC114;CYLC1
GO:0007283	Biological Process	spermatogenesis	9	300	2.79e-06	SEPTIN7;FSIP2;SPATA20;CABYR;IQCG;OSBP2;SPATC1L;ACE;TSSK2
GO:0007017	Biological Process	microtubule-based process	13	696	3.01e-06	ARMC4;SPAG17;FSIP2;WDR78;DNAI1;ALMS1;WDR63;CCDC40;TEKT5;IQCG;KIF9;DNAH12;CCDC114
GO:0070925	Biological Process	organelle assembly	13	715	4.04e-06	ARMC4;SPAG17;FSIP2;IQUB;WDR78;DNAI1;ALMS1;WDR63;CCDC40;AKAP4;TEKT5;IQCG;CCDC114
GO:0048232	Biological Process	male gamete generation	9	315	4.16e-06	SEPTIN7;FSIP2;SPATA20;CABYR;IQCG;OSBP2;SPATC1L;ACE;TSSK2
GO:0044703	Biological Process	multi-organism reproductive process	12	607	4.28e-06	SEPTIN7;FAM170A;FSIP2;SPATA20;CABYR;IQCG;OSBP2;SPATC1L;ACE;SPA17;FAM170B;TSSK2
GO:0003351	Biological Process	epithelial cilium movement	3	15	2.65e-05	SPAG17;DNAI1;CCDC40
GO:0036158	Biological Process	outer dynein arm assembly	3	16	3.25e-05	ARMC4;DNAI1;CCDC114
GO:0000226	Biological Process	microtubule cytoskeleton organization	10	524	3.97e-05	ARMC4;SPAG17;FSIP2;WDR78;DNAI1;ALMS1;WDR63;CCDC40;IQCG;CCDC114
GO:0007276	Biological Process	gamete generation	9	420	4.11e-05	SEPTIN7;FSIP2;SPATA20;CABYR;IQCG;OSBP2;SPATC1L;ACE;TSSK2
GO:0120036	Biological Process	plasma membrane bounded cell projection organization	14	1079	7.32e-05	ARMC4;SPAG17;FSIP2;IQUB;WDR78;SPART;DNAI1;WDR63;CCDC40;AKAP4;BSG;TEKT5;IQCG;CCDC114
GO:0030030	Biological Process	cell projection organization	14	1107	9.63e-05	ARMC4;SPAG17;FSIP2;IQUB;WDR78;SPART;DNAI1;WDR63;CCDC40;AKAP4;BSG;TEKT5;IQCG;CCDC114
GO:0048609	Biological Process	multicellular organismal reproductive process	9	480	0.000114346	SEPTIN7;FSIP2;SPATA20;CABYR;IQCG;OSBP2;SPATC1L;ACE;TSSK2
GO:0032504	Biological Process	multicellular organism reproduction	9	496	0.000146432	SEPTIN7;FSIP2;SPATA20;CABYR;IQCG;OSBP2;SPATC1L;ACE;TSSK2
GO:0007286	Biological Process	spermatid development	5	127	0.000150206	FSIP2;CABYR;IQCG;OSBP2;TSSK2
GO:0048515	Biological Process	spermatid differentiation	5	129	0.000161622	FSIP2;CABYR;IQCG;OSBP2;TSSK2
GO:0022414	Biological Process	reproductive process	12	915	0.000234607	SEPTIN7;FAM170A;FSIP2;SPATA20;CABYR;IQCG;OSBP2;SPATC1L;ACE;SPA17;FAM170B;TSSK2
GO:0000003	Biological Process	reproduction	12	918	0.00024179	SEPTIN7;FAM170A;FSIP2;SPATA20;CABYR;IQCG;OSBP2;SPATC1L;ACE;SPA17;FAM170B;TSSK2
GO:0046777	Biological Process	protein autophosphorylation	5	175	0.000658678	STK33;PPP2R5C;ACE;CAMK4;TSSK2
GO:0036159	Biological Process	inner dynein arm assembly	2	12	0.00100377	WDR63;CCDC40
GO:0046128	Biological Process	purine ribonucleoside metabolic process	3	53	0.00122483	MRI1;NT5C1B;LRGUK
GO:0007281	Biological Process	germ cell development	5	205	0.00133712	FSIP2;CABYR;IQCG;OSBP2;TSSK2
GO:0003356	Biological Process	regulation of cilium beat frequency	2	14	0.00137689	ARMC4;CCDC40
GO:0042278	Biological Process	purine nucleoside metabolic process	3	57	0.0015126	MRI1;NT5C1B;LRGUK
GO:0003352	Biological Process	regulation of cilium movement	2	17	0.00204198	ARMC4;CCDC40
GO:0044458	Biological Process	motile cilium assembly	2	18	0.00229133	CCDC40;AKAP4
GO:0060294	Biological Process	cilium movement involved in cell motility	2	18	0.00229133	WDR63;TEKT5
GO:0006996	Biological Process	organelle organization	23	3246	0.00266832	ARMC4;IQGAP2;SPAG17;FSIP2;IQUB;CSNK1A1;WDR78;SPART;NUP98;DNAI1;RAB8B;ALMS1;WDR63;DSTN;CYLC2;CCDC40;AKAP4;TEKT5;IQCG;SPATC1L;FLNB;CCDC114;CYLC1
GO:0022607	Biological Process	cellular component assembly	18	2286	0.00293875	ARMC4;IQGAP2;SPAG17;CIAPIN1;FSIP2;IQUB;WDR78;NUP98;DNAI1;ALMS1;WDR63;CCDC40;AKAP4;TEKT5;IQCG;PSMD11;ACE;CCDC114
GO:0009119	Biological Process	ribonucleoside metabolic process	3	73	0.00307283	MRI1;NT5C1B;LRGUK
GO:0007288	Biological Process	sperm axoneme assembly	2	21	0.00312085	FSIP2;IQCG
GO:0060632	Biological Process	regulation of microtubule-based movement	2	21	0.00312085	ARMC4;CCDC40
GO:0006928	Biological Process	movement of cell or subcellular component	14	1581	0.00332554	ARMC4;SPAG17;FSIP2;WDR78;DNAI1;WDR63;CCDC40;AKAP4;BSG;TEKT5;IQCG;KIF9;DNAH12;CCDC114
GO:0002835	Biological Process	negative regulation of response to tumor cell	1	1	0.00397963	IL4I1
GO:0002838	Biological Process	negative regulation of immune response to tumor cell	1	1	0.00397963	IL4I1
GO:0002841	Biological Process	negative regulation of T cell mediated immune response to tumor cell	1	1	0.00397963	IL4I1
GO:0009683	Biological Process	indoleacetic acid metabolic process	1	1	0.00397963	IL4I1
GO:0019284	Biological Process	L-methionine salvage from S-adenosylmethionine	1	1	0.00397963	MRI1
GO:0019440	Biological Process	tryptophan catabolic process to indole-3-acetate	1	1	0.00397963	IL4I1
GO:0048698	Biological Process	negative regulation of collateral sprouting in absence of injury	1	1	0.00397963	SPART
GO:0001539	Biological Process	cilium or flagellum-dependent cell motility	2	25	0.00441286	WDR63;TEKT5
GO:0060285	Biological Process	cilium-dependent cell motility	2	25	0.00441286	WDR63;TEKT5
GO:0022412	Biological Process	cellular process involved in reproduction in multicellular organism	5	277	0.00489999	FSIP2;CABYR;IQCG;OSBP2;TSSK2
GO:0007368	Biological Process	determination of left/right symmetry	3	87	0.00503369	ARMC4;DNAI1;CCDC40
GO:0009116	Biological Process	nucleoside metabolic process	3	90	0.0055321	MRI1;NT5C1B;LRGUK
GO:0008154	Biological Process	actin polymerization or depolymerization	4	183	0.00608382	IQGAP2;WDR63;DSTN;SPATC1L
GO:0009855	Biological Process	determination of bilateral symmetry	3	94	0.00624131	ARMC4;DNAI1;CCDC40
GO:0009799	Biological Process	specification of symmetry	3	95	0.00642669	ARMC4;DNAI1;CCDC40
GO:0031952	Biological Process	regulation of protein autophosphorylation	2	33	0.00760923	PPP2R5C;ACE
GO:0044085	Biological Process	cellular component biogenesis	18	2502	0.00769967	ARMC4;IQGAP2;SPAG17;CIAPIN1;FSIP2;IQUB;WDR78;NUP98;DNAI1;ALMS1;WDR63;CCDC40;AKAP4;TEKT5;IQCG;PSMD11;ACE;CCDC114
GO:0009850	Biological Process	auxin metabolic process	1	2	0.00794366	IL4I1
GO:0033353	Biological Process	S-adenosylmethionine cycle	1	2	0.00794366	MRI1
GO:0060177	Biological Process	regulation of angiotensin metabolic process	1	2	0.00794366	ACE
GO:1903597	Biological Process	negative regulation of gap junction assembly	1	2	0.00794366	ACE
GO:2000170	Biological Process	positive regulation of peptidyl-cysteine S-nitrosylation	1	2	0.00794366	ACE
GO:0034314	Biological Process	Arp2/3 complex-mediated actin nucleation	2	35	0.00853108	IQGAP2;WDR63
GO:1901657	Biological Process	glycosyl compound metabolic process	3	113	0.0103342	MRI1;NT5C1B;LRGUK
GO:0002424	Biological Process	T cell mediated immune response to tumor cell	1	3	0.0118921	IL4I1
GO:0002840	Biological Process	regulation of T cell mediated immune response to tumor cell	1	3	0.0118921	IL4I1
GO:0016480	Biological Process	negative regulation of transcription by RNA polymerase III	1	3	0.0118921	PRDX5
GO:0035469	Biological Process	determination of pancreatic left/right asymmetry	1	3	0.0118921	CCDC40
GO:0048696	Biological Process	regulation of collateral sprouting in absence of injury	1	3	0.0118921	SPART
GO:0070634	Biological Process	transepithelial ammonium transport	1	3	0.0118921	RHCG
GO:0097752	Biological Process	regulation of DNA stability	1	3	0.0118921	DDI1
GO:1900086	Biological Process	positive regulation of peptidyl-tyrosine autophosphorylation	1	3	0.0118921	ACE
GO:0110053	Biological Process	regulation of actin filament organization	4	224	0.0121755	IQGAP2;ALMS1;WDR63;DSTN
GO:0034622	Biological Process	cellular protein-containing complex assembly	9	968	0.0141362	ARMC4;IQGAP2;WDR78;NUP98;DNAI1;WDR63;CCDC40;PSMD11;CCDC114
GO:0003084	Biological Process	positive regulation of systemic arterial blood pressure	1	4	0.0158251	ACE
GO:0006572	Biological Process	tyrosine catabolic process	1	4	0.0158251	IL4I1
GO:0009838	Biological Process	abscission	1	4	0.0158251	SPART
GO:0045046	Biological Process	protein import into peroxisome membrane	1	4	0.0158251	RAB8B
GO:0046439	Biological Process	L-cysteine metabolic process	1	4	0.0158251	MRI1
GO:0046498	Biological Process	S-adenosylhomocysteine metabolic process	1	4	0.0158251	MRI1
GO:0046710	Biological Process	GDP metabolic process	1	4	0.0158251	LRGUK
GO:0048210	Biological Process	Golgi vesicle fusion to target membrane	1	4	0.0158251	RAB8B
GO:0048671	Biological Process	negative regulation of collateral sprouting	1	4	0.0158251	SPART
GO:0071910	Biological Process	determination of liver left/right asymmetry	1	4	0.0158251	CCDC40
GO:1900084	Biological Process	regulation of peptidyl-tyrosine autophosphorylation	1	4	0.0158251	ACE
GO:1904158	Biological Process	axonemal central apparatus assembly	1	4	0.0158251	SPAG17
GO:0007015	Biological Process	actin filament organization	5	370	0.0158657	IQGAP2;ALMS1;WDR63;DSTN;SPATC1L
GO:0045010	Biological Process	actin nucleation	2	49	0.0162701	IQGAP2;WDR63
GO:0051704	Biological Process	multi-organism process	12	1535	0.0171174	SEPTIN7;FAM170A;FSIP2;SPATA20;CABYR;IQCG;OSBP2;SPATC1L;ACE;SPA17;FAM170B;TSSK2
GO:0009566	Biological Process	fertilization	3	142	0.0190103	FAM170A;SPA17;FAM170B
GO:0006848	Biological Process	pyruvate transport	1	5	0.0197427	SLC16A7
GO:0015727	Biological Process	lactate transport	1	5	0.0197427	SLC16A7
GO:0019509	Biological Process	L-methionine salvage from methylthioadenosine	1	5	0.0197427	MRI1
GO:0035873	Biological Process	lactate transmembrane transport	1	5	0.0197427	SLC16A7
GO:0048669	Biological Process	collateral sprouting in absence of injury	1	5	0.0197427	SPART
GO:0060287	Biological Process	epithelial cilium movement involved in determination of left/right asymmetry	1	5	0.0197427	CCDC40
GO:0071838	Biological Process	cell proliferation in bone marrow	1	5	0.0197427	ACE
GO:0071907	Biological Process	determination of digestive tract left/right asymmetry	1	5	0.0197427	CCDC40
GO:1901475	Biological Process	pyruvate transmembrane transport	1	5	0.0197427	SLC16A7
GO:2000481	Biological Process	positive regulation of cAMP-dependent protein kinase activity	1	5	0.0197427	SPATC1L
GO:0018105	Biological Process	peptidyl-serine phosphorylation	4	263	0.0207164	CSNK1A1;CSNK1G2;CAMK4;TSSK2
GO:0006558	Biological Process	L-phenylalanine metabolic process	1	6	0.0236449	IL4I1
GO:0006559	Biological Process	L-phenylalanine catabolic process	1	6	0.0236449	IL4I1
GO:0034316	Biological Process	negative regulation of Arp2/3 complex-mediated actin nucleation	1	6	0.0236449	WDR63
GO:1902221	Biological Process	erythrose 4-phosphate/phosphoenolpyruvate family amino acid metabolic process	1	6	0.0236449	IL4I1
GO:1902222	Biological Process	erythrose 4-phosphate/phosphoenolpyruvate family amino acid catabolic process	1	6	0.0236449	IL4I1
GO:2000169	Biological Process	regulation of peptidyl-cysteine S-nitrosylation	1	6	0.0236449	ACE
GO:0030036	Biological Process	actin cytoskeleton organization	6	573	0.0262506	IQGAP2;ALMS1;WDR63;DSTN;SPATC1L;FLNB
GO:0016311	Biological Process	dephosphorylation	5	422	0.0262671	NT5C1B;IGBP1;PPEF1;PPP1CC;PPP2R5C
GO:0008064	Biological Process	regulation of actin polymerization or depolymerization	3	161	0.0263428	IQGAP2;WDR63;DSTN
GO:0030832	Biological Process	regulation of actin filament length	3	161	0.0263428	IQGAP2;WDR63;DSTN
GO:1902905	Biological Process	positive regulation of supramolecular fiber organization	3	161	0.0263428	IQGAP2;WDR63;DSTN
GO:0018209	Biological Process	peptidyl-serine modification	4	284	0.0265341	CSNK1A1;CSNK1G2;CAMK4;TSSK2
GO:0032956	Biological Process	regulation of actin cytoskeleton organization	4	285	0.0268333	IQGAP2;ALMS1;WDR63;DSTN
GO:0006108	Biological Process	malate metabolic process	1	7	0.0275318	MDH1B
GO:0010739	Biological Process	positive regulation of protein kinase A signaling	1	7	0.0275318	SPATC1L
GO:0030388	Biological Process	fructose 1,6-bisphosphate metabolic process	1	7	0.0275318	ALDOC
GO:0043102	Biological Process	amino acid salvage	1	7	0.0275318	MRI1
GO:0071265	Biological Process	L-methionine biosynthetic process	1	7	0.0275318	MRI1
GO:0071267	Biological Process	L-methionine salvage	1	7	0.0275318	MRI1
GO:0072711	Biological Process	cellular response to hydroxyurea	1	7	0.0275318	DDI1
GO:0016043	Biological Process	cellular component organization	28	5066	0.0279058	ARMC4;IQGAP2;SPAG17;CIAPIN1;FSIP2;IQUB;CSNK1A1;WDR78;SPART;NUP98;DNAI1;RAB8B;ALMS1;WDR63;DSTN;CYLC2;CCDC40;AKAP4;BSG;TEKT5;IQCG;PSMD11;SPATC1L;FLNB;ACE;LOC536660;CCDC114;CYLC1
GO:1902903	Biological Process	regulation of supramolecular fiber organization	4	297	0.030582	IQGAP2;ALMS1;WDR63;DSTN
GO:0032535	Biological Process	regulation of cellular component size	4	298	0.0309077	IQGAP2;SPART;WDR63;DSTN
GO:0006568	Biological Process	tryptophan metabolic process	1	8	0.0314035	IL4I1
GO:0006569	Biological Process	tryptophan catabolic process	1	8	0.0314035	IL4I1
GO:0006586	Biological Process	indolalkylamine metabolic process	1	8	0.0314035	IL4I1
GO:0042436	Biological Process	indole-containing compound catabolic process	1	8	0.0314035	IL4I1
GO:0043252	Biological Process	sodium-independent organic anion transport	1	8	0.0314035	SLCO6A1
GO:0046218	Biological Process	indolalkylamine catabolic process	1	8	0.0314035	IL4I1
GO:0051126	Biological Process	negative regulation of actin nucleation	1	8	0.0314035	WDR63
GO:0072710	Biological Process	response to hydroxyurea	1	8	0.0314035	DDI1
GO:1902033	Biological Process	regulation of hematopoietic stem cell proliferation	1	8	0.0314035	ACE
GO:1903596	Biological Process	regulation of gap junction assembly	1	8	0.0314035	ACE
GO:1904424	Biological Process	regulation of GTP binding	1	8	0.0314035	CSNK1A1
GO:0032092	Biological Process	positive regulation of protein binding	2	70	0.0316786	SPAG8;ACE
GO:0032970	Biological Process	regulation of actin filament-based process	4	310	0.0349772	IQGAP2;ALMS1;WDR63;DSTN
GO:0051495	Biological Process	positive regulation of cytoskeleton organization	3	180	0.034987	IQGAP2;WDR63;DSTN
GO:0006570	Biological Process	tyrosine metabolic process	1	9	0.0352599	IL4I1
GO:0009086	Biological Process	methionine biosynthetic process	1	9	0.0352599	MRI1
GO:0046085	Biological Process	adenosine metabolic process	1	9	0.0352599	NT5C1B
GO:0046500	Biological Process	S-adenosylmethionine metabolic process	1	9	0.0352599	MRI1
GO:0051292	Biological Process	nuclear pore complex assembly	1	9	0.0352599	NUP98
GO:0070493	Biological Process	thrombin-activated receptor signaling pathway	1	9	0.0352599	IQGAP2
GO:0097329	Biological Process	response to antimetabolite	1	9	0.0352599	DDI1
GO:0005975	Biological Process	carbohydrate metabolic process	5	459	0.0358494	SPATA20;PPP1CC;ALDOC;GAPDHS;MDH1B
GO:0030029	Biological Process	actin filament-based process	6	627	0.0382902	IQGAP2;ALMS1;WDR63;DSTN;SPATC1L;FLNB
GO:0009135	Biological Process	purine nucleoside diphosphate metabolic process	2	78	0.0386037	ALDOC;LRGUK
GO:0009179	Biological Process	purine ribonucleoside diphosphate metabolic process	2	78	0.0386037	ALDOC;LRGUK
GO:0002834	Biological Process	regulation of response to tumor cell	1	10	0.0391013	IL4I1
GO:0002837	Biological Process	regulation of immune response to tumor cell	1	10	0.0391013	IL4I1
GO:0017014	Biological Process	protein nitrosylation	1	10	0.0391013	ACE
GO:0018119	Biological Process	peptidyl-cysteine S-nitrosylation	1	10	0.0391013	ACE
GO:0030836	Biological Process	positive regulation of actin filament depolymerization	1	10	0.0391013	DSTN
GO:0045591	Biological Process	positive regulation of regulatory T cell differentiation	1	10	0.0391013	IL4I1
GO:2000344	Biological Process	positive regulation of acrosome reaction	1	10	0.0391013	FAM170B
GO:0032886	Biological Process	regulation of microtubule-based process	3	189	0.0395344	ARMC4;ALMS1;CCDC40
GO:0010876	Biological Process	lipid localization	4	325	0.0404843	OSBP2;FAM71F2;ACE;LOC536660
GO:0009185	Biological Process	ribonucleoside diphosphate metabolic process	2	81	0.0413365	ALDOC;LRGUK
GO:0042447	Biological Process	hormone catabolic process	1	11	0.0429275	ACE
GO:0046037	Biological Process	GMP metabolic process	1	11	0.0429275	LRGUK
GO:0051014	Biological Process	actin filament severing	1	11	0.0429275	DSTN
GO:0072488	Biological Process	ammonium transmembrane transport	1	11	0.0429275	RHCG
GO:0071840	Biological Process	cellular component organization or biogenesis	28	5246	0.0429978	ARMC4;IQGAP2;SPAG17;CIAPIN1;FSIP2;IQUB;CSNK1A1;WDR78;SPART;NUP98;DNAI1;RAB8B;ALMS1;WDR63;DSTN;CYLC2;CCDC40;AKAP4;BSG;TEKT5;IQCG;PSMD11;SPATC1L;FLNB;ACE;LOC536660;CCDC114;CYLC1
GO:0030838	Biological Process	positive regulation of actin filament polymerization	2	84	0.0441401	IQGAP2;WDR63
GO:0002418	Biological Process	immune response to tumor cell	1	12	0.0467388	IL4I1
GO:0016264	Biological Process	gap junction assembly	1	12	0.0467388	ACE
GO:0035641	Biological Process	locomotory exploration behavior	1	12	0.0467388	MYG1
GO:1905516	Biological Process	positive regulation of fertilization	1	12	0.0467388	FAM170B
GO:0003006	Biological Process	developmental process involved in reproduction	5	501	0.0490669	FSIP2;CABYR;IQCG;OSBP2;TSSK2
GO:0045503	Molecular Function	dynein light chain binding	2	6	0.000260263	WDR78;WDR63
GO:0071933	Molecular Function	Arp2/3 complex binding	2	9	0.000619532	IQGAP2;WDR63
GO:0045504	Molecular Function	dynein heavy chain binding	2	10	0.000772303	WDR78;WDR63
GO:0005516	Molecular Function	calmodulin binding	4	100	0.000839364	IQGAP2;IQCG;SPA17;CAMK4
GO:0051018	Molecular Function	protein kinase A binding	3	46	0.000958282	AKAP3;AKAP4;SPATC1L
GO:0005515	Molecular Function	protein binding	45	7498	0.000980096	ARMC4;IQGAP2;AKAP3;LRRD1;MRI1;DDI1;NPPC;IQUB;LRP2BP;WDR78;RHCG;CABYR;LRRC18;IGBP1;SPART;DNAI1;PPEF1;RAB8B;ALMS1;PPP1CC;SPAG8;ALDOC;WDR63;DSTN;LRGUK;AKAP4;BSG;COIL;IQCG;PSMD11;ANO5;RGS22;KIF9;SPATC1L;ARMC3;PDZD9;FLNB;ACE;SLCO6A1;SPAG6;SPA17;CAMK4;WDR87;SH3D21;EFCAB8
GO:0046523	Molecular Function	S-methyl-5-thioribose-1-phosphate isomerase activity	1	1	0.00421839	MRI1
GO:0001716	Molecular Function	L-amino-acid oxidase activity	1	2	0.00841924	IL4I1
GO:0004385	Molecular Function	guanylate kinase activity	1	2	0.00841924	LRGUK
GO:0031711	Molecular Function	bradykinin receptor binding	1	2	0.00841924	ACE
GO:0050833	Molecular Function	pyruvate transmembrane transporter activity	1	2	0.00841924	SLC16A7
GO:0005488	Molecular Function	binding	61	12468	0.0104879	EIF4A1;ARMC4;IQGAP2;AKAP3;SEPTIN7;LRRD1;CIAPIN1;MRI1;DDI1;NPPC;IQUB;LRP2BP;NT5C1B;CSNK1A1;WDR78;RHCG;CABYR;LRRC18;EFCAB3;IGBP1;SPART;NUP98;DNAI1;PRDX5;PPEF1;RAB8B;ALMS1;PPP1CC;SPAG8;STK33;ALDOC;WDR63;ECI2;DSTN;LRGUK;GAPDHS;AKAP4;BSG;CSNK1G2;COIL;IQCG;PSMD11;OSBP2;ANO5;RGS22;KIF9;SPATC1L;DNAH12;ARMC3;PDZD9;FLNB;ACE;LOC536660;SLCO6A1;SPAG6;SPA17;CAMK4;WDR87;SH3D21;TSSK2;EFCAB8
GO:0004332	Molecular Function	fructose-bisphosphate aldolase activity	1	3	0.0126026	ALDOC
GO:0008240	Molecular Function	tripeptidyl-peptidase activity	1	3	0.0126026	ACE
GO:0008241	Molecular Function	peptidyl-dipeptidase activity	1	3	0.0126026	ACE
GO:0046592	Molecular Function	polyamine oxidase activity	1	3	0.0126026	IL4I1
GO:0016647	Molecular Function	oxidoreductase activity, acting on the CH-NH group of donors, oxygen as acceptor	1	4	0.0167686	IL4I1
GO:0005200	Molecular Function	structural constituent of cytoskeleton	2	49	0.018156	CYLC2;CYLC1
GO:0008092	Molecular Function	cytoskeletal protein binding	8	802	0.0192778	IQGAP2;RHCG;ALMS1;SPAG8;ALDOC;DSTN;KIF9;FLNB
GO:0004674	Molecular Function	protein serine/threonine kinase activity	5	371	0.0201211	CSNK1A1;STK33;CSNK1G2;CAMK4;TSSK2
GO:0031404	Molecular Function	chloride ion binding	1	5	0.0209173	ACE
GO:0015129	Molecular Function	lactate transmembrane transporter activity	1	6	0.0250487	SLC16A7
GO:0016615	Molecular Function	malate dehydrogenase activity	1	6	0.0250487	MDH1B
GO:0000166	Molecular Function	nucleotide binding	14	1929	0.0289408	EIF4A1;SEPTIN7;NT5C1B;CSNK1A1;RAB8B;STK33;ECI2;GAPDHS;CSNK1G2;KIF9;DNAH12;LOC536660;CAMK4;TSSK2
GO:1901265	Molecular Function	nucleoside phosphate binding	14	1929	0.0289408	EIF4A1;SEPTIN7;NT5C1B;CSNK1A1;RAB8B;STK33;ECI2;GAPDHS;CSNK1G2;KIF9;DNAH12;LOC536660;CAMK4;TSSK2
GO:0001016	Molecular Function	RNA polymerase III regulatory region DNA binding	1	7	0.0291629	PRDX5
GO:0031434	Molecular Function	mitogen-activated protein kinase kinase binding	1	7	0.0291629	ACE
GO:1990939	Molecular Function	ATP-dependent microtubule motor activity	2	65	0.0307595	KIF9;DNAH12
GO:0016832	Molecular Function	aldehyde-lyase activity	1	8	0.03326	ALDOC
GO:0016861	Molecular Function	intramolecular oxidoreductase activity, interconverting aldoses and ketoses	1	8	0.03326	MRI1
GO:0003777	Molecular Function	microtubule motor activity	2	68	0.0334176	KIF9;DNAH12
GO:0072542	Molecular Function	protein phosphatase activator activity	1	9	0.03734	PPP2R5C
GO:0015347	Molecular Function	sodium-independent organic anion transmembrane transporter activity	1	10	0.0414031	SLCO6A1
GO:0000287	Molecular Function	magnesium ion binding	3	184	0.0427543	NT5C1B;LOC536660;TSSK2
GO:0004722	Molecular Function	protein serine/threonine phosphatase activity	2	78	0.0428895	PPEF1;PPP1CC
GO:0008253	Molecular Function	5'-nucleotidase activity	1	11	0.0454493	NT5C1B
GO:0019211	Molecular Function	phosphatase activator activity	1	11	0.0454493	PPP2R5C
GO:0036094	Molecular Function	small molecule binding	15	2259	0.047409	EIF4A1;SEPTIN7;NT5C1B;CSNK1A1;RAB8B;STK33;ECI2;GAPDHS;CSNK1G2;OSBP2;KIF9;DNAH12;LOC536660;CAMK4;TSSK2
GO:0032555	Molecular Function	purine ribonucleotide binding	12	1682	0.0476786	EIF4A1;SEPTIN7;CSNK1A1;RAB8B;STK33;ECI2;CSNK1G2;KIF9;DNAH12;LOC536660;CAMK4;TSSK2
GO:0008252	Molecular Function	nucleotidase activity	1	12	0.0494786	NT5C1B
GO:0032559	Molecular Function	adenyl ribonucleotide binding	10	1322	0.0498552	EIF4A1;CSNK1A1;STK33;ECI2;CSNK1G2;KIF9;DNAH12;LOC536660;CAMK4;TSSK2
GO:0031514	Cellular Component	motile cilium	14	136	1.78e-15	AKAP3;SEPTIN7;FSIP2;IQUB;WDR78;CABYR;IL4I1;DNAI1;AKAP4;TEKT5;IQCG;SPATC1L;SPAG6;SPA17
GO:0005929	Cellular Component	cilium	21	484	3.76e-15	CCDC178;ARMC4;AKAP3;SPAG17;SEPTIN7;FSIP2;IQUB;WDR78;CABYR;IL4I1;DNAI1;WDR63;CCDC40;AKAP4;TEKT5;IQCG;SPATC1L;DNAH12;CCDC114;SPAG6;SPA17
GO:0097223	Cellular Component	sperm part	14	155	1.13e-14	AKAP3;FSIP2;IQUB;CABYR;IL4I1;AKAP4;TEKT5;IQCG;SPATC1L;SPAG6;SPA17;FAM170B;CYLC1;TSSK2
GO:0097729	Cellular Component	9+2 motile cilium	11	95	6.02e-13	AKAP3;FSIP2;CABYR;IL4I1;DNAI1;AKAP4;TEKT5;IQCG;SPATC1L;SPAG6;SPA17
GO:0036126	Cellular Component	sperm flagellum	10	86	6.91e-12	AKAP3;FSIP2;CABYR;IL4I1;AKAP4;TEKT5;IQCG;SPATC1L;SPAG6;SPA17
GO:0044441	Cellular Component	ciliary part	16	363	8.58e-12	CCDC178;ARMC4;AKAP3;SPAG17;FSIP2;WDR78;CABYR;IL4I1;DNAI1;WDR63;CCDC40;AKAP4;SPATC1L;CCDC114;SPAG6;SPA17
GO:0097228	Cellular Component	sperm principal piece	6	19	2.13e-10	AKAP3;FSIP2;CABYR;AKAP4;SPAG6;SPA17
GO:0035686	Cellular Component	sperm fibrous sheath	4	5	2.14e-09	AKAP3;CABYR;AKAP4;SPA17
GO:0005930	Cellular Component	axoneme	8	97	1.56e-08	ARMC4;SPAG17;WDR78;DNAI1;WDR63;CCDC40;CCDC114;SPAG6
GO:0097014	Cellular Component	ciliary plasm	8	98	1.69e-08	ARMC4;SPAG17;WDR78;DNAI1;WDR63;CCDC40;CCDC114;SPAG6
GO:0120025	Cellular Component	plasma membrane bounded cell projection	23	1361	3.13e-08	CCDC178;ARMC4;IQGAP2;AKAP3;SPAG17;SEPTIN7;FSIP2;IQUB;WDR78;CABYR;IL4I1;DNAI1;WDR63;CCDC40;AKAP4;TEKT5;IQCG;OSBP2;SPATC1L;DNAH12;CCDC114;SPAG6;SPA17
GO:0042995	Cellular Component	cell projection	23	1410	6e-08	CCDC178;ARMC4;IQGAP2;AKAP3;SPAG17;SEPTIN7;FSIP2;IQUB;WDR78;CABYR;IL4I1;DNAI1;WDR63;CCDC40;AKAP4;TEKT5;IQCG;OSBP2;SPATC1L;DNAH12;CCDC114;SPAG6;SPA17
GO:0097229	Cellular Component	sperm end piece	3	3	9.61e-08	FSIP2;CABYR;AKAP4
GO:0005856	Cellular Component	cytoskeleton	25	1741	1.62e-07	CCDC178;ARMC4;SPAG17;SEPTIN7;CSNK1A1;WDR78;CCDC116;DNAI1;ALMS1;PPP1CC;WDR63;CSPP1;DSTN;CCDC40;TEKT5;IQCG;RGS22;KIF9;SPATC1L;DNAH12;SPATC1;CCDC114;SPAG6;LOC616410;TSSK2
GO:0032838	Cellular Component	plasma membrane bounded cell projection cytoplasm	8	136	2.19e-07	ARMC4;SPAG17;WDR78;DNAI1;WDR63;CCDC40;CCDC114;SPAG6
GO:0044463	Cellular Component	cell projection part	17	877	4.34e-07	CCDC178;ARMC4;AKAP3;SPAG17;FSIP2;WDR78;CABYR;IL4I1;DNAI1;WDR63;CCDC40;AKAP4;OSBP2;SPATC1L;CCDC114;SPAG6;SPA17
GO:0120038	Cellular Component	plasma membrane bounded cell projection part	17	877	4.34e-07	CCDC178;ARMC4;AKAP3;SPAG17;FSIP2;WDR78;CABYR;IL4I1;DNAI1;WDR63;CCDC40;AKAP4;OSBP2;SPATC1L;CCDC114;SPAG6;SPA17
GO:0044430	Cellular Component	cytoskeletal part	21	1360	6.54e-07	CCDC178;ARMC4;SPAG17;SEPTIN7;CSNK1A1;WDR78;CCDC116;DNAI1;ALMS1;WDR63;CSPP1;CCDC40;IQCG;KIF9;SPATC1L;DNAH12;SPATC1;CCDC114;SPAG6;LOC616410;TSSK2
GO:0015630	Cellular Component	microtubule cytoskeleton	18	1012	6.59e-07	CCDC178;SEPTIN7;CSNK1A1;WDR78;CCDC116;DNAI1;ALMS1;WDR63;CSPP1;TEKT5;IQCG;KIF9;SPATC1L;DNAH12;SPATC1;SPAG6;LOC616410;TSSK2
GO:0001669	Cellular Component	acrosomal vesicle	6	69	7.83e-07	AKAP3;IQUB;IL4I1;FAM170B;CYLC1;TSSK2
GO:0097225	Cellular Component	sperm midpiece	4	24	4.25e-06	AKAP3;FSIP2;IL4I1;AKAP4
GO:0044447	Cellular Component	axoneme part	4	26	5.94e-06	SPAG17;WDR78;DNAI1;WDR63
GO:0097224	Cellular Component	sperm connecting piece	3	10	1.13e-05	FSIP2;AKAP4;SPATC1L
GO:0099568	Cellular Component	cytoplasmic region	9	336	2.5e-05	ARMC4;SPAG17;SEPTIN7;WDR78;DNAI1;WDR63;CCDC40;CCDC114;SPAG6
GO:0005858	Cellular Component	axonemal dynein complex	3	15	4.2e-05	WDR78;DNAI1;WDR63
GO:0043232	Cellular Component	intracellular non-membrane-bounded organelle	33	3740	6.38e-05	CCDC178;ARMC4;SPAG17;SEPTIN7;CIAPIN1;MRI1;CSNK1A1;WDR78;CCDC116;SPART;NUP98;DNAI1;ALMS1;PPP1CC;WDR63;CSPP1;DSTN;CCDC40;AKAP4;TEKT5;COIL;IQCG;RGS22;KIF9;PPP2R5C;SPATC1L;DNAH12;SPATC1;CCDC114;SPAG6;CAMK4;LOC616410;TSSK2
GO:0043228	Cellular Component	non-membrane-bounded organelle	33	3741	6.42e-05	CCDC178;ARMC4;SPAG17;SEPTIN7;CIAPIN1;MRI1;CSNK1A1;WDR78;CCDC116;SPART;NUP98;DNAI1;ALMS1;PPP1CC;WDR63;CSPP1;DSTN;CCDC40;AKAP4;TEKT5;COIL;IQCG;RGS22;KIF9;PPP2R5C;SPATC1L;DNAH12;SPATC1;CCDC114;SPAG6;CAMK4;LOC616410;TSSK2
GO:0030286	Cellular Component	dynein complex	4	50	8.4e-05	WDR78;DNAI1;WDR63;DNAH12
GO:0005875	Cellular Component	microtubule associated complex	5	109	0.000151661	WDR78;DNAI1;WDR63;DNAH12;LOC616410
GO:0030141	Cellular Component	secretory granule	6	203	0.000360023	AKAP3;IQUB;IL4I1;FAM170B;CYLC1;TSSK2
GO:0099503	Cellular Component	secretory vesicle	7	317	0.000669143	AKAP3;IQUB;IL4I1;RAB8B;FAM170B;CYLC1;TSSK2
GO:0001650	Cellular Component	fibrillar center	4	123	0.00256512	MRI1;COIL;RGS22;CAMK4
GO:0005815	Cellular Component	microtubule organizing center	9	637	0.00271154	CCDC178;CSNK1A1;CCDC116;DNAI1;ALMS1;CSPP1;SPATC1L;SPATC1;TSSK2
GO:0005838	Cellular Component	proteasome regulatory particle	2	18	0.00309686	PSMD11;PSMD3
GO:0022624	Cellular Component	proteasome accessory complex	2	22	0.00461984	PSMD11;PSMD3
GO:0005622	Cellular Component	intracellular	67	12245	0.00690842	EIF4A1;CCDC178;ARMC4;IQGAP2;AKAP3;SPAG17;SEPTIN7;CIAPIN1;MRI1;FAM170A;IQUB;NT5C1B;CSNK1A1;WDR78;CABYR;IL4I1;CCDC116;TSNAXIP1;IGBP1;SPART;NUP98;DNAI1;PRDX5;PPEF1;RAB8B;ALMS1;PPP1CC;SPAG8;STK33;ALDOC;WDR63;TEX55;CSPP1;ECI2;DSTN;LRGUK;CCDC40;AKAP4;CSNK1G2;FUNDC2;TEKT5;COIL;IQCG;CBY2;PSMD11;OSBP2;RGS22;KIF9;MYG1;PPP2R5C;SPATC1L;DNAH12;SLC16A7;PSMD3;FLNB;ACE;HSPB9;SPATC1;CCDC114;SPAG6;SPA17;CAMK4;SH3D…
GO:0044424	Cellular Component	intracellular part	67	12245	0.00690842	EIF4A1;CCDC178;ARMC4;IQGAP2;AKAP3;SPAG17;SEPTIN7;CIAPIN1;MRI1;FAM170A;IQUB;NT5C1B;CSNK1A1;WDR78;CABYR;IL4I1;CCDC116;TSNAXIP1;IGBP1;SPART;NUP98;DNAI1;PRDX5;PPEF1;RAB8B;ALMS1;PPP1CC;SPAG8;STK33;ALDOC;WDR63;TEX55;CSPP1;ECI2;DSTN;LRGUK;CCDC40;AKAP4;CSNK1G2;FUNDC2;TEKT5;COIL;IQCG;CBY2;PSMD11;OSBP2;RGS22;KIF9;MYG1;PPP2R5C;SPATC1L;DNAH12;SLC16A7;PSMD3;FLNB;ACE;HSPB9;SPATC1;CCDC114;SPAG6;SPA17;CAMK4;SH3D…
GO:0044452	Cellular Component	nucleolar part	4	169	0.00789597	MRI1;COIL;RGS22;CAMK4
GO:0036156	Cellular Component	inner dynein arm	1	2	0.00925339	WDR63
GO:0005813	Cellular Component	centrosome	7	517	0.0100858	CSNK1A1;CCDC116;DNAI1;ALMS1;CSPP1;SPATC1L;SPATC1
GO:0032154	Cellular Component	cleavage furrow	2	34	0.0108237	SEPTIN7;PPP1CC
GO:0005777	Cellular Component	peroxisome	3	102	0.0118697	PRDX5;RAB8B;ECI2
GO:0042579	Cellular Component	microbody	3	102	0.0118697	PRDX5;RAB8B;ECI2
GO:0043159	Cellular Component	acrosomal matrix	1	3	0.0138483	CYLC1
GO:0032155	Cellular Component	cell division site part	2	42	0.0162199	SEPTIN7;PPP1CC
GO:0097440	Cellular Component	apical dendrite	1	4	0.0184222	OSBP2
GO:1990716	Cellular Component	axonemal central apparatus	1	4	0.0184222	SPAG17
GO:0032153	Cellular Component	cell division site	2	45	0.0184842	SEPTIN7;PPP1CC
GO:0008287	Cellular Component	protein serine/threonine phosphatase complex	2	46	0.019267	PPP1CC;PPP2R5C
GO:1903293	Cellular Component	phosphatase complex	2	46	0.019267	PPP1CC;PPP2R5C
GO:0098687	Cellular Component	chromosomal region	4	234	0.0234186	SEPTIN7;NUP98;PPP1CC;PPP2R5C
GO:0030496	Cellular Component	midbody	3	137	0.0258368	SEPTIN7;SPART;PPP1CC
GO:0043226	Cellular Component	organelle	59	10837	0.0272485	CCDC178;ARMC4;AKAP3;SPAG17;SEPTIN7;CIAPIN1;MRI1;FAM170A;FSIP2;IQUB;CSNK1A1;WDR78;CABYR;IL4I1;CCDC116;SPART;NUP98;DNAI1;PRDX5;PPEF1;RAB8B;ALMS1;PPP1CC;SPAG8;STK33;WDR63;TEX55;CSPP1;ECI2;DSTN;CCDC40;AKAP4;CSNK1G2;FUNDC2;TEKT5;COIL;IQCG;CBY2;OSBP2;ANO5;RGS22;KIF9;MYG1;PPP2R5C;SPATC1L;DNAH12;SLC16A7;ACE;HSPB9;SPATC1;CCDC114;SPAG6;SPA17;CAMK4;SH3D21;LOC616410;FAM170B;CYLC1;TSSK2
GO:0005869	Cellular Component	dynactin complex	1	6	0.0275072	LOC616410
GO:0000502	Cellular Component	proteasome complex	2	58	0.0296944	PSMD11;PSMD3
GO:1905369	Cellular Component	endopeptidase complex	2	59	0.0306454	PSMD11;PSMD3
GO:0036157	Cellular Component	outer dynein arm	1	7	0.0320185	DNAI1
GO:0072357	Cellular Component	PTW/PP1 phosphatase complex	1	7	0.0320185	PPP1CC
GO:0000775	Cellular Component	chromosome, centromeric region	3	153	0.034236	SEPTIN7;NUP98;PPP2R5C
GO:0031105	Cellular Component	septin complex	1	8	0.0365091	SEPTIN7
GO:0044422	Cellular Component	organelle part	42	7245	0.0378136	CCDC178;ARMC4;AKAP3;SPAG17;SEPTIN7;CIAPIN1;MRI1;FSIP2;CSNK1A1;WDR78;CABYR;IL4I1;CCDC116;SPART;NUP98;DNAI1;RAB8B;ALMS1;PPP1CC;WDR63;CSPP1;CCDC40;AKAP4;COIL;IQCG;OSBP2;RGS22;KIF9;MYG1;PPP2R5C;SPATC1L;DNAH12;SLC16A7;SPATC1;CCDC114;SPAG6;SPA17;CAMK4;SH3D21;LOC616410;CYLC1;TSSK2
GO:0005737	Cellular Component	cytoplasm	50	8971	0.0387033	EIF4A1;ARMC4;IQGAP2;AKAP3;SPAG17;SEPTIN7;CIAPIN1;MRI1;IQUB;NT5C1B;CSNK1A1;WDR78;CABYR;IL4I1;TSNAXIP1;IGBP1;SPART;DNAI1;PRDX5;PPEF1;RAB8B;ALMS1;PPP1CC;SPAG8;STK33;ALDOC;WDR63;ECI2;LRGUK;CCDC40;AKAP4;CSNK1G2;FUNDC2;IQCG;CBY2;OSBP2;RGS22;MYG1;PPP2R5C;DNAH12;FLNB;ACE;HSPB9;CCDC114;SPAG6;SPA17;CAMK4;FAM170B;CYLC1;TSSK2
GO:0030877	Cellular Component	beta-catenin destruction complex	1	9	0.0409792	CSNK1A1
GO:0032156	Cellular Component	septin cytoskeleton	1	9	0.0409792	SEPTIN7
GO:0042405	Cellular Component	nuclear inclusion body	1	9	0.0409792	NUP98
GO:0031982	Cellular Component	vesicle	11	1343	0.0452916	AKAP3;IQUB;IL4I1;PRDX5;RAB8B;CBY2;ANO5;ACE;FAM170B;CYLC1;TSSK2
GO:0002177	Cellular Component	manchette	1	10	0.0454288	IQCG
GO:0031080	Cellular Component	nuclear pore outer ring	1	10	0.0454288	NUP98
GO:0044615	Cellular Component	nuclear pore nuclear basket	1	10	0.0454288	NUP98
GO:0097038	Cellular Component	perinuclear endoplasmic reticulum	1	11	0.049858	OSBP2

## Sheet: Supplementary Table 6B
Supplementary Table 3B.GO terms for significantly enriched of AR vs CAP
GO ID	GO Term	Description	out	All	pvalue	Genes
GO:0035082	Biological Process	axoneme assembly	9	70	4.58e-10	SPAG17;FSIP2;WDR78;DNAI1;TTC25;WDR63;IQCG;CCDC114;C11orf88
GO:0007283	Biological Process	spermatogenesis	15	300	5.05e-10	SEPTIN7;FSIP2;SPATA20;CABYR;HSPA2;KLHL10;CDK16;IQCG;SPATC1L;ACE;C11orf88;ATP1A4;TSSK1B;TSSK2;THEG
GO:0019953	Biological Process	sexual reproduction	19	535	6.8e-10	SEPTIN7;FSIP2;SPATA20;CCDC87;CABYR;HSPA2;KLHL10;ALDOA;CDK16;IQCG;ATP8B3;SPATC1L;ACE;C11orf88;ATP1A4;TSSK1B;FAM170B;TSSK2;THEG
GO:0048232	Biological Process	male gamete generation	15	315	9.91e-10	SEPTIN7;FSIP2;SPATA20;CABYR;HSPA2;KLHL10;CDK16;IQCG;SPATC1L;ACE;C11orf88;ATP1A4;TSSK1B;TSSK2;THEG
GO:0044703	Biological Process	multi-organism reproductive process	19	607	5.44e-09	SEPTIN7;FSIP2;SPATA20;CCDC87;CABYR;HSPA2;KLHL10;ALDOA;CDK16;IQCG;ATP8B3;SPATC1L;ACE;C11orf88;ATP1A4;TSSK1B;FAM170B;TSSK2;THEG
GO:0044782	Biological Process	cilium organization	14	305	5.99e-09	SPAG17;FSIP2;ARL13B;WDR78;DNAI1;FAM161A;TTC25;WDR63;CCDC113;IQCG;ODF2;CCDC114;C11orf88;CFAP70
GO:0001578	Biological Process	microtubule bundle formation	9	98	9.59e-09	SPAG17;FSIP2;WDR78;DNAI1;TTC25;WDR63;IQCG;CCDC114;C11orf88
GO:0060271	Biological Process	cilium assembly	13	278	1.75e-08	SPAG17;FSIP2;ARL13B;WDR78;DNAI1;FAM161A;TTC25;WDR63;CCDC113;IQCG;CCDC114;C11orf88;CFAP70
GO:0007276	Biological Process	gamete generation	15	420	4.74e-08	SEPTIN7;FSIP2;SPATA20;CABYR;HSPA2;KLHL10;CDK16;IQCG;SPATC1L;ACE;C11orf88;ATP1A4;TSSK1B;TSSK2;THEG
GO:0003341	Biological Process	cilium movement	7	60	8.53e-08	SPAG17;WDR78;DNAI1;TTC25;WDR63;CCDC114;CFAP70
GO:0048609	Biological Process	multicellular organismal reproductive process	15	480	2.68e-07	SEPTIN7;FSIP2;SPATA20;CABYR;HSPA2;KLHL10;CDK16;IQCG;SPATC1L;ACE;C11orf88;ATP1A4;TSSK1B;TSSK2;THEG
GO:0032504	Biological Process	multicellular organism reproduction	15	496	4.06e-07	SEPTIN7;FSIP2;SPATA20;CABYR;HSPA2;KLHL10;CDK16;IQCG;SPATC1L;ACE;C11orf88;ATP1A4;TSSK1B;TSSK2;THEG
GO:0030317	Biological Process	flagellated sperm motility	7	80	6.34e-07	TPPP2;FSIP2;WDR66;DNAI1;IQCG;C11orf88;ATP1A4
GO:0097722	Biological Process	sperm motility	7	80	6.34e-07	TPPP2;FSIP2;WDR66;DNAI1;IQCG;C11orf88;ATP1A4
GO:0022414	Biological Process	reproductive process	20	915	7.43e-07	SEPTIN7;FSIP2;SPATA20;CCDC87;CABYR;HSPA2;RTCB;KLHL10;ALDOA;CDK16;IQCG;ATP8B3;SPATC1L;ACE;C11orf88;ATP1A4;TSSK1B;FAM170B;TSSK2;THEG
GO:0000003	Biological Process	reproduction	20	918	7.82e-07	SEPTIN7;FSIP2;SPATA20;CCDC87;CABYR;HSPA2;RTCB;KLHL10;ALDOA;CDK16;IQCG;ATP8B3;SPATC1L;ACE;C11orf88;ATP1A4;TSSK1B;FAM170B;TSSK2;THEG
GO:0070286	Biological Process	axonemal dynein complex assembly	5	29	8.81e-07	WDR78;DNAI1;TTC25;WDR63;CCDC114
GO:0120031	Biological Process	plasma membrane bounded cell projection assembly	13	417	1.84e-06	SPAG17;FSIP2;ARL13B;WDR78;DNAI1;FAM161A;TTC25;WDR63;CCDC113;IQCG;CCDC114;C11orf88;CFAP70
GO:0030031	Biological Process	cell projection assembly	13	427	2.39e-06	SPAG17;FSIP2;ARL13B;WDR78;DNAI1;FAM161A;TTC25;WDR63;CCDC113;IQCG;CCDC114;C11orf88;CFAP70
GO:0007010	Biological Process	cytoskeleton organization	21	1162	7.73e-06	HIP1;IQGAP2;SPAG17;FSIP2;CSNK1A1;WDR78;DNAI1;PRKAR1A;ALMS1;TTC25;WDR63;SPATA4;SLC16A1;IQCG;SPATC1L;FLNB;ODF2;CCDC114;C11orf88;CYLC1;GSK3B
GO:0070925	Biological Process	organelle assembly	16	715	8.2e-06	SPAG17;FSIP2;ARL13B;WDR78;DNAI1;PRKAR1A;FAM161A;ALMS1;TTC25;WDR63;CCDC113;ABCA3;IQCG;CCDC114;C11orf88;CFAP70
GO:0016043	Biological Process	cellular component organization	53	5066	8.23e-06	HIP1;IQGAP2;SPAG17;PEX3;SRPK2;TOMM34;FSIP2;ARL13B;CLEC16A;CSNK1A1;EIF3M;WDR78;SNAP23;PSMD4;DNAJB8;HSPA2;NUP98;DNAI1;PRKAR1A;FAM161A;FBP1;ALMS1;LOC516849;KLHL10;ALDOA;LCMT1;TTC25;WDR63;SPATA4;CCDC113;ABCA3;SLC16A1;CFAP126;ATP11C;BSG;CDK16;VAPA;IQCG;SPATA18;PSMD11;CLMN;ATP8B3;SPATC1L;FLNB;LOC782688;ACE;LOC536660;ODF2;CCDC114;C11orf88;CYLC1;GSK3B;CFAP70
GO:0030030	Biological Process	cell projection organization	20	1107	1.33e-05	SPAG17;FSIP2;ARL13B;WDR78;DNAI1;FAM161A;TTC25;WDR63;CCDC113;CFAP126;BSG;CDK16;VAPA;IQCG;CLMN;ODF2;CCDC114;C11orf88;GSK3B;CFAP70
GO:0045332	Biological Process	phospholipid translocation	4	24	1.35e-05	LOC516849;ATP11C;ATP8B3;LOC536660
GO:0007286	Biological Process	spermatid development	7	127	1.41e-05	FSIP2;CABYR;HSPA2;KLHL10;IQCG;TSSK1B;TSSK2
GO:0048515	Biological Process	spermatid differentiation	7	129	1.56e-05	FSIP2;CABYR;HSPA2;KLHL10;IQCG;TSSK1B;TSSK2
GO:0034204	Biological Process	lipid translocation	4	26	1.88e-05	LOC516849;ATP11C;ATP8B3;LOC536660
GO:0000226	Biological Process	microtubule cytoskeleton organization	13	524	2.15e-05	SPAG17;FSIP2;WDR78;DNAI1;ALMS1;TTC25;WDR63;SLC16A1;IQCG;ODF2;CCDC114;C11orf88;GSK3B
GO:0071840	Biological Process	cellular component organization or biogenesis	53	5246	2.45e-05	HIP1;IQGAP2;SPAG17;PEX3;SRPK2;TOMM34;FSIP2;ARL13B;CLEC16A;CSNK1A1;EIF3M;WDR78;SNAP23;PSMD4;DNAJB8;HSPA2;NUP98;DNAI1;PRKAR1A;FAM161A;FBP1;ALMS1;LOC516849;KLHL10;ALDOA;LCMT1;TTC25;WDR63;SPATA4;CCDC113;ABCA3;SLC16A1;CFAP126;ATP11C;BSG;CDK16;VAPA;IQCG;SPATA18;PSMD11;CLMN;ATP8B3;SPATC1L;FLNB;LOC782688;ACE;LOC536660;ODF2;CCDC114;C11orf88;CYLC1;GSK3B;CFAP70
GO:0007017	Biological Process	microtubule-based process	15	696	2.51e-05	SPAG17;FSIP2;WDR78;DNAI1;ALMS1;TTC25;WDR63;SLC16A1;IQCG;KIF9;ODF2;CCDC114;C11orf88;GSK3B;CFAP70
GO:0120036	Biological Process	plasma membrane bounded cell projection organization	19	1079	3.22e-05	SPAG17;FSIP2;ARL13B;WDR78;DNAI1;FAM161A;TTC25;WDR63;CCDC113;BSG;CDK16;VAPA;IQCG;CLMN;ODF2;CCDC114;C11orf88;GSK3B;CFAP70
GO:0006996	Biological Process	organelle organization	38	3246	3.23e-05	HIP1;IQGAP2;SPAG17;PEX3;TOMM34;FSIP2;ARL13B;CLEC16A;CSNK1A1;WDR78;SNAP23;HSPA2;NUP98;DNAI1;PRKAR1A;FAM161A;ALMS1;LOC516849;LCMT1;TTC25;WDR63;SPATA4;CCDC113;ABCA3;SLC16A1;VAPA;IQCG;SPATA18;ATP8B3;SPATC1L;FLNB;LOC782688;ODF2;CCDC114;C11orf88;CYLC1;GSK3B;CFAP70
GO:0022607	Biological Process	cellular component assembly	30	2286	3.85e-05	HIP1;IQGAP2;SPAG17;SRPK2;FSIP2;ARL13B;EIF3M;WDR78;SNAP23;PSMD4;DNAJB8;HSPA2;NUP98;DNAI1;PRKAR1A;FAM161A;ALMS1;LCMT1;TTC25;WDR63;CCDC113;ABCA3;IQCG;PSMD11;LOC782688;ACE;CCDC114;C11orf88;GSK3B;CFAP70
GO:0015914	Biological Process	phospholipid transport	5	68	6.39e-05	LOC516849;ABCA3;ATP11C;ATP8B3;LOC536660
GO:0007018	Biological Process	microtubule-based movement	8	229	8.99e-05	SPAG17;WDR78;DNAI1;TTC25;WDR63;KIF9;CCDC114;CFAP70
GO:0003351	Biological Process	epithelial cilium movement	3	15	0.000100008	SPAG17;DNAI1;TTC25
GO:0036158	Biological Process	outer dynein arm assembly	3	16	0.000122532	DNAI1;TTC25;CCDC114
GO:0051704	Biological Process	multi-organism process	22	1535	0.00015635	SEPTIN7;SRPK2;FSIP2;SPATA20;SRR;CCDC87;CABYR;HSPA2;KLHL10;ALDOA;CDK16;VAPA;IQCG;ATP8B3;SPATC1L;ACE;C11orf88;ATP1A4;TSSK1B;FAM170B;TSSK2;THEG
GO:0044085	Biological Process	cellular component biogenesis	30	2502	0.000204281	HIP1;IQGAP2;SPAG17;SRPK2;FSIP2;ARL13B;EIF3M;WDR78;SNAP23;PSMD4;DNAJB8;HSPA2;NUP98;DNAI1;PRKAR1A;FAM161A;ALMS1;LCMT1;TTC25;WDR63;CCDC113;ABCA3;IQCG;PSMD11;LOC782688;ACE;CCDC114;C11orf88;GSK3B;CFAP70
GO:0009566	Biological Process	fertilization	6	142	0.000255654	CCDC87;KLHL10;ALDOA;ATP8B3;ATP1A4;FAM170B
GO:0097035	Biological Process	regulation of membrane lipid distribution	4	51	0.000279406	LOC516849;ATP11C;ATP8B3;LOC536660
GO:0007281	Biological Process	germ cell development	7	205	0.000288618	FSIP2;CABYR;HSPA2;KLHL10;IQCG;TSSK1B;TSSK2
GO:0015727	Biological Process	lactate transport	2	5	0.000376611	SLC16A1;SLC16A7
GO:0035873	Biological Process	lactate transmembrane transport	2	5	0.000376611	SLC16A1;SLC16A7
GO:0015748	Biological Process	organophosphate ester transport	5	104	0.00047222	LOC516849;ABCA3;ATP11C;ATP8B3;LOC536660
GO:0015711	Biological Process	organic anion transport	9	386	0.000666146	LOC516849;ABCA3;SLC16A1;ATP11C;ATP8B3;SLC16A7;ACE;LOC536660;SLCO6A1
GO:0051179	Biological Process	localization	47	5007	0.000696682	PFKM;TPPP2;HIP1;AKAP3;PEX3;TOMM34;FSIP2;WDR66;SLC2A3;ARL13B;CLEC16A;RHCG;SNAP23;PKD2L2;HSPA2;NUP98;DNAI1;ALMS1;PPP1CC;LOC516849;PLIN3;GEMIN6;WDR63;ABCA3;SLC16A1;ATP11C;CDK16;CSNK1G2;VAPA;VPS13A;IQCG;MTCH2;ANO5;CLMN;AQP7;ATP8B3;SLC16A7;ACE;LOC536660;SLCO6A1;SLC6A16;ODF2;C11orf88;PDPK1;ATP1A4;EFR3A;GSK3B
GO:0006002	Biological Process	fructose 6-phosphate metabolic process	2	7	0.000784488	PFKM;FBP1
GO:0043102	Biological Process	amino acid salvage	2	7	0.000784488	BHMT;MRI1
GO:0071265	Biological Process	L-methionine biosynthetic process	2	7	0.000784488	BHMT;MRI1
GO:0071267	Biological Process	L-methionine salvage	2	7	0.000784488	BHMT;MRI1
GO:0042866	Biological Process	pyruvate biosynthetic process	4	68	0.000839957	PFKM;SRR;FBP1;ALDOA
GO:0010876	Biological Process	lipid localization	8	325	0.000942483	LOC516849;PLIN3;GEMIN6;ABCA3;ATP11C;ATP8B3;ACE;LOC536660
GO:0090084	Biological Process	negative regulation of inclusion body assembly	2	8	0.00104175	DNAJB8;HSPA2
GO:0018105	Biological Process	peptidyl-serine phosphorylation	7	263	0.0012613	SRPK2;CSNK1A1;CSNK1G2;PDPK1;TSSK1B;GSK3B;TSSK2
GO:0009086	Biological Process	methionine biosynthetic process	2	9	0.00133397	BHMT;MRI1
GO:0090083	Biological Process	regulation of inclusion body assembly	2	9	0.00133397	DNAJB8;HSPA2
GO:0009135	Biological Process	purine nucleoside diphosphate metabolic process	4	78	0.00140317	PFKM;FBP1;ALDOA;LRGUK
GO:0009179	Biological Process	purine ribonucleoside diphosphate metabolic process	4	78	0.00140317	PFKM;FBP1;ALDOA;LRGUK
GO:0006820	Biological Process	anion transport	10	522	0.00150109	LOC516849;ABCA3;SLC16A1;ATP11C;ANO5;ATP8B3;SLC16A7;ACE;LOC536660;SLCO6A1
GO:0009185	Biological Process	ribonucleoside diphosphate metabolic process	4	81	0.00161356	PFKM;FBP1;ALDOA;LRGUK
GO:2000344	Biological Process	positive regulation of acrosome reaction	2	10	0.00166072	CCDC87;FAM170B
GO:0022412	Biological Process	cellular process involved in reproduction in multicellular organism	7	277	0.00169704	FSIP2;CABYR;HSPA2;KLHL10;IQCG;TSSK1B;TSSK2
GO:0033036	Biological Process	macromolecule localization	24	2080	0.00178978	PFKM;AKAP3;PEX3;TOMM34;FSIP2;ARL13B;NUP98;LOC516849;PLIN3;GEMIN6;ABCA3;SLC16A1;ATP11C;CDK16;VAPA;VPS13A;MTCH2;ATP8B3;ACE;LOC536660;ODF2;PDPK1;EFR3A;GSK3B
GO:0006869	Biological Process	lipid transport	7	284	0.00195482	LOC516849;GEMIN6;ABCA3;ATP11C;ATP8B3;ACE;LOC536660
GO:0018209	Biological Process	peptidyl-serine modification	7	284	0.00195482	SRPK2;CSNK1A1;CSNK1G2;PDPK1;TSSK1B;GSK3B;TSSK2
GO:0006090	Biological Process	pyruvate metabolic process	4	86	0.0020114	PFKM;SRR;FBP1;ALDOA
GO:1905516	Biological Process	positive regulation of fertilization	2	12	0.00241607	CCDC87;FAM170B
GO:0034622	Biological Process	cellular protein-containing complex assembly	14	968	0.00259988	HIP1;IQGAP2;SRPK2;EIF3M;WDR78;SNAP23;PSMD4;NUP98;DNAI1;TTC25;WDR63;PSMD11;LOC782688;CCDC114
GO:0000097	Biological Process	sulfur amino acid biosynthetic process	2	13	0.00284382	BHMT;MRI1
GO:0006555	Biological Process	methionine metabolic process	2	13	0.00284382	BHMT;MRI1
GO:0060046	Biological Process	regulation of acrosome reaction	2	13	0.00284382	CCDC87;FAM170B
GO:0070841	Biological Process	inclusion body assembly	2	13	0.00284382	DNAJB8;HSPA2
GO:0065003	Biological Process	protein-containing complex assembly	17	1329	0.0032737	HIP1;IQGAP2;SRPK2;EIF3M;WDR78;SNAP23;PSMD4;NUP98;DNAI1;LCMT1;TTC25;WDR63;ABCA3;PSMD11;LOC782688;CCDC114;GSK3B
GO:0043248	Biological Process	proteasome assembly	2	14	0.0033044	PSMD4;PSMD11
GO:0009132	Biological Process	nucleoside diphosphate metabolic process	4	101	0.00360301	PFKM;FBP1;ALDOA;LRGUK
GO:0046716	Biological Process	muscle cell cellular homeostasis	2	15	0.00379738	PFKM;ALDOA
GO:0006810	Biological Process	transport	34	3554	0.00427393	PFKM;HIP1;PEX3;TOMM34;SLC2A3;CLEC16A;RHCG;SNAP23;PKD2L2;HSPA2;NUP98;ALMS1;PPP1CC;LOC516849;GEMIN6;ABCA3;SLC16A1;ATP11C;CDK16;CSNK1G2;VAPA;VPS13A;ANO5;CLMN;AQP7;ATP8B3;SLC16A7;ACE;LOC536660;SLCO6A1;SLC6A16;PDPK1;ATP1A4;GSK3B
GO:2000479	Biological Process	regulation of cAMP-dependent protein kinase activity	2	16	0.00432236	PRKAR1A;SPATC1L
GO:0046128	Biological Process	purine ribonucleoside metabolic process	3	53	0.00434037	MRI1;NT5C1B;LRGUK
GO:0046777	Biological Process	protein autophosphorylation	5	175	0.00469165	STK33;PPP2R5C;ACE;GSK3B;TSSK2
GO:0016311	Biological Process	dephosphorylation	8	422	0.00475339	NT5C1B;IGBP1;PPEF1;FBP1;PPP1CC;PPP3CC;PPP2R5C;TMEM225
GO:0007338	Biological Process	single fertilization	4	110	0.00488321	CCDC87;ALDOA;ATP8B3;FAM170B
GO:1901607	Biological Process	alpha-amino acid biosynthetic process	3	56	0.00506754	BHMT;MRI1;SRR
GO:0015850	Biological Process	organic hydroxy compound transport	5	180	0.00528045	GEMIN6;ABCA3;SLC16A1;AQP7;SLC16A7
GO:0042278	Biological Process	purine nucleoside metabolic process	3	57	0.00532523	MRI1;NT5C1B;LRGUK
GO:0009067	Biological Process	aspartate family amino acid biosynthetic process	2	18	0.00546668	BHMT;MRI1
GO:0043933	Biological Process	protein-containing complex subunit organization	18	1532	0.00602416	HIP1;IQGAP2;SRPK2;CLEC16A;EIF3M;WDR78;SNAP23;PSMD4;NUP98;DNAI1;LCMT1;TTC25;WDR63;ABCA3;PSMD11;LOC782688;CCDC114;GSK3B
GO:0019284	Biological Process	L-methionine salvage from S-adenosylmethionine	1	1	0.00620355	MRI1
GO:0035695	Biological Process	mitophagy by induced vacuole formation	1	1	0.00620355	SPATA18
GO:0035879	Biological Process	plasma membrane lactate transport	1	1	0.00620355	SLC16A1
GO:0046437	Biological Process	D-amino acid biosynthetic process	1	1	0.00620355	SRR
GO:0051780	Biological Process	behavioral response to nutrient	1	1	0.00620355	SLC16A1
GO:0070179	Biological Process	D-serine biosynthetic process	1	1	0.00620355	SRR
GO:0071109	Biological Process	superior temporal gyrus development	1	1	0.00620355	GSK3B
GO:0093001	Biological Process	glycolysis from storage polysaccharide through glucose-1-phosphate	1	1	0.00620355	PFKM
GO:1904766	Biological Process	negative regulation of macroautophagy by TORC1 signaling	1	1	0.00620355	CLEC16A
GO:0005977	Biological Process	glycogen metabolic process	3	61	0.00643412	PFKM;PPP1CC;GSK3B
GO:0006073	Biological Process	cellular glucan metabolic process	3	61	0.00643412	PFKM;PPP1CC;GSK3B
GO:0008652	Biological Process	cellular amino acid biosynthetic process	3	61	0.00643412	BHMT;MRI1;SRR
GO:0044042	Biological Process	glucan metabolic process	3	61	0.00643412	PFKM;PPP1CC;GSK3B
GO:0080154	Biological Process	regulation of fertilization	2	20	0.00673412	CCDC87;FAM170B
GO:0007288	Biological Process	sperm axoneme assembly	2	21	0.00741303	FSIP2;IQCG
GO:0006096	Biological Process	glycolytic process	3	65	0.00767083	PFKM;FBP1;ALDOA
GO:0006757	Biological Process	ATP generation from ADP	3	65	0.00767083	PFKM;FBP1;ALDOA
GO:0051234	Biological Process	establishment of localization	34	3696	0.00801536	PFKM;HIP1;PEX3;TOMM34;SLC2A3;CLEC16A;RHCG;SNAP23;PKD2L2;HSPA2;NUP98;ALMS1;PPP1CC;LOC516849;GEMIN6;ABCA3;SLC16A1;ATP11C;CDK16;CSNK1G2;VAPA;VPS13A;ANO5;CLMN;AQP7;ATP8B3;SLC16A7;ACE;LOC536660;SLCO6A1;SLC6A16;PDPK1;ATP1A4;GSK3B
GO:0071702	Biological Process	organic substance transport	19	1701	0.00810329	PFKM;PEX3;TOMM34;SLC2A3;NUP98;LOC516849;GEMIN6;ABCA3;SLC16A1;ATP11C;CDK16;VPS13A;AQP7;ATP8B3;SLC16A7;ACE;LOC536660;SLCO6A1;GSK3B
GO:0006112	Biological Process	energy reserve metabolic process	3	67	0.00833816	PFKM;PPP1CC;GSK3B
GO:0046394	Biological Process	carboxylic acid biosynthetic process	6	289	0.00925821	PFKM;BHMT;MRI1;SRR;FBP1;ALDOA
GO:0010874	Biological Process	regulation of cholesterol efflux	2	24	0.00962581	GEMIN6;ABCA3
GO:0016053	Biological Process	organic acid biosynthetic process	6	292	0.00971077	PFKM;BHMT;MRI1;SRR;FBP1;ALDOA
GO:0046031	Biological Process	ADP metabolic process	3	72	0.0101522	PFKM;FBP1;ALDOA
GO:0006811	Biological Process	ion transport	16	1375	0.0105194	RHCG;PKD2L2;HSPA2;LOC516849;ABCA3;SLC16A1;ATP11C;ANO5;ATP8B3;SLC16A7;ACE;LOC536660;SLCO6A1;SLC6A16;PDPK1;ATP1A4
GO:0009119	Biological Process	ribonucleoside metabolic process	3	73	0.0105403	MRI1;NT5C1B;LRGUK
GO:0043094	Biological Process	cellular metabolic compound salvage	2	26	0.0112439	BHMT;MRI1
GO:0044262	Biological Process	cellular carbohydrate metabolic process	5	217	0.0113524	PFKM;FBP1;PPP1CC;LCMT1;GSK3B
GO:0043902	Biological Process	positive regulation of multi-organism process	4	142	0.0118179	SRPK2;CCDC87;VAPA;FAM170B
GO:0006481	Biological Process	C-terminal protein methylation	1	2	0.012369	LCMT1
GO:0032462	Biological Process	regulation of protein homooligomerization	1	2	0.012369	ABCA3
GO:0032464	Biological Process	positive regulation of protein homooligomerization	1	2	0.012369	ABCA3
GO:0033353	Biological Process	S-adenosylmethionine cycle	1	2	0.012369	MRI1
GO:0060177	Biological Process	regulation of angiotensin metabolic process	1	2	0.012369	ACE
GO:0061622	Biological Process	glycolytic process through glucose-1-phosphate	1	2	0.012369	PFKM
GO:0070178	Biological Process	D-serine metabolic process	1	2	0.012369	SRR
GO:0070194	Biological Process	synaptonemal complex disassembly	1	2	0.012369	HSPA2
GO:1903597	Biological Process	negative regulation of gap junction assembly	1	2	0.012369	ACE
GO:2000170	Biological Process	positive regulation of peptidyl-cysteine S-nitrosylation	1	2	0.012369	ACE
GO:0003006	Biological Process	developmental process involved in reproduction	8	501	0.0127258	FSIP2;CABYR;HSPA2;RTCB;KLHL10;IQCG;TSSK1B;TSSK2
GO:0007340	Biological Process	acrosome reaction	2	28	0.0129728	CCDC87;FAM170B
GO:0019359	Biological Process	nicotinamide nucleotide biosynthetic process	3	80	0.0134973	PFKM;FBP1;ALDOA
GO:0019363	Biological Process	pyridine nucleotide biosynthetic process	3	80	0.0134973	PFKM;FBP1;ALDOA
GO:0045070	Biological Process	positive regulation of viral genome replication	2	29	0.0138779	SRPK2;VAPA
GO:0044264	Biological Process	cellular polysaccharide metabolic process	3	81	0.0139543	PFKM;PPP1CC;GSK3B
GO:0006165	Biological Process	nucleoside diphosphate phosphorylation	3	83	0.0148947	PFKM;FBP1;ALDOA
GO:0072525	Biological Process	pyridine-containing compound biosynthetic process	3	83	0.0148947	PFKM;FBP1;ALDOA
GO:0046939	Biological Process	nucleotide phosphorylation	3	84	0.015378	PFKM;FBP1;ALDOA
GO:0000096	Biological Process	sulfur amino acid metabolic process	2	31	0.0157676	BHMT;MRI1
GO:0050796	Biological Process	regulation of insulin secretion	3	86	0.016371	PFKM;SLC16A1;CDK16
GO:0005976	Biological Process	polysaccharide metabolic process	3	87	0.0168808	PFKM;PPP1CC;GSK3B
GO:0007368	Biological Process	determination of left/right symmetry	3	87	0.0168808	ARL13B;DNAI1;TTC25
GO:0006928	Biological Process	movement of cell or subcellular component	17	1581	0.017365	TPPP2;SPAG17;FSIP2;WDR66;ARL13B;WDR78;DNAI1;TTC25;WDR63;BSG;IQCG;KIF9;CCDC114;C11orf88;PDPK1;ATP1A4;CFAP70
GO:0006796	Biological Process	phosphate-containing compound metabolic process	25	2633	0.01748	PFKM;SRPK2;NT5C1B;CSNK1A1;IGBP1;HSPA2;PRKAR1A;PPEF1;FBP1;PPP1CC;STK33;ALDOA;ABCA3;LRGUK;CDK16;CSNK1G2;PPP3CC;PPP2R5C;SPATC1L;ACE;TMEM225;PDPK1;TSSK1B;GSK3B;TSSK2
GO:0031952	Biological Process	regulation of protein autophosphorylation	2	33	0.0177608	PPP2R5C;ACE
GO:0009116	Biological Process	nucleoside metabolic process	3	90	0.018463	MRI1;NT5C1B;LRGUK
GO:0021943	Biological Process	formation of radial glial scaffolds	1	3	0.0184965	ARL13B
GO:0032459	Biological Process	regulation of protein oligomerization	1	3	0.0184965	ABCA3
GO:0032461	Biological Process	positive regulation of protein oligomerization	1	3	0.0184965	ABCA3
GO:0044789	Biological Process	modulation by host of viral release from host cell	1	3	0.0184965	VAPA
GO:0044791	Biological Process	positive regulation by host of viral release from host cell	1	3	0.0184965	VAPA
GO:0046416	Biological Process	D-amino acid metabolic process	1	3	0.0184965	SRR
GO:0070295	Biological Process	renal water absorption	1	3	0.0184965	AQP7
GO:0070634	Biological Process	transepithelial ammonium transport	1	3	0.0184965	RHCG
GO:0097752	Biological Process	regulation of DNA stability	1	3	0.0184965	DDI1
GO:1900086	Biological Process	positive regulation of peptidyl-tyrosine autophosphorylation	1	3	0.0184965	ACE
GO:1901896	Biological Process	positive regulation of calcium-transporting ATPase activity	1	3	0.0184965	HSPA2
GO:1902994	Biological Process	regulation of phospholipid efflux	1	3	0.0184965	ABCA3
GO:1902995	Biological Process	positive regulation of phospholipid efflux	1	3	0.0184965	ABCA3
GO:2000588	Biological Process	positive regulation of platelet-derived growth factor receptor-beta signaling pathway	1	3	0.0184965	HIP1
GO:0009066	Biological Process	aspartate family amino acid metabolic process	2	34	0.0187954	BHMT;MRI1
GO:0019318	Biological Process	hexose metabolic process	4	164	0.0190843	PFKM;FBP1;ALDOA;LCMT1
GO:0006793	Biological Process	phosphorus metabolic process	25	2658	0.0194895	PFKM;SRPK2;NT5C1B;CSNK1A1;IGBP1;HSPA2;PRKAR1A;PPEF1;FBP1;PPP1CC;STK33;ALDOA;ABCA3;LRGUK;CDK16;CSNK1G2;PPP3CC;PPP2R5C;SPATC1L;ACE;TMEM225;PDPK1;TSSK1B;GSK3B;TSSK2
GO:0033173	Biological Process	calcineurin-NFAT signaling cascade	2	35	0.0198549	PPP3CC;GSK3B
GO:0034314	Biological Process	Arp2/3 complex-mediated actin nucleation	2	35	0.0198549	IQGAP2;WDR63
GO:0009855	Biological Process	determination of bilateral symmetry	3	94	0.0206968	ARL13B;DNAI1;TTC25
GO:0006091	Biological Process	generation of precursor metabolites and energy	6	346	0.0207844	PFKM;CYB5B;FBP1;PPP1CC;ALDOA;GSK3B
GO:0009069	Biological Process	serine family amino acid metabolic process	2	36	0.0209388	MRI1;SRR
GO:0097720	Biological Process	calcineurin-mediated signaling	2	36	0.0209388	PPP3CC;GSK3B
GO:0007030	Biological Process	Golgi organization	3	95	0.0212775	CSNK1A1;LOC516849;ATP8B3
GO:0009799	Biological Process	specification of symmetry	3	95	0.0212775	ARL13B;DNAI1;TTC25
GO:0010883	Biological Process	regulation of lipid storage	2	37	0.022047	PLIN3;GEMIN6
GO:0017144	Biological Process	drug metabolic process	8	555	0.0221214	PFKM;BHMT;CYB5B;MRI1;SRR;NT5C1B;FBP1;ALDOA
GO:0007339	Biological Process	binding of sperm to zona pellucida	2	38	0.0231789	ALDOA;ATP8B3
GO:1904427	Biological Process	positive regulation of calcium ion transmembrane transport	2	38	0.0231789	HSPA2;PDPK1
GO:0005975	Biological Process	carbohydrate metabolic process	7	459	0.0241699	PFKM;SPATA20;FBP1;PPP1CC;ALDOA;LCMT1;GSK3B
GO:0003084	Biological Process	positive regulation of systemic arterial blood pressure	1	4	0.0245864	ACE
GO:0010269	Biological Process	response to selenium ion	1	4	0.0245864	SELENOV
GO:0035694	Biological Process	mitochondrial protein catabolic process	1	4	0.0245864	SPATA18
GO:0045046	Biological Process	protein import into peroxisome membrane	1	4	0.0245864	PEX3
GO:0046439	Biological Process	L-cysteine metabolic process	1	4	0.0245864	MRI1
GO:0046498	Biological Process	S-adenosylhomocysteine metabolic process	1	4	0.0245864	MRI1
GO:0046710	Biological Process	GDP metabolic process	1	4	0.0245864	LRGUK
GO:0048808	Biological Process	male genitalia morphogenesis	1	4	0.0245864	KLHL10
GO:0071286	Biological Process	cellular response to magnesium ion	1	4	0.0245864	FBP1
GO:0071918	Biological Process	urea transmembrane transport	1	4	0.0245864	AQP7
GO:0090598	Biological Process	male anatomical structure morphogenesis	1	4	0.0245864	KLHL10
GO:1900084	Biological Process	regulation of peptidyl-tyrosine autophosphorylation	1	4	0.0245864	ACE
GO:1904158	Biological Process	axonemal central apparatus assembly	1	4	0.0245864	SPAG17
GO:0005996	Biological Process	monosaccharide metabolic process	4	181	0.0262547	PFKM;FBP1;ALDOA;LCMT1
GO:0032371	Biological Process	regulation of sterol transport	2	41	0.0267145	GEMIN6;ABCA3
GO:0032374	Biological Process	regulation of cholesterol transport	2	41	0.0267145	GEMIN6;ABCA3
GO:0033344	Biological Process	cholesterol efflux	2	41	0.0267145	GEMIN6;ABCA3
GO:0016052	Biological Process	carbohydrate catabolic process	3	104	0.0269035	PFKM;FBP1;ALDOA
GO:0019362	Biological Process	pyridine nucleotide metabolic process	3	104	0.0269035	PFKM;FBP1;ALDOA
GO:0046496	Biological Process	nicotinamide nucleotide metabolic process	3	104	0.0269035	PFKM;FBP1;ALDOA
GO:0090276	Biological Process	regulation of peptide hormone secretion	3	106	0.0282514	PFKM;SLC16A1;CDK16
GO:0023061	Biological Process	signal release	5	275	0.0283613	PFKM;SNAP23;SLC16A1;CDK16;GSK3B
GO:0072524	Biological Process	pyridine-containing compound metabolic process	3	108	0.0296348	PFKM;FBP1;ALDOA
GO:1905952	Biological Process	regulation of lipid localization	3	108	0.0296348	PLIN3;GEMIN6;ABCA3
GO:0006754	Biological Process	ATP biosynthetic process	3	109	0.0303397	PFKM;FBP1;ALDOA
GO:0048016	Biological Process	inositol phosphate-mediated signaling	2	44	0.0304528	PPP3CC;GSK3B
GO:0003097	Biological Process	renal water transport	1	5	0.0306388	AQP7
GO:0006735	Biological Process	NADH regeneration	1	5	0.0306388	PFKM
GO:0006848	Biological Process	pyruvate transport	1	5	0.0306388	SLC16A7
GO:0010248	Biological Process	establishment or maintenance of transmembrane electrochemical gradient	1	5	0.0306388	ATP1A4
GO:0010641	Biological Process	positive regulation of platelet-derived growth factor receptor signaling pathway	1	5	0.0306388	HIP1
GO:0019509	Biological Process	L-methionine salvage from methylthioadenosine	1	5	0.0306388	MRI1
GO:0044828	Biological Process	negative regulation by host of viral genome replication	1	5	0.0306388	VAPA
GO:0045053	Biological Process	protein retention in Golgi apparatus	1	5	0.0306388	VPS13A
GO:0060287	Biological Process	epithelial cilium movement involved in determination of left/right asymmetry	1	5	0.0306388	TTC25
GO:0061621	Biological Process	canonical glycolysis	1	5	0.0306388	PFKM
GO:0061718	Biological Process	glucose catabolic process to pyruvate	1	5	0.0306388	PFKM
GO:0071838	Biological Process	cell proliferation in bone marrow	1	5	0.0306388	ACE
GO:0097500	Biological Process	receptor localization to non-motile cilium	1	5	0.0306388	ARL13B
GO:1901097	Biological Process	negative regulation of autophagosome maturation	1	5	0.0306388	CLEC16A
GO:1901475	Biological Process	pyruvate transmembrane transport	1	5	0.0306388	SLC16A7
GO:1901894	Biological Process	regulation of calcium-transporting ATPase activity	1	5	0.0306388	HSPA2
GO:2000481	Biological Process	positive regulation of cAMP-dependent protein kinase activity	1	5	0.0306388	SPATC1L
GO:0035036	Biological Process	sperm-egg recognition	2	45	0.0317425	ALDOA;ATP8B3
GO:0045071	Biological Process	negative regulation of viral genome replication	2	45	0.0317425	SRPK2;VAPA
GO:0061077	Biological Process	chaperone-mediated protein folding	2	45	0.0317425	DNAJB8;HSPA2
GO:0048468	Biological Process	cell development	16	1571	0.0325984	FSIP2;ARL13B;CABYR;HSPA2;PRKAR1A;KLHL10;BSG;CDK16;VAPA;IQCG;CLMN;LOC536660;PDPK1;TSSK1B;GSK3B;TSSK2
GO:0007098	Biological Process	centrosome cycle	3	113	0.0332474	ALMS1;SLC16A1;ODF2
GO:0030073	Biological Process	insulin secretion	3	113	0.0332474	PFKM;SLC16A1;CDK16
GO:1901657	Biological Process	glycosyl compound metabolic process	3	113	0.0332474	MRI1;NT5C1B;LRGUK
GO:0009166	Biological Process	nucleotide catabolic process	3	116	0.0355202	PFKM;FBP1;ALDOA
GO:0072330	Biological Process	monocarboxylic acid biosynthetic process	4	200	0.0359569	PFKM;SRR;FBP1;ALDOA
GO:0010887	Biological Process	negative regulation of cholesterol storage	1	6	0.0366541	GEMIN6
GO:0015793	Biological Process	glycerol transport	1	6	0.0366541	AQP7
GO:0015840	Biological Process	urea transport	1	6	0.0366541	AQP7
GO:0021826	Biological Process	substrate-independent telencephalic tangential migration	1	6	0.0366541	ARL13B
GO:0021830	Biological Process	interneuron migration from the subpallium to the cortex	1	6	0.0366541	ARL13B
GO:0021843	Biological Process	substrate-independent telencephalic tangential interneuron migration	1	6	0.0366541	ARL13B
GO:0032026	Biological Process	response to magnesium ion	1	6	0.0366541	FBP1
GO:0034316	Biological Process	negative regulation of Arp2/3 complex-mediated actin nucleation	1	6	0.0366541	WDR63
GO:0044829	Biological Process	positive regulation by host of viral genome replication	1	6	0.0366541	VAPA
GO:0061620	Biological Process	glycolytic process through glucose-6-phosphate	1	6	0.0366541	PFKM
GO:2000169	Biological Process	regulation of peptidyl-cysteine S-nitrosylation	1	6	0.0366541	ACE
GO:2000586	Biological Process	regulation of platelet-derived growth factor receptor-beta signaling pathway	1	6	0.0366541	HIP1
GO:0009145	Biological Process	purine nucleoside triphosphate biosynthetic process	3	118	0.037079	PFKM;FBP1;ALDOA
GO:0009206	Biological Process	purine ribonucleoside triphosphate biosynthetic process	3	118	0.037079	PFKM;FBP1;ALDOA
GO:0045010	Biological Process	actin nucleation	2	49	0.0371107	IQGAP2;WDR63
GO:0031334	Biological Process	positive regulation of protein complex assembly	4	203	0.0376549	IQGAP2;WDR63;ABCA3;GSK3B
GO:0015718	Biological Process	monocarboxylic acid transport	3	119	0.0378715	SLC16A1;SLC16A7;ACE
GO:0031023	Biological Process	microtubule organizing center organization	3	119	0.0378715	ALMS1;SLC16A1;ODF2
GO:0006733	Biological Process	oxidoreduction coenzyme metabolic process	3	120	0.0386726	PFKM;FBP1;ALDOA
GO:1903902	Biological Process	positive regulation of viral life cycle	2	52	0.0413484	SRPK2;VAPA
GO:0009201	Biological Process	ribonucleoside triphosphate biosynthetic process	3	124	0.041963	PFKM;FBP1;ALDOA
GO:0010739	Biological Process	positive regulation of protein kinase A signaling	1	7	0.0426323	SPATC1L
GO:0021932	Biological Process	hindbrain radial glia guided cell migration	1	7	0.0426323	ARL13B
GO:0030388	Biological Process	fructose 1,6-bisphosphate metabolic process	1	7	0.0426323	ALDOA
GO:0046007	Biological Process	negative regulation of activated T cell proliferation	1	7	0.0426323	PRKAR1A
GO:0072711	Biological Process	cellular response to hydroxyurea	1	7	0.0426323	DDI1
GO:0090660	Biological Process	cerebrospinal fluid circulation	1	7	0.0426323	TTC25
GO:1904781	Biological Process	positive regulation of protein localization to centrosome	1	7	0.0426323	GSK3B
GO:0009988	Biological Process	cell-cell recognition	2	53	0.0427997	ALDOA;ATP8B3
GO:0044087	Biological Process	regulation of cellular component biogenesis	9	750	0.0433716	IQGAP2;DNAJB8;HSPA2;ALMS1;LCMT1;WDR63;ABCA3;ACE;GSK3B
GO:1901292	Biological Process	nucleoside phosphate catabolic process	3	126	0.0436595	PFKM;FBP1;ALDOA
GO:0002444	Biological Process	myeloid leukocyte mediated immunity	2	54	0.0442699	ACE;PDPK1
GO:0061512	Biological Process	protein localization to cilium	2	56	0.0472657	FSIP2;ARL13B
GO:0033365	Biological Process	protein localization to organelle	8	647	0.0479638	PEX3;TOMM34;FSIP2;ARL13B;VAPA;VPS13A;MTCH2;GSK3B
GO:0006000	Biological Process	fructose metabolic process	1	8	0.0485738	ALDOA
GO:0006563	Biological Process	L-serine metabolic process	1	8	0.0485738	SRR
GO:0015791	Biological Process	polyol transport	1	8	0.0485738	AQP7
GO:0042026	Biological Process	protein refolding	1	8	0.0485738	HSPA2
GO:0043252	Biological Process	sodium-independent organic anion transport	1	8	0.0485738	SLCO6A1
GO:0051126	Biological Process	negative regulation of actin nucleation	1	8	0.0485738	WDR63
GO:0061615	Biological Process	glycolytic process through fructose-6-phosphate	1	8	0.0485738	PFKM
GO:0072710	Biological Process	response to hydroxyurea	1	8	0.0485738	DDI1
GO:1902033	Biological Process	regulation of hematopoietic stem cell proliferation	1	8	0.0485738	ACE
GO:1903596	Biological Process	regulation of gap junction assembly	1	8	0.0485738	ACE
GO:1904424	Biological Process	regulation of GTP binding	1	8	0.0485738	CSNK1A1
GO:2000243	Biological Process	positive regulation of reproductive process	2	57	0.0487908	CCDC87;FAM170B
GO:0006006	Biological Process	glucose metabolic process	3	132	0.0489521	PFKM;FBP1;LCMT1
GO:0009127	Biological Process	purine nucleoside monophosphate biosynthetic process	3	133	0.0498635	PFKM;FBP1;ALDOA
GO:0009142	Biological Process	nucleoside triphosphate biosynthetic process	3	133	0.0498635	PFKM;FBP1;ALDOA
GO:0009168	Biological Process	purine ribonucleoside monophosphate biosynthetic process	3	133	0.0498635	PFKM;FBP1;ALDOA
GO:0000287	Molecular Function	magnesium ion binding	9	184	1.97e-06	SRPK2;SRR;NT5C1B;LOC516849;ATP11C;ATP8B3;LOC536660;TSSK1B;TSSK2
GO:0005515	Molecular Function	protein binding	69	7498	3.7e-06	PFKM;TPPP2;HIP1;PPP1R7;IQGAP2;AKAP3;LRRD1;MRI1;DDI1;TOMM34;ZAN;WDR66;SRR;LRP2BP;WDR78;RHCG;CABYR;SNAP23;LRRC18;BZW1;PSMD4;DNAJB8;IGBP1;HSPA2;DNAI1;PRKAR1A;FAM161A;PPEF1;FBP1;AKAP14;RTCB;ALMS1;PPP1CC;KLHL10;ANKAR;ALDOA;GEMIN6;FSD1L;TTC25;WDR63;SPATA4;TTC6;LRGUK;BSG;ADGB;VAPA;IQCG;SPATA18;PSMD11;ANO5;RGS22;KIF9;CLMN;PPP3CC;SPATC1L;ARMC3;PDZD9;DNAJB4;FLNB;LOC782688;ACE;SLCO6A1;SPAG6;PDPK1;WDR87;ATP1…
GO:0032559	Molecular Function	adenyl ribonucleotide binding	23	1322	4.02e-06	PFKM;SRPK2;SRR;CSNK1A1;HSPA2;PRKAR1A;FBP1;AK9;LOC516849;STK33;ABCA3;ECI2;ATP11C;CDK16;CSNK1G2;KIF9;ATP8B3;LOC536660;PDPK1;ATP1A4;TSSK1B;GSK3B;TSSK2
GO:0030554	Molecular Function	adenyl nucleotide binding	23	1333	4.61e-06	PFKM;SRPK2;SRR;CSNK1A1;HSPA2;PRKAR1A;FBP1;AK9;LOC516849;STK33;ABCA3;ECI2;ATP11C;CDK16;CSNK1G2;KIF9;ATP8B3;LOC536660;PDPK1;ATP1A4;TSSK1B;GSK3B;TSSK2
GO:0032555	Molecular Function	purine ribonucleotide binding	26	1682	7.15e-06	PFKM;SEPTIN7;SRPK2;SRR;ARL13B;CSNK1A1;HSPA2;PRKAR1A;RAB4B;FBP1;AK9;LOC516849;STK33;ABCA3;ECI2;ATP11C;CDK16;CSNK1G2;KIF9;ATP8B3;LOC536660;PDPK1;ATP1A4;TSSK1B;GSK3B;TSSK2
GO:0032553	Molecular Function	ribonucleotide binding	26	1696	8.31e-06	PFKM;SEPTIN7;SRPK2;SRR;ARL13B;CSNK1A1;HSPA2;PRKAR1A;RAB4B;FBP1;AK9;LOC516849;STK33;ABCA3;ECI2;ATP11C;CDK16;CSNK1G2;KIF9;ATP8B3;LOC536660;PDPK1;ATP1A4;TSSK1B;GSK3B;TSSK2
GO:0005488	Molecular Function	binding	94	12468	8.62e-06	PFKM;TPPP2;HIP1;PPP1R7;IQGAP2;AKAP3;SEPTIN7;LRRD1;PEX3;SRPK2;BHMT;CYB5B;MRI1;DDI1;TOMM34;ZAN;WDR66;SRR;LRP2BP;ARL13B;NT5C1B;CSNK1A1;EIF3M;WDR78;RHCG;CABYR;SNAP23;LRRC18;BZW1;PSMD4;DNAJB8;PKD2L2;IGBP1;HSPA2;NUP98;DNAI1;PRKAR1A;RAB4B;FAM161A;PPEF1;FBP1;AK9;AKAP14;RTCB;ALMS1;PPP1CC;LOC516849;KLHL10;STK33;ANKAR;ALDOA;GEMIN6;FSD1L;TTC25;WDR63;SPATA4;CAPNS1;ABCA3;TTC6;ECI2;LRGUK;ATP11C;BSG;CDK16;CSNK1G…
GO:0017076	Molecular Function	purine nucleotide binding	26	1702	8.85e-06	PFKM;SEPTIN7;SRPK2;SRR;ARL13B;CSNK1A1;HSPA2;PRKAR1A;RAB4B;FBP1;AK9;LOC516849;STK33;ABCA3;ECI2;ATP11C;CDK16;CSNK1G2;KIF9;ATP8B3;LOC536660;PDPK1;ATP1A4;TSSK1B;GSK3B;TSSK2
GO:0051018	Molecular Function	protein kinase A binding	5	46	8.92e-06	AKAP3;PRKAR1A;AKAP14;SPATC1L;GSK3B
GO:0000166	Molecular Function	nucleotide binding	27	1929	2.79e-05	PFKM;SEPTIN7;SRPK2;SRR;ARL13B;NT5C1B;CSNK1A1;HSPA2;PRKAR1A;RAB4B;FBP1;AK9;LOC516849;STK33;ABCA3;ECI2;ATP11C;CDK16;CSNK1G2;KIF9;ATP8B3;LOC536660;PDPK1;ATP1A4;TSSK1B;GSK3B;TSSK2
GO:1901265	Molecular Function	nucleoside phosphate binding	27	1929	2.79e-05	PFKM;SEPTIN7;SRPK2;SRR;ARL13B;NT5C1B;CSNK1A1;HSPA2;PRKAR1A;RAB4B;FBP1;AK9;LOC516849;STK33;ABCA3;ECI2;ATP11C;CDK16;CSNK1G2;KIF9;ATP8B3;LOC536660;PDPK1;ATP1A4;TSSK1B;GSK3B;TSSK2
GO:0008144	Molecular Function	drug binding	22	1454	5.93e-05	PFKM;SRPK2;SRR;CSNK1A1;HSPA2;FBP1;AK9;LOC516849;STK33;ABCA3;ATP11C;CDK16;CSNK1G2;ADGB;KIF9;ATP8B3;LOC536660;PDPK1;ATP1A4;TSSK1B;GSK3B;TSSK2
GO:0036094	Molecular Function	small molecule binding	29	2259	6.45e-05	PFKM;SEPTIN7;SRPK2;SRR;ARL13B;NT5C1B;CSNK1A1;HSPA2;PRKAR1A;RAB4B;FBP1;AK9;LOC516849;STK33;ALDOA;ABCA3;ECI2;ATP11C;CDK16;CSNK1G2;ADGB;KIF9;ATP8B3;LOC536660;PDPK1;ATP1A4;TSSK1B;GSK3B;TSSK2
GO:0097367	Molecular Function	carbohydrate derivative binding	26	1942	8.73e-05	PFKM;SEPTIN7;SRPK2;SRR;ARL13B;CSNK1A1;HSPA2;PRKAR1A;RAB4B;FBP1;AK9;LOC516849;STK33;ABCA3;ECI2;ATP11C;CDK16;CSNK1G2;KIF9;ATP8B3;LOC536660;PDPK1;ATP1A4;TSSK1B;GSK3B;TSSK2
GO:0005524	Molecular Function	ATP binding	20	1282	9.03e-05	PFKM;SRPK2;SRR;CSNK1A1;HSPA2;AK9;LOC516849;STK33;ABCA3;ATP11C;CDK16;CSNK1G2;KIF9;ATP8B3;LOC536660;PDPK1;ATP1A4;TSSK1B;GSK3B;TSSK2
GO:0035639	Molecular Function	purine ribonucleoside triphosphate binding	23	1632	0.000115661	PFKM;SEPTIN7;SRPK2;SRR;ARL13B;CSNK1A1;HSPA2;RAB4B;AK9;LOC516849;STK33;ABCA3;ATP11C;CDK16;CSNK1G2;KIF9;ATP8B3;LOC536660;PDPK1;ATP1A4;TSSK1B;GSK3B;TSSK2
GO:0043168	Molecular Function	anion binding	29	2469	0.000312588	PFKM;HIP1;IQGAP2;SEPTIN7;SRPK2;SRR;ARL13B;CSNK1A1;HSPA2;PRKAR1A;RAB4B;FBP1;AK9;LOC516849;STK33;ABCA3;ECI2;ATP11C;CDK16;CSNK1G2;KIF9;ATP8B3;ACE;LOC536660;PDPK1;ATP1A4;TSSK1B;GSK3B;TSSK2
GO:0070061	Molecular Function	fructose binding	2	5	0.00036966	PFKM;ALDOA
GO:0008092	Molecular Function	cytoskeletal protein binding	14	802	0.000386017	TPPP2;HIP1;IQGAP2;RHCG;FAM161A;RTCB;ALMS1;ALDOA;SPATA4;VAPA;KIF9;CLMN;FLNB;GSK3B
GO:0004674	Molecular Function	protein serine/threonine kinase activity	9	371	0.000465781	SRPK2;CSNK1A1;STK33;CDK16;CSNK1G2;PDPK1;TSSK1B;GSK3B;TSSK2
GO:0015129	Molecular Function	lactate transmembrane transporter activity	2	6	0.000552265	SLC16A1;SLC16A7
GO:0045503	Molecular Function	dynein light chain binding	2	6	0.000552265	WDR78;WDR63
GO:0071933	Molecular Function	Arp2/3 complex binding	2	9	0.00130956	IQGAP2;WDR63
GO:0045504	Molecular Function	dynein heavy chain binding	2	10	0.00163039	WDR78;WDR63
GO:0016301	Molecular Function	kinase activity	12	735	0.00182401	PFKM;SRPK2;CSNK1A1;AK9;STK33;LRGUK;CDK16;CSNK1G2;PDPK1;TSSK1B;GSK3B;TSSK2
GO:0034236	Molecular Function	protein kinase A catalytic subunit binding	2	11	0.00198473	PRKAR1A;GSK3B
GO:0016887	Molecular Function	ATPase activity	8	418	0.00423152	HSPA2;LOC516849;ABCA3;ATP11C;KIF9;ATP8B3;LOC536660;ATP1A4
GO:0004198	Molecular Function	calcium-dependent cysteine-type endopeptidase activity	2	16	0.00424445	CAPNS1;ADGB
GO:0003972	Molecular Function	RNA ligase (ATP) activity	1	1	0.0061468	RTCB
GO:0004676	Molecular Function	3-phosphoinositide-dependent protein kinase activity	1	1	0.0061468	PDPK1
GO:0008452	Molecular Function	RNA ligase activity	1	1	0.0061468	RTCB
GO:0016855	Molecular Function	racemase and epimerase activity, acting on amino acids and derivatives	1	1	0.0061468	SRR
GO:0018114	Molecular Function	threonine racemase activity	1	1	0.0061468	SRR
GO:0030378	Molecular Function	serine racemase activity	1	1	0.0061468	SRR
GO:0036361	Molecular Function	racemase activity, acting on amino acids and derivatives	1	1	0.0061468	SRR
GO:0046523	Molecular Function	S-methyl-5-thioribose-1-phosphate isomerase activity	1	1	0.0061468	MRI1
GO:0047661	Molecular Function	amino-acid racemase activity	1	1	0.0061468	SRR
GO:0004672	Molecular Function	protein kinase activity	9	558	0.00739232	SRPK2;CSNK1A1;STK33;CDK16;CSNK1G2;PDPK1;TSSK1B;GSK3B;TSSK2
GO:0016772	Molecular Function	transferase activity, transferring phosphorus-containing groups	12	876	0.00743041	PFKM;SRPK2;CSNK1A1;AK9;STK33;LRGUK;CDK16;CSNK1G2;PDPK1;TSSK1B;GSK3B;TSSK2
GO:0016773	Molecular Function	phosphotransferase activity, alcohol group as acceptor	10	661	0.00743674	PFKM;SRPK2;CSNK1A1;STK33;CDK16;CSNK1G2;PDPK1;TSSK1B;GSK3B;TSSK2
GO:0034237	Molecular Function	protein kinase A regulatory subunit binding	2	22	0.00797703	AKAP14;SPATC1L
GO:0044183	Molecular Function	protein binding involved in protein folding	2	23	0.00870197	DNAJB8;HSPA2
GO:0015631	Molecular Function	tubulin binding	6	306	0.0115115	TPPP2;FAM161A;ALMS1;SPATA4;VAPA;KIF9
GO:0051082	Molecular Function	unfolded protein binding	3	77	0.0118737	DNAJB8;HSPA2;DNAJB4
GO:0008017	Molecular Function	microtubule binding	5	223	0.0121803	FAM161A;ALMS1;SPATA4;VAPA;KIF9
GO:0003880	Molecular Function	protein C-terminal carboxyl O-methyltransferase activity	1	2	0.0122562	LCMT1
GO:0003941	Molecular Function	L-serine ammonia-lyase activity	1	2	0.0122562	SRR
GO:0004385	Molecular Function	guanylate kinase activity	1	2	0.0122562	LRGUK
GO:0016662	Molecular Function	oxidoreductase activity, acting on other nitrogenous compounds as donors, cytochrome as acceptor	1	2	0.0122562	CYB5B
GO:0031711	Molecular Function	bradykinin receptor binding	1	2	0.0122562	ACE
GO:0042132	Molecular Function	fructose 1,6-bisphosphate 1-phosphatase activity	1	2	0.0122562	FBP1
GO:0047150	Molecular Function	betaine-homocysteine S-methyltransferase activity	1	2	0.0122562	BHMT
GO:0050421	Molecular Function	nitrite reductase (NO-forming) activity	1	2	0.0122562	CYB5B
GO:0050833	Molecular Function	pyruvate transmembrane transporter activity	1	2	0.0122562	SLC16A7
GO:0004722	Molecular Function	protein serine/threonine phosphatase activity	3	78	0.0122944	PPEF1;PPP1CC;PPP3CC
GO:0003872	Molecular Function	6-phosphofructokinase activity	1	3	0.0183284	PFKM
GO:0004332	Molecular Function	fructose-bisphosphate aldolase activity	1	3	0.0183284	ALDOA
GO:0008240	Molecular Function	tripeptidyl-peptidase activity	1	3	0.0183284	ACE
GO:0008241	Molecular Function	peptidyl-dipeptidase activity	1	3	0.0183284	ACE
GO:0033149	Molecular Function	FFAT motif binding	1	3	0.0183284	VAPA
GO:0098809	Molecular Function	nitrite reductase activity	1	3	0.0183284	CYB5B
GO:1901618	Molecular Function	organic hydroxy compound transmembrane transporter activity	2	34	0.0184697	SLC16A1;SLC16A7
GO:0031072	Molecular Function	heat shock protein binding	3	94	0.0201942	TOMM34;HSPA2;IQCG
GO:0005516	Molecular Function	calmodulin binding	3	100	0.0237299	IQGAP2;IQCG;PPP3CC
GO:0016791	Molecular Function	phosphatase activity	5	265	0.0238089	NT5C1B;PPEF1;FBP1;PPP1CC;PPP3CC
GO:0019205	Molecular Function	nucleobase-containing compound kinase activity	2	39	0.0239173	AK9;LRGUK
GO:0004723	Molecular Function	calcium-dependent protein serine/threonine phosphatase activity	1	4	0.0243636	PPP3CC
GO:0015204	Molecular Function	urea transmembrane transporter activity	1	4	0.0243636	AQP7
GO:0033192	Molecular Function	calmodulin-dependent protein phosphatase activity	1	4	0.0243636	PPP3CC
GO:0005548	Molecular Function	phospholipid transporter activity	2	42	0.0274628	LOC516849;ABCA3
GO:0008028	Molecular Function	monocarboxylic acid transmembrane transporter activity	2	44	0.0299366	SLC16A1;SLC16A7
GO:0016841	Molecular Function	ammonia-lyase activity	1	5	0.0303621	SRR
GO:0016886	Molecular Function	ligase activity, forming phosphoric ester bonds	1	5	0.0303621	RTCB
GO:0031404	Molecular Function	chloride ion binding	1	5	0.0303621	ACE
GO:0120014	Molecular Function	intermembrane phospholipid transfer activity	1	5	0.0303621	ABCA3
GO:0120019	Molecular Function	intermembrane phosphotidylcholine transfer activity	1	5	0.0303621	ABCA3
GO:0043492	Molecular Function	ATPase activity, coupled to movement of substances	3	117	0.0354491	LOC516849;ABCA3;ATP1A4
GO:0005391	Molecular Function	sodium:potassium-exchanging ATPase activity	1	6	0.0363241	ATP1A4
GO:0008172	Molecular Function	S-methyltransferase activity	1	6	0.0363241	BHMT
GO:0008556	Molecular Function	potassium-transporting ATPase activity	1	6	0.0363241	ATP1A4
GO:0008603	Molecular Function	cAMP-dependent protein kinase regulator activity	1	6	0.0363241	PRKAR1A
GO:0010340	Molecular Function	carboxyl-O-methyltransferase activity	1	6	0.0363241	LCMT1
GO:0016208	Molecular Function	AMP binding	1	6	0.0363241	FBP1
GO:0051998	Molecular Function	protein carboxyl O-methyltransferase activity	1	6	0.0363241	LCMT1
GO:0090555	Molecular Function	phosphatidylethanolamine-translocating ATPase activity	1	6	0.0363241	LOC516849
GO:0048029	Molecular Function	monosaccharide binding	2	49	0.0364886	PFKM;ALDOA
GO:0043167	Molecular Function	ion binding	38	4768	0.0384293	PFKM;HIP1;IQGAP2;SEPTIN7;SRPK2;BHMT;CYB5B;SRR;ARL13B;NT5C1B;CSNK1A1;CABYR;PKD2L2;HSPA2;PRKAR1A;RAB4B;PPEF1;FBP1;AK9;PPP1CC;LOC516849;STK33;CAPNS1;ABCA3;ECI2;ATP11C;CDK16;CSNK1G2;KIF9;PPP3CC;ATP8B3;ACE;LOC536660;PDPK1;ATP1A4;TSSK1B;GSK3B;TSSK2
GO:0008443	Molecular Function	phosphofructokinase activity	1	7	0.0422497	PFKM
GO:0016004	Molecular Function	phospholipase activator activity	1	7	0.0422497	PDPK1
GO:0016661	Molecular Function	oxidoreductase activity, acting on other nitrogenous compounds as donors	1	7	0.0422497	CYB5B
GO:0031434	Molecular Function	mitogen-activated protein kinase kinase binding	1	7	0.0422497	ACE
GO:0032051	Molecular Function	clathrin light chain binding	1	7	0.0422497	HIP1
GO:0005215	Molecular Function	transporter activity	12	1137	0.0460401	SLC2A3;RHCG;PKD2L2;LOC516849;ABCA3;SLC16A1;ANO5;AQP7;SLC16A7;SLCO6A1;SLC6A16;ATP1A4
GO:0022804	Molecular Function	active transmembrane transporter activity	5	318	0.0464175	ABCA3;SLC16A7;SLCO6A1;SLC6A16;ATP1A4
GO:0004012	Molecular Function	phospholipid-translocating ATPase activity	1	8	0.0481393	LOC516849
GO:0004862	Molecular Function	cAMP-dependent protein kinase inhibitor activity	1	8	0.0481393	PRKAR1A
GO:0008559	Molecular Function	xenobiotic transmembrane transporting ATPase activity	1	8	0.0481393	ABCA3
GO:0016832	Molecular Function	aldehyde-lyase activity	1	8	0.0481393	ALDOA
GO:0016861	Molecular Function	intramolecular oxidoreductase activity, interconverting aldoses and ketoses	1	8	0.0481393	MRI1
GO:1904121	Molecular Function	phosphatidylethanolamine transporter activity	1	8	0.0481393	LOC516849
GO:0031514	Cellular Component	motile cilium	20	136	4.84e-21	PFKM;TPPP2;AKAP3;SEPTIN7;FSIP2;WDR66;ARL13B;WDR78;CABYR;DNAI1;PRKAR1A;TTC25;IQCG;ACTL7A;SPATC1L;ODF2;SPAG6;ATP1A4;TSSK1B;CFAP70
GO:0005929	Cellular Component	cilium	30	484	3.68e-20	CCDC178;PFKM;TPPP2;AKAP3;SPAG17;SEPTIN7;CASC1;FSIP2;WDR66;ARL13B;WDR78;CABYR;DNAI1;PRKAR1A;FAM161A;TTC25;WDR63;SPATA4;CCDC113;IQCG;BBOF1;ACTL7A;SPATC1L;ODF2;CCDC114;SPAG6;C11orf88;ATP1A4;TSSK1B;CFAP70
GO:0097223	Cellular Component	sperm part	19	155	1.73e-18	PFKM;TPPP2;AKAP3;FSIP2;WDR66;CABYR;PRKAR1A;LOC516849;ALDOA;IQCG;ATP8B3;SPATC1L;ODF2;SPAG6;ATP1A4;FAM170B;CYLC1;TSSK2;CFAP70
GO:0097729	Cellular Component	9+2 motile cilium	15	95	1.68e-16	PFKM;TPPP2;AKAP3;FSIP2;WDR66;CABYR;DNAI1;PRKAR1A;TTC25;IQCG;SPATC1L;ODF2;SPAG6;ATP1A4;CFAP70
GO:0044441	Cellular Component	ciliary part	23	363	9.27e-16	CCDC178;PFKM;AKAP3;SPAG17;CASC1;FSIP2;ARL13B;WDR78;CABYR;DNAI1;PRKAR1A;FAM161A;TTC25;WDR63;SPATA4;CCDC113;BBOF1;SPATC1L;ODF2;CCDC114;SPAG6;ATP1A4;CFAP70
GO:0036126	Cellular Component	sperm flagellum	13	86	3.44e-14	PFKM;TPPP2;AKAP3;FSIP2;WDR66;CABYR;PRKAR1A;IQCG;SPATC1L;ODF2;SPAG6;ATP1A4;CFAP70
GO:0005930	Cellular Component	axoneme	13	97	1.73e-13	SPAG17;CASC1;ARL13B;WDR78;DNAI1;PRKAR1A;TTC25;WDR63;SPATA4;CCDC113;CCDC114;SPAG6;CFAP70
GO:0097014	Cellular Component	ciliary plasm	13	98	1.98e-13	SPAG17;CASC1;ARL13B;WDR78;DNAI1;PRKAR1A;TTC25;WDR63;SPATA4;CCDC113;CCDC114;SPAG6;CFAP70
GO:0032838	Cellular Component	plasma membrane bounded cell projection cytoplasm	13	136	1.42e-11	SPAG17;CASC1;ARL13B;WDR78;DNAI1;PRKAR1A;TTC25;WDR63;SPATA4;CCDC113;CCDC114;SPAG6;CFAP70
GO:0042995	Cellular Component	cell projection	34	1410	1.26e-10	CCDC178;PFKM;TPPP2;IQGAP2;AKAP3;SPAG17;SEPTIN7;CASC1;FSIP2;WDR66;ARL13B;WDR78;CABYR;SNAP23;DNAI1;PRKAR1A;FAM161A;TTC25;WDR63;SPATA4;CCDC113;IQCG;BBOF1;ACTL7A;SPATC1L;ODF2;CCDC114;SPAG6;C11orf88;PDPK1;ATP1A4;TSSK1B;GSK3B;CFAP70
GO:0120025	Cellular Component	plasma membrane bounded cell projection	33	1361	2.21e-10	CCDC178;PFKM;TPPP2;IQGAP2;AKAP3;SPAG17;SEPTIN7;CASC1;FSIP2;WDR66;ARL13B;WDR78;CABYR;SNAP23;DNAI1;PRKAR1A;FAM161A;TTC25;WDR63;SPATA4;CCDC113;IQCG;BBOF1;ACTL7A;SPATC1L;ODF2;CCDC114;SPAG6;C11orf88;ATP1A4;TSSK1B;GSK3B;CFAP70
GO:0044430	Cellular Component	cytoskeletal part	31	1360	3.98e-09	CCDC178;HIP1;SPAG17;SEPTIN7;CASC1;ARL13B;CSNK1A1;WDR78;CCDC116;HSPA2;DNAI1;PRKAR1A;FAM161A;ALMS1;TTC25;WDR63;SPATA4;CCDC113;SLC16A1;IQCG;BBOF1;KIF9;SPATC1L;SPATC1;ODF2;CCDC114;SPAG6;LOC616410;GSK3B;TSSK2;CFAP70
GO:0005856	Cellular Component	cytoskeleton	35	1741	8.03e-09	CCDC178;HIP1;SPAG17;SEPTIN7;CASC1;ARL13B;CSNK1A1;WDR78;CCDC116;HSPA2;DNAI1;PRKAR1A;FAM161A;ALMS1;PPP1CC;ALDOA;TTC25;WDR63;SPATA4;CCDC113;SLC16A1;CDK16;IQCG;BBOF1;RGS22;KIF9;SPATC1L;SPATC1;ODF2;CCDC114;SPAG6;LOC616410;GSK3B;TSSK2;CFAP70
GO:0015630	Cellular Component	microtubule cytoskeleton	26	1012	8.4e-09	CCDC178;SEPTIN7;CASC1;CSNK1A1;WDR78;CCDC116;HSPA2;DNAI1;PRKAR1A;FAM161A;ALMS1;WDR63;CCDC113;SLC16A1;CDK16;IQCG;BBOF1;KIF9;SPATC1L;SPATC1;ODF2;SPAG6;LOC616410;GSK3B;TSSK2;CFAP70
GO:0099568	Cellular Component	cytoplasmic region	15	336	1.61e-08	HIP1;SPAG17;SEPTIN7;CASC1;ARL13B;WDR78;DNAI1;PRKAR1A;TTC25;WDR63;SPATA4;CCDC113;CCDC114;SPAG6;CFAP70
GO:0044447	Cellular Component	axoneme part	6	26	2.32e-08	SPAG17;CASC1;WDR78;DNAI1;WDR63;CFAP70
GO:0005858	Cellular Component	axonemal dynein complex	5	15	4.72e-08	CASC1;WDR78;DNAI1;WDR63;CFAP70
GO:0044463	Cellular Component	cell projection part	23	877	4.85e-08	CCDC178;PFKM;AKAP3;SPAG17;CASC1;FSIP2;ARL13B;WDR78;CABYR;DNAI1;PRKAR1A;FAM161A;TTC25;WDR63;SPATA4;CCDC113;BBOF1;SPATC1L;ODF2;CCDC114;SPAG6;ATP1A4;CFAP70
GO:0120038	Cellular Component	plasma membrane bounded cell projection part	23	877	4.85e-08	CCDC178;PFKM;AKAP3;SPAG17;CASC1;FSIP2;ARL13B;WDR78;CABYR;DNAI1;PRKAR1A;FAM161A;TTC25;WDR63;SPATA4;CCDC113;BBOF1;SPATC1L;ODF2;CCDC114;SPAG6;ATP1A4;CFAP70
GO:0097228	Cellular Component	sperm principal piece	5	19	1.79e-07	PFKM;AKAP3;FSIP2;CABYR;SPAG6
GO:0005737	Cellular Component	cytoplasm	89	8971	2.67e-06	PFKM;TPPP2;HIP1;IQGAP2;AKAP3;SPAG17;SEPTIN7;PEX3;SRPK2;BHMT;CYB5B;MRI1;CASC1;TOMM34;SRR;ARL13B;CLEC16A;NT5C1B;CSNK1A1;EIF3M;WDR78;CABYR;SNAP23;BZW1;PSMD4;DNAJB8;TSNAXIP1;IGBP1;HSPA2;DRC7;DNAI1;PRKAR1A;TEX37;FAM161A;PPEF1;FBP1;SELENOV;RTCB;ALMS1;PPP1CC;LOC516849;KLHL10;PLIN3;STK33;ALDOA;LCMT1;TTC25;WDR63;SPATA4;CCDC113;ARMC10;CAPNS1;ABCA3;ECI2;LRGUK;ATP11C;CDK16;CSNK1G2;FUNDC2;VAPA;VAPB;IQCG;SPATA…
GO:0001669	Cellular Component	acrosomal vesicle	6	69	9.43e-06	AKAP3;LOC516849;ATP8B3;FAM170B;CYLC1;TSSK2
GO:0005815	Cellular Component	microtubule organizing center	16	637	1.14e-05	CCDC178;CSNK1A1;CCDC116;DNAI1;PRKAR1A;FAM161A;ALMS1;CCDC113;SLC16A1;BBOF1;SPATC1L;SPATC1;ODF2;GSK3B;TSSK2;CFAP70
GO:0030286	Cellular Component	dynein complex	5	50	2.73e-05	CASC1;WDR78;DNAI1;WDR63;CFAP70
GO:0097224	Cellular Component	sperm connecting piece	3	10	4.04e-05	FSIP2;PRKAR1A;SPATC1L
GO:0044444	Cellular Component	cytoplasmic part	71	7031	9.23e-05	PFKM;TPPP2;HIP1;AKAP3;SPAG17;SEPTIN7;PEX3;SRPK2;BHMT;CYB5B;MRI1;CASC1;TOMM34;ARL13B;CLEC16A;NT5C1B;CSNK1A1;EIF3M;WDR78;SNAP23;PSMD4;DNAJB8;IGBP1;HSPA2;DNAI1;PRKAR1A;TEX37;FAM161A;PPEF1;SELENOV;RTCB;ALMS1;PPP1CC;LOC516849;PLIN3;ALDOA;LCMT1;TTC25;WDR63;SPATA4;CCDC113;ARMC10;CAPNS1;ABCA3;ECI2;LRGUK;ATP11C;CDK16;FUNDC2;VAPA;VAPB;IQCG;SPATA18;ACTL7A;RGS22;PPP2R5C;ATP8B3;C2H2orf33;DNAJB4;FLNB;ACE;ODF2;…
GO:0005875	Cellular Component	microtubule associated complex	6	109	0.00012643	CASC1;WDR78;DNAI1;WDR63;LOC616410;CFAP70
GO:0097229	Cellular Component	sperm end piece	2	3	0.000149283	FSIP2;CABYR
GO:0005622	Cellular Component	intracellular	104	12245	0.000297452	CCDC178;PFKM;TPPP2;HIP1;IQGAP2;AKAP3;SPAG17;SEPTIN7;PEX3;SRPK2;BHMT;CYB5B;MRI1;CASC1;TOMM34;SRR;ARL13B;CLEC16A;NT5C1B;CSNK1A1;EIF3M;WDR78;CABYR;SNAP23;BZW1;PSMD4;CCDC116;DNAJB8;TSNAXIP1;IGBP1;HSPA2;DRC7;NUP98;DNAI1;PRKAR1A;TEX37;FAM161A;PPEF1;FBP1;SELENOV;AKAP14;RTCB;ALMS1;PPP1CC;LOC516849;KLHL10;PLIN3;STK33;ALDOA;LCMT1;TTC25;WDR63;SPATA4;CCDC113;TEX55;ARMC10;CAPNS1;ABCA3;SLC16A1;ECI2;LRGUK;ATP11…
GO:0044424	Cellular Component	intracellular part	104	12245	0.000297452	CCDC178;PFKM;TPPP2;HIP1;IQGAP2;AKAP3;SPAG17;SEPTIN7;PEX3;SRPK2;BHMT;CYB5B;MRI1;CASC1;TOMM34;SRR;ARL13B;CLEC16A;NT5C1B;CSNK1A1;EIF3M;WDR78;CABYR;SNAP23;BZW1;PSMD4;CCDC116;DNAJB8;TSNAXIP1;IGBP1;HSPA2;DRC7;NUP98;DNAI1;PRKAR1A;TEX37;FAM161A;PPEF1;FBP1;SELENOV;AKAP14;RTCB;ALMS1;PPP1CC;LOC516849;KLHL10;PLIN3;STK33;ALDOA;LCMT1;TTC25;WDR63;SPATA4;CCDC113;TEX55;ARMC10;CAPNS1;ABCA3;SLC16A1;ECI2;LRGUK;ATP11…
GO:0005813	Cellular Component	centrosome	12	517	0.000313641	CSNK1A1;CCDC116;DNAI1;PRKAR1A;FAM161A;ALMS1;CCDC113;SLC16A1;SPATC1L;SPATC1;ODF2;GSK3B
GO:0099503	Cellular Component	secretory vesicle	9	317	0.000435703	AKAP3;LOC516849;ABCA3;CDK16;ATP8B3;C2H2orf33;FAM170B;CYLC1;TSSK2
GO:0035686	Cellular Component	sperm fibrous sheath	2	5	0.000492988	AKAP3;CABYR
GO:0030141	Cellular Component	secretory granule	7	203	0.000617466	AKAP3;LOC516849;ABCA3;ATP8B3;FAM170B;CYLC1;TSSK2
GO:0097225	Cellular Component	sperm midpiece	3	24	0.000633792	AKAP3;FSIP2;ATP1A4
GO:0043232	Cellular Component	intracellular non-membrane-bounded organelle	42	3740	0.000882321	CCDC178;HIP1;SPAG17;SEPTIN7;SRPK2;MRI1;CASC1;ARL13B;CSNK1A1;WDR78;CCDC116;HSPA2;NUP98;DNAI1;PRKAR1A;FAM161A;ALMS1;PPP1CC;PLIN3;ALDOA;TTC25;WDR63;SPATA4;CCDC113;SLC16A1;CDK16;IQCG;BBOF1;RGS22;KIF9;AQP7;PPP2R5C;SPATC1L;LOC782688;SPATC1;ODF2;CCDC114;SPAG6;LOC616410;GSK3B;TSSK2;CFAP70
GO:0043228	Cellular Component	non-membrane-bounded organelle	42	3741	0.000887297	CCDC178;HIP1;SPAG17;SEPTIN7;SRPK2;MRI1;CASC1;ARL13B;CSNK1A1;WDR78;CCDC116;HSPA2;NUP98;DNAI1;PRKAR1A;FAM161A;ALMS1;PPP1CC;PLIN3;ALDOA;TTC25;WDR63;SPATA4;CCDC113;SLC16A1;CDK16;IQCG;BBOF1;RGS22;KIF9;AQP7;PPP2R5C;SPATC1L;LOC782688;SPATC1;ODF2;CCDC114;SPAG6;LOC616410;GSK3B;TSSK2;CFAP70
GO:0005952	Cellular Component	cAMP-dependent protein kinase complex	2	7	0.00102567	PRKAR1A;AKAP14
GO:0036157	Cellular Component	outer dynein arm	2	7	0.00102567	DNAI1;CFAP70
GO:0030877	Cellular Component	beta-catenin destruction complex	2	9	0.00174201	CSNK1A1;GSK3B
GO:0001673	Cellular Component	male germ cell nucleus	2	11	0.00263677	HSPA2;ACTL7A
GO:0036064	Cellular Component	ciliary basal body	5	135	0.00276569	CCDC178;FAM161A;CCDC113;BBOF1;CFAP70
GO:0019867	Cellular Component	outer membrane	5	136	0.00285522	CYB5B;TOMM34;PPP1CC;SPATA18;CLMN
GO:0031968	Cellular Component	organelle outer membrane	5	136	0.00285522	CYB5B;TOMM34;PPP1CC;SPATA18;CLMN
GO:0031982	Cellular Component	vesicle	19	1343	0.00290998	HIP1;AKAP3;BHMT;CLEC16A;PRKAR1A;LOC516849;ALDOA;ABCA3;ATP11C;CDK16;VAPA;ANO5;ATP8B3;C2H2orf33;ACE;PDPK1;FAM170B;CYLC1;TSSK2
GO:0008287	Cellular Component	protein serine/threonine phosphatase complex	3	46	0.00424343	PPP1CC;PPP3CC;PPP2R5C
GO:1903293	Cellular Component	phosphatase complex	3	46	0.00424343	PPP1CC;PPP3CC;PPP2R5C
GO:0005829	Cellular Component	cytosol	32	2887	0.00554166	PFKM;TPPP2;SRPK2;BHMT;MRI1;TOMM34;CLEC16A;NT5C1B;CSNK1A1;PSMD4;DNAJB8;IGBP1;HSPA2;TEX37;PPEF1;SELENOV;RTCB;ALMS1;PLIN3;ALDOA;LCMT1;CAPNS1;LRGUK;CDK16;IQCG;RGS22;PPP2R5C;DNAJB4;FLNB;PDPK1;EFR3A;GSK3B
GO:0097233	Cellular Component	alveolar lamellar body membrane	1	1	0.0070991	ABCA3
GO:0005838	Cellular Component	proteasome regulatory particle	2	18	0.00710075	PSMD4;PSMD11
GO:0043073	Cellular Component	germ cell nucleus	2	19	0.00789949	HSPA2;ACTL7A
GO:0070062	Cellular Component	extracellular exosome	3	59	0.00850136	BHMT;ALDOA;ACE
GO:0022624	Cellular Component	proteasome accessory complex	2	22	0.0105243	PSMD4;PSMD11
GO:0005741	Cellular Component	mitochondrial outer membrane	4	122	0.0111726	CYB5B;TOMM34;PPP1CC;SPATA18
GO:1903561	Cellular Component	extracellular vesicle	3	66	0.0115459	BHMT;ALDOA;ACE
GO:0043230	Cellular Component	extracellular organelle	3	68	0.0125166	BHMT;ALDOA;ACE
GO:0005623	Cellular Component	cell	115	15007	0.0141082	CCDC178;PFKM;TPPP2;HIP1;IQGAP2;AKAP3;SPAG17;SEPTIN7;PEX3;SRPK2;BHMT;CYB5B;MRI1;CASC1;TOMM34;FSIP2;WDR66;SRR;SLC2A3;ARL13B;CLEC16A;NT5C1B;CSNK1A1;EIF3M;WDR78;RHCG;CABYR;SNAP23;BZW1;PSMD4;CCDC116;DNAJB8;TSNAXIP1;IGBP1;HSPA2;DRC7;NUP98;DNAI1;PRKAR1A;TEX37;FAM161A;PPEF1;FBP1;SELENOV;AKAP14;RTCB;ALMS1;PPP1CC;LOC516849;KLHL10;PLIN3;STK33;ALDOA;LCMT1;TTC25;WDR63;SPATA4;CCDC113;TEX55;ARMC10;CAPNS1;ABCA3;…
GO:0044464	Cellular Component	cell part	115	15007	0.0141082	CCDC178;PFKM;TPPP2;HIP1;IQGAP2;AKAP3;SPAG17;SEPTIN7;PEX3;SRPK2;BHMT;CYB5B;MRI1;CASC1;TOMM34;FSIP2;WDR66;SRR;SLC2A3;ARL13B;CLEC16A;NT5C1B;CSNK1A1;EIF3M;WDR78;RHCG;CABYR;SNAP23;BZW1;PSMD4;CCDC116;DNAJB8;TSNAXIP1;IGBP1;HSPA2;DRC7;NUP98;DNAI1;PRKAR1A;TEX37;FAM161A;PPEF1;FBP1;SELENOV;AKAP14;RTCB;ALMS1;PPP1CC;LOC516849;KLHL10;PLIN3;STK33;ALDOA;LCMT1;TTC25;WDR63;SPATA4;CCDC113;TEX55;ARMC10;CAPNS1;ABCA3;…
GO:0036156	Cellular Component	inner dynein arm	1	2	0.0141482	WDR63
GO:0097232	Cellular Component	lamellar body membrane	1	2	0.0141482	ABCA3
GO:1903958	Cellular Component	nitric-oxide synthase complex	1	2	0.0141482	CYB5B
GO:0005945	Cellular Component	6-phosphofructokinase complex	1	3	0.0211477	PFKM
GO:0043159	Cellular Component	acrosomal matrix	1	3	0.0211477	CYLC1
GO:0098890	Cellular Component	extrinsic component of postsynaptic membrane	1	3	0.0211477	HIP1
GO:0032154	Cellular Component	cleavage furrow	2	34	0.0241858	SEPTIN7;PPP1CC
GO:0031588	Cellular Component	nucleotide-activated protein kinase complex	1	4	0.0280978	PRKAR1A
GO:0036020	Cellular Component	endolysosome membrane	1	4	0.0280978	CLEC16A
GO:0097208	Cellular Component	alveolar lamellar body	1	4	0.0280978	ABCA3
GO:1990716	Cellular Component	axonemal central apparatus	1	4	0.0280978	SPAG17
GO:0031410	Cellular Component	cytoplasmic vesicle	15	1234	0.0284972	HIP1;AKAP3;CLEC16A;PRKAR1A;LOC516849;ABCA3;ATP11C;CDK16;ATP8B3;C2H2orf33;ACE;PDPK1;FAM170B;CYLC1;TSSK2
GO:0097708	Cellular Component	intracellular vesicle	15	1239	0.0293986	HIP1;AKAP3;CLEC16A;PRKAR1A;LOC516849;ABCA3;ATP11C;CDK16;ATP8B3;C2H2orf33;ACE;PDPK1;FAM170B;CYLC1;TSSK2
GO:0005955	Cellular Component	calcineurin complex	1	5	0.034999	PPP3CC
GO:0099243	Cellular Component	extrinsic component of synaptic membrane	1	5	0.034999	HIP1
GO:0032155	Cellular Component	cell division site part	2	42	0.0357851	SEPTIN7;PPP1CC
GO:0005814	Cellular Component	centriole	3	102	0.036089	ALMS1;ODF2;TSSK2
GO:0032153	Cellular Component	cell division site	2	45	0.0405874	SEPTIN7;PPP1CC
GO:0005869	Cellular Component	dynactin complex	1	6	0.0418516	LOC616410
GO:0008540	Cellular Component	proteasome regulatory particle, base subcomplex	1	6	0.0418516	PSMD4
GO:0097730	Cellular Component	non-motile cilium	3	111	0.0445573	ARL13B;FAM161A;ATP1A4
GO:0030479	Cellular Component	actin cortical patch	1	7	0.048656	HIP1
GO:0033290	Cellular Component	eukaryotic 48S preinitiation complex	1	7	0.048656	EIF3M
GO:0036019	Cellular Component	endolysosome	1	7	0.048656	CLEC16A
GO:0061645	Cellular Component	endocytic patch	1	7	0.048656	HIP1
GO:0072357	Cellular Component	PTW/PP1 phosphatase complex	1	7	0.048656	PPP1CC
GO:0072669	Cellular Component	tRNA-splicing ligase complex	1	7	0.048656	RTCB
GO:0044422	Cellular Component	organelle part	61	7245	0.0493014	CCDC178;PFKM;HIP1;AKAP3;SPAG17;SEPTIN7;PEX3;SRPK2;CYB5B;MRI1;CASC1;TOMM34;FSIP2;ARL13B;CLEC16A;CSNK1A1;WDR78;CABYR;PSMD4;CCDC116;HSPA2;NUP98;DNAI1;PRKAR1A;FAM161A;RTCB;ALMS1;PPP1CC;LOC516849;TTC25;WDR63;SPATA4;CCDC113;ABCA3;SLC16A1;ATP11C;VAPA;VAPB;IQCG;SPATA18;BBOF1;RGS22;KIF9;CLMN;PPP2R5C;ATP8B3;SPATC1L;SLC16A7;DNAJB4;LOC782688;SPATC1;ODF2;CCDC114;SPAG6;ATP1A4;SH3D21;LOC616410;CYLC1;GSK3B;TSSK2…

## Sheet: Supplemetary Table 6C
Supplementary Table 3C.GO terms for significantly enriched of AR vs FTH
GO ID	GO term	Description	out	All	pvalue	Genes
GO:0003341	Biological Process	cilium movement	12	60	9.43e-14	ARMC4;SPAG17;WDR78;DNAI1;NME5;TTC25;WDR63;CCDC40;DNAI2;DNAH7;CCDC114;CFAP70
GO:0044782	Biological Process	cilium organization	21	305	1.59e-13	ARMC4;SPAG17;FSIP2;IQUB;ARL13B;WDR78;DNAI1;NME5;FAM161A;TTC25;WDR63;CCDC113;CCDC40;AKAP4;DNAI2;DNAH7;IQCG;SNAP29;ODF2;CCDC114;CFAP70
GO:0060271	Biological Process	cilium assembly	20	278	2.77e-13	ARMC4;SPAG17;FSIP2;IQUB;ARL13B;WDR78;DNAI1;NME5;FAM161A;TTC25;WDR63;CCDC113;CCDC40;AKAP4;DNAI2;DNAH7;IQCG;SNAP29;CCDC114;CFAP70
GO:0035082	Biological Process	axoneme assembly	12	70	6.67e-13	ARMC4;SPAG17;FSIP2;WDR78;DNAI1;TTC25;WDR63;CCDC40;DNAI2;DNAH7;IQCG;CCDC114
GO:0070286	Biological Process	axonemal dynein complex assembly	9	29	1.64e-12	ARMC4;WDR78;DNAI1;TTC25;WDR63;CCDC40;DNAI2;DNAH7;CCDC114
GO:0019953	Biological Process	sexual reproduction	24	535	2.59e-11	SEPTIN7;TSSK4;TCP1;FSIP2;SPATA20;CCDC87;CABYR;CCT3;HSPA2;NME5;CDK16;CCT5;IQCG;UBE2J1;ATP8B3;TSSK3;ACE;DPY19L2;SPA17;SLC26A6;ATP1A4;TSSK1B;FAM170B;TSSK2
GO:0001578	Biological Process	microtubule bundle formation	12	98	4.15e-11	ARMC4;SPAG17;FSIP2;WDR78;DNAI1;TTC25;WDR63;CCDC40;DNAI2;DNAH7;IQCG;CCDC114
GO:0120031	Biological Process	plasma membrane bounded cell projection assembly	21	417	6.17e-11	ARMC4;SPAG17;FSIP2;IQUB;ARL13B;WDR78;DNAI1;PRKCD;NME5;FAM161A;TTC25;WDR63;CCDC113;CCDC40;AKAP4;DNAI2;DNAH7;IQCG;SNAP29;CCDC114;CFAP70
GO:0030031	Biological Process	cell projection assembly	21	427	9.57e-11	ARMC4;SPAG17;FSIP2;IQUB;ARL13B;WDR78;DNAI1;PRKCD;NME5;FAM161A;TTC25;WDR63;CCDC113;CCDC40;AKAP4;DNAI2;DNAH7;IQCG;SNAP29;CCDC114;CFAP70
GO:0044703	Biological Process	multi-organism reproductive process	24	607	3.43e-10	SEPTIN7;TSSK4;TCP1;FSIP2;SPATA20;CCDC87;CABYR;CCT3;HSPA2;NME5;CDK16;CCT5;IQCG;UBE2J1;ATP8B3;TSSK3;ACE;DPY19L2;SPA17;SLC26A6;ATP1A4;TSSK1B;FAM170B;TSSK2
GO:0007283	Biological Process	spermatogenesis	17	300	7.88e-10	SEPTIN7;TSSK4;FSIP2;SPATA20;CABYR;HSPA2;NME5;CDK16;IQCG;UBE2J1;TSSK3;ACE;DPY19L2;SLC26A6;ATP1A4;TSSK1B;TSSK2
GO:0048232	Biological Process	male gamete generation	17	315	1.66e-09	SEPTIN7;TSSK4;FSIP2;SPATA20;CABYR;HSPA2;NME5;CDK16;IQCG;UBE2J1;TSSK3;ACE;DPY19L2;SLC26A6;ATP1A4;TSSK1B;TSSK2
GO:0007018	Biological Process	microtubule-based movement	14	229	1.02e-08	ARMC4;SPAG17;WDR78;DNAI1;NME5;TTC25;WDR63;CCDC40;DNAI2;DNAH7;KIF9;DNAH12;CCDC114;CFAP70
GO:0007286	Biological Process	spermatid development	11	127	1.16e-08	TSSK4;FSIP2;CABYR;HSPA2;NME5;IQCG;UBE2J1;DPY19L2;SLC26A6;TSSK1B;TSSK2
GO:0048515	Biological Process	spermatid differentiation	11	129	1.36e-08	TSSK4;FSIP2;CABYR;HSPA2;NME5;IQCG;UBE2J1;DPY19L2;SLC26A6;TSSK1B;TSSK2
GO:0030317	Biological Process	flagellated sperm motility	9	80	2.62e-08	TPPP2;TSSK4;FSIP2;WDR66;DNAI1;CCDC40;AKAP4;IQCG;ATP1A4
GO:0097722	Biological Process	sperm motility	9	80	2.62e-08	TPPP2;TSSK4;FSIP2;WDR66;DNAI1;CCDC40;AKAP4;IQCG;ATP1A4
GO:0070925	Biological Process	organelle assembly	23	715	4.05e-08	ARMC4;SPAG17;FSIP2;IQUB;ARL13B;WDR78;DNAI1;PRKAR1A;NME5;FAM161A;ALMS1;TTC25;WDR63;CCDC113;CCDC40;AKAP4;DNAI2;DNAH7;IQCG;SNAP29;CCDC114;RALB;CFAP70
GO:0007276	Biological Process	gamete generation	17	420	1.15e-07	SEPTIN7;TSSK4;FSIP2;SPATA20;CABYR;HSPA2;NME5;CDK16;IQCG;UBE2J1;TSSK3;ACE;DPY19L2;SLC26A6;ATP1A4;TSSK1B;TSSK2
GO:0003351	Biological Process	epithelial cilium movement	5	15	1.19e-07	SPAG17;DNAI1;NME5;TTC25;CCDC40
GO:0036158	Biological Process	outer dynein arm assembly	5	16	1.72e-07	ARMC4;DNAI1;TTC25;DNAI2;CCDC114
GO:0007017	Biological Process	microtubule-based process	21	696	4.84e-07	ARMC4;SPAG17;FSIP2;WDR78;DNAI1;NME5;ALMS1;TTC25;WDR63;SLC16A1;CCDC40;DNAI2;DNAH7;IQCG;KIF9;DNAH12;ODF2;CCDC114;GSK3B;CFAP70;TUBB4B
GO:0030030	Biological Process	cell projection organization	27	1107	6.61e-07	ARMC4;SPAG17;FSIP2;IQUB;ARL13B;WDR78;DNAI1;PRKCD;NME5;FAM161A;TTC25;WDR63;CCDC113;CFAP126;CCDC40;AKAP4;DNAI2;CDK16;DNAH7;VAPA;IQCG;CLMN;SNAP29;ODF2;CCDC114;GSK3B;CFAP70
GO:0048609	Biological Process	multicellular organismal reproductive process	17	480	7.53e-07	SEPTIN7;TSSK4;FSIP2;SPATA20;CABYR;HSPA2;NME5;CDK16;IQCG;UBE2J1;TSSK3;ACE;DPY19L2;SLC26A6;ATP1A4;TSSK1B;TSSK2
GO:0022414	Biological Process	reproductive process	24	915	8.52e-07	SEPTIN7;TSSK4;TCP1;FSIP2;SPATA20;CCDC87;CABYR;CCT3;HSPA2;NME5;CDK16;CCT5;IQCG;UBE2J1;ATP8B3;TSSK3;ACE;DPY19L2;SPA17;SLC26A6;ATP1A4;TSSK1B;FAM170B;TSSK2
GO:0000003	Biological Process	reproduction	24	918	9.03e-07	SEPTIN7;TSSK4;TCP1;FSIP2;SPATA20;CCDC87;CABYR;CCT3;HSPA2;NME5;CDK16;CCT5;IQCG;UBE2J1;ATP8B3;TSSK3;ACE;DPY19L2;SPA17;SLC26A6;ATP1A4;TSSK1B;FAM170B;TSSK2
GO:0032504	Biological Process	multicellular organism reproduction	17	496	1.18e-06	SEPTIN7;TSSK4;FSIP2;SPATA20;CABYR;HSPA2;NME5;CDK16;IQCG;UBE2J1;TSSK3;ACE;DPY19L2;SLC26A6;ATP1A4;TSSK1B;TSSK2
GO:0120036	Biological Process	plasma membrane bounded cell projection organization	26	1079	1.38e-06	ARMC4;SPAG17;FSIP2;IQUB;ARL13B;WDR78;DNAI1;PRKCD;NME5;FAM161A;TTC25;WDR63;CCDC113;CCDC40;AKAP4;DNAI2;CDK16;DNAH7;VAPA;IQCG;CLMN;SNAP29;ODF2;CCDC114;GSK3B;CFAP70
GO:0007281	Biological Process	germ cell development	11	205	1.51e-06	TSSK4;FSIP2;CABYR;HSPA2;NME5;IQCG;UBE2J1;DPY19L2;SLC26A6;TSSK1B;TSSK2
GO:0009566	Biological Process	fertilization	9	142	3.61e-06	TSSK4;TCP1;CCDC87;CCT3;CCT5;ATP8B3;SPA17;ATP1A4;FAM170B
GO:0007010	Biological Process	cytoskeleton organization	26	1162	5.37e-06	ARMC4;IQGAP2;SPAG17;FSIP2;CSNK1A1;WDR78;DNAI1;PRKAR1A;PRKCD;ALMS1;AFAP1;TTC25;WDR63;SPATA4;SLC16A1;DSTN;CYLC2;CCDC40;DNAI2;DNAH7;IQCG;FLNB;ODF2;CCDC114;CYLC1;GSK3B
GO:0000226	Biological Process	microtubule cytoskeleton organization	16	524	1.07e-05	ARMC4;SPAG17;FSIP2;WDR78;DNAI1;ALMS1;TTC25;WDR63;SLC16A1;CCDC40;DNAI2;DNAH7;IQCG;ODF2;CCDC114;GSK3B
GO:0007339	Biological Process	binding of sperm to zona pellucida	5	38	1.7e-05	TCP1;CCT3;CCT5;ATP8B3;SPA17
GO:0022412	Biological Process	cellular process involved in reproduction in multicellular organism	11	277	2.64e-05	TSSK4;FSIP2;CABYR;HSPA2;NME5;IQCG;UBE2J1;DPY19L2;SLC26A6;TSSK1B;TSSK2
GO:0035036	Biological Process	sperm-egg recognition	5	45	3.95e-05	TCP1;CCT3;CCT5;ATP8B3;SPA17
GO:0007338	Biological Process	single fertilization	7	110	4.4e-05	TCP1;CCDC87;CCT3;CCT5;ATP8B3;SPA17;FAM170B
GO:0045332	Biological Process	phospholipid translocation	4	24	4.76e-05	LOC516849;ATP11C;ATP8B3;LOC536660
GO:1904851	Biological Process	positive regulation of establishment of protein localization to telomere	3	9	4.94e-05	TCP1;CCT3;CCT5
GO:0034204	Biological Process	lipid translocation	4	26	6.61e-05	LOC516849;ATP11C;ATP8B3;LOC536660
GO:0070203	Biological Process	regulation of establishment of protein localization to telomere	3	10	7.02e-05	TCP1;CCT3;CCT5
GO:0097035	Biological Process	regulation of membrane lipid distribution	5	51	7.28e-05	PRKCD;LOC516849;ATP11C;ATP8B3;LOC536660
GO:0009988	Biological Process	cell-cell recognition	5	53	8.77e-05	TCP1;CCT3;CCT5;ATP8B3;SPA17
GO:0018105	Biological Process	peptidyl-serine phosphorylation	10	263	8.89e-05	SRPK2;TSSK4;CSNK1A1;PRKCD;CSNK1G2;PDPK1;CAMK4;TSSK1B;GSK3B;TSSK2
GO:0051704	Biological Process	multi-organism process	28	1535	9.32e-05	SEPTIN7;SRPK2;TSSK4;TCP1;FSIP2;SPATA20;SRR;CCDC87;CABYR;CCT3;HSPA2;PRKCD;NME5;CDK16;VAPA;CCT5;IQCG;UBE2J1;ATP8B3;TSSK3;ACE;DPY19L2;SPA17;SLC26A6;ATP1A4;TSSK1B;FAM170B;TSSK2
GO:0006090	Biological Process	pyruvate metabolic process	6	86	9.41e-05	PFKM;SRR;BPGM;FBP1;TPI1;PDHA1
GO:0070202	Biological Process	regulation of establishment of protein localization to chromosome	3	11	9.59e-05	TCP1;CCT3;CCT5
GO:1904816	Biological Process	positive regulation of protein localization to chromosome, telomeric region	3	11	9.59e-05	TCP1;CCT3;CCT5
GO:0007368	Biological Process	determination of left/right symmetry	6	87	0.000100369	ARMC4;ARL13B;DNAI1;TTC25;CCDC40;DNAI2
GO:0036159	Biological Process	inner dynein arm assembly	3	12	0.000127059	WDR63;CCDC40;DNAH7
GO:0009855	Biological Process	determination of bilateral symmetry	6	94	0.000154107	ARMC4;ARL13B;DNAI1;TTC25;CCDC40;DNAI2
GO:0009799	Biological Process	specification of symmetry	6	95	0.000163352	ARMC4;ARL13B;DNAI1;TTC25;CCDC40;DNAI2
GO:1904814	Biological Process	regulation of protein localization to chromosome, telomeric region	3	13	0.000164144	TCP1;CCT3;CCT5
GO:0018209	Biological Process	peptidyl-serine modification	10	284	0.000166741	SRPK2;TSSK4;CSNK1A1;PRKCD;CSNK1G2;PDPK1;CAMK4;TSSK1B;GSK3B;TSSK2
GO:0006996	Biological Process	organelle organization	46	3246	0.000194934	ARMC4;IQGAP2;SPAG17;PEX3;TCP1;FSIP2;IQUB;ARL13B;CSNK1A1;WDR78;SNAP23;CCT3;HSPA2;DNAI1;PRKAR1A;PRKCD;NME5;FAM161A;RAB8B;ALMS1;LOC516849;AFAP1;TTC25;WDR63;SPATA4;CCDC113;SLC16A1;DSTN;CYLC2;CCDC40;AKAP4;DNAI2;DNAH7;VAPA;CCT5;IQCG;SPATA18;ATP8B3;SNAP29;FLNB;ODF2;CCDC114;RALB;CYLC1;GSK3B;CFAP70
GO:0070200	Biological Process	establishment of protein localization to telomere	3	14	0.000207604	TCP1;CCT3;CCT5
GO:0009132	Biological Process	nucleoside diphosphate metabolic process	6	101	0.00022843	PFKM;NME5;BPGM;FBP1;LRGUK;TPI1
GO:0015914	Biological Process	phospholipid transport	5	68	0.000287559	PRKCD;LOC516849;ATP11C;ATP8B3;LOC536660
GO:0042866	Biological Process	pyruvate biosynthetic process	5	68	0.000287559	PFKM;SRR;BPGM;FBP1;TPI1
GO:0033036	Biological Process	macromolecule localization	33	2080	0.00028926	PFKM;AKAP3;PEX3;TCP1;AP4M1;FSIP2;ARL13B;CCT3;LOC524391;PRKCD;STXBP2;RAB8B;LOC516849;PLIN3;GEMIN6;ATP1B3;SLC16A1;AKAP4;ATP11C;CDK16;VAPA;VPS13A;CCT5;UBE2J1;ATP8B3;CEP128;ACE;LOC536660;ODF2;PDPK1;EFR3A;GSK3B;SPCS1
GO:0006457	Biological Process	protein folding	7	152	0.00033173	TCP1;DNAJB8;CCT3;HSPA2;CCT8L2;CCT5;DNAJB4
GO:0045046	Biological Process	protein import into peroxisome membrane	2	4	0.000430203	PEX3;RAB8B
GO:0009135	Biological Process	purine nucleoside diphosphate metabolic process	5	78	0.000543932	PFKM;BPGM;FBP1;LRGUK;TPI1
GO:0009179	Biological Process	purine ribonucleoside diphosphate metabolic process	5	78	0.000543932	PFKM;BPGM;FBP1;LRGUK;TPI1
GO:0009185	Biological Process	ribonucleoside diphosphate metabolic process	5	81	0.000646776	PFKM;BPGM;FBP1;LRGUK;TPI1
GO:0060287	Biological Process	epithelial cilium movement involved in determination of left/right asymmetry	2	5	0.000712981	TTC25;CCDC40
GO:0006165	Biological Process	nucleoside diphosphate phosphorylation	5	83	0.000723001	PFKM;NME5;BPGM;FBP1;TPI1
GO:0070199	Biological Process	establishment of protein localization to chromosome	3	21	0.00072601	TCP1;CCT3;CCT5
GO:0022607	Biological Process	cellular component assembly	34	2286	0.000752612	ARMC4;IQGAP2;SPAG17;SRPK2;FSIP2;IQUB;ARL13B;EIF3M;WDR78;SNAP23;PSMD4;DNAJB8;CCT3;HSPA2;DNAI1;PRKAR1A;PRKCD;NME5;FAM161A;ALMS1;TTC25;WDR63;CCDC113;CCDC40;AKAP4;DNAI2;DNAH7;IQCG;SNAP29;ACE;CCDC114;RALB;GSK3B;CFAP70
GO:0046939	Biological Process	nucleotide phosphorylation	5	84	0.000763539	PFKM;NME5;BPGM;FBP1;TPI1
GO:0046777	Biological Process	protein autophosphorylation	7	175	0.000770394	TSSK4;STK33;PPP2R5C;ACE;CAMK4;GSK3B;TSSK2
GO:0072594	Biological Process	establishment of protein localization to organelle	9	293	0.000944392	PEX3;TCP1;AP4M1;CCT3;PRKCD;RAB8B;VPS13A;CCT5;SPCS1
GO:0016311	Biological Process	dephosphorylation	11	422	0.00101368	NT5C1B;VRK3;IGBP1;PRKCD;PPEF1;FBP1;PGP;PPP1CC;PPP3CC;PPP2R5C;TMEM225
GO:0006793	Biological Process	phosphorus metabolic process	37	2658	0.00144084	PFKM;SRPK2;TSSK4;NT5C1B;CSNK1A1;VRK3;CCNY;IGBP1;HSPA2;PRKAR1A;PRKCD;NME5;BPGM;PPEF1;FBP1;PGP;PPP1CC;STK33;PRKAR2A;LRGUK;CDK16;CSNK1G2;PCYT1A;TPI1;PDHA1;PPP3CC;PPP2R5C;TSSK3;ACE;RALB;TMEM225;PDPK1;TSTA3;CAMK4;TSSK1B;GSK3B;TSSK2
GO:0006002	Biological Process	fructose 6-phosphate metabolic process	2	7	0.00148052	PFKM;FBP1
GO:0051179	Biological Process	localization	60	5007	0.00148534	PFKM;TPPP2;ARMC4;AKAP3;PEX3;TSSK4;TCP1;AP4M1;FSIP2;WDR66;SLC2A3;ARL13B;RHCG;SNAP23;CCT3;LOC524391;PKD2L2;HSPA2;UBXN6;DNAI1;PRKCD;STXBP2;RAB8B;ALMS1;PPP1CC;LOC516849;PLIN3;GEMIN6;WDR63;ATP1B3;SLC16A1;CCDC40;AKAP4;ATP11C;CDK16;CSNK1G2;VAPA;VPS13A;CCT5;SH3GL3;IQCG;UBE2J1;ANO5;CLMN;AQP7;ATP8B3;SNAP29;CEP128;ACE;LOC536660;SLCO6A1;SLC6A16;ODF2;PDPK1;SLC26A6;ATP1A4;TRAPPC1;EFR3A;GSK3B;SPCS1
GO:0070198	Biological Process	protein localization to chromosome, telomeric region	3	27	0.00153793	TCP1;CCT3;CCT5
GO:0032212	Biological Process	positive regulation of telomere maintenance via telomerase	3	28	0.00171176	TCP1;CCT3;CCT5
GO:0010876	Biological Process	lipid localization	9	325	0.00193225	LOC524391;PRKCD;LOC516849;PLIN3;GEMIN6;ATP11C;ATP8B3;ACE;LOC536660
GO:0070201	Biological Process	regulation of establishment of protein localization	9	325	0.00193225	PFKM;TCP1;CCT3;PRKCD;SLC16A1;CDK16;CCT5;UBE2J1;GSK3B
GO:0015791	Biological Process	polyol transport	2	8	0.00196297	AQP7;SLC26A6
GO:0090084	Biological Process	negative regulation of inclusion body assembly	2	8	0.00196297	DNAJB8;HSPA2
GO:0005975	Biological Process	carbohydrate metabolic process	11	459	0.00197605	PFKM;SPATA20;BPGM;FBP1;PGP;PPP1CC;GAPDHS;MDH1B;LANCL2;TPI1;GSK3B
GO:0015748	Biological Process	organophosphate ester transport	5	104	0.00198513	PRKCD;LOC516849;ATP11C;ATP8B3;LOC536660
GO:0019362	Biological Process	pyridine nucleotide metabolic process	5	104	0.00198513	PFKM;BPGM;FBP1;TPI1;PDHA1
GO:0046496	Biological Process	nicotinamide nucleotide metabolic process	5	104	0.00198513	PFKM;BPGM;FBP1;TPI1;PDHA1
GO:1904358	Biological Process	positive regulation of telomere maintenance via telomere lengthening	3	30	0.00209512	TCP1;CCT3;CCT5
GO:0006096	Biological Process	glycolytic process	4	65	0.00231228	PFKM;BPGM;FBP1;TPI1
GO:0006757	Biological Process	ATP generation from ADP	4	65	0.00231228	PFKM;BPGM;FBP1;TPI1
GO:0006796	Biological Process	phosphate-containing compound metabolic process	36	2633	0.00233101	PFKM;SRPK2;TSSK4;NT5C1B;CSNK1A1;VRK3;CCNY;IGBP1;HSPA2;PRKAR1A;PRKCD;NME5;BPGM;PPEF1;FBP1;PGP;PPP1CC;STK33;PRKAR2A;LRGUK;CDK16;CSNK1G2;PCYT1A;TPI1;PDHA1;PPP3CC;PPP2R5C;TSSK3;ACE;RALB;TMEM225;PDPK1;CAMK4;TSSK1B;GSK3B;TSSK2
GO:0072524	Biological Process	pyridine-containing compound metabolic process	5	108	0.00234175	PFKM;BPGM;FBP1;TPI1;PDHA1
GO:0090083	Biological Process	regulation of inclusion body assembly	2	9	0.0025097	DNAJB8;HSPA2
GO:2000480	Biological Process	negative regulation of cAMP-dependent protein kinase activity	2	9	0.0025097	PRKAR1A;PRKAR2A
GO:0006869	Biological Process	lipid transport	8	284	0.00308518	LOC524391;PRKCD;LOC516849;GEMIN6;ATP11C;ATP8B3;ACE;LOC536660
GO:2000344	Biological Process	positive regulation of acrosome reaction	2	10	0.00311957	CCDC87;FAM170B
GO:0008037	Biological Process	cell recognition	5	117	0.00331155	TCP1;CCT3;CCT5;ATP8B3;SPA17
GO:0046031	Biological Process	ADP metabolic process	4	72	0.00335574	PFKM;BPGM;FBP1;TPI1
GO:0009145	Biological Process	purine nucleoside triphosphate biosynthetic process	5	118	0.00343473	PFKM;NME5;BPGM;FBP1;TPI1
GO:0009206	Biological Process	purine ribonucleoside triphosphate biosynthetic process	5	118	0.00343473	PFKM;NME5;BPGM;FBP1;TPI1
GO:0044085	Biological Process	cellular component biogenesis	34	2502	0.00350676	ARMC4;IQGAP2;SPAG17;SRPK2;FSIP2;IQUB;ARL13B;EIF3M;WDR78;SNAP23;PSMD4;DNAJB8;CCT3;HSPA2;DNAI1;PRKAR1A;PRKCD;NME5;FAM161A;ALMS1;TTC25;WDR63;CCDC113;CCDC40;AKAP4;DNAI2;DNAH7;IQCG;SNAP29;ACE;CCDC114;RALB;GSK3B;CFAP70
GO:0033365	Biological Process	protein localization to organelle	13	647	0.00368351	PEX3;TCP1;AP4M1;FSIP2;ARL13B;CCT3;PRKCD;RAB8B;VAPA;VPS13A;CCT5;GSK3B;SPCS1
GO:0006733	Biological Process	oxidoreduction coenzyme metabolic process	5	120	0.00369094	PFKM;BPGM;FBP1;TPI1;PDHA1
GO:0036376	Biological Process	sodium ion export across plasma membrane	2	11	0.0037915	ATP1B3;ATP1A4
GO:1901998	Biological Process	toxin transport	3	37	0.00383867	TCP1;CCT3;CCT5
GO:0003006	Biological Process	developmental process involved in reproduction	11	501	0.00386123	TSSK4;FSIP2;CABYR;HSPA2;NME5;IQCG;UBE2J1;DPY19L2;SLC26A6;TSSK1B;TSSK2
GO:0006928	Biological Process	movement of cell or subcellular component	24	1581	0.00393767	TPPP2;ARMC4;SPAG17;TSSK4;FSIP2;WDR66;ARL13B;WDR78;DNAI1;PRKCD;NME5;TTC25;WDR63;CCDC40;AKAP4;DNAI2;DNAH7;IQCG;KIF9;DNAH12;CCDC114;PDPK1;ATP1A4;CFAP70
GO:0009201	Biological Process	ribonucleoside triphosphate biosynthetic process	5	124	0.00424405	PFKM;NME5;BPGM;FBP1;TPI1
GO:0030007	Biological Process	cellular potassium ion homeostasis	2	12	0.00452439	ATP1B3;ATP1A4
GO:1905516	Biological Process	positive regulation of fertilization	2	12	0.00452439	CCDC87;FAM170B
GO:0019359	Biological Process	nicotinamide nucleotide biosynthetic process	4	80	0.00489534	PFKM;BPGM;FBP1;TPI1
GO:0019363	Biological Process	pyridine nucleotide biosynthetic process	4	80	0.00489534	PFKM;BPGM;FBP1;TPI1
GO:1904951	Biological Process	positive regulation of establishment of protein localization	6	185	0.00516165	PFKM;TCP1;CCT3;PRKCD;CCT5;GSK3B
GO:0060046	Biological Process	regulation of acrosome reaction	2	13	0.00531717	CCDC87;FAM170B
GO:0070841	Biological Process	inclusion body assembly	2	13	0.00531717	DNAJB8;HSPA2
GO:0032210	Biological Process	regulation of telomere maintenance via telomerase	3	42	0.00549816	TCP1;CCT3;CCT5
GO:0006006	Biological Process	glucose metabolic process	5	132	0.0055237	PFKM;FBP1;PGP;GAPDHS;TPI1
GO:0072525	Biological Process	pyridine-containing compound biosynthetic process	4	83	0.00557726	PFKM;BPGM;FBP1;TPI1
GO:0009142	Biological Process	nucleoside triphosphate biosynthetic process	5	133	0.00570084	PFKM;NME5;BPGM;FBP1;TPI1
GO:0015711	Biological Process	organic anion transport	9	386	0.00598178	PRKCD;LOC516849;SLC16A1;ATP11C;ATP8B3;ACE;LOC536660;SLCO6A1;SLC26A6
GO:0003356	Biological Process	regulation of cilium beat frequency	2	14	0.00616876	ARMC4;CCDC40
GO:0032206	Biological Process	positive regulation of telomere maintenance	3	44	0.00626482	TCP1;CCT3;CCT5
GO:0009152	Biological Process	purine ribonucleotide biosynthetic process	6	196	0.00679783	PFKM;NME5;BPGM;FBP1;TPI1;PDHA1
GO:0015919	Biological Process	peroxisomal membrane transport	2	15	0.00707813	PEX3;RAB8B
GO:0032869	Biological Process	cellular response to insulin stimulus	5	141	0.00726486	DNAI1;PRKCD;RAB8B;PDPK1;GSK3B
GO:0072330	Biological Process	monocarboxylic acid biosynthetic process	6	200	0.00747699	PFKM;SRR;BPGM;FBP1;TECR;TPI1
GO:1904356	Biological Process	regulation of telomere maintenance via telomere lengthening	3	47	0.00752897	TCP1;CCT3;CCT5
GO:0006470	Biological Process	protein dephosphorylation	7	266	0.00794944	VRK3;PRKCD;PPEF1;PGP;PPP1CC;PPP3CC;PPP2R5C
GO:0006625	Biological Process	protein targeting to peroxisome	2	16	0.00804423	PEX3;RAB8B
GO:0006883	Biological Process	cellular sodium ion homeostasis	2	16	0.00804423	ATP1B3;ATP1A4
GO:0043574	Biological Process	peroxisomal transport	2	16	0.00804423	PEX3;RAB8B
GO:0072662	Biological Process	protein localization to peroxisome	2	16	0.00804423	PEX3;RAB8B
GO:0072663	Biological Process	establishment of protein localization to peroxisome	2	16	0.00804423	PEX3;RAB8B
GO:2000479	Biological Process	regulation of cAMP-dependent protein kinase activity	2	16	0.00804423	PRKAR1A;PRKAR2A
GO:0006810	Biological Process	transport	43	3554	0.00818248	PFKM;PEX3;TCP1;AP4M1;SLC2A3;RHCG;SNAP23;CCT3;LOC524391;PKD2L2;HSPA2;UBXN6;PRKCD;STXBP2;RAB8B;ALMS1;PPP1CC;LOC516849;GEMIN6;ATP1B3;SLC16A1;ATP11C;CDK16;CSNK1G2;VAPA;VPS13A;CCT5;SH3GL3;UBE2J1;ANO5;CLMN;AQP7;ATP8B3;ACE;LOC536660;SLCO6A1;SLC6A16;PDPK1;SLC26A6;ATP1A4;TRAPPC1;GSK3B;SPCS1
GO:0016310	Biological Process	phosphorylation	26	1868	0.00831387	PFKM;SRPK2;TSSK4;CSNK1A1;VRK3;CCNY;HSPA2;PRKAR1A;PRKCD;NME5;BPGM;FBP1;STK33;PRKAR2A;CDK16;CSNK1G2;TPI1;PPP2R5C;TSSK3;ACE;RALB;PDPK1;CAMK4;TSSK1B;GSK3B;TSSK2
GO:0009737	Biological Process	response to abscisic acid	1	1	0.00854451	LANCL2
GO:0009738	Biological Process	abscisic acid-activated signaling pathway	1	1	0.00854451	LANCL2
GO:0009787	Biological Process	regulation of abscisic acid-activated signaling pathway	1	1	0.00854451	LANCL2
GO:0009789	Biological Process	positive regulation of abscisic acid-activated signaling pathway	1	1	0.00854451	LANCL2
GO:0015724	Biological Process	formate transport	1	1	0.00854451	SLC26A6
GO:0015797	Biological Process	mannitol transport	1	1	0.00854451	SLC26A6
GO:0035695	Biological Process	mitophagy by induced vacuole formation	1	1	0.00854451	SPATA18
GO:0035879	Biological Process	plasma membrane lactate transport	1	1	0.00854451	SLC16A1
GO:0042000	Biological Process	translocation of peptides or proteins into host	1	1	0.00854451	TCP1
GO:0044053	Biological Process	translocation of peptides or proteins into host cell cytoplasm	1	1	0.00854451	TCP1
GO:0046437	Biological Process	D-amino acid biosynthetic process	1	1	0.00854451	SRR
GO:0046724	Biological Process	oxalic acid secretion	1	1	0.00854451	SLC26A6
GO:0051490	Biological Process	negative regulation of filopodium assembly	1	1	0.00854451	PRKCD
GO:0051780	Biological Process	behavioral response to nutrient	1	1	0.00854451	SLC16A1
GO:0051808	Biological Process	translocation of peptides or proteins into other organism involved in symbiotic interaction	1	1	0.00854451	TCP1
GO:0060697	Biological Process	positive regulation of phospholipid catabolic process	1	1	0.00854451	PRKCD
GO:0070179	Biological Process	D-serine biosynthetic process	1	1	0.00854451	SRR
GO:0071109	Biological Process	superior temporal gyrus development	1	1	0.00854451	GSK3B
GO:0071215	Biological Process	cellular response to abscisic acid stimulus	1	1	0.00854451	LANCL2
GO:0071332	Biological Process	cellular response to fructose stimulus	1	1	0.00854451	SLC26A6
GO:0090088	Biological Process	regulation of oligopeptide transport	1	1	0.00854451	SLC26A6
GO:0090089	Biological Process	regulation of dipeptide transport	1	1	0.00854451	SLC26A6
GO:0093001	Biological Process	glycolysis from storage polysaccharide through glucose-1-phosphate	1	1	0.00854451	PFKM
GO:1900161	Biological Process	regulation of phospholipid scramblase activity	1	1	0.00854451	PRKCD
GO:1900163	Biological Process	positive regulation of phospholipid scramblase activity	1	1	0.00854451	PRKCD
GO:1901419	Biological Process	regulation of response to alcohol	1	1	0.00854451	LANCL2
GO:1901421	Biological Process	positive regulation of response to alcohol	1	1	0.00854451	LANCL2
GO:1905957	Biological Process	regulation of cellular response to alcohol	1	1	0.00854451	LANCL2
GO:1905959	Biological Process	positive regulation of cellular response to alcohol	1	1	0.00854451	LANCL2
GO:2000752	Biological Process	regulation of glucosylceramide catabolic process	1	1	0.00854451	PRKCD
GO:2000753	Biological Process	positive regulation of glucosylceramide catabolic process	1	1	0.00854451	PRKCD
GO:2000754	Biological Process	regulation of sphingomyelin catabolic process	1	1	0.00854451	PRKCD
GO:2000755	Biological Process	positive regulation of sphingomyelin catabolic process	1	1	0.00854451	PRKCD
GO:2000878	Biological Process	positive regulation of oligopeptide transport	1	1	0.00854451	SLC26A6
GO:2000880	Biological Process	positive regulation of dipeptide transport	1	1	0.00854451	SLC26A6
GO:2001148	Biological Process	regulation of dipeptide transmembrane transport	1	1	0.00854451	SLC26A6
GO:2001150	Biological Process	positive regulation of dipeptide transmembrane transport	1	1	0.00854451	SLC26A6
GO:0009260	Biological Process	ribonucleotide biosynthetic process	6	207	0.00878152	PFKM;NME5;BPGM;FBP1;TPI1;PDHA1
GO:0008104	Biological Process	protein localization	25	1785	0.00897464	PFKM;AKAP3;PEX3;TCP1;AP4M1;FSIP2;ARL13B;CCT3;PRKCD;STXBP2;RAB8B;ATP1B3;SLC16A1;AKAP4;CDK16;VAPA;VPS13A;CCT5;UBE2J1;CEP128;ODF2;PDPK1;EFR3A;GSK3B;SPCS1
GO:0006164	Biological Process	purine nucleotide biosynthetic process	6	208	0.00898038	PFKM;NME5;BPGM;FBP1;TPI1;PDHA1
GO:0003352	Biological Process	regulation of cilium movement	2	17	0.00906604	ARMC4;CCDC40
GO:0070633	Biological Process	transepithelial transport	2	17	0.00906604	RHCG;SLC26A6
GO:0016043	Biological Process	cellular component organization	57	5066	0.00922351	ARMC4;IQGAP2;SPAG17;PEX3;SRPK2;TCP1;FSIP2;IQUB;ARL13B;CSNK1A1;EIF3M;WDR78;SNAP23;PSMD4;DNAJB8;CCT3;HSPA2;DNAI1;PRKAR1A;PRKCD;NME5;FAM161A;FBP1;RAB8B;ALMS1;LOC516849;AFAP1;TTC25;WDR63;SPATA4;CCDC113;SLC16A1;DSTN;CYLC2;CFAP126;CCDC40;AKAP4;ATP11C;DNAI2;CDK16;DNAH7;VAPA;CCT5;IQCG;SPATA18;CLMN;ATP8B3;SNAP29;FLNB;ACE;LOC536660;ODF2;CCDC114;RALB;CYLC1;GSK3B;CFAP70
GO:0018107	Biological Process	peptidyl-threonine phosphorylation	4	96	0.00926178	TSSK4;PRKCD;PDPK1;GSK3B
GO:2000573	Biological Process	positive regulation of DNA biosynthetic process	3	51	0.00943318	TCP1;CCT3;CCT5
GO:0046390	Biological Process	ribose phosphate biosynthetic process	6	211	0.00959632	PFKM;NME5;BPGM;FBP1;TPI1;PDHA1
GO:0071702	Biological Process	organic substance transport	24	1701	0.00960274	PFKM;PEX3;TCP1;AP4M1;SLC2A3;LOC524391;PRKCD;STXBP2;RAB8B;LOC516849;GEMIN6;SLC16A1;ATP11C;CDK16;VPS13A;UBE2J1;AQP7;ATP8B3;ACE;LOC536660;SLCO6A1;SLC26A6;GSK3B;SPCS1
GO:0051234	Biological Process	establishment of localization	44	3696	0.00986737	PFKM;PEX3;TCP1;AP4M1;SLC2A3;RHCG;SNAP23;CCT3;LOC524391;PKD2L2;HSPA2;UBXN6;PRKCD;STXBP2;RAB8B;ALMS1;PPP1CC;LOC516849;GEMIN6;ATP1B3;SLC16A1;AKAP4;ATP11C;CDK16;CSNK1G2;VAPA;VPS13A;CCT5;SH3GL3;UBE2J1;ANO5;CLMN;AQP7;ATP8B3;ACE;LOC536660;SLCO6A1;SLC6A16;PDPK1;SLC26A6;ATP1A4;TRAPPC1;GSK3B;SPCS1
GO:0007004	Biological Process	telomere maintenance via telomerase	3	52	0.00994905	TCP1;CCT3;CCT5
GO:0044458	Biological Process	motile cilium assembly	2	18	0.0101426	CCDC40;AKAP4
GO:1903829	Biological Process	positive regulation of cellular protein localization	6	215	0.0104638	TCP1;CCT3;PRKCD;CCT5;PDPK1;GSK3B
GO:0046128	Biological Process	purine ribonucleoside metabolic process	3	53	0.0104811	NT5C1B;NME5;LRGUK
GO:0072522	Biological Process	purine-containing compound biosynthetic process	6	216	0.0106891	PFKM;NME5;BPGM;FBP1;TPI1;PDHA1
GO:0002444	Biological Process	myeloid leukocyte mediated immunity	3	54	0.0110293	STXBP2;ACE;PDPK1
GO:0018210	Biological Process	peptidyl-threonine modification	4	102	0.011394	TSSK4;PRKCD;PDPK1;GSK3B
GO:0034404	Biological Process	nucleobase-containing small molecule biosynthetic process	5	158	0.0115374	PFKM;NME5;BPGM;FBP1;TPI1
GO:0016052	Biological Process	carbohydrate catabolic process	4	104	0.0121692	PFKM;BPGM;FBP1;TPI1
GO:0006278	Biological Process	RNA-dependent DNA biosynthetic process	3	56	0.0121747	TCP1;CCT3;CCT5
GO:0046394	Biological Process	carboxylic acid biosynthetic process	7	289	0.0121768	PFKM;BHMT;SRR;BPGM;FBP1;TECR;TPI1
GO:0080154	Biological Process	regulation of fertilization	2	20	0.0124557	CCDC87;FAM170B
GO:0032411	Biological Process	positive regulation of transporter activity	3	57	0.0127721	HSPA2;PRKCD;ATP1B3
GO:0042278	Biological Process	purine nucleoside metabolic process	3	57	0.0127721	NT5C1B;NME5;LRGUK
GO:0016053	Biological Process	organic acid biosynthetic process	7	292	0.0128287	PFKM;BHMT;SRR;BPGM;FBP1;TECR;TPI1
GO:0009108	Biological Process	coenzyme biosynthetic process	5	163	0.0130628	PFKM;BPGM;FBP1;TPI1;PDHA1
GO:0019318	Biological Process	hexose metabolic process	5	164	0.0133835	PFKM;FBP1;PGP;GAPDHS;TPI1
GO:0032868	Biological Process	response to insulin	5	164	0.0133835	DNAI1;PRKCD;RAB8B;PDPK1;GSK3B
GO:0140056	Biological Process	organelle localization by membrane tethering	3	58	0.013386	STXBP2;RAB8B;SNAP29
GO:0055067	Biological Process	monovalent inorganic cation homeostasis	4	107	0.0133941	RHCG;ATP1B3;SLC26A6;ATP1A4
GO:0007288	Biological Process	sperm axoneme assembly	2	21	0.0136905	FSIP2;IQCG
GO:0060632	Biological Process	regulation of microtubule-based movement	2	21	0.0136905	ARMC4;CCDC40
GO:0140029	Biological Process	exocytic process	3	59	0.0140165	SNAP23;STXBP2;RAB8B
GO:0006754	Biological Process	ATP biosynthetic process	4	109	0.0142527	PFKM;BPGM;FBP1;TPI1
GO:0006820	Biological Process	anion transport	10	522	0.0142569	PRKCD;LOC516849;SLC16A1;ATP11C;ANO5;ATP8B3;ACE;LOC536660;SLCO6A1;SLC26A6
GO:0035303	Biological Process	regulation of dephosphorylation	5	167	0.0143773	VRK3;IGBP1;PRKCD;PPP2R5C;TMEM225
GO:0005977	Biological Process	glycogen metabolic process	3	61	0.0153274	PFKM;PPP1CC;GSK3B
GO:0006073	Biological Process	cellular glucan metabolic process	3	61	0.0153274	PFKM;PPP1CC;GSK3B
GO:0010833	Biological Process	telomere maintenance via telomere lengthening	3	61	0.0153274	TCP1;CCT3;CCT5
GO:0044042	Biological Process	glucan metabolic process	3	61	0.0153274	PFKM;PPP1CC;GSK3B
GO:0002446	Biological Process	neutrophil mediated immunity	2	23	0.0163113	STXBP2;ACE
GO:0042044	Biological Process	fluid transport	2	23	0.0163113	AQP7;SLC26A6
GO:0009750	Biological Process	response to fructose	1	2	0.0170165	SLC26A6
GO:0042351	Biological Process	'de novo' GDP-L-fucose biosynthetic process	1	2	0.0170165	TSTA3
GO:0046166	Biological Process	glyceraldehyde-3-phosphate biosynthetic process	1	2	0.0170165	TPI1
GO:0060177	Biological Process	regulation of angiotensin metabolic process	1	2	0.0170165	ACE
GO:0061622	Biological Process	glycolytic process through glucose-1-phosphate	1	2	0.0170165	PFKM
GO:0061732	Biological Process	mitochondrial acetyl-CoA biosynthetic process from pyruvate	1	2	0.0170165	PDHA1
GO:0070178	Biological Process	D-serine metabolic process	1	2	0.0170165	SRR
GO:0070194	Biological Process	synaptonemal complex disassembly	1	2	0.0170165	HSPA2
GO:0110113	Biological Process	positive regulation of lipid transporter activity	1	2	0.0170165	PRKCD
GO:1903597	Biological Process	negative regulation of gap junction assembly	1	2	0.0170165	ACE
GO:1990443	Biological Process	peptidyl-threonine autophosphorylation	1	2	0.0170165	TSSK4
GO:2000170	Biological Process	positive regulation of peptidyl-cysteine S-nitrosylation	1	2	0.0170165	ACE
GO:0022406	Biological Process	membrane docking	3	64	0.0174195	STXBP2;RAB8B;SNAP29
GO:0009166	Biological Process	nucleotide catabolic process	4	116	0.0175298	PFKM;BPGM;FBP1;TPI1
GO:0034764	Biological Process	positive regulation of transmembrane transport	4	116	0.0175298	HSPA2;ATP1B3;PDPK1;SLC26A6
GO:0071375	Biological Process	cellular response to peptide hormone stimulus	5	177	0.0180453	DNAI1;PRKCD;RAB8B;PDPK1;GSK3B
GO:0034622	Biological Process	cellular protein-containing complex assembly	15	968	0.018569	ARMC4;IQGAP2;SRPK2;EIF3M;WDR78;SNAP23;PSMD4;DNAI1;PRKCD;TTC25;WDR63;CCDC40;DNAI2;DNAH7;CCDC114
GO:0032204	Biological Process	regulation of telomere maintenance	3	66	0.0188983	TCP1;CCT3;CCT5
GO:1901137	Biological Process	carbohydrate derivative biosynthetic process	10	547	0.0191154	PFKM;SCCPDH;NME5;BPGM;FBP1;UBE2J1;TPI1;PDHA1;DPY19L2;TSTA3
GO:0042119	Biological Process	neutrophil activation	2	25	0.0191279	PRKCD;STXBP2
GO:0048240	Biological Process	sperm capacitation	2	25	0.0191279	CABYR;SLC26A6
GO:0071840	Biological Process	cellular component organization or biogenesis	57	5246	0.0191839	ARMC4;IQGAP2;SPAG17;PEX3;SRPK2;TCP1;FSIP2;IQUB;ARL13B;CSNK1A1;EIF3M;WDR78;SNAP23;PSMD4;DNAJB8;CCT3;HSPA2;DNAI1;PRKAR1A;PRKCD;NME5;FAM161A;FBP1;RAB8B;ALMS1;LOC516849;AFAP1;TTC25;WDR63;SPATA4;CCDC113;SLC16A1;DSTN;CYLC2;CFAP126;CCDC40;AKAP4;ATP11C;DNAI2;CDK16;DNAH7;VAPA;CCT5;IQCG;SPATA18;CLMN;ATP8B3;SNAP29;FLNB;ACE;LOC536660;ODF2;CCDC114;RALB;CYLC1;GSK3B;CFAP70
GO:0046434	Biological Process	organophosphate catabolic process	5	180	0.0192557	PFKM;PRKCD;BPGM;FBP1;TPI1
GO:0006468	Biological Process	protein phosphorylation	21	1523	0.0193298	SRPK2;TSSK4;CSNK1A1;VRK3;CCNY;HSPA2;PRKAR1A;PRKCD;STK33;PRKAR2A;CDK16;CSNK1G2;PPP2R5C;TSSK3;ACE;RALB;PDPK1;CAMK4;TSSK1B;GSK3B;TSSK2
GO:0006112	Biological Process	energy reserve metabolic process	3	67	0.0196631	PFKM;PPP1CC;GSK3B
GO:0005996	Biological Process	monosaccharide metabolic process	5	181	0.0196708	PFKM;FBP1;PGP;GAPDHS;TPI1
GO:0006885	Biological Process	regulation of pH	3	68	0.0204448	RHCG;SLC26A6;ATP1A4
GO:0090087	Biological Process	regulation of peptide transport	7	322	0.0207912	PFKM;PRKCD;SLC16A1;CDK16;UBE2J1;SLC26A6;GSK3B
GO:0006887	Biological Process	exocytosis	6	253	0.0216461	SNAP23;STXBP2;RAB8B;CDK16;PDPK1;GSK3B
GO:0032091	Biological Process	negative regulation of protein binding	3	70	0.0220589	ACE;RALB;GSK3B
GO:1901292	Biological Process	nucleoside phosphate catabolic process	4	126	0.022969	PFKM;BPGM;FBP1;TPI1
GO:0007340	Biological Process	acrosome reaction	2	28	0.0237036	CCDC87;FAM170B
GO:0021591	Biological Process	ventricular system development	2	28	0.0237036	ARMC4;NME5
GO:0035307	Biological Process	positive regulation of protein dephosphorylation	2	28	0.0237036	VRK3;PRKCD
GO:0036230	Biological Process	granulocyte activation	2	28	0.0237036	PRKCD;STXBP2
GO:0009119	Biological Process	ribonucleoside metabolic process	3	73	0.024607	NT5C1B;NME5;LRGUK
GO:0030004	Biological Process	cellular monovalent inorganic cation homeostasis	3	73	0.024607	ATP1B3;SLC26A6;ATP1A4
GO:0006904	Biological Process	vesicle docking involved in exocytosis	2	29	0.0253189	STXBP2;RAB8B
GO:0045070	Biological Process	positive regulation of viral genome replication	2	29	0.0253189	SRPK2;VAPA
GO:0006680	Biological Process	glucosylceramide catabolic process	1	3	0.0254166	PRKCD
GO:0016480	Biological Process	negative regulation of transcription by RNA polymerase III	1	3	0.0254166	PRDX5
GO:0021943	Biological Process	formation of radial glial scaffolds	1	3	0.0254166	ARL13B
GO:0023021	Biological Process	termination of signal transduction	1	3	0.0254166	PRKCD
GO:0032079	Biological Process	positive regulation of endodeoxyribonuclease activity	1	3	0.0254166	PRKCD
GO:0035469	Biological Process	determination of pancreatic left/right asymmetry	1	3	0.0254166	CCDC40
GO:0042350	Biological Process	GDP-L-fucose biosynthetic process	1	3	0.0254166	TSTA3
GO:0044789	Biological Process	modulation by host of viral release from host cell	1	3	0.0254166	VAPA
GO:0044791	Biological Process	positive regulation by host of viral release from host cell	1	3	0.0254166	VAPA
GO:0046416	Biological Process	D-amino acid metabolic process	1	3	0.0254166	SRR
GO:0070295	Biological Process	renal water absorption	1	3	0.0254166	AQP7
GO:0070634	Biological Process	transepithelial ammonium transport	1	3	0.0254166	RHCG
GO:0090154	Biological Process	positive regulation of sphingolipid biosynthetic process	1	3	0.0254166	PRKCD
GO:0110112	Biological Process	regulation of lipid transporter activity	1	3	0.0254166	PRKCD
GO:1900086	Biological Process	positive regulation of peptidyl-tyrosine autophosphorylation	1	3	0.0254166	ACE
GO:1901896	Biological Process	positive regulation of calcium-transporting ATPase activity	1	3	0.0254166	HSPA2
GO:1903276	Biological Process	regulation of sodium ion export across plasma membrane	1	3	0.0254166	ATP1B3
GO:1903278	Biological Process	positive regulation of sodium ion export across plasma membrane	1	3	0.0254166	ATP1B3
GO:2000304	Biological Process	positive regulation of ceramide biosynthetic process	1	3	0.0254166	PRKCD
GO:0050821	Biological Process	protein stabilization	4	132	0.0266743	TCP1;CCT3;ATP1B3;CCT5
GO:0009165	Biological Process	nucleotide biosynthetic process	6	266	0.0268362	PFKM;NME5;BPGM;FBP1;TPI1;PDHA1
GO:0055075	Biological Process	potassium ion homeostasis	2	30	0.0269777	ATP1B3;ATP1A4
GO:0140115	Biological Process	export across plasma membrane	2	30	0.0269777	ATP1B3;ATP1A4
GO:0006605	Biological Process	protein targeting	5	197	0.0271246	PEX3;AP4M1;RAB8B;VPS13A;SPCS1
GO:1904064	Biological Process	positive regulation of cation transmembrane transport	3	76	0.0273073	HSPA2;ATP1B3;PDPK1
GO:0009127	Biological Process	purine nucleoside monophosphate biosynthetic process	4	133	0.0273246	PFKM;BPGM;FBP1;TPI1
GO:0009168	Biological Process	purine ribonucleoside monophosphate biosynthetic process	4	133	0.0273246	PFKM;BPGM;FBP1;TPI1
GO:0032880	Biological Process	regulation of protein localization	10	581	0.0275516	PFKM;TCP1;CCT3;PRKCD;SLC16A1;CDK16;CCT5;UBE2J1;PDPK1;GSK3B
GO:0046822	Biological Process	regulation of nucleocytoplasmic transport	3	77	0.0282412	PRKCD;PPP1CC;GSK3B
GO:1901293	Biological Process	nucleoside phosphate biosynthetic process	6	270	0.0285859	PFKM;NME5;BPGM;FBP1;TPI1;PDHA1
GO:0010677	Biological Process	negative regulation of cellular carbohydrate metabolic process	2	31	0.0286793	FBP1;PGP
GO:0051188	Biological Process	cofactor biosynthetic process	5	201	0.0292341	PFKM;BPGM;FBP1;TPI1;PDHA1
GO:0006091	Biological Process	generation of precursor metabolites and energy	7	346	0.0292561	PFKM;CYB5B;BPGM;FBP1;PPP1CC;TPI1;GSK3B
GO:0002274	Biological Process	myeloid leukocyte activation	4	136	0.0293323	PRKCD;STXBP2;PDPK1;CAMK4
GO:0007031	Biological Process	peroxisome organization	2	32	0.0304227	PEX3;RAB8B
GO:0055078	Biological Process	sodium ion homeostasis	2	32	0.0304227	ATP1B3;ATP1A4
GO:0023061	Biological Process	signal release	6	275	0.030877	PFKM;SNAP23;STXBP2;SLC16A1;CDK16;GSK3B
GO:0034502	Biological Process	protein localization to chromosome	3	80	0.0311437	TCP1;CCT3;CCT5
GO:2000278	Biological Process	regulation of DNA biosynthetic process	3	80	0.0311437	TCP1;CCT3;CCT5
GO:0044264	Biological Process	cellular polysaccharide metabolic process	3	81	0.0321448	PFKM;PPP1CC;GSK3B
GO:0006623	Biological Process	protein targeting to vacuole	2	33	0.0322072	AP4M1;VPS13A
GO:0031952	Biological Process	regulation of protein autophosphorylation	2	33	0.0322072	PPP2R5C;ACE
GO:0032781	Biological Process	positive regulation of ATPase activity	2	33	0.0322072	HSPA2;ATP1B3
GO:1901068	Biological Process	guanosine-containing compound metabolic process	2	33	0.0322072	NME5;LRGUK
GO:0043434	Biological Process	response to peptide hormone	5	207	0.0325885	DNAI1;PRKCD;RAB8B;PDPK1;GSK3B
GO:1901653	Biological Process	cellular response to peptide	5	207	0.0325885	DNAI1;PRKCD;RAB8B;PDPK1;GSK3B
GO:0043902	Biological Process	positive regulation of multi-organism process	4	142	0.0336046	SRPK2;CCDC87;VAPA;FAM170B
GO:0003084	Biological Process	positive regulation of systemic arterial blood pressure	1	4	0.0337454	ACE
GO:0010269	Biological Process	response to selenium ion	1	4	0.0337454	SELENOV
GO:0018103	Biological Process	protein C-linked glycosylation	1	4	0.0337454	DPY19L2
GO:0018211	Biological Process	peptidyl-tryptophan modification	1	4	0.0337454	DPY19L2
GO:0018317	Biological Process	protein C-linked glycosylation via tryptophan	1	4	0.0337454	DPY19L2
GO:0018406	Biological Process	protein C-linked glycosylation via 2'-alpha-mannosyl-L-tryptophan	1	4	0.0337454	DPY19L2
GO:0032077	Biological Process	positive regulation of deoxyribonuclease activity	1	4	0.0337454	PRKCD
GO:0035694	Biological Process	mitochondrial protein catabolic process	1	4	0.0337454	SPATA18
GO:0046368	Biological Process	GDP-L-fucose metabolic process	1	4	0.0337454	TSTA3
GO:0046710	Biological Process	GDP metabolic process	1	4	0.0337454	LRGUK
GO:0048210	Biological Process	Golgi vesicle fusion to target membrane	1	4	0.0337454	RAB8B
GO:0060696	Biological Process	regulation of phospholipid catabolic process	1	4	0.0337454	PRKCD
GO:0071286	Biological Process	cellular response to magnesium ion	1	4	0.0337454	FBP1
GO:0071910	Biological Process	determination of liver left/right asymmetry	1	4	0.0337454	CCDC40
GO:0071918	Biological Process	urea transmembrane transport	1	4	0.0337454	AQP7
GO:1900084	Biological Process	regulation of peptidyl-tyrosine autophosphorylation	1	4	0.0337454	ACE
GO:1904158	Biological Process	axonemal central apparatus assembly	1	4	0.0337454	SPAG17
GO:1904874	Biological Process	positive regulation of telomerase RNA localization to Cajal body	1	4	0.0337454	TCP1
GO:0072521	Biological Process	purine-containing compound metabolic process	8	436	0.0337895	PFKM;NT5C1B;NME5;BPGM;FBP1;LRGUK;TPI1;PDHA1
GO:0045184	Biological Process	establishment of protein localization	16	1142	0.0347887	PFKM;PEX3;TCP1;AP4M1;CCT3;PRKCD;STXBP2;RAB8B;SLC16A1;AKAP4;CDK16;VPS13A;CCT5;UBE2J1;GSK3B;SPCS1
GO:0046903	Biological Process	secretion	10	605	0.034927	PFKM;SNAP23;STXBP2;RAB8B;SLC16A1;CDK16;ACE;PDPK1;SLC26A6;GSK3B
GO:0009156	Biological Process	ribonucleoside monophosphate biosynthetic process	4	144	0.0351052	PFKM;BPGM;FBP1;TPI1
GO:0006111	Biological Process	regulation of gluconeogenesis	2	35	0.035896	FBP1;PGP
GO:0033173	Biological Process	calcineurin-NFAT signaling cascade	2	35	0.035896	PPP3CC;GSK3B
GO:0034314	Biological Process	Arp2/3 complex-mediated actin nucleation	2	35	0.035896	IQGAP2;WDR63
GO:0034767	Biological Process	positive regulation of ion transmembrane transport	3	85	0.0363158	HSPA2;ATP1B3;PDPK1
GO:0008286	Biological Process	insulin receptor signaling pathway	3	86	0.0373999	DNAI1;PRKCD;GSK3B
GO:0050796	Biological Process	regulation of insulin secretion	3	86	0.0373999	PFKM;SLC16A1;CDK16
GO:0045912	Biological Process	negative regulation of carbohydrate metabolic process	2	36	0.0377987	FBP1;PGP
GO:0097720	Biological Process	calcineurin-mediated signaling	2	36	0.0377987	PPP3CC;GSK3B
GO:0051493	Biological Process	regulation of cytoskeleton organization	8	447	0.0382543	IQGAP2;PRKCD;ALMS1;AFAP1;WDR63;SPATA4;DSTN;GSK3B
GO:0005976	Biological Process	polysaccharide metabolic process	3	87	0.0385006	PFKM;PPP1CC;GSK3B
GO:0044262	Biological Process	cellular carbohydrate metabolic process	5	217	0.0386953	PFKM;FBP1;PGP;PPP1CC;GSK3B
GO:0034613	Biological Process	cellular protein localization	18	1351	0.0395843	PEX3;TCP1;AP4M1;FSIP2;ARL13B;CCT3;PRKCD;STXBP2;RAB8B;ATP1B3;VAPA;VPS13A;CCT5;UBE2J1;PDPK1;EFR3A;GSK3B;SPCS1
GO:0010883	Biological Process	regulation of lipid storage	2	37	0.0397393	PLIN3;GEMIN6
GO:0035306	Biological Process	positive regulation of dephosphorylation	2	37	0.0397393	VRK3;PRKCD
GO:0043299	Biological Process	leukocyte degranulation	2	37	0.0397393	STXBP2;PDPK1
GO:0043270	Biological Process	positive regulation of ion transport	4	150	0.0398376	HSPA2;PRKCD;ATP1B3;PDPK1
GO:0044283	Biological Process	small molecule biosynthetic process	9	534	0.0399116	PFKM;BHMT;SRR;NME5;BPGM;FBP1;PGP;TECR;TPI1
GO:0070727	Biological Process	cellular macromolecule localization	18	1357	0.0410554	PEX3;TCP1;AP4M1;FSIP2;ARL13B;CCT3;PRKCD;STXBP2;RAB8B;ATP1B3;VAPA;VPS13A;CCT5;UBE2J1;PDPK1;EFR3A;GSK3B;SPCS1
GO:1904427	Biological Process	positive regulation of calcium ion transmembrane transport	2	38	0.0417169	HSPA2;PDPK1
GO:0009116	Biological Process	nucleoside metabolic process	3	90	0.0419009	NT5C1B;NME5;LRGUK
GO:0001514	Biological Process	selenocysteine incorporation	1	5	0.0420035	EEFSEC
GO:0003097	Biological Process	renal water transport	1	5	0.0420035	AQP7
GO:0006114	Biological Process	glycerol biosynthetic process	1	5	0.0420035	PGP
GO:0006451	Biological Process	translational readthrough	1	5	0.0420035	EEFSEC
GO:0006657	Biological Process	CDP-choline pathway	1	5	0.0420035	PCYT1A
GO:0006678	Biological Process	glucosylceramide metabolic process	1	5	0.0420035	PRKCD
GO:0006735	Biological Process	NADH regeneration	1	5	0.0420035	PFKM
GO:0010248	Biological Process	establishment or maintenance of transmembrane electrochemical gradient	1	5	0.0420035	ATP1A4
GO:0015727	Biological Process	lactate transport	1	5	0.0420035	SLC16A1
GO:0019401	Biological Process	alditol biosynthetic process	1	5	0.0420035	PGP
GO:0030321	Biological Process	transepithelial chloride transport	1	5	0.0420035	SLC26A6
GO:0032071	Biological Process	regulation of endodeoxyribonuclease activity	1	5	0.0420035	PRKCD
GO:0032075	Biological Process	positive regulation of nuclease activity	1	5	0.0420035	PRKCD
GO:0032510	Biological Process	endosome to lysosome transport via multivesicular body sorting pathway	1	5	0.0420035	UBXN6
GO:0035873	Biological Process	lactate transmembrane transport	1	5	0.0420035	SLC16A1
GO:0044828	Biological Process	negative regulation by host of viral genome replication	1	5	0.0420035	VAPA
GO:0045053	Biological Process	protein retention in Golgi apparatus	1	5	0.0420035	VPS13A
GO:0061621	Biological Process	canonical glycolysis	1	5	0.0420035	PFKM
GO:0061718	Biological Process	glucose catabolic process to pyruvate	1	5	0.0420035	PFKM
GO:0071838	Biological Process	cell proliferation in bone marrow	1	5	0.0420035	ACE
GO:0071888	Biological Process	macrophage apoptotic process	1	5	0.0420035	TCP1
GO:0071907	Biological Process	determination of digestive tract left/right asymmetry	1	5	0.0420035	CCDC40
GO:0090666	Biological Process	scaRNA localization to Cajal body	1	5	0.0420035	TCP1
GO:0097500	Biological Process	receptor localization to non-motile cilium	1	5	0.0420035	ARL13B
GO:1901894	Biological Process	regulation of calcium-transporting ATPase activity	1	5	0.0420035	HSPA2
GO:2000109	Biological Process	regulation of macrophage apoptotic process	1	5	0.0420035	TCP1
GO:0009124	Biological Process	nucleoside monophosphate biosynthetic process	4	153	0.0423339	PFKM;BPGM;FBP1;TPI1
GO:1903827	Biological Process	regulation of cellular protein localization	7	376	0.0427785	TCP1;CCT3;PRKCD;CCT5;UBE2J1;PDPK1;GSK3B
GO:0110053	Biological Process	regulation of actin filament organization	5	224	0.0433601	IQGAP2;PRKCD;ALMS1;WDR63;DSTN
GO:1990573	Biological Process	potassium ion import across plasma membrane	2	39	0.0437309	ATP1B3;ATP1A4
GO:0051223	Biological Process	regulation of protein transport	6	302	0.0453178	PFKM;PRKCD;SLC16A1;CDK16;UBE2J1;GSK3B
GO:0072666	Biological Process	establishment of protein localization to vacuole	2	41	0.0478646	AP4M1;VPS13A
GO:0007030	Biological Process	Golgi organization	3	95	0.0478919	CSNK1A1;LOC516849;ATP8B3
GO:0009150	Biological Process	purine ribonucleotide metabolic process	7	386	0.0480593	PFKM;NME5;BPGM;FBP1;LRGUK;TPI1;PDHA1
GO:0071901	Biological Process	negative regulation of protein serine/threonine kinase activity	3	96	0.049138	PRKAR1A;PRKCD;PRKAR2A
GO:0008064	Biological Process	regulation of actin polymerization or depolymerization	4	161	0.0494142	IQGAP2;PRKCD;WDR63;DSTN
GO:0030832	Biological Process	regulation of actin filament length	4	161	0.0494142	IQGAP2;PRKCD;WDR63;DSTN
GO:0045055	Biological Process	regulated exocytosis	4	161	0.0494142	SNAP23;STXBP2;PDPK1;GSK3B
GO:0046907	Biological Process	intracellular transport	16	1196	0.0494429	PEX3;AP4M1;SNAP23;UBXN6;PRKCD;STXBP2;RAB8B;ALMS1;PPP1CC;VAPA;VPS13A;UBE2J1;CLMN;PDPK1;GSK3B;SPCS1
GO:0032555	Molecular Function	purine ribonucleotide binding	41	1682	2.52e-09	EIF4A1;PFKM;SEPTIN7;SRPK2;TSSK4;TCP1;SRR;ARL13B;CSNK1A1;VRK3;CCT3;LOC524391;HSPA2;PRKAR1A;PRKCD;FBP1;RAB8B;LOC516849;STK33;CCT8L2;ECI2;ATP11C;CDK16;DNAH7;CSNK1G2;CCT5;IQCA1L;KIF9;ATP8B3;TSSK3;DNAH12;LOC536660;EEFSEC;RALB;PDPK1;CAMK4;ATP1A4;TSSK1B;GSK3B;TSSK2;TUBB4B
GO:0032553	Molecular Function	ribonucleotide binding	41	1696	3.22e-09	EIF4A1;PFKM;SEPTIN7;SRPK2;TSSK4;TCP1;SRR;ARL13B;CSNK1A1;VRK3;CCT3;LOC524391;HSPA2;PRKAR1A;PRKCD;FBP1;RAB8B;LOC516849;STK33;CCT8L2;ECI2;ATP11C;CDK16;DNAH7;CSNK1G2;CCT5;IQCA1L;KIF9;ATP8B3;TSSK3;DNAH12;LOC536660;EEFSEC;RALB;PDPK1;CAMK4;ATP1A4;TSSK1B;GSK3B;TSSK2;TUBB4B
GO:0017076	Molecular Function	purine nucleotide binding	41	1702	3.57e-09	EIF4A1;PFKM;SEPTIN7;SRPK2;TSSK4;TCP1;SRR;ARL13B;CSNK1A1;VRK3;CCT3;LOC524391;HSPA2;PRKAR1A;PRKCD;FBP1;RAB8B;LOC516849;STK33;CCT8L2;ECI2;ATP11C;CDK16;DNAH7;CSNK1G2;CCT5;IQCA1L;KIF9;ATP8B3;TSSK3;DNAH12;LOC536660;EEFSEC;RALB;PDPK1;CAMK4;ATP1A4;TSSK1B;GSK3B;TSSK2;TUBB4B
GO:0032559	Molecular Function	adenyl ribonucleotide binding	35	1322	6.31e-09	EIF4A1;PFKM;SRPK2;TSSK4;TCP1;SRR;CSNK1A1;VRK3;CCT3;LOC524391;HSPA2;PRKAR1A;PRKCD;FBP1;LOC516849;STK33;CCT8L2;ECI2;ATP11C;CDK16;DNAH7;CSNK1G2;CCT5;IQCA1L;KIF9;ATP8B3;TSSK3;DNAH12;LOC536660;PDPK1;CAMK4;ATP1A4;TSSK1B;GSK3B;TSSK2
GO:0030554	Molecular Function	adenyl nucleotide binding	35	1333	7.81e-09	EIF4A1;PFKM;SRPK2;TSSK4;TCP1;SRR;CSNK1A1;VRK3;CCT3;LOC524391;HSPA2;PRKAR1A;PRKCD;FBP1;LOC516849;STK33;CCT8L2;ECI2;ATP11C;CDK16;DNAH7;CSNK1G2;CCT5;IQCA1L;KIF9;ATP8B3;TSSK3;DNAH12;LOC536660;PDPK1;CAMK4;ATP1A4;TSSK1B;GSK3B;TSSK2
GO:0000166	Molecular Function	nucleotide binding	43	1929	1.36e-08	EIF4A1;PFKM;SEPTIN7;SRPK2;TSSK4;TCP1;SRR;ARL13B;NT5C1B;CSNK1A1;VRK3;CCT3;LOC524391;HSPA2;PRKAR1A;PRKCD;FBP1;RAB8B;LOC516849;STK33;CCT8L2;ECI2;GAPDHS;ATP11C;CDK16;DNAH7;CSNK1G2;CCT5;IQCA1L;KIF9;ATP8B3;TSSK3;DNAH12;LOC536660;EEFSEC;RALB;PDPK1;CAMK4;ATP1A4;TSSK1B;GSK3B;TSSK2;TUBB4B
GO:1901265	Molecular Function	nucleoside phosphate binding	43	1929	1.36e-08	EIF4A1;PFKM;SEPTIN7;SRPK2;TSSK4;TCP1;SRR;ARL13B;NT5C1B;CSNK1A1;VRK3;CCT3;LOC524391;HSPA2;PRKAR1A;PRKCD;FBP1;RAB8B;LOC516849;STK33;CCT8L2;ECI2;GAPDHS;ATP11C;CDK16;DNAH7;CSNK1G2;CCT5;IQCA1L;KIF9;ATP8B3;TSSK3;DNAH12;LOC536660;EEFSEC;RALB;PDPK1;CAMK4;ATP1A4;TSSK1B;GSK3B;TSSK2;TUBB4B
GO:0035639	Molecular Function	purine ribonucleoside triphosphate binding	38	1632	3.95e-08	EIF4A1;PFKM;SEPTIN7;SRPK2;TSSK4;TCP1;SRR;ARL13B;CSNK1A1;VRK3;CCT3;LOC524391;HSPA2;PRKCD;RAB8B;LOC516849;STK33;CCT8L2;ATP11C;CDK16;DNAH7;CSNK1G2;CCT5;IQCA1L;KIF9;ATP8B3;TSSK3;DNAH12;LOC536660;EEFSEC;RALB;PDPK1;CAMK4;ATP1A4;TSSK1B;GSK3B;TSSK2;TUBB4B
GO:0005524	Molecular Function	ATP binding	32	1282	1.28e-07	EIF4A1;PFKM;SRPK2;TSSK4;TCP1;SRR;CSNK1A1;VRK3;CCT3;LOC524391;HSPA2;PRKCD;LOC516849;STK33;CCT8L2;ATP11C;CDK16;DNAH7;CSNK1G2;CCT5;IQCA1L;KIF9;ATP8B3;TSSK3;DNAH12;LOC536660;PDPK1;CAMK4;ATP1A4;TSSK1B;GSK3B;TSSK2
GO:0097367	Molecular Function	carbohydrate derivative binding	41	1942	1.51e-07	EIF4A1;PFKM;SEPTIN7;SRPK2;TSSK4;TCP1;SRR;ARL13B;CSNK1A1;VRK3;CCT3;LOC524391;HSPA2;PRKAR1A;PRKCD;FBP1;RAB8B;LOC516849;STK33;CCT8L2;ECI2;ATP11C;CDK16;DNAH7;CSNK1G2;CCT5;IQCA1L;KIF9;ATP8B3;TSSK3;DNAH12;LOC536660;EEFSEC;RALB;PDPK1;CAMK4;ATP1A4;TSSK1B;GSK3B;TSSK2;TUBB4B
GO:0008144	Molecular Function	drug binding	34	1454	2.25e-07	EIF4A1;PFKM;SRPK2;TSSK4;TCP1;SRR;CSNK1A1;VRK3;CCT3;LOC524391;HSPA2;PRKCD;FBP1;LOC516849;STK33;CCT8L2;ATP11C;CDK16;DNAH7;CSNK1G2;ADGB;CCT5;IQCA1L;KIF9;ATP8B3;TSSK3;DNAH12;LOC536660;PDPK1;CAMK4;ATP1A4;TSSK1B;GSK3B;TSSK2
GO:0036094	Molecular Function	small molecule binding	44	2259	4.52e-07	EIF4A1;PFKM;SEPTIN7;SRPK2;TSSK4;TCP1;SRR;ARL13B;NT5C1B;CSNK1A1;VRK3;CCT3;LOC524391;HSPA2;PRKAR1A;PRKCD;FBP1;RAB8B;LOC516849;STK33;CCT8L2;ECI2;GAPDHS;ATP11C;CDK16;DNAH7;CSNK1G2;ADGB;CCT5;IQCA1L;KIF9;ATP8B3;TSSK3;DNAH12;LOC536660;EEFSEC;RALB;PDPK1;CAMK4;ATP1A4;TSSK1B;GSK3B;TSSK2;TUBB4B
GO:0000287	Molecular Function	magnesium ion binding	11	184	9.65e-07	SRPK2;TSSK4;SRR;NT5C1B;PGP;LOC516849;ATP11C;ATP8B3;LOC536660;TSSK1B;TSSK2
GO:0044183	Molecular Function	protein binding involved in protein folding	5	23	1.72e-06	TCP1;DNAJB8;CCT3;HSPA2;CCT5
GO:0043168	Molecular Function	anion binding	45	2469	2.06e-06	EIF4A1;PFKM;IQGAP2;SEPTIN7;SRPK2;TSSK4;TCP1;SRR;ARL13B;CSNK1A1;VRK3;CCT3;LOC524391;HSPA2;PRKAR1A;PRKCD;FBP1;RAB8B;LOC516849;STK33;CCT8L2;ECI2;ATP11C;CDK16;DNAH7;CSNK1G2;PCYT1A;CCT5;LANCL2;IQCA1L;KIF9;ATP8B3;TSSK3;DNAH12;ACE;LOC536660;EEFSEC;RALB;PDPK1;CAMK4;ATP1A4;TSSK1B;GSK3B;TSSK2;TUBB4B
GO:0051018	Molecular Function	protein kinase A binding	6	46	3.57e-06	AKAP3;PRKAR1A;AKAP14;PRKAR2A;AKAP4;GSK3B
GO:0005515	Molecular Function	protein binding	96	7498	3.79e-06	PFKM;TPPP2;ARMC4;PPP1R7;IQGAP2;AKAP3;LRRD1;TSSK4;TCP1;AP4M1;ZAN;WDR66;SRR;IQUB;LRP2BP;SPACA9;WDR64;VRK3;WDR78;RHCG;CCNY;CABYR;SNAP23;LRRC18;PSMD4;DNAJB8;CCT3;IGBP1;HSPA2;UBXN6;DNAI1;PRKAR1A;PRKCD;STXBP2;FAM161A;PPEF1;FBP1;AKAP14;RAB8B;ALMS1;PPP1CC;AFAP1;ANKAR;GEMIN6;FSD1L;TTC25;WDR63;ATP1B3;SPATA4;PRKAR2A;CCT8L2;TTC6;DSTN;LRGUK;AKAP4;DNAI2;DNAH7;ADGB;PCYT1A;COIL;VAPA;CCT5;SH3GL3;IQCG;SPATA18;TRIM…
GO:0051082	Molecular Function	unfolded protein binding	7	77	6.34e-06	TCP1;DNAJB8;CCT3;HSPA2;CCT8L2;CCT5;DNAJB4
GO:0045503	Molecular Function	dynein light chain binding	3	6	1.45e-05	WDR78;WDR63;DNAI2
GO:0016887	Molecular Function	ATPase activity	14	418	2.86e-05	TCP1;LOC524391;HSPA2;LOC516849;CCT8L2;ATP11C;DNAH7;CCT5;IQCA1L;KIF9;ATP8B3;DNAH12;LOC536660;ATP1A4
GO:0004674	Molecular Function	protein serine/threonine kinase activity	13	371	3.51e-05	SRPK2;TSSK4;CSNK1A1;PRKCD;STK33;CDK16;CSNK1G2;TSSK3;PDPK1;CAMK4;TSSK1B;GSK3B;TSSK2
GO:0017111	Molecular Function	nucleoside-triphosphatase activity	20	798	3.75e-05	EIF4A1;TCP1;LOC524391;HSPA2;RAB8B;LOC516849;CCT8L2;ATP11C;DNAI2;DNAH7;CCT5;IQCA1L;KIF9;ATP8B3;DNAH12;LOC536660;EEFSEC;RALB;ATP1A4;TUBB4B
GO:0045504	Molecular Function	dynein heavy chain binding	3	10	8.46e-05	WDR78;WDR63;DNAI2
GO:0016462	Molecular Function	pyrophosphatase activity	20	853	9.42e-05	EIF4A1;TCP1;LOC524391;HSPA2;RAB8B;LOC516849;CCT8L2;ATP11C;DNAI2;DNAH7;CCT5;IQCA1L;KIF9;ATP8B3;DNAH12;LOC536660;EEFSEC;RALB;ATP1A4;TUBB4B
GO:0016817	Molecular Function	hydrolase activity, acting on acid anhydrides	20	855	9.73e-05	EIF4A1;TCP1;LOC524391;HSPA2;RAB8B;LOC516849;CCT8L2;ATP11C;DNAI2;DNAH7;CCT5;IQCA1L;KIF9;ATP8B3;DNAH12;LOC536660;EEFSEC;RALB;ATP1A4;TUBB4B
GO:0016818	Molecular Function	hydrolase activity, acting on acid anhydrides, in phosphorus-containing anhydrides	20	855	9.73e-05	EIF4A1;TCP1;LOC524391;HSPA2;RAB8B;LOC516849;CCT8L2;ATP11C;DNAI2;DNAH7;CCT5;IQCA1L;KIF9;ATP8B3;DNAH12;LOC536660;EEFSEC;RALB;ATP1A4;TUBB4B
GO:0034236	Molecular Function	protein kinase A catalytic subunit binding	3	11	0.000115524	PRKAR1A;PRKAR2A;GSK3B
GO:0005516	Molecular Function	calmodulin binding	6	100	0.000303222	IQGAP2;IQCG;PPP3CC;SPA17;CAMK4;LOC100125949
GO:0016301	Molecular Function	kinase activity	17	735	0.000382256	PFKM;SRPK2;TSSK4;CSNK1A1;VRK3;PRKCD;NME5;STK33;LRGUK;CDK16;CSNK1G2;TSSK3;PDPK1;CAMK4;TSSK1B;GSK3B;TSSK2
GO:0004672	Molecular Function	protein kinase activity	14	558	0.00058047	SRPK2;TSSK4;CSNK1A1;VRK3;PRKCD;STK33;CDK16;CSNK1G2;TSSK3;PDPK1;CAMK4;TSSK1B;GSK3B;TSSK2
GO:0005488	Molecular Function	binding	130	12468	0.000682724	EIF4A1;PFKM;TPPP2;ARMC4;PPP1R7;IQGAP2;AKAP3;SEPTIN7;LRRD1;PEX3;SRPK2;BHMT;CYB5B;TSSK4;TCP1;AP4M1;ZAN;WDR66;SRR;IQUB;MARCHF10;LRP2BP;ARL13B;SPACA9;WDR64;NT5C1B;CSNK1A1;EIF3M;VRK3;WDR78;RHCG;CCNY;CABYR;SNAP23;LRRC18;PSMD4;DNAJB8;CCT3;LOC524391;PKD2L2;IGBP1;HSPA2;UBXN6;DNAI1;PRKAR1A;PRDX5;PRKCD;STXBP2;FAM161A;PPEF1;FBP1;PGP;AKAP14;RAB8B;ALMS1;PPP1CC;LOC516849;STK33;AFAP1;ANKAR;GEMIN6;FSD1L;TTC25;WDR…
GO:0031625	Molecular Function	ubiquitin protein ligase binding	8	222	0.000977247	TCP1;PRKAR1A;PRKAR2A;UBE2J1;TPI1;RALB;GSK3B;LOC101902760
GO:0016772	Molecular Function	transferase activity, transferring phosphorus-containing groups	18	876	0.00102562	PFKM;SRPK2;TSSK4;CSNK1A1;VRK3;PRKCD;NME5;STK33;LRGUK;CDK16;CSNK1G2;PCYT1A;TSSK3;PDPK1;CAMK4;TSSK1B;GSK3B;TSSK2
GO:0016773	Molecular Function	phosphotransferase activity, alcohol group as acceptor	15	661	0.00103287	PFKM;SRPK2;TSSK4;CSNK1A1;VRK3;PRKCD;STK33;CDK16;CSNK1G2;TSSK3;PDPK1;CAMK4;TSSK1B;GSK3B;TSSK2
GO:0008603	Molecular Function	cAMP-dependent protein kinase regulator activity	2	6	0.00120466	PRKAR1A;PRKAR2A
GO:0044389	Molecular Function	ubiquitin-like protein ligase binding	8	242	0.00169203	TCP1;PRKAR1A;PRKAR2A;UBE2J1;TPI1;RALB;GSK3B;LOC101902760
GO:0004862	Molecular Function	cAMP-dependent protein kinase inhibitor activity	2	8	0.00222193	PRKAR1A;PRKAR2A
GO:0071933	Molecular Function	Arp2/3 complex binding	2	9	0.00283974	IQGAP2;WDR63
GO:0003777	Molecular Function	microtubule motor activity	4	68	0.00341653	DNAI2;DNAH7;KIF9;DNAH12
GO:0043167	Molecular Function	ion binding	59	4768	0.00386252	EIF4A1;PFKM;IQGAP2;SEPTIN7;SRPK2;BHMT;CYB5B;TSSK4;TCP1;SRR;MARCHF10;ARL13B;NT5C1B;CSNK1A1;VRK3;CABYR;CCT3;LOC524391;PKD2L2;HSPA2;PRKAR1A;PRKCD;PPEF1;FBP1;PGP;RAB8B;PPP1CC;LOC516849;STK33;CCT8L2;CAPNS1;ECI2;ATP11C;CDK16;DNAH7;CSNK1G2;PCYT1A;CCT5;LANCL2;TRIM42;IQCA1L;YPEL2;KIF9;PPP3CC;ATP8B3;TSSK3;DNAH12;ACE;LOC536660;EEFSEC;RALB;PDPK1;CAMK4;ATP1A4;TSSK1B;GSK3B;TSSK2;EFCAB8;TUBB4B
GO:0003824	Molecular Function	catalytic activity	67	5612	0.00437019	EIF4A1;PFKM;SRPK2;BHMT;CYB5B;TSSK4;TCP1;SCCPDH;SRR;PRDX6;NT5C1B;CSNK1A1;VRK3;LOC524391;HSPA2;PRDX5;PRKCD;NME5;BPGM;PPEF1;FBP1;PGP;DHRS11;CTSF;RAB8B;PPP1CC;LOC516849;STK33;TECR;DHDH;CCT8L2;CAPNS1;ECI2;LRGUK;GAPDHS;MDH1B;ATP11C;DNAI2;CDK16;DNAH7;CSNK1G2;ADGB;PCYT1A;CCT5;UBE2J1;IQCA1L;TPI1;KIF9;PDHA1;PPP3CC;ATP8B3;TSSK3;DNAH12;ACE;LOC536660;EEFSEC;RALB;DPY19L2;PDPK1;TSTA3;CAMK4;ATP1A4;TSSK1B;GSK3B;T…
GO:0004198	Molecular Function	calcium-dependent cysteine-type endopeptidase activity	2	16	0.00907889	CAPNS1;ADGB
GO:0004676	Molecular Function	3-phosphoinositide-dependent protein kinase activity	1	1	0.00909967	PDPK1
GO:0004807	Molecular Function	triose-phosphate isomerase activity	1	1	0.00909967	TPI1
GO:0015499	Molecular Function	formate transmembrane transporter activity	1	1	0.00909967	SLC26A6
GO:0015660	Molecular Function	formate efflux transmembrane transporter activity	1	1	0.00909967	SLC26A6
GO:0016855	Molecular Function	racemase and epimerase activity, acting on amino acids and derivatives	1	1	0.00909967	SRR
GO:0018114	Molecular Function	threonine racemase activity	1	1	0.00909967	SRR
GO:0030348	Molecular Function	syntaxin-3 binding	1	1	0.00909967	STXBP2
GO:0030378	Molecular Function	serine racemase activity	1	1	0.00909967	SRR
GO:0036361	Molecular Function	racemase activity, acting on amino acids and derivatives	1	1	0.00909967	SRR
GO:0047661	Molecular Function	amino-acid racemase activity	1	1	0.00909967	SRR
GO:0050577	Molecular Function	GDP-L-fucose synthase activity	1	1	0.00909967	TSTA3
GO:0072555	Molecular Function	17-beta-ketosteroid reductase activity	1	1	0.00909967	DHRS11
GO:0102758	Molecular Function	very-long-chain enoyl-CoA reductase activity	1	1	0.00909967	TECR
GO:0005200	Molecular Function	structural constituent of cytoskeleton	3	49	0.0100232	CYLC2;CYLC1;TUBB4B
GO:0001671	Molecular Function	ATPase activator activity	2	18	0.0114388	ATP1B3;DNAJB4
GO:0008569	Molecular Function	ATP-dependent microtubule motor activity, minus-end-directed	2	19	0.0127089	DNAH7;DNAH12
GO:0009931	Molecular Function	calcium-dependent protein serine/threonine kinase activity	2	20	0.0140375	PRKCD;CAMK4
GO:0010857	Molecular Function	calcium-dependent protein kinase activity	2	21	0.0154234	PRKCD;CAMK4
GO:0003774	Molecular Function	motor activity	4	109	0.017551	DNAI2;DNAH7;KIF9;DNAH12
GO:0000253	Molecular Function	3-keto sterol reductase activity	1	2	0.0181171	DHRS11
GO:0003941	Molecular Function	L-serine ammonia-lyase activity	1	2	0.0181171	SRR
GO:0004105	Molecular Function	choline-phosphate cytidylyltransferase activity	1	2	0.0181171	PCYT1A
GO:0004385	Molecular Function	guanylate kinase activity	1	2	0.0181171	LRGUK
GO:0008967	Molecular Function	phosphoglycolate phosphatase activity	1	2	0.0181171	PGP
GO:0016662	Molecular Function	oxidoreductase activity, acting on other nitrogenous compounds as donors, cytochrome as acceptor	1	2	0.0181171	CYB5B
GO:0031711	Molecular Function	bradykinin receptor binding	1	2	0.0181171	ACE
GO:0042132	Molecular Function	fructose 1,6-bisphosphate 1-phosphatase activity	1	2	0.0181171	FBP1
GO:0043136	Molecular Function	glycerol-3-phosphatase activity	1	2	0.0181171	PGP
GO:0047150	Molecular Function	betaine-homocysteine S-methyltransferase activity	1	2	0.0181171	BHMT
GO:0050421	Molecular Function	nitrite reductase (NO-forming) activity	1	2	0.0181171	CYB5B
GO:0072582	Molecular Function	17-beta-hydroxysteroid dehydrogenase (NADP+) activity	1	2	0.0181171	DHRS11
GO:0019904	Molecular Function	protein domain specific binding	9	439	0.0191298	AP4M1;SRR;CABYR;HSPA2;PRKAR1A;AFAP1;PRKAR2A;VAPA;SLC26A6
GO:0016787	Molecular Function	hydrolase activity	32	2451	0.0205648	EIF4A1;TCP1;NT5C1B;LOC524391;HSPA2;BPGM;PPEF1;FBP1;PGP;CTSF;RAB8B;PPP1CC;LOC516849;CCT8L2;CAPNS1;ATP11C;DNAI2;DNAH7;ADGB;CCT5;IQCA1L;KIF9;PPP3CC;ATP8B3;DNAH12;ACE;LOC536660;EEFSEC;RALB;ATP1A4;TUBB4B;SPCS1
GO:1990939	Molecular Function	ATP-dependent microtubule motor activity	3	65	0.0213951	DNAH7;KIF9;DNAH12
GO:0015631	Molecular Function	tubulin binding	7	306	0.0220326	TPPP2;FAM161A;ALMS1;SPATA4;VAPA;CCT5;KIF9
GO:0030291	Molecular Function	protein serine/threonine kinase inhibitor activity	2	26	0.0231741	PRKAR1A;PRKAR2A
GO:0003872	Molecular Function	6-phosphofructokinase activity	1	3	0.027053	PFKM
GO:0004739	Molecular Function	pyruvate dehydrogenase (acetyl-transferring) activity	1	3	0.027053	PDHA1
GO:0008240	Molecular Function	tripeptidyl-peptidase activity	1	3	0.027053	ACE
GO:0008241	Molecular Function	peptidyl-dipeptidase activity	1	3	0.027053	ACE
GO:0033149	Molecular Function	FFAT motif binding	1	3	0.027053	VAPA
GO:0035368	Molecular Function	selenocysteine insertion sequence binding	1	3	0.027053	EEFSEC
GO:0098809	Molecular Function	nitrite reductase activity	1	3	0.027053	CYB5B
GO:0008092	Molecular Function	cytoskeletal protein binding	13	802	0.0313844	TPPP2;IQGAP2;RHCG;FAM161A;ALMS1;SPATA4;DSTN;VAPA;CCT5;KIF9;CLMN;FLNB;GSK3B
GO:0004197	Molecular Function	cysteine-type endopeptidase activity	3	77	0.0331339	CTSF;CAPNS1;ADGB
GO:0004722	Molecular Function	protein serine/threonine phosphatase activity	3	78	0.034236	PPEF1;PPP1CC;PPP3CC
GO:0016791	Molecular Function	phosphatase activity	6	265	0.0343916	NT5C1B;PPEF1;FBP1;PGP;PPP1CC;PPP3CC
GO:0004082	Molecular Function	bisphosphoglycerate mutase activity	1	4	0.0359081	BPGM
GO:0004723	Molecular Function	calcium-dependent protein serine/threonine phosphatase activity	1	4	0.0359081	PPP3CC
GO:0015204	Molecular Function	urea transmembrane transporter activity	1	4	0.0359081	AQP7
GO:0033192	Molecular Function	calmodulin-dependent protein phosphatase activity	1	4	0.0359081	PPP3CC
GO:0098519	Molecular Function	nucleotide phosphatase activity, acting on free nucleotides	1	4	0.0359081	PGP
GO:0016776	Molecular Function	phosphotransferase activity, phosphate group as acceptor	2	34	0.0381624	NME5;LRGUK
GO:0016620	Molecular Function	oxidoreductase activity, acting on the aldehyde or oxo group of donors, NAD or NADP as acceptor	2	35	0.0402385	GAPDHS;PDHA1
GO:0060590	Molecular Function	ATPase regulator activity	2	35	0.0402385	ATP1B3;DNAJB4
GO:0016841	Molecular Function	ammonia-lyase activity	1	5	0.0446831	SRR
GO:0031404	Molecular Function	chloride ion binding	1	5	0.0446831	ACE
GO:0034603	Molecular Function	pyruvate dehydrogenase [NAD(P)+] activity	1	5	0.0446831	PDHA1
GO:0034604	Molecular Function	pyruvate dehydrogenase (NAD+) activity	1	5	0.0446831	PDHA1
GO:0070061	Molecular Function	fructose binding	1	5	0.0446831	PFKM
GO:0019205	Molecular Function	nucleobase-containing compound kinase activity	2	39	0.0489524	NME5;LRGUK
GO:0016853	Molecular Function	isomerase activity	4	151	0.049218	SRR;BPGM;ECI2;TPI1
GO:0005929	Cellular Component	cilium	44	484	3.84e-31	CCDC178;PFKM;TPPP2;ARMC4;AKAP3;SPAG17;SEPTIN7;TSSK4;FSIP2;FAM166A;WDR66;IQUB;ARL13B;SPACA9;WDR78;CABYR;DNAI1;PRKAR1A;NME5;FAM161A;TTC25;WDR63;ATP1B3;SPATA4;CCDC113;PRKAR2A;CCDC40;AKAP4;DNAI2;DNAH7;IQCG;BBOF1;ACTL7A;SNAP29;DNAH12;CEP128;ODF2;CCDC114;SPAG6;SPA17;SLC26A6;ATP1A4;TSSK1B;CFAP70
GO:0031514	Cellular Component	motile cilium	28	136	6.06e-30	PFKM;TPPP2;AKAP3;SEPTIN7;TSSK4;FSIP2;WDR66;IQUB;ARL13B;SPACA9;WDR78;CABYR;DNAI1;PRKAR1A;NME5;TTC25;ATP1B3;AKAP4;DNAI2;IQCG;ACTL7A;ODF2;SPAG6;SPA17;SLC26A6;ATP1A4;TSSK1B;CFAP70
GO:0097223	Cellular Component	sperm part	27	155	8.29e-27	PFKM;TPPP2;AKAP3;TSSK4;TCP1;FSIP2;WDR66;IQUB;SPACA9;CABYR;PRKAR1A;NME5;LOC516849;ATP1B3;AKAP4;DNAI2;IQCG;ATP8B3;ODF2;SPAG6;SPA17;SLC26A6;ATP1A4;FAM170B;CYLC1;TSSK2;CFAP70
GO:0097729	Cellular Component	9+2 motile cilium	22	95	6.73e-25	PFKM;TPPP2;AKAP3;TSSK4;FSIP2;WDR66;SPACA9;CABYR;DNAI1;PRKAR1A;NME5;TTC25;ATP1B3;AKAP4;DNAI2;IQCG;ODF2;SPAG6;SPA17;SLC26A6;ATP1A4;CFAP70
GO:0044441	Cellular Component	ciliary part	33	363	2.74e-23	CCDC178;PFKM;ARMC4;AKAP3;SPAG17;FSIP2;FAM166A;ARL13B;SPACA9;WDR78;CABYR;DNAI1;PRKAR1A;FAM161A;TTC25;WDR63;SPATA4;CCDC113;PRKAR2A;CCDC40;AKAP4;DNAI2;DNAH7;BBOF1;SNAP29;CEP128;ODF2;CCDC114;SPAG6;SPA17;SLC26A6;ATP1A4;CFAP70
GO:0036126	Cellular Component	sperm flagellum	20	86	9.3e-23	PFKM;TPPP2;AKAP3;TSSK4;FSIP2;WDR66;SPACA9;CABYR;PRKAR1A;NME5;ATP1B3;AKAP4;DNAI2;IQCG;ODF2;SPAG6;SPA17;SLC26A6;ATP1A4;CFAP70
GO:0005930	Cellular Component	axoneme	17	97	2.92e-17	ARMC4;SPAG17;ARL13B;WDR78;DNAI1;PRKAR1A;TTC25;WDR63;SPATA4;CCDC113;PRKAR2A;CCDC40;DNAI2;DNAH7;CCDC114;SPAG6;CFAP70
GO:0097014	Cellular Component	ciliary plasm	17	98	3.5e-17	ARMC4;SPAG17;ARL13B;WDR78;DNAI1;PRKAR1A;TTC25;WDR63;SPATA4;CCDC113;PRKAR2A;CCDC40;DNAI2;DNAH7;CCDC114;SPAG6;CFAP70
GO:0042995	Cellular Component	cell projection	48	1410	1.22e-15	CCDC178;PFKM;TPPP2;ARMC4;IQGAP2;AKAP3;SPAG17;SEPTIN7;TSSK4;FSIP2;FAM166A;WDR66;IQUB;ARL13B;SPACA9;WDR78;CABYR;SNAP23;DNAI1;PRKAR1A;NME5;FAM161A;TTC25;WDR63;ATP1B3;SPATA4;CCDC113;PRKAR2A;CCDC40;AKAP4;DNAI2;DNAH7;IQCG;BBOF1;ACTL7A;SNAP29;DNAH12;CEP128;ODF2;CCDC114;SPAG6;SPA17;PDPK1;SLC26A6;ATP1A4;TSSK1B;GSK3B;CFAP70
GO:0120025	Cellular Component	plasma membrane bounded cell projection	47	1361	1.54e-15	CCDC178;PFKM;TPPP2;ARMC4;IQGAP2;AKAP3;SPAG17;SEPTIN7;TSSK4;FSIP2;FAM166A;WDR66;IQUB;ARL13B;SPACA9;WDR78;CABYR;SNAP23;DNAI1;PRKAR1A;NME5;FAM161A;TTC25;WDR63;ATP1B3;SPATA4;CCDC113;PRKAR2A;CCDC40;AKAP4;DNAI2;DNAH7;IQCG;BBOF1;ACTL7A;SNAP29;DNAH12;CEP128;ODF2;CCDC114;SPAG6;SPA17;SLC26A6;ATP1A4;TSSK1B;GSK3B;CFAP70
GO:0032838	Cellular Component	plasma membrane bounded cell projection cytoplasm	17	136	1.04e-14	ARMC4;SPAG17;ARL13B;WDR78;DNAI1;PRKAR1A;TTC25;WDR63;SPATA4;CCDC113;PRKAR2A;CCDC40;DNAI2;DNAH7;CCDC114;SPAG6;CFAP70
GO:0044430	Cellular Component	cytoskeletal part	44	1360	1.59e-13	CCDC178;ARMC4;SPAG17;SEPTIN7;TCP1;FAM166A;ARL13B;SPACA9;CSNK1A1;WDR78;CCDC116;CCT3;HSPA2;DNAI1;PRKAR1A;FAM161A;ALMS1;TTC25;WDR63;SPATA4;CCDC113;PRKAR2A;CSPP1;SLC16A1;CCDC40;DNAI2;DNAH7;CCT5;IQCG;LANCL2;BBOF1;KIF9;SNAP29;DNAH12;CEP128;SPATC1;ODF2;CCDC114;SPAG6;LOC616410;GSK3B;TSSK2;CFAP70;TUBB4B
GO:0005856	Cellular Component	cytoskeleton	50	1741	2.11e-13	CCDC178;ARMC4;SPAG17;SEPTIN7;TCP1;FAM166A;ARL13B;SPACA9;CSNK1A1;WDR78;CCDC116;CCT3;HSPA2;DNAI1;PRKAR1A;FAM161A;ALMS1;PPP1CC;AFAP1;TTC25;WDR63;SPATA4;CCDC113;PRKAR2A;CSPP1;SLC16A1;DSTN;CCDC40;DNAI2;CDK16;DNAH7;CCT5;IQCG;LANCL2;BBOF1;HSDL1;RGS22;KIF9;SNAP29;DNAH12;CEP128;SPATC1;ODF2;CCDC114;SPAG6;LOC616410;GSK3B;TSSK2;CFAP70;TUBB4B
GO:0015630	Cellular Component	microtubule cytoskeleton	37	1012	5.82e-13	CCDC178;SEPTIN7;TCP1;FAM166A;SPACA9;CSNK1A1;WDR78;CCDC116;CCT3;HSPA2;DNAI1;PRKAR1A;FAM161A;ALMS1;WDR63;CCDC113;PRKAR2A;CSPP1;SLC16A1;DNAI2;CDK16;DNAH7;CCT5;IQCG;BBOF1;KIF9;SNAP29;DNAH12;CEP128;SPATC1;ODF2;SPAG6;LOC616410;GSK3B;TSSK2;CFAP70;TUBB4B
GO:0044463	Cellular Component	cell projection part	33	877	6.1e-12	CCDC178;PFKM;ARMC4;AKAP3;SPAG17;FSIP2;FAM166A;ARL13B;SPACA9;WDR78;CABYR;DNAI1;PRKAR1A;FAM161A;TTC25;WDR63;SPATA4;CCDC113;PRKAR2A;CCDC40;AKAP4;DNAI2;DNAH7;BBOF1;SNAP29;CEP128;ODF2;CCDC114;SPAG6;SPA17;SLC26A6;ATP1A4;CFAP70
GO:0120038	Cellular Component	plasma membrane bounded cell projection part	33	877	6.1e-12	CCDC178;PFKM;ARMC4;AKAP3;SPAG17;FSIP2;FAM166A;ARL13B;SPACA9;WDR78;CABYR;DNAI1;PRKAR1A;FAM161A;TTC25;WDR63;SPATA4;CCDC113;PRKAR2A;CCDC40;AKAP4;DNAI2;DNAH7;BBOF1;SNAP29;CEP128;ODF2;CCDC114;SPAG6;SPA17;SLC26A6;ATP1A4;CFAP70
GO:0097228	Cellular Component	sperm principal piece	7	19	2.59e-10	PFKM;AKAP3;FSIP2;CABYR;AKAP4;SPAG6;SPA17
GO:0099568	Cellular Component	cytoplasmic region	19	336	4.04e-10	ARMC4;SPAG17;SEPTIN7;ARL13B;WDR78;DNAI1;PRKAR1A;TTC25;WDR63;SPATA4;CCDC113;PRKAR2A;CCDC40;DNAI2;DNAH7;LANCL2;CCDC114;SPAG6;CFAP70
GO:0005858	Cellular Component	axonemal dynein complex	6	15	2.92e-09	WDR78;DNAI1;WDR63;DNAI2;DNAH7;CFAP70
GO:0044447	Cellular Component	axoneme part	7	26	3.2e-09	SPAG17;WDR78;DNAI1;WDR63;DNAI2;DNAH7;CFAP70
GO:0001669	Cellular Component	acrosomal vesicle	9	69	1.59e-08	AKAP3;TCP1;IQUB;SPACA9;LOC516849;ATP8B3;FAM170B;CYLC1;TSSK2
GO:0005815	Cellular Component	microtubule organizing center	23	637	3.04e-08	CCDC178;TCP1;FAM166A;SPACA9;CSNK1A1;CCDC116;DNAI1;PRKAR1A;FAM161A;ALMS1;CCDC113;PRKAR2A;CSPP1;SLC16A1;CCT5;BBOF1;SNAP29;CEP128;SPATC1;ODF2;GSK3B;TSSK2;CFAP70
GO:0035686	Cellular Component	sperm fibrous sheath	4	5	3.72e-08	AKAP3;CABYR;AKAP4;SPA17
GO:0005737	Cellular Component	cytoplasm	116	8971	3.08e-07	EIF4A1;PFKM;TPPP2;ARMC4;IQGAP2;AKAP3;SPAG17;SEPTIN7;PEX3;SRPK2;BHMT;CYB5B;TSSK4;TCP1;AP4M1;SCCPDH;SRR;IQUB;ARL13B;SPACA9;NT5C1B;CSNK1A1;EIF3M;WDR78;CCNY;CABYR;SNAP23;PSMD4;DNAJB8;CCT3;TSNAXIP1;IGBP1;HSPA2;DRC7;UBXN6;DNAI1;PRKAR1A;PRDX5;PRKCD;STXBP2;FAM161A;PPEF1;FBP1;SELENOV;CTSF;RAB8B;ALMS1;PPP1CC;LOC516849;PLIN3;STK33;AFAP1;TECR;TTC25;WDR63;BCL2L13;ATP1B3;SPATA4;CCDC113;ARMC10;PRKAR2A;CCT8L2;CA…
GO:0030286	Cellular Component	dynein complex	7	50	4.03e-07	WDR78;DNAI1;WDR63;DNAI2;DNAH7;DNAH12;CFAP70
GO:0097229	Cellular Component	sperm end piece	3	3	8.13e-07	FSIP2;CABYR;AKAP4
GO:0005832	Cellular Component	chaperonin-containing T-complex	4	11	2.35e-06	TCP1;CCT3;CCT8L2;CCT5
GO:0097225	Cellular Component	sperm midpiece	5	24	2.53e-06	AKAP3;FSIP2;AKAP4;SLC26A6;ATP1A4
GO:0043232	Cellular Component	intracellular non-membrane-bounded organelle	61	3740	2.58e-06	CCDC178;ARMC4;SPAG17;SEPTIN7;SRPK2;TCP1;SCCPDH;FAM166A;ARL13B;SPACA9;CSNK1A1;VRK3;WDR78;CCDC116;CCT3;HSPA2;DNAI1;PRKAR1A;FAM161A;ALMS1;PPP1CC;PLIN3;AFAP1;TTC25;WDR63;SPATA4;CCDC113;PRKAR2A;CSPP1;SLC16A1;DSTN;CCDC40;AKAP4;DNAI2;CDK16;DNAH7;COIL;CCT5;IQCG;LANCL2;BBOF1;HSDL1;RGS22;KIF9;PDHA1;AQP7;PPP2R5C;SNAP29;DNAH12;CEP128;SPATC1;ODF2;CCDC114;SPAG6;CAMK4;LOC616410;GSK3B;TSSK2;CARHSP1;CFAP70;TUBB4B
GO:0043228	Cellular Component	non-membrane-bounded organelle	61	3741	2.61e-06	CCDC178;ARMC4;SPAG17;SEPTIN7;SRPK2;TCP1;SCCPDH;FAM166A;ARL13B;SPACA9;CSNK1A1;VRK3;WDR78;CCDC116;CCT3;HSPA2;DNAI1;PRKAR1A;FAM161A;ALMS1;PPP1CC;PLIN3;AFAP1;TTC25;WDR63;SPATA4;CCDC113;PRKAR2A;CSPP1;SLC16A1;DSTN;CCDC40;AKAP4;DNAI2;CDK16;DNAH7;COIL;CCT5;IQCG;LANCL2;BBOF1;HSDL1;RGS22;KIF9;PDHA1;AQP7;PPP2R5C;SNAP29;DNAH12;CEP128;SPATC1;ODF2;CCDC114;SPAG6;CAMK4;LOC616410;GSK3B;TSSK2;CARHSP1;CFAP70;TUBB4B
GO:0005875	Cellular Component	microtubule associated complex	8	109	8.65e-06	WDR78;DNAI1;WDR63;DNAI2;DNAH7;DNAH12;LOC616410;CFAP70
GO:0044444	Cellular Component	cytoplasmic part	93	7031	1.41e-05	PFKM;TPPP2;ARMC4;AKAP3;SPAG17;SEPTIN7;PEX3;SRPK2;BHMT;CYB5B;TCP1;AP4M1;SCCPDH;IQUB;ARL13B;SPACA9;NT5C1B;CSNK1A1;EIF3M;WDR78;CCNY;SNAP23;PSMD4;DNAJB8;CCT3;IGBP1;HSPA2;UBXN6;DNAI1;PRKAR1A;PRDX5;PRKCD;STXBP2;FAM161A;PPEF1;SELENOV;CTSF;RAB8B;ALMS1;PPP1CC;LOC516849;PLIN3;AFAP1;TECR;TTC25;WDR63;BCL2L13;SPATA4;CCDC113;ARMC10;PRKAR2A;CCT8L2;CAPNS1;ECI2;LRGUK;CCDC40;AKAP4;ATP11C;DNAI2;CDK16;DNAH7;FUNDC2;P…
GO:0030141	Cellular Component	secretory granule	10	203	2.24e-05	AKAP3;TCP1;IQUB;SPACA9;STXBP2;LOC516849;ATP8B3;FAM170B;CYLC1;TSSK2
GO:0005622	Cellular Component	intracellular	138	12245	2.28e-05	EIF4A1;CCDC178;PFKM;TPPP2;ARMC4;IQGAP2;AKAP3;SPAG17;SEPTIN7;PEX3;SRPK2;BHMT;CYB5B;TSSK4;TCP1;AP4M1;SCCPDH;FAM166A;SRR;IQUB;ARL13B;SPACA9;NT5C1B;CSNK1A1;EIF3M;VRK3;WDR78;CCNY;CABYR;SNAP23;PSMD4;CCDC116;DNAJB8;CCT3;TSNAXIP1;LOC524391;IGBP1;HSPA2;DRC7;UBXN6;DNAI1;PRKAR1A;PRDX5;PRKCD;STXBP2;FAM161A;PPEF1;FBP1;SELENOV;AKAP14;CTSF;RAB8B;ALMS1;PPP1CC;LOC516849;PLIN3;STK33;AFAP1;TECR;ACTRT3;TTC25;WDR63;B…
GO:0044424	Cellular Component	intracellular part	138	12245	2.28e-05	EIF4A1;CCDC178;PFKM;TPPP2;ARMC4;IQGAP2;AKAP3;SPAG17;SEPTIN7;PEX3;SRPK2;BHMT;CYB5B;TSSK4;TCP1;AP4M1;SCCPDH;FAM166A;SRR;IQUB;ARL13B;SPACA9;NT5C1B;CSNK1A1;EIF3M;VRK3;WDR78;CCNY;CABYR;SNAP23;PSMD4;CCDC116;DNAJB8;CCT3;TSNAXIP1;LOC524391;IGBP1;HSPA2;DRC7;UBXN6;DNAI1;PRKAR1A;PRDX5;PRKCD;STXBP2;FAM161A;PPEF1;FBP1;SELENOV;AKAP14;CTSF;RAB8B;ALMS1;PPP1CC;LOC516849;PLIN3;STK33;AFAP1;TECR;ACTRT3;TTC25;WDR63;B…
GO:0005952	Cellular Component	cAMP-dependent protein kinase complex	3	7	2.77e-05	PRKAR1A;AKAP14;PRKAR2A
GO:0036157	Cellular Component	outer dynein arm	3	7	2.77e-05	DNAI1;DNAI2;CFAP70
GO:0005813	Cellular Component	centrosome	16	517	3e-05	TCP1;CSNK1A1;CCDC116;DNAI1;PRKAR1A;FAM161A;ALMS1;CCDC113;PRKAR2A;CSPP1;SLC16A1;CCT5;SNAP29;SPATC1;ODF2;GSK3B
GO:0099503	Cellular Component	secretory vesicle	12	317	4.64e-05	AKAP3;TCP1;IQUB;SPACA9;STXBP2;RAB8B;LOC516849;CDK16;ATP8B3;FAM170B;CYLC1;TSSK2
GO:0101031	Cellular Component	chaperone complex	4	23	5.77e-05	TCP1;CCT3;CCT8L2;CCT5
GO:0036156	Cellular Component	inner dynein arm	2	2	8.76e-05	WDR63;DNAH7
GO:0097224	Cellular Component	sperm connecting piece	3	10	9.29e-05	FSIP2;PRKAR1A;AKAP4
GO:0001673	Cellular Component	male germ cell nucleus	3	11	0.000126876	HSPA2;ACTRT3;ACTL7A
GO:0043226	Cellular Component	organelle	123	10837	0.000286126	CCDC178;PFKM;TPPP2;ARMC4;AKAP3;SPAG17;SEPTIN7;PEX3;SRPK2;BHMT;CYB5B;TSSK4;TCP1;AP4M1;FSIP2;SCCPDH;FAM166A;WDR66;IQUB;ARL13B;SPACA9;CSNK1A1;VRK3;WDR78;CCNY;CABYR;PSMD4;CCDC116;DNAJB8;CCT3;LOC524391;HSPA2;UBXN6;DNAI1;PRKAR1A;PRDX5;PRKCD;NME5;STXBP2;FAM161A;PPEF1;FBP1;CTSF;RAB8B;ALMS1;PPP1CC;LOC516849;PLIN3;STK33;AFAP1;TECR;ACTRT3;TTC25;WDR63;BCL2L13;ATP1B3;SPATA4;CCDC113;TEX55;ARMC10;PRKAR2A;CSPP1;…
GO:0036064	Cellular Component	ciliary basal body	7	135	0.00028643	CCDC178;FAM166A;SPACA9;FAM161A;CCDC113;BBOF1;CFAP70
GO:0005874	Cellular Component	microtubule	10	283	0.00034878	TCP1;SPACA9;CCT3;FAM161A;CSPP1;DNAH7;CCT5;KIF9;DNAH12;TUBB4B
GO:0031588	Cellular Component	nucleotide-activated protein kinase complex	2	4	0.00051926	PRKAR1A;PRKAR2A
GO:0043073	Cellular Component	germ cell nucleus	3	19	0.000705068	HSPA2;ACTRT3;ACTL7A
GO:0031982	Cellular Component	vesicle	24	1343	0.00169404	AKAP3;BHMT;TCP1;IQUB;SPACA9;UBXN6;PRKAR1A;PRDX5;PRKCD;STXBP2;RAB8B;LOC516849;ATP11C;CDK16;VAPA;SH3GL3;ANO5;ATP8B3;ACE;PDPK1;SLC26A6;FAM170B;CYLC1;TSSK2
GO:0002199	Cellular Component	zona pellucida receptor complex	2	7	0.00178398	TCP1;CCT3
GO:0005890	Cellular Component	sodium:potassium-exchanging ATPase complex	2	8	0.00236398	ATP1B3;ATP1A4
GO:0120103	Cellular Component	centriolar subdistal appendage	2	8	0.00236398	CEP128;ODF2
GO:0030877	Cellular Component	beta-catenin destruction complex	2	9	0.00302069	CSNK1A1;GSK3B
GO:0090533	Cellular Component	cation-transporting ATPase complex	2	10	0.00375264	ATP1B3;ATP1A4
GO:1902494	Cellular Component	catalytic complex	22	1277	0.00414133	PFKM;CYB5B;WDR78;CCNY;PSMD4;DNAI1;PRKAR1A;PPP1CC;WDR63;ATP1B3;PRKAR2A;DNAI2;DNAH7;PDHA1;PPP3CC;PPP2R5C;DNAH12;PSMD3;ATP1A4;CARHSP1;CFAP70;SPCS1
GO:0098533	Cellular Component	ATPase dependent transmembrane transport complex	2	12	0.00543643	ATP1B3;ATP1A4
GO:0099513	Cellular Component	polymeric cytoskeletal fiber	11	509	0.0087116	TCP1;SPACA9;CSNK1A1;CCT3;FAM161A;CSPP1;DNAH7;CCT5;KIF9;DNAH12;TUBB4B
GO:0008287	Cellular Component	protein serine/threonine phosphatase complex	3	46	0.00917998	PPP1CC;PPP3CC;PPP2R5C
GO:1903293	Cellular Component	phosphatase complex	3	46	0.00917998	PPP1CC;PPP3CC;PPP2R5C
GO:0005623	Cellular Component	cell	151	15007	0.0110383	EIF4A1;CCDC178;PFKM;TPPP2;ARMC4;IQGAP2;AKAP3;SPAG17;SEPTIN7;PEX3;SRPK2;BHMT;CYB5B;TSSK4;TCP1;AP4M1;FSIP2;SCCPDH;FAM166A;WDR66;SRR;IQUB;SLC2A3;ARL13B;SPACA9;NT5C1B;CSNK1A1;EIF3M;VRK3;WDR78;RHCG;CCNY;CABYR;SNAP23;PSMD4;CCDC116;DNAJB8;CCT3;TSNAXIP1;LOC524391;IGBP1;HSPA2;DRC7;UBXN6;DNAI1;PRKAR1A;PRDX5;PRKCD;NME5;STXBP2;FAM161A;PPEF1;FBP1;SELENOV;AKAP14;CTSF;RAB8B;ALMS1;PPP1CC;LOC516849;PLIN3;STK33;AF…
GO:0044464	Cellular Component	cell part	151	15007	0.0110383	EIF4A1;CCDC178;PFKM;TPPP2;ARMC4;IQGAP2;AKAP3;SPAG17;SEPTIN7;PEX3;SRPK2;BHMT;CYB5B;TSSK4;TCP1;AP4M1;FSIP2;SCCPDH;FAM166A;WDR66;SRR;IQUB;SLC2A3;ARL13B;SPACA9;NT5C1B;CSNK1A1;EIF3M;VRK3;WDR78;RHCG;CCNY;CABYR;SNAP23;PSMD4;CCDC116;DNAJB8;CCT3;TSNAXIP1;LOC524391;IGBP1;HSPA2;DRC7;UBXN6;DNAI1;PRKAR1A;PRDX5;PRKCD;NME5;STXBP2;FAM161A;PPEF1;FBP1;SELENOV;AKAP14;CTSF;RAB8B;ALMS1;PPP1CC;LOC516849;PLIN3;STK33;AF…
GO:0031410	Cellular Component	cytoplasmic vesicle	20	1234	0.0118079	AKAP3;TCP1;IQUB;SPACA9;UBXN6;PRKAR1A;PRDX5;PRKCD;STXBP2;RAB8B;LOC516849;ATP11C;CDK16;SH3GL3;ATP8B3;ACE;PDPK1;FAM170B;CYLC1;TSSK2
GO:0005838	Cellular Component	proteasome regulatory particle	2	18	0.0121464	PSMD4;PSMD3
GO:0097708	Cellular Component	intracellular vesicle	20	1239	0.0123016	AKAP3;TCP1;IQUB;SPACA9;UBXN6;PRKAR1A;PRDX5;PRKCD;STXBP2;RAB8B;LOC516849;ATP11C;CDK16;SH3GL3;ATP8B3;ACE;PDPK1;FAM170B;CYLC1;TSSK2
GO:0044450	Cellular Component	microtubule organizing center part	6	207	0.0135531	TCP1;ALMS1;CCDC113;CEP128;ODF2;TSSK2
GO:0005777	Cellular Component	peroxisome	4	102	0.015636	PEX3;PRDX5;RAB8B;ECI2
GO:0005814	Cellular Component	centriole	4	102	0.015636	ALMS1;CEP128;ODF2;TSSK2
GO:0042579	Cellular Component	microbody	4	102	0.015636	PEX3;PRDX5;RAB8B;ECI2
GO:0044422	Cellular Component	organelle part	82	7245	0.0164219	CCDC178;PFKM;ARMC4;AKAP3;SPAG17;SEPTIN7;PEX3;SRPK2;CYB5B;TCP1;AP4M1;FSIP2;FAM166A;ARL13B;SPACA9;CSNK1A1;VRK3;WDR78;CABYR;PSMD4;CCDC116;CCT3;HSPA2;UBXN6;DNAI1;PRKAR1A;PRKCD;FAM161A;RAB8B;ALMS1;PPP1CC;LOC516849;TECR;TTC25;WDR63;SPATA4;CCDC113;PRKAR2A;CSPP1;SLC16A1;CCDC40;AKAP4;ATP11C;DNAI2;DNAH7;PCYT1A;COIL;VAPA;VAPB;CCT5;SH3GL3;IQCG;LANCL2;SPATA18;BBOF1;RGS22;KIF9;PDHA1;CLMN;PPP2R5C;ATP8B3;SNAP29;…
GO:0005829	Cellular Component	cytosol	38	2887	0.0169455	PFKM;TPPP2;SRPK2;BHMT;TCP1;NT5C1B;CSNK1A1;PSMD4;DNAJB8;CCT3;IGBP1;HSPA2;UBXN6;PRDX5;PRKCD;STXBP2;PPEF1;SELENOV;ALMS1;PLIN3;AFAP1;CCT8L2;CAPNS1;LRGUK;CDK16;DNAH7;CCT5;IQCG;LANCL2;RGS22;PPP2R5C;SNAP29;DNAJB4;FLNB;PDPK1;EFR3A;GSK3B;CARHSP1
GO:0022624	Cellular Component	proteasome accessory complex	2	22	0.0178951	PSMD4;PSMD3
GO:0000308	Cellular Component	cytoplasmic cyclin-dependent protein kinase holoenzyme complex	1	2	0.0186906	CCNY
GO:0042587	Cellular Component	glycogen granule	1	2	0.0186906	PCYT1A
GO:1903958	Cellular Component	nitric-oxide synthase complex	1	2	0.0186906	CYB5B
GO:0099512	Cellular Component	supramolecular fiber	12	648	0.0193449	TCP1;SPACA9;CSNK1A1;CCT3;FAM161A;CSPP1;AKAP4;DNAH7;CCT5;KIF9;DNAH12;TUBB4B
GO:0005811	Cellular Component	lipid droplet	3	62	0.0205188	SCCPDH;PLIN3;AQP7
GO:0099080	Cellular Component	supramolecular complex	12	656	0.0210569	TCP1;SPACA9;CSNK1A1;CCT3;FAM161A;CSPP1;AKAP4;DNAH7;CCT5;KIF9;DNAH12;TUBB4B
GO:0099081	Cellular Component	supramolecular polymer	12	656	0.0210569	TCP1;SPACA9;CSNK1A1;CCT3;FAM161A;CSPP1;AKAP4;DNAH7;CCT5;KIF9;DNAH12;TUBB4B
GO:0097546	Cellular Component	ciliary base	2	25	0.0228186	ARMC4;SPACA9
GO:0043229	Cellular Component	intracellular organelle	112	10568	0.0233144	CCDC178;PFKM;ARMC4;AKAP3;SPAG17;SEPTIN7;PEX3;SRPK2;CYB5B;TSSK4;TCP1;AP4M1;SCCPDH;FAM166A;IQUB;ARL13B;SPACA9;CSNK1A1;VRK3;WDR78;CCNY;PSMD4;CCDC116;DNAJB8;CCT3;LOC524391;HSPA2;UBXN6;DNAI1;PRKAR1A;PRDX5;PRKCD;STXBP2;FAM161A;PPEF1;FBP1;CTSF;RAB8B;ALMS1;PPP1CC;LOC516849;PLIN3;STK33;AFAP1;TECR;ACTRT3;TTC25;WDR63;BCL2L13;SPATA4;CCDC113;TEX55;ARMC10;PRKAR2A;CSPP1;SLC16A1;ECI2;DSTN;CCDC40;AKAP4;ATP11C;DNA…
GO:0005945	Cellular Component	6-phosphofructokinase complex	1	3	0.0279053	PFKM
GO:0020016	Cellular Component	ciliary pocket	1	3	0.0279053	SNAP29
GO:0020018	Cellular Component	ciliary pocket membrane	1	3	0.0279053	SNAP29
GO:0043159	Cellular Component	acrosomal matrix	1	3	0.0279053	CYLC1
GO:0031201	Cellular Component	SNARE complex	2	31	0.0341009	SNAP23;SNAP29
GO:0005967	Cellular Component	mitochondrial pyruvate dehydrogenase complex	1	4	0.037034	PDHA1
GO:0030124	Cellular Component	AP-4 adaptor complex	1	4	0.037034	AP4M1
GO:1990716	Cellular Component	axonemal central apparatus	1	4	0.037034	SPAG17
GO:0019867	Cellular Component	outer membrane	4	136	0.0393938	CYB5B;PPP1CC;SPATA18;CLMN
GO:0031968	Cellular Component	organelle outer membrane	4	136	0.0393938	CYB5B;PPP1CC;SPATA18;CLMN
GO:0030496	Cellular Component	midbody	4	137	0.0402928	SEPTIN7;SCCPDH;PPP1CC;RALB
GO:0032154	Cellular Component	cleavage furrow	2	34	0.0403996	SEPTIN7;PPP1CC
GO:1905368	Cellular Component	peptidase complex	3	81	0.0407355	PSMD4;PSMD3;SPCS1
GO:1902911	Cellular Component	protein kinase complex	3	83	0.0432848	CCNY;PRKAR1A;PRKAR2A
GO:0005778	Cellular Component	peroxisomal membrane	2	36	0.0448228	PEX3;RAB8B
GO:0031903	Cellular Component	microbody membrane	2	36	0.0448228	PEX3;RAB8B
GO:0016324	Cellular Component	apical plasma membrane	5	206	0.0450618	PFKM;RHCG;SLC16A1;CFAP126;SLC26A6
GO:0005955	Cellular Component	calcineurin complex	1	5	0.0460775	PPP3CC
GO:0070820	Cellular Component	tertiary granule	1	5	0.0460775	STXBP2
GO:0060170	Cellular Component	ciliary membrane	2	37	0.0470986	ARL13B;SNAP29
