# Supplementary material for: Quantitative phosphoproteomics analyses reveal the regulatory mechanisms related to frozen-thawed sperm capacitation and acrosome reaction in yak (Bos grunniens)
Source: Front Physiol. 2022 Oct 6;13:1013082. doi: 10.3389/fphys.2022.1013082 (PMC9583833; doi:10.3389/fphys.2022.1013082)
Supplement: Supplementary file 1 [file DataSheet1.ZIP › supplementary materials/Table S7.xlsx]

## Sheet: Supplementary Table 7A
Supplementary Table 4A.Enrichment analysis of KEGG based on CAP vs FTH
KEGG_A_class	KEGG_B_class	Pathway	out (12)	All (9518)	Rich factor	Pvalue	Pathway ID	Genes	K_IDs
Genetic Information Processing	Folding, sorting and degradation	Proteasome	2	51	0.0392157	0.0104204	0.208764	ko03050	PSMD11;PSMD3	K03036+K03033
Environmental Information Processing	Signal transduction	Hedgehog signaling pathway	2	54	0.037037	0.0116297	0.208764	ko04340	CSNK1A1;CSNK1G2	K08957+K08958
Metabolism	Amino acid metabolism	Cysteine and methionine metabolism	2	58	0.0344828	0.0133334	0.208764	ko00270	MRI1;IL4I1	K08963+K03334
Organismal Systems	Sensory system	Phototransduction - fly	1	5	0.2	0.0151449	0.208764	ko04745	PPEF1	K13807
Organismal Systems	Nervous system	Long-term potentiation	2	67	0.0298507	0.0175359	0.208764	ko04720	CAMK4;PPP1CC	K05869+K06269
Metabolism	Carbohydrate metabolism	Glycolysis / Gluconeogenesis	2	69	0.0289855	0.018537	0.208764	ko00010	ALDOC;GAPDHS	K01623+K10705
Human Diseases	Substance dependence	Amphetamine addiction	2	69	0.0289855	0.018537	0.208764	ko05031	CAMK4;PPP1CC	K05869+K06269
Metabolism	Amino acid metabolism	Phenylalanine, tyrosine and tryptophan biosynthesis	1	7	0.142857	0.0211407	0.208764	ko00400	IL4I1	K03334
Cellular Processes	Transport and catabolism	Peroxisome	2	89	0.0224719	0.0298069	0.261638	ko04146	ECI2;PRDX5	K13239+K11187
Genetic Information Processing	Translation	mRNA surveillance pathway	2	112	0.0178571	0.0453296	0.358104	ko03015	PPP2R5C;PPP1CC	K11584+K06269

## Sheet: Supplementary Table 7B
Supplementary Table 4A.Enrichment analysis of KEGG based on AR vs CAP
KEGG_A_class	KEGG_B_class	Pathway	out (23)	All (9518)	Rich factor	Pvalue	Pathway ID	Genes	K_IDs
Metabolism	Carbohydrate metabolism	Pentose phosphate pathway	3	29	0.103448	0.000215911	ko00030	FBP1;ALDOA;PFKM	K03841+K01623+K00850
Organismal Systems	Endocrine system	Insulin signaling pathway	5	149	0.033557	0.000329533	ko04910	FBP1;PDPK1;GSK3B;PRKAR1A;PPP1CC	K03841+K06276+K03083+K04739+K06269
Metabolism	Carbohydrate metabolism	Fructose and mannose metabolism	3	36	0.0833333	0.000413611	ko00051	FBP1;ALDOA;PFKM	K03841+K01623+K00850
Environmental Information Processing	Signal transduction	Hedgehog signaling pathway	3	54	0.0555556	0.00136553	ko04340	CSNK1A1;CSNK1G2;GSK3B	K08957+K08958+K03083
Environmental Information Processing	Signal transduction	AMPK signaling pathway	4	133	0.0300752	0.002052	ko04152	FBP1;PPP2R5C;PFKM;PDPK1	K03841+K11584+K00850+K06276
Organismal Systems	Nervous system	Dopaminergic synapse	4	139	0.028777	0.00241021	ko04728	PPP2R5C;PPP3CC;GSK3B;PPP1CC	K11584+K04348+K03083+K06269
Metabolism	Carbohydrate metabolism	Glycolysis / Gluconeogenesis	3	69	0.0434783	0.00276484	ko00010	FBP1;ALDOA;PFKM	K03841+K01623+K00850
Cellular Processes	Cellular community - eukaryotes	Focal adhesion	4	201	0.0199005	0.00891017	ko04510	PDPK1;FLNB;GSK3B;PPP1CC	K06276+K04437+K03083+K06269
Organismal Systems	Endocrine system	Glucagon signaling pathway	3	107	0.0280374	0.00941177	ko04922	FBP1;PFKM;PPP3CC	K03841+K00850+K04348
Organismal Systems	Excretory system	Aldosterone-regulated sodium reabsorption	2	37	0.0540541	0.00995386	ko04960	ATP1A4;PDPK1	K01539+K06276
Human Diseases	Endocrine and metabolic diseases	Insulin resistance	3	113	0.0265487	0.0109169	ko04931	PDPK1;GSK3B;PPP1CC	K06276+K03083+K06269
Organismal Systems	Endocrine system	Thyroid hormone signaling pathway	3	118	0.0254237	0.012272	ko04919	ATP1A4;PDPK1;GSK3B	K01539+K06276+K03083
Metabolism	Global and overview maps	Carbon metabolism	3	123	0.0243902	0.01372	ko01200	FBP1;ALDOA;PFKM	K03841+K01623+K00850
Cellular Processes	Cell growth and death	Oocyte meiosis	3	135	0.0222222	0.0175793	ko04114	PPP2R5C;PPP3CC;PPP1CC	K11584+K04348+K06269
Genetic Information Processing	Folding, sorting and degradation	Proteasome	2	51	0.0392157	0.0183828	ko03050	PSMD11;PSMD4	K03036+K03029
Metabolism	Amino acid metabolism	Glycine, serine and threonine metabolism	2	52	0.0384615	0.0190692	ko00260	BHMT;SRR	K00544+K12235
Organismal Systems	Sensory system	Phototransduction - fly	1	5	0.2	0.0203245	ko04745	PPEF1	K13807
Organismal Systems	Digestive system	Cholesterol metabolism	2	57	0.0350877	0.02266	ko04979	VAPB;VAPA	K10707+K06096
Metabolism	Amino acid metabolism	Cysteine and methionine metabolism	2	58	0.0344828	0.0234093	ko00270	MRI1;BHMT	K08963+K00544
Human Diseases	Infectious diseases	Shigellosis	2	59	0.0338983	0.0241687	ko05131	CAPNS1;SEPTIN7	K08583+K16944
Metabolism	Nucleotide metabolism	Pyrimidine metabolism	2	60	0.0333333	0.0249383	ko00240	AK9;NT5C1B	K18533+K01081
Organismal Systems	Circulatory system	Adrenergic signaling in cardiomyocytes	3	155	0.0193548	0.0252342	ko04261	PPP2R5C;ATP1A4;PPP1CC	K11584+K01539+K06269
Human Diseases	Cancers	Endometrial cancer	2	61	0.0327869	0.0257178	ko05213	PDPK1;GSK3B	K06276+K03083
Organismal Systems	Immune system	T cell receptor signaling pathway	3	163	0.0184049	0.0287268	ko04660	PDPK1;PPP3CC;GSK3B	K06276+K04348+K03083
Organismal Systems	Nervous system	Long-term potentiation	2	67	0.0298507	0.0305995	ko04720	PPP3CC;PPP1CC	K04348+K06269
Environmental Information Processing	Signal transduction	Wnt signaling pathway	3	170	0.0176471	0.0319842	ko04310	CSNK1A1;PPP3CC;GSK3B	K08957+K04348+K03083
Human Diseases	Substance dependence	Amphetamine addiction	2	69	0.0289855	0.0323025	ko05031	PPP3CC;PPP1CC	K04348+K06269
Environmental Information Processing	Signal transduction	cGMP - PKG signaling pathway	3	176	0.0170455	0.0349252	ko04022	ATP1A4;PPP3CC;PPP1CC	K01539+K04348+K06269
Organismal Systems	Endocrine system	Renin secretion	2	72	0.0277778	0.0349258	ko04924	PPP3CC;ACE	K04348+K01283
Metabolism	Global and overview maps	Biosynthesis of amino acids	2	80	0.025	0.0423083	ko01230	ALDOA;PFKM	K01623+K00850
Organismal Systems	Endocrine system	PPAR signaling pathway	2	86	0.0232558	0.0481951	ko03320	PDPK1;AQP7	K06276+K08771

## Sheet: Supplementary Table 7C
Supplementary Table 4A.Enrichment analysis of KEGG based on AR vs FTH
KEGG_A_class	KEGG_B_class	Pathway	out (40)	All (9518)	Rich factor	Pvalue	Pathway ID	Genes	K_IDs
Metabolism	Carbohydrate metabolism	Glycolysis / Gluconeogenesis	6	69	0.0869565	8.2e-06	ko00010	FBP1;BPGM;PFKM;TPI1;PDHA1;GAPDHS	K03841+K01837+K00850+K01803+K00161+K10705
Metabolism	Carbohydrate metabolism	Fructose and mannose metabolism	4	36	0.111111	0.000111506	ko00051	FBP1;TSTA3;PFKM;TPI1	K03841+K02377+K00850+K01803
Organismal Systems	Endocrine system	Insulin signaling pathway	6	149	0.0402685	0.000605077	ko04910	FBP1;PDPK1;PRKAR2A;GSK3B;PRKAR1A;PPP1CC	K03841+K06276+K04739+K03083+K04739+K06269
Metabolism	Global and overview maps	Carbon metabolism	5	123	0.0406504	0.00169247	ko01200	FBP1;PFKM;PGP;TPI1;PDHA1	K03841+K00850+K19269+K01803+K00161
Organismal Systems	Excretory system	Aldosterone-regulated sodium reabsorption	3	37	0.0810811	0.00218321	ko04960	ATP1A4;PDPK1;ATP1B3	K01539+K06276+K01540
Metabolism	Amino acid metabolism	Glycine, serine and threonine metabolism	3	52	0.0576923	0.00576074	ko00260	BHMT;BPGM;SRR	K00544+K01837+K12235
Environmental Information Processing	Signal transduction	Hedgehog signaling pathway	3	54	0.0555556	0.00640137	ko04340	CSNK1A1;CSNK1G2;GSK3B	K08957+K08958+K03083
Organismal Systems	Endocrine system	Glucagon signaling pathway	4	107	0.0373832	0.00672484	ko04922	FBP1;PFKM;PDHA1;PPP3CC	K03841+K00850+K00161+K04348
Human Diseases	Endocrine and metabolic diseases	Insulin resistance	4	113	0.0353982	0.00813139	ko04931	PRKCD;PDPK1;GSK3B;PPP1CC	K06068+K06276+K03083+K06269
Human Diseases	Infectious diseases	Shigellosis	3	59	0.0508475	0.00818331	ko05131	CAPNS1;SEPTIN7;LOC101902760	K08583+K16944+K04551
Organismal Systems	Endocrine system	Thyroid hormone signaling pathway	4	118	0.0338983	0.00944147	ko04919	ATP1A4;PDPK1;GSK3B;ATP1B3	K01539+K06276+K03083+K01540
Organismal Systems	Nervous system	Neurotrophin signaling pathway	4	122	0.0327869	0.0105835	ko04722	PRKCD;PDPK1;CAMK4;GSK3B	K06068+K06276+K05869+K03083
Genetic Information Processing	Folding, sorting and degradation	Protein processing in endoplasmic reticulum	5	191	0.026178	0.0109202	ko04141	UBE2J1;DNAJC5B;UBXN6;DNAJC5G;HSPA2	K10578+K09525+K14011+K09525+K03283
Organismal Systems	Excretory system	Proximal tubule bicarbonate reclamation	2	23	0.0869565	0.0112273	ko04964	ATP1A4;ATP1B3	K01539+K01540
Organismal Systems	Nervous system	Long-term potentiation	3	67	0.0447761	0.0115882	ko04720	PPP3CC;CAMK4;PPP1CC	K04348+K05869+K06269
Human Diseases	Substance dependence	Amphetamine addiction	3	69	0.0434783	0.0125488	ko05031	PPP3CC;CAMK4;PPP1CC	K04348+K05869+K06269
Organismal Systems	Digestive system	Mineral absorption	3	71	0.0422535	0.0135538	ko04978	ATP1A4;SLC26A6;ATP1B3	K01539+K14704+K01540
Environmental Information Processing	Signal transduction	AMPK signaling pathway	4	133	0.0300752	0.0141745	ko04152	FBP1;PPP2R5C;PFKM;PDPK1	K03841+K11584+K00850+K06276
Organismal Systems	Nervous system	Dopaminergic synapse	4	139	0.028777	0.0164236	ko04728	PPP2R5C;PPP3CC;GSK3B;PPP1CC	K11584+K04348+K03083+K06269
Metabolism	Carbohydrate metabolism	Pentose phosphate pathway	2	29	0.0689655	0.0175359	ko00030	FBP1;PFKM	K03841+K00850
Genetic Information Processing	Folding, sorting and degradation	SNARE interactions in vesicular transport	2	33	0.0606061	0.0223986	ko04130	SNAP23;SNAP29	K08508+K08509
Cellular Processes	Transport and catabolism	Autophagy - animal	4	153	0.0261438	0.0225089	ko04140	PRKCD;PDPK1;SNAP29;IGBP1	K06068+K06276+K08509+K17606
Organismal Systems	Circulatory system	Adrenergic signaling in cardiomyocytes	4	155	0.0258065	0.0234766	ko04261	PPP2R5C;ATP1A4;ATP1B3;PPP1CC	K11584+K01539+K01540+K06269
Cellular Processes	Transport and catabolism	Peroxisome	3	89	0.0337079	0.0246344	ko04146	ECI2;PRDX5;PEX3	K13239+K11187+K13336
Organismal Systems	Endocrine system	Aldosterone synthesis and secretion	3	100	0.03	0.0332247	ko04925	ATP1A4;CAMK4;ATP1B3	K01539+K05869+K01540
Organismal Systems	Sensory system	Phototransduction - fly	1	5	0.2	0.0347116	ko04745	PPEF1	K13807
Environmental Information Processing	Signal transduction	cGMP - PKG signaling pathway	4	176	0.0227273	0.0351745	ko04022	ATP1A4;PPP3CC;ATP1B3;PPP1CC	K01539+K04348+K01540+K06269
Organismal Systems	Digestive system	Carbohydrate digestion and absorption	2	44	0.0454545	0.0382008	ko04973	ATP1A4;ATP1B3	K01539+K01540
Metabolism	Metabolism of other amino acids	Phosphonate and phosphinate metabolism	1	6	0.166667	0.0415101	ko00440	PCYT1A	K00968
Genetic Information Processing	Folding, sorting and degradation	Proteasome	2	51	0.0392157	0.0499039	ko03050	PSMD3;PSMD4	K03033+K03029
