# Supplementary material for: Quantitative phosphoproteomics analyses reveal the regulatory mechanisms related to frozen-thawed sperm capacitation and acrosome reaction in yak (Bos grunniens)
Source: Front Physiol. 2022 Oct 6;13:1013082. doi: 10.3389/fphys.2022.1013082 (PMC9583833; doi:10.3389/fphys.2022.1013082)
Supplement: Supplementary file 1 [file DataSheet1.ZIP › supplementary materials/Table S8.xlsx]

## Sheet: CAPvsFTH
Protein accession	Position	Amino acid	CAP/FTH Ratio	CAP/FTH P value	Regulated Type	Protein description	Gene name
Kinase
A0A3Q1MSH3	387	S	0.589651	0.0180197	Down	Serine/threonine-protein kinase 33 OS=Bos taurus OX=9913 GN=STK33 PE=4 SV=1	STK33	7
A0A3Q1M5T5	343	S	0.742835	0.0157398	Down	Calcium/calmodulin dependent protein kinase IV OS=Bos taurus OX=9913 GN=CAMK4 PE=3 SV=1	CAMK4
A0A3Q1M5T5	347	S	0.774694	0.0194222	Down	Calcium/calmodulin dependent protein kinase IV OS=Bos taurus OX=9913 GN=CAMK4 PE=3 SV=1	CAMK4
F1MYH5	259	S	0.798347	0.0450506	Down	A-kinase anchoring protein 4 OS=Bos taurus OX=9913 GN=AKAP4 PE=4 SV=1	AKAP4
F1MYH5	735	S	1.32916	0.0461143	Up	A-kinase anchoring protein 4 OS=Bos taurus OX=9913 GN=AKAP4 PE=4 SV=1	AKAP4
E1BAV1	59	S	0.754244	0.0412007	Down	Leucine rich repeats and guanylate kinase domain containing OS=Bos taurus OX=9913 GN=LRGUK PE=4 SV=2	LRGUK
E1BAV1	60	S	0.754244	0.0412007	Down	Leucine rich repeats and guanylate kinase domain containing OS=Bos taurus OX=9913 GN=LRGUK PE=4 SV=2	LRGUK
G3N136	349	S	0.710821	0.00974987	Down	Testis specific serine kinase 2 OS=Bos taurus OX=9913 GN=TSSK2 PE=3 SV=1	TSSK2
A0A3Q1LK11	349	T	0.808962	0.00128334	Down	Casein kinase I isoform alpha OS=Bos taurus OX=9913 GN=CSNK1A1 PE=1 SV=1	CSNK1A1
O77797	212	T	1.34297	0.0246857	Up	A-kinase anchor protein 3 OS=Bos taurus OX=9913 GN=AKAP3 PE=2 SV=2	AKAP3
O77797	189	T	1.22927	0.0243419	Up	A-kinase anchor protein 3 OS=Bos taurus OX=9913 GN=AKAP3 PE=2 SV=2	AKAP3
Pjosphatase
A0A3Q1LPJ3	543	S	0.612396	0.0180599	Down	Serine/threonine-protein phosphatase 2A 56 kDa regulatory subunit OS=Bos taurus OX=9913 GN=PPP2R5C PE=3 SV=1	PPP2R5C	3
A0A3Q1MLW0	182	S	1.23831	0.0240741	Up	Serine/threonine-protein phosphatase OS=Bos taurus OX=9913 GN=PPP1CC PE=3 SV=1	PPP1CC
A0A3Q1MLW0	317	S	1.53218	0.0169635	Up	Serine/threonine-protein phosphatase OS=Bos taurus OX=9913 GN=PPP1CC PE=3 SV=1	PPP1CC
F1MBQ1	349	S	1.9611	0.0193372	Up	Serine/threonine-protein phosphatase with EF-hands OS=Bos taurus OX=9913 GN=PPEF1 PE=3 SV=2	PPEF1
A0A3Q1MDI3	14	S	1.71435	0.0119553	Up	26S proteasome non-ATPase regulatory subunit 11 OS=Bos taurus OX=9913 GN=PSMD11 PE=4 SV=1	PSMD11	10
A0A3Q1MGA1	495	S	1.54241	0.0183875	Up	Putative malate dehydrogenase 1B OS=Bos taurus OX=9913 GN=MDH1B PE=4 SV=1	MDH1B
A0A3S5ZPB0	191	S	0.816327	0.0083272	Down	Fructose-bisphosphate aldolase OS=Bos taurus OX=9913 GN=ALDOC PE=1 SV=1	ALDOC
Q2NL31	187	S	0.726019	0.0150225	Down	Methylthioribose-1-phosphate isomerase OS=Bos taurus OX=9913 GN=MRI1 PE=2 SV=1	MRI1
F1MQJ0	1306	S	0.791769	0.0367777	Down	Angiotensin-converting enzyme OS=Bos taurus OX=9913 GN=ACE PE=3 SV=3	ACE
F1MWY9	47	S	0.787493	0.0362071	Down	Enoyl-CoA delta isomerase 2 OS=Bos taurus OX=9913 GN=ECI2 PE=1 SV=3	ECI2
F1N0B2	222	S	1.64031	0.0390933	Up	Phospholipid-transporting ATPase OS=Bos taurus OX=9913 GN=LOC536660 PE=3 SV=3	LOC536660
Q148L6	57	S	1.27374	0.0299623	Up	Trans-1,2-dihydrobenzene-1,2-diol dehydrogenase OS=Bos taurus OX=9913 GN=DHDH PE=2 SV=1	DHDH
Q2KJ46	63	S	0.83273	0.0172501	Down	26S proteasome non-ATPase regulatory subunit 3 OS=Bos taurus OX=9913 GN=PSMD3 PE=2 SV=1	PSMD3
Q2KJE5	300	S	0.826907	0.0158612	Down	Glyceraldehyde-3-phosphate dehydrogenase, testis-specific OS=Bos taurus OX=9913 GN=GAPDHS PE=2 SV=1	GAPDHS

## Sheet: ARvsCAP
Protein accession	Position	Amino acid	AR/CAP Ratio	AR/CAP P value	Regulated Type	Protein description	Gene name
Kinase								13
F1MNS2	492	S	0.676052	0.0195525	Down	SRSF protein kinase 2 OS=Bos taurus OX=9913 GN=SRPK2 PE=4 SV=3	SRPK2
F1MNS2	495	S	0.780887	0.0144296	Down	SRSF protein kinase 2 OS=Bos taurus OX=9913 GN=SRPK2 PE=4 SV=3	SRPK2
A0A3Q1LMN7	9	S	0.602227	0.0402796	Down	Protein kinase domain-containing protein OS=Bos taurus OX=9913 GN=GSK3B PE=3 SV=1	GSK3B
A0A3Q1MSH3	369	S	1.30068	0.0291426	Up	Serine/threonine-protein kinase 33 OS=Bos taurus OX=9913 GN=STK33 PE=4 SV=1	STK33
A0A3Q1MSH3	87	S	0.460481	0.00446398	Down	Serine/threonine-protein kinase 33 OS=Bos taurus OX=9913 GN=STK33 PE=4 SV=1	STK33
A0A3Q1MSH3	387	S	0.588325	0.00154513	Down	Serine/threonine-protein kinase 33 OS=Bos taurus OX=9913 GN=STK33 PE=4 SV=1	STK33
A0A3Q1M6K7	34	S	0.769725	0.00108829	Down	ATP-dependent 6-phosphofructokinase OS=Bos taurus OX=9913 GN=PFKM PE=1 SV=1	PFKM
A0A3Q1M6K7	35	S	0.800059	0.000231448	Down	ATP-dependent 6-phosphofructokinase OS=Bos taurus OX=9913 GN=PFKM PE=1 SV=1	PFKM
A6QR30	65	S	0.493321	0.0415336	Down	Cyclin dependent kinase 16 OS=Bos taurus OX=9913 GN=CDK16 PE=2 SV=1	CDK16
A6QR30	111	T	0.366044	0.039552	Down	Cyclin dependent kinase 16 OS=Bos taurus OX=9913 GN=CDK16 PE=2 SV=1	CDK16
E1BAV1	59	S	0.780652	0.0373859	Down	Leucine rich repeats and guanylate kinase domain containing OS=Bos taurus OX=9913 GN=LRGUK PE=4 SV=2	LRGUK
E1BAV1	60	S	0.780652	0.0373859	Down	Leucine rich repeats and guanylate kinase domain containing OS=Bos taurus OX=9913 GN=LRGUK PE=4 SV=2	LRGUK
E1BAV1	771	S	0.363319	0.00833522	Down	Leucine rich repeats and guanylate kinase domain containing OS=Bos taurus OX=9913 GN=LRGUK PE=4 SV=2	LRGUK
E1BAV1	775	S	0.363319	0.00833522	Down	Leucine rich repeats and guanylate kinase domain containing OS=Bos taurus OX=9913 GN=LRGUK PE=4 SV=2	LRGUK
F1MQJ7	550	S	1.20652	0.040833	Up	3-phosphoinositide dependent protein kinase 1 OS=Bos taurus OX=9913 GN=PDPK1 PE=4 SV=3	PDPK1
F1MUF5	486	S	1.3311	0.0376338	Up	Adenylate kinase 9 OS=Bos taurus OX=9913 GN=AK9 PE=4 SV=3	AK9
F1MUF5	487	S	1.25071	0.0103557	Up	Adenylate kinase 9 OS=Bos taurus OX=9913 GN=AK9 PE=4 SV=3	AK9
G3N136	349	S	0.644357	0.00508664	Down	Testis specific serine kinase 2 OS=Bos taurus OX=9913 GN=TSSK2 PE=3 SV=1	TSSK2
G3N136	282	S	0.724404	0.0315525	Down	Testis specific serine kinase 2 OS=Bos taurus OX=9913 GN=TSSK2 PE=3 SV=1	TSSK2
G3N136	284	S	0.680415	0.025214	Down	Testis specific serine kinase 2 OS=Bos taurus OX=9913 GN=TSSK2 PE=3 SV=1	TSSK2
G3N136	305	S	0.525773	0.0326345	Down	Testis specific serine kinase 2 OS=Bos taurus OX=9913 GN=TSSK2 PE=3 SV=1	TSSK2
Q3SZW1	304	S	0.621799	0.0201609	Down	Testis-specific serine/threonine-protein kinase 1 OS=Bos taurus OX=9913 GN=TSSK1B PE=2 SV=1	TSSK1B
Q3SZW1	308	S	0.438141	0.0417023	Down	Testis-specific serine/threonine-protein kinase 1 OS=Bos taurus OX=9913 GN=TSSK1B PE=2 SV=1	TSSK1B
Q3SZW1	338	S	0.771794	0.0431265	Down	Testis-specific serine/threonine-protein kinase 1 OS=Bos taurus OX=9913 GN=TSSK1B PE=2 SV=1	TSSK1B
Q3SZW1	280	S	0.382229	0.00499559	Down	Testis-specific serine/threonine-protein kinase 1 OS=Bos taurus OX=9913 GN=TSSK1B PE=2 SV=1	TSSK1B
Q3SZW1	281	S	0.543349	0.0154304	Down	Testis-specific serine/threonine-protein kinase 1 OS=Bos taurus OX=9913 GN=TSSK1B PE=2 SV=1	TSSK1B
Q3SZW1	348	S	0.342605	0.00648525	Down	Testis-specific serine/threonine-protein kinase 1 OS=Bos taurus OX=9913 GN=TSSK1B PE=2 SV=1	TSSK1B
Q3SZW1	352	S	0.547728	0.0107251	Down	Testis-specific serine/threonine-protein kinase 1 OS=Bos taurus OX=9913 GN=TSSK1B PE=2 SV=1	TSSK1B
Q3SZW1	363	S	0.526678	0.00231892	Down	Testis-specific serine/threonine-protein kinase 1 OS=Bos taurus OX=9913 GN=TSSK1B PE=2 SV=1	TSSK1B
Q3SZW1	299	T	0.63873	0.0106258	Down	Testis-specific serine/threonine-protein kinase 1 OS=Bos taurus OX=9913 GN=TSSK1B PE=2 SV=1	TSSK1B
O77797	132	S	0.815751	0.0337197	Down	A-kinase anchor protein 3 OS=Bos taurus OX=9913 GN=AKAP3 PE=2 SV=2	AKAP3
O77797	75	S	0.809342	0.022587	Down	A-kinase anchor protein 3 OS=Bos taurus OX=9913 GN=AKAP3 PE=2 SV=2	AKAP3
P00514	76	S	1.23549	0.0218002	Up	cAMP-dependent protein kinase type I-alpha regulatory subunit OS=Bos taurus OX=9913 GN=PRKAR1A PE=1 SV=2	PRKAR1A
P00514	82	S	1.23253	0.0222878	Up	cAMP-dependent protein kinase type I-alpha regulatory subunit OS=Bos taurus OX=9913 GN=PRKAR1A PE=1 SV=2	PRKAR1A
P00514	306	S	1.25615	0.00943918	Up	cAMP-dependent protein kinase type I-alpha regulatory subunit OS=Bos taurus OX=9913 GN=PRKAR1A PE=1 SV=2	PRKAR1A
G5E5D8	20	T	0.749174	0.00686331	Down	A-kinase anchoring protein 14 OS=Bos taurus OX=9913 GN=AKAP14 PE=4 SV=2	AKAP14
Phosphtase
A0A3Q1LPJ3	48	S	0.721173	0.0446571	Down	Serine/threonine-protein phosphatase 2A 56 kDa regulatory subunit OS=Bos taurus OX=9913 GN=PPP2R5C PE=3 SV=1	PPP2R5C	6
A0A3Q1LPJ3	543	S	0.56399	0.0138899	Down	Serine/threonine-protein phosphatase 2A 56 kDa regulatory subunit OS=Bos taurus OX=9913 GN=PPP2R5C PE=3 SV=1	PPP2R5C
A0A3Q1MLW0	317	S	0.620905	0.00801528	Down	Serine/threonine-protein phosphatase OS=Bos taurus OX=9913 GN=PPP1CC PE=3 SV=1	PPP1CC
A0A3Q1MWP5	450	S	0.523882	0.0482196	Down	Protein phosphatase 3 catalytic subunit gamma OS=Bos taurus OX=9913 GN=PPP3CC PE=4 SV=1	PPP3CC
A0A3Q1MWP5	478	S	0.71858	0.0287348	Down	Protein phosphatase 3 catalytic subunit gamma OS=Bos taurus OX=9913 GN=PPP3CC PE=4 SV=1	PPP3CC
A0A3Q1MWP5	452	Y	0.535065	0.0431286	Down	Protein phosphatase 3 catalytic subunit gamma OS=Bos taurus OX=9913 GN=PPP3CC PE=4 SV=1	PPP3CC
F1MBQ1	653	S	0.466245	0.0316074	Down	Serine/threonine-protein phosphatase with EF-hands OS=Bos taurus OX=9913 GN=PPEF1 PE=3 SV=2	PPEF1
F1MBQ1	347	S	0.553081	0.0442349	Down	Serine/threonine-protein phosphatase with EF-hands OS=Bos taurus OX=9913 GN=PPEF1 PE=3 SV=2	PPEF1
F1MBQ1	349	S	0.58063	0.0350389	Down	Serine/threonine-protein phosphatase with EF-hands OS=Bos taurus OX=9913 GN=PPEF1 PE=3 SV=2	PPEF1
F1MBQ1	346	T	0.546884	0.0438068	Down	Serine/threonine-protein phosphatase with EF-hands OS=Bos taurus OX=9913 GN=PPEF1 PE=3 SV=2	PPEF1
Q3SZB7	208	S	1.27765	0.00122863	Up	Fructose-1,6-bisphosphatase 1 OS=Bos taurus OX=9913 GN=FBP1 PE=2 SV=3	FBP1
Q3SZB7	211	S	1.31889	0.00671478	Up	Fructose-1,6-bisphosphatase 1 OS=Bos taurus OX=9913 GN=FBP1 PE=2 SV=3	FBP1
Q3T0W4	44	S	0.680102	0.0261699	Down	Protein phosphatase 1 regulatory subunit 7 OS=Bos taurus OX=9913 GN=PPP1R7 PE=1 SV=1	PPP1R7
Q3T0W4	47	S	0.680102	0.0261699	Down	Protein phosphatase 1 regulatory subunit 7 OS=Bos taurus OX=9913 GN=PPP1R7 PE=1 SV=1	PPP1R7
A6QLL8	161	S	0.812371	0.00354434	Down	Fructose-bisphosphate aldolase OS=Bos taurus OX=9913 GN=ALDOA PE=1 SV=1	ALDOA	16
A0A3Q1MIY3	69	S	0.406304	0.0205807	Down	Calpain small subunit 1 OS=Bos taurus OX=9913 GN=CAPNS1 PE=1 SV=1	CAPNS1
A0A3Q1MCK3	9	S	0.456644	0.0314956	Down	Leucine carboxyl methyltransferase 1 OS=Bos taurus OX=9913 GN=LCMT1 PE=3 SV=1	LCMT1
A0A3Q1MDI3	14	S	0.658084	0.0165172	Down	26S proteasome non-ATPase regulatory subunit 11 OS=Bos taurus OX=9913 GN=PSMD11 PE=4 SV=1	PSMD11
Q5I597	79	S	1.25009	0.00434736	Up	Betaine--homocysteine S-methyltransferase 1 OS=Bos taurus OX=9913 GN=BHMT PE=2 SV=1	BHMT
Q2NL31	187	S	1.52258	0.0287739	Up	Methylthioribose-1-phosphate isomerase OS=Bos taurus OX=9913 GN=MRI1 PE=2 SV=1	MRI1
Q58DA0	266	S	0.495709	0.00919086	Down	26S proteasome non-ATPase regulatory subunit 4 OS=Bos taurus OX=9913 GN=PSMD4 PE=2 SV=1	PSMD4
A0JNI4	134	S	1.28971	0.0051762	Up	Serine racemase OS=Bos taurus OX=9913 GN=SRR PE=2 SV=1	SRR
F1N5H3	201	S	1.2783	0.0457777	Up	Peroxisomal biogenesis factor 3 OS=Bos taurus OX=9913 GN=PEX3 PE=4 SV=1	PEX3
E1B8N5	24	S	1.23044	0.0283683	Up	Sodium/potassium-transporting ATPase subunit alpha OS=Bos taurus OX=9913 GN=ATP1A4 PE=3 SV=2	ATP1A4
E1BGD1	8	S	0.706897	0.0183095	Down	Translocase of outer mitochondrial membrane 34 OS=Bos taurus OX=9913 GN=TOMM34 PE=4 SV=2	TOMM34
F1MQJ0	1299	S	0.706833	0.0314631	Down	Angiotensin-converting enzyme OS=Bos taurus OX=9913 GN=ACE PE=3 SV=3	ACE
F1MWY9	47	S	0.820557	0.0133365	Down	Enoyl-CoA delta isomerase 2 OS=Bos taurus OX=9913 GN=ECI2 PE=1 SV=3	ECI2
F1N0B2	1172	S	0.459718	0.0183676	Down	Phospholipid-transporting ATPase OS=Bos taurus OX=9913 GN=LOC536660 PE=3 SV=3	LOC536660
F1N0B2	1124	S	0.50938	0.00448873	Down	Phospholipid-transporting ATPase OS=Bos taurus OX=9913 GN=LOC536660 PE=3 SV=3	LOC536660
F1N0B2	1127	S	0.432642	0.00231291	Down	Phospholipid-transporting ATPase OS=Bos taurus OX=9913 GN=LOC536660 PE=3 SV=3	LOC536660
F1N0B2	1152	S	0.399285	0.0165429	Down	Phospholipid-transporting ATPase OS=Bos taurus OX=9913 GN=LOC536660 PE=3 SV=3	LOC536660
Q5E9T9	157	S	1.22332	0.0123033	Up	RNA-splicing ligase RtcB homolog OS=Bos taurus OX=9913 GN=RTCB PE=2 SV=1	RTCB
Q3T056	62	T	1.25019	0.0149952	Up	L-lactate dehydrogenase A-like 6B OS=Bos taurus OX=9913 GN=LDHAL6B PE=2 SV=1	LDHAL6B

## Sheet: ARvsFTH
Protein accession	Position	Amino acid	AR/FTH Ratio	AR/FTH P value	Regulated Type	Protein description	Gene name
Kinase								20
F1MNS2	492	S	0.759524	0.0421158	Down	SRSF protein kinase 2 OS=Bos taurus OX=9913 GN=SRPK2 PE=4 SV=3	SRPK2
F1MNS2	495	S	0.705302	0.00981974	Down	SRSF protein kinase 2 OS=Bos taurus OX=9913 GN=SRPK2 PE=4 SV=3	SRPK2
A0A3Q1LMN7	9	S	0.458045	0.00806236	Down	Protein kinase domain-containing protein OS=Bos taurus OX=9913 GN=GSK3B PE=3 SV=1	GSK3B
A0A3Q1LMN7	25	S	0.623939	0.0237238	Down	Protein kinase domain-containing protein OS=Bos taurus OX=9913 GN=GSK3B PE=3 SV=1	GSK3B
A0A3Q1MSH3	289	S	1.2306	0.0325722	Up	Serine/threonine-protein kinase 33 OS=Bos taurus OX=9913 GN=STK33 PE=4 SV=1	STK33
A0A3Q1MSH3	369	S	1.30804	0.00741829	Up	Serine/threonine-protein kinase 33 OS=Bos taurus OX=9913 GN=STK33 PE=4 SV=1	STK33
A0A3Q1MSH3	87	S	0.309469	0.00126029	Down	Serine/threonine-protein kinase 33 OS=Bos taurus OX=9913 GN=STK33 PE=4 SV=1	STK33
A0A3Q1MSH3	380	S	0.610637	0.0376581	Down	Serine/threonine-protein kinase 33 OS=Bos taurus OX=9913 GN=STK33 PE=4 SV=1	STK33
A0A3Q1MSH3	387	S	0.346907	0.0015185	Down	Serine/threonine-protein kinase 33 OS=Bos taurus OX=9913 GN=STK33 PE=4 SV=1	STK33
A0A3Q1M5T5	343	S	0.627399	0.00253157	Down	Calcium/calmodulin dependent protein kinase IV OS=Bos taurus OX=9913 GN=CAMK4 PE=3 SV=1	CAMK4
A0A3Q1M5T5	347	S	0.689252	0.00384008	Down	Calcium/calmodulin dependent protein kinase IV OS=Bos taurus OX=9913 GN=CAMK4 PE=3 SV=1	CAMK4
A0A3Q1M6K7	34	S	0.750447	0.00165804	Down	ATP-dependent 6-phosphofructokinase OS=Bos taurus OX=9913 GN=PFKM PE=1 SV=1	PFKM
A6QR30	153	S	0.439495	0.0289662	Down	Cyclin dependent kinase 16 OS=Bos taurus OX=9913 GN=CDK16 PE=2 SV=1	CDK16
A6QR30	155	S	0.439495	0.0289662	Down	Cyclin dependent kinase 16 OS=Bos taurus OX=9913 GN=CDK16 PE=2 SV=1	CDK16
F1MYH5	259	S	0.755923	0.00815017	Down	A-kinase anchoring protein 4 OS=Bos taurus OX=9913 GN=AKAP4 PE=4 SV=1	AKAP4
F1MYH5	21	S	1.33787	0.038823	Up	A-kinase anchoring protein 4 OS=Bos taurus OX=9913 GN=AKAP4 PE=4 SV=1	AKAP4
F1MYH5	280	T	1.24199	0.028953	Up	A-kinase anchoring protein 4 OS=Bos taurus OX=9913 GN=AKAP4 PE=4 SV=1	AKAP4
F1MZX0	359	S	1.36437	0.0340269	Up	Protein kinase C delta type OS=Bos taurus OX=9913 GN=PRKCD PE=3 SV=1	PRKCD
E1BAV1	59	S	0.588802	0.0129289	Down	Leucine rich repeats and guanylate kinase domain containing OS=Bos taurus OX=9913 GN=LRGUK PE=4 SV=2	LRGUK
E1BAV1	60	S	0.588802	0.0129289	Down	Leucine rich repeats and guanylate kinase domain containing OS=Bos taurus OX=9913 GN=LRGUK PE=4 SV=2	LRGUK
E1BAV1	771	S	0.334322	0.0089306	Down	Leucine rich repeats and guanylate kinase domain containing OS=Bos taurus OX=9913 GN=LRGUK PE=4 SV=2	LRGUK
E1BAV1	775	S	0.334322	0.0089306	Down	Leucine rich repeats and guanylate kinase domain containing OS=Bos taurus OX=9913 GN=LRGUK PE=4 SV=2	LRGUK
E1BAV1	741	S	0.7464	0.00504524	Down	Leucine rich repeats and guanylate kinase domain containing OS=Bos taurus OX=9913 GN=LRGUK PE=4 SV=2	LRGUK
E1BAV1	744	S	0.7464	0.00504524	Down	Leucine rich repeats and guanylate kinase domain containing OS=Bos taurus OX=9913 GN=LRGUK PE=4 SV=2	LRGUK
F1MG29	166	S	0.800295	0.0441361	Down	Testis specific serine kinase 3 OS=Bos taurus OX=9913 GN=TSSK3 PE=4 SV=3	TSSK3
F1MQJ7	242	S	0.695054	0.0216167	Down	3-phosphoinositide dependent protein kinase 1 OS=Bos taurus OX=9913 GN=PDPK1 PE=4 SV=3	PDPK1
F6RLA2	325	S	1.27162	0.0153327	Up	Testis specific serine kinase 4 OS=Bos taurus OX=9913 GN=TSSK4 PE=3 SV=1	TSSK4
F6RLA2	60	S	1.47027	0.0289747	Up	Testis specific serine kinase 4 OS=Bos taurus OX=9913 GN=TSSK4 PE=3 SV=1	TSSK4
F6RLA2	326	T	1.27162	0.0153327	Up	Testis specific serine kinase 4 OS=Bos taurus OX=9913 GN=TSSK4 PE=3 SV=1	TSSK4
G3N136	349	S	0.458022	0.000178112	Down	Testis specific serine kinase 2 OS=Bos taurus OX=9913 GN=TSSK2 PE=3 SV=1	TSSK2
G3N136	282	S	0.572082	0.00251055	Down	Testis specific serine kinase 2 OS=Bos taurus OX=9913 GN=TSSK2 PE=3 SV=1	TSSK2
G3N136	284	S	0.633776	0.0085795	Down	Testis specific serine kinase 2 OS=Bos taurus OX=9913 GN=TSSK2 PE=3 SV=1	TSSK2
G3N136	305	S	0.305328	0.0143716	Down	Testis specific serine kinase 2 OS=Bos taurus OX=9913 GN=TSSK2 PE=3 SV=1	TSSK2
G3N136	358	T	0.557552	0.0248788	Down	Testis specific serine kinase 2 OS=Bos taurus OX=9913 GN=TSSK2 PE=3 SV=1	TSSK2
Q3SZW1	153	S	1.52512	0.0207101	Up	Testis-specific serine/threonine-protein kinase 1 OS=Bos taurus OX=9913 GN=TSSK1B PE=2 SV=1	TSSK1B
Q3SZW1	304	S	0.64986	0.00317252	Down	Testis-specific serine/threonine-protein kinase 1 OS=Bos taurus OX=9913 GN=TSSK1B PE=2 SV=1	TSSK1B
Q3SZW1	308	S	0.435041	0.000445871	Down	Testis-specific serine/threonine-protein kinase 1 OS=Bos taurus OX=9913 GN=TSSK1B PE=2 SV=1	TSSK1B
Q3SZW1	338	S	0.667929	0.00848371	Down	Testis-specific serine/threonine-protein kinase 1 OS=Bos taurus OX=9913 GN=TSSK1B PE=2 SV=1	TSSK1B
Q3SZW1	280	S	0.317647	0.00388464	Down	Testis-specific serine/threonine-protein kinase 1 OS=Bos taurus OX=9913 GN=TSSK1B PE=2 SV=1	TSSK1B
Q3SZW1	281	S	0.470461	0.0037061	Down	Testis-specific serine/threonine-protein kinase 1 OS=Bos taurus OX=9913 GN=TSSK1B PE=2 SV=1	TSSK1B
Q3SZW1	348	S	0.221443	0.000813214	Down	Testis-specific serine/threonine-protein kinase 1 OS=Bos taurus OX=9913 GN=TSSK1B PE=2 SV=1	TSSK1B
Q3SZW1	352	S	0.369886	0.00197643	Down	Testis-specific serine/threonine-protein kinase 1 OS=Bos taurus OX=9913 GN=TSSK1B PE=2 SV=1	TSSK1B
Q3SZW1	363	S	0.606781	0.0133277	Down	Testis-specific serine/threonine-protein kinase 1 OS=Bos taurus OX=9913 GN=TSSK1B PE=2 SV=1	TSSK1B
Q3SZW1	299	T	0.57535	0.00046009	Down	Testis-specific serine/threonine-protein kinase 1 OS=Bos taurus OX=9913 GN=TSSK1B PE=2 SV=1	TSSK1B
G3N3N5	333	S	0.650392	0.0460892	Down	Casein kinase 2 subunit alpha' interacting protein OS=Bos taurus OX=9913 GN=CSNKA2IP PE=4 SV=2	CSNKA2IP
G3N3N5	331	T	0.696706	0.0102152	Down	Casein kinase 2 subunit alpha' interacting protein OS=Bos taurus OX=9913 GN=CSNKA2IP PE=4 SV=2	CSNKA2IP
O77797	61	S	0.729524	0.0179002	Down	A-kinase anchor protein 3 OS=Bos taurus OX=9913 GN=AKAP3 PE=2 SV=2	AKAP3
O77797	75	S	0.719288	0.0221088	Down	A-kinase anchor protein 3 OS=Bos taurus OX=9913 GN=AKAP3 PE=2 SV=2	AKAP3
O77797	76	S	0.773295	0.0432745	Down	A-kinase anchor protein 3 OS=Bos taurus OX=9913 GN=AKAP3 PE=2 SV=2	AKAP3
O77797	617	S	1.22077	0.0257613	Up	A-kinase anchor protein 3 OS=Bos taurus OX=9913 GN=AKAP3 PE=2 SV=2	AKAP3
O77797	620	S	1.20452	0.0410352	Up	A-kinase anchor protein 3 OS=Bos taurus OX=9913 GN=AKAP3 PE=2 SV=2	AKAP3
O77797	199	S	1.46055	0.0209515	Up	A-kinase anchor protein 3 OS=Bos taurus OX=9913 GN=AKAP3 PE=2 SV=2	AKAP3
O77797	194	S	1.74635	0.0311807	Up	A-kinase anchor protein 3 OS=Bos taurus OX=9913 GN=AKAP3 PE=2 SV=2	AKAP3
O77797	62	T	0.763272	0.012337	Down	A-kinase anchor protein 3 OS=Bos taurus OX=9913 GN=AKAP3 PE=2 SV=2	AKAP3
O77797	197	T	1.65409	0.0105501	Up	A-kinase anchor protein 3 OS=Bos taurus OX=9913 GN=AKAP3 PE=2 SV=2	AKAP3
P00514	76	S	1.28816	0.0442808	Up	cAMP-dependent protein kinase type I-alpha regulatory subunit OS=Bos taurus OX=9913 GN=PRKAR1A PE=1 SV=2	PRKAR1A
P00514	82	S	1.34323	0.0349748	Up	cAMP-dependent protein kinase type I-alpha regulatory subunit OS=Bos taurus OX=9913 GN=PRKAR1A PE=1 SV=2	PRKAR1A
P00514	72	S	0.728571	0.0134338	Down	cAMP-dependent protein kinase type I-alpha regulatory subunit OS=Bos taurus OX=9913 GN=PRKAR1A PE=1 SV=2	PRKAR1A
P00514	306	S	1.36747	0.0314261	Up	cAMP-dependent protein kinase type I-alpha regulatory subunit OS=Bos taurus OX=9913 GN=PRKAR1A PE=1 SV=2	PRKAR1A
P00515	380	S	1.21271	0.00418451	Up	cAMP-dependent protein kinase type II-alpha regulatory subunit OS=Bos taurus OX=9913 GN=PRKAR2A PE=1 SV=2	PRKAR2A
Q2YDN8	34	S	0.656857	0.0335642	Down	Inactive serine/threonine-protein kinase VRK3 OS=Bos taurus OX=9913 GN=VRK3 PE=2 SV=1	VRK3
G5E5D8	20	T	0.617711	0.00320779	Down	A-kinase anchoring protein 14 OS=Bos taurus OX=9913 GN=AKAP14 PE=4 SV=2	AKAP14
Phpsphatase
A0A3Q1LPJ3	48	S	0.595988	0.00127217	Down	Serine/threonine-protein phosphatase 2A 56 kDa regulatory subunit OS=Bos taurus OX=9913 GN=PPP2R5C PE=3 SV=1	PPP2R5C	7
A0A3Q1LPJ3	543	S	0.345385	0.000118112	Down	Serine/threonine-protein phosphatase 2A 56 kDa regulatory subunit OS=Bos taurus OX=9913 GN=PPP2R5C PE=3 SV=1	PPP2R5C
A0A3Q1MLW0	177	S	1.26381	0.0143159	Up	Serine/threonine-protein phosphatase OS=Bos taurus OX=9913 GN=PPP1CC PE=3 SV=1	PPP1CC
A0A3Q1MLW0	322	S	0.669727	0.0155342	Down	Serine/threonine-protein phosphatase OS=Bos taurus OX=9913 GN=PPP1CC PE=3 SV=1	PPP1CC
A0A3Q1MWP5	478	S	0.663811	0.0151109	Down	Protein phosphatase 3 catalytic subunit gamma OS=Bos taurus OX=9913 GN=PPP3CC PE=4 SV=1	PPP3CC
F1MBQ1	564	S	0.327082	0.0024428	Down	Serine/threonine-protein phosphatase with EF-hands OS=Bos taurus OX=9913 GN=PPEF1 PE=3 SV=2	PPEF1
F1MBQ1	565	S	0.328118	0.000639597	Down	Serine/threonine-protein phosphatase with EF-hands OS=Bos taurus OX=9913 GN=PPEF1 PE=3 SV=2	PPEF1
F1MBQ1	653	S	0.325215	0.00280081	Down	Serine/threonine-protein phosphatase with EF-hands OS=Bos taurus OX=9913 GN=PPEF1 PE=3 SV=2	PPEF1
F1MBQ1	346	T	0.558214	0.0395523	Down	Serine/threonine-protein phosphatase with EF-hands OS=Bos taurus OX=9913 GN=PPEF1 PE=3 SV=2	PPEF1
Q2T9S4	285	S	1.57052	0.00716159	Up	Glycerol-3-phosphate phosphatase OS=Bos taurus OX=9913 GN=PGP PE=2 SV=1	PGP
Q3SZB7	208	S	1.50022	0.0130714	Up	Fructose-1,6-bisphosphatase 1 OS=Bos taurus OX=9913 GN=FBP1 PE=2 SV=3	FBP1
Q3SZB7	211	S	1.63649	0.0156019	Up	Fructose-1,6-bisphosphatase 1 OS=Bos taurus OX=9913 GN=FBP1 PE=2 SV=3	FBP1
Q3T0W4	44	S	0.548784	0.0266311	Down	Protein phosphatase 1 regulatory subunit 7 OS=Bos taurus OX=9913 GN=PPP1R7 PE=1 SV=1	PPP1R7
Q3T0W4	47	S	0.548784	0.0266311	Down	Protein phosphatase 1 regulatory subunit 7 OS=Bos taurus OX=9913 GN=PPP1R7 PE=1 SV=1	PPP1R7
Enzymes
Q3ZCD7	58	S	0.623484	0.045264	Down	Very-long-chain enoyl-CoA reductase OS=Bos taurus OX=9913 GN=TECR PE=2 SV=1	TECR	26
A0A3Q1M4Q5	343	S	0.667504	0.0184115	Down	Phosphate cytidylyltransferase 1, choline, alpha OS=Bos taurus OX=9913 GN=PCYT1A PE=4 SV=1	PCYT1A
A0A3Q1M4Q5	346	S	0.667504	0.0184115	Down	Phosphate cytidylyltransferase 1, choline, alpha OS=Bos taurus OX=9913 GN=PCYT1A PE=4 SV=1	PCYT1A
A0A3Q1MIY3	69	S	0.361183	0.000178311	Down	Calpain small subunit 1 OS=Bos taurus OX=9913 GN=CAPNS1 PE=1 SV=1	CAPNS1
A0A3Q1MGA1	495	S	1.80316	0.0340261	Up	Putative malate dehydrogenase 1B OS=Bos taurus OX=9913 GN=MDH1B PE=4 SV=1	MDH1B
A0A3Q1MI08	296	S	0.644122	0.0466091	Down	Pyruvate dehydrogenase E1 component subunit alpha OS=Bos taurus OX=9913 GN=PDHA1 PE=4 SV=1	PDHA1
A0A3Q1MVV1	238	S	0.787657	0.00899602	Down	Nicotinamide-nucleotide adenylyltransferase OS=Bos taurus OX=9913 PE=3 SV=1	--
Q5I597	79	S	1.25888	0.00514171	Up	Betaine--homocysteine S-methyltransferase 1 OS=Bos taurus OX=9913 GN=BHMT PE=2 SV=1	BHMT
Q58DA0	266	S	0.358847	0.0123628	Down	26S proteasome non-ATPase regulatory subunit 4 OS=Bos taurus OX=9913 GN=PSMD4 PE=2 SV=1	PSMD4
A0A452DID6	53	S	0.7424	0.037215	Down	Dehydrogenase/reductase SDR family member 11 OS=Bos taurus OX=9913 GN=DHRS11 PE=3 SV=1	DHRS11
A0A452DIX3	249	S	0.816885	0.0115761	Down	Triosephosphate isomerase OS=Bos taurus OX=9913 GN=TPI1 PE=3 SV=1	TPI1
A0JNI4	84	S	1.90184	0.037551	Up	Serine racemase OS=Bos taurus OX=9913 GN=SRR PE=2 SV=1	SRR
A0JNI4	134	S	1.52522	0.0189034	Up	Serine racemase OS=Bos taurus OX=9913 GN=SRR PE=2 SV=1	SRR
A5PJF6	281	S	0.67182	0.0454942	Down	Inactive hydroxysteroid dehydrogenase-like protein 1 OS=Bos taurus OX=9913 GN=HSDL1 PE=2 SV=1	HSDL1
F1N5H3	201	S	1.23058	0.00977277	Up	Peroxisomal biogenesis factor 3 OS=Bos taurus OX=9913 GN=PEX3 PE=4 SV=1	PEX3
F1MQJ0	1299	S	0.472031	0.0217285	Down	Angiotensin-converting enzyme OS=Bos taurus OX=9913 GN=ACE PE=3 SV=3	ACE
F1MQJ0	1306	S	0.697738	0.0385068	Down	Angiotensin-converting enzyme OS=Bos taurus OX=9913 GN=ACE PE=3 SV=3	ACE
F1MWY9	47	S	0.646183	0.00470585	Down	Enoyl-CoA delta isomerase 2 OS=Bos taurus OX=9913 GN=ECI2 PE=1 SV=3	ECI2
Q3T067	217	S	0.769731	0.0250455	Down	Saccharopine dehydrogenase-like oxidoreductase OS=Bos taurus OX=9913 GN=SCCPDH PE=2 SV=1	SCCPDH
Q3T014	157	S	1.40205	0.00777658	Up	Bisphosphoglycerate mutase OS=Bos taurus OX=9913 GN=BPGM PE=2 SV=3	BPGM
F1N0B2	1172	S	0.385872	0.00121653	Down	Phospholipid-transporting ATPase OS=Bos taurus OX=9913 GN=LOC536660 PE=3 SV=3	LOC536660
F1N0B2	1124	S	0.383988	0.00168174	Down	Phospholipid-transporting ATPase OS=Bos taurus OX=9913 GN=LOC536660 PE=3 SV=3	LOC536660
F1N0B2	1127	S	0.328629	0.000834268	Down	Phospholipid-transporting ATPase OS=Bos taurus OX=9913 GN=LOC536660 PE=3 SV=3	LOC536660
F1N0B2	1152	S	0.385494	0.0049181	Down	Phospholipid-transporting ATPase OS=Bos taurus OX=9913 GN=LOC536660 PE=3 SV=3	LOC536660
Q0VCU3	343	S	1.56468	0.0139216	Up	Cathepsin F OS=Bos taurus OX=9913 GN=CTSF PE=2 SV=1	CTSF
Q0VCU3	341	T	1.56468	0.0139216	Up	Cathepsin F OS=Bos taurus OX=9913 GN=CTSF PE=2 SV=1	CTSF
Q148L6	57	S	1.45681	0.0214554	Up	Trans-1,2-dihydrobenzene-1,2-diol dehydrogenase OS=Bos taurus OX=9913 GN=DHDH PE=2 SV=1	DHDH
Q148L6	27	S	1.40962	0.0296403	Up	Trans-1,2-dihydrobenzene-1,2-diol dehydrogenase OS=Bos taurus OX=9913 GN=DHDH PE=2 SV=1	DHDH
Q2KJE5	300	S	0.755699	0.0390434	Down	Glyceraldehyde-3-phosphate dehydrogenase, testis-specific OS=Bos taurus OX=9913 GN=GAPDHS PE=2 SV=1	GAPDHS
Q3T0C6	8	S	0.749489	0.0311265	Down	Sodium/potassium-transporting ATPase subunit beta-3 OS=Bos taurus OX=9913 GN=ATP1B3 PE=2 SV=1	ATP1B3
Q3T0C6	12	S	0.784901	0.0450042	Down	Sodium/potassium-transporting ATPase subunit beta-3 OS=Bos taurus OX=9913 GN=ATP1B3 PE=2 SV=1	ATP1B3
A0A3Q1MNJ4	191	T	1.38626	0.020584	Up	Signal peptidase complex subunit 1 OS=Bos taurus OX=9913 GN=SPCS1 PE=4 SV=1	SPCS1
E1B8N5	11	T	0.376969	0.0379248	Down	Sodium/potassium-transporting ATPase subunit alpha OS=Bos taurus OX=9913 GN=ATP1A4 PE=3 SV=2	ATP1A4
F1MBQ2	267	T	0.742525	0.043515	Down	Ubiquitin conjugating enzyme E2 J1 OS=Bos taurus OX=9913 GN=UBE2J1 PE=4 SV=3	UBE2J1
Q2KJ46	63	S	0.696911	0.000593468	Down	26S proteasome non-ATPase regulatory subunit 3 OS=Bos taurus OX=9913 GN=PSMD3 PE=2 SV=1	PSMD3
