# Supplementary material for: Quantitative phosphoproteomics analyses reveal the regulatory mechanisms related to frozen-thawed sperm capacitation and acrosome reaction in yak (Bos grunniens)
Source: Front Physiol. 2022 Oct 6;13:1013082. doi: 10.3389/fphys.2022.1013082 (PMC9583833; doi:10.3389/fphys.2022.1013082)
Supplement: Supplementary file 1 [file DataSheet1.ZIP › supplementary materials/Table S9.xlsx]

## Sheet: Sheet1
Protein name	Position	Amino acid	Modified sequence	Significant changes of phosphorylation level
				CAP/FTH	AR/CAP	AR/FTH
STK33	S	387	S(0.001)GQEES(0.999)KVYQPSR	0.589651	0.588325	0.346907
	S	369	NNPES(1)DEESTTDQR		1.30068	1.30804
	S	87	KPS(1)QQQWGR		0.460481	0.309469
	S	289	APFMAS(0.229)S(0.771)EEK			1.2306
	S	380	NNPES(0.891)DEES(0.037)T(0.037)T(0.037)DQRDS(0.999)R			0.610637
CFAP74	S	1038	AS(0.982)AS(0.018)QPPELQK	1.83678	0.455128
	S	1022	RPS(1)FSMLR			0.568087
SPEM2	S	402	HPLTTST(0.168)S(0.832)LTVLGEASYQR	0.777241
	S	254	VEAKS(1)ELR	0.785733		0.673598
	S	418	APAPS(1)S(1)ALLLR		0.630779	0.521892
	S	351	S(1)LIGHAHGQPNRS(0.996)PNPS(0.831)T(0.172)GHLNYSR		0.553846	0.493151
	S	363	SLIGHAHGQPNRS(1)PNPSTGHLNYSR		0.585056	0.507558
	S	367	SLIGHAHGQPNRS(1)PNPS(0.954)T(0.046)GHLNYSR		0.500577	0.432527
THEGL	S	111	EPHKS(1)QEIELLPR	2.06597	0.432015
	S	296	ILRLS(1)IAK	3.40436	0.139642	0.475391
ACE	S	1306	GPQFGS(1)EVELRHS(1)	0.791769		0.697738
	S	1299	GPQFGS(1)EVELRHS(1)		0.706833	0.472031
C26H10orf120	S	283	S(0.997)IT(0.003)GLTNR	0.761071		0.734023
	S	200	FRGS(1)S(0.998)LLPS(0.002)GGLGPMAR		0.552999	0.474157
	S	201	FRGS(1)S(0.998)LLPS(0.002)GGLGPMAR			0.701011
C7orf61	S	46	AFKVS(1)ETFK		0.58552	0.390563
	S	24	S(1)VIMDHTDSK		0.642096	0.572296
	S	61	VS(1)KMDVSPK		0.700909	0.481267
	T	78	T(0.594)T(0.406)MDGAAVEAGR	0.826641
TEX55	S	166	IASEQFDQKPS(1)VPSLQR	0.421796		0.287521
	S	110	TSDQADQRMS(1)EEMDSK	1.58401		1.6764
	S	350	EQAYSEKFPS(0.996)IS(0.003)SK		0.517647	0.598639
	S	158	IAS(1)EQFDQKPSVPSLQR		0.650806	0.386865
	S	223	RAS(0.758)KT(0.242)HLK			0.153592
LRP2BP	S	39	EKT(0.002)DHYS(0.998)HANLVDK	0.693826	0.614621	0.42644
	S	16	NPS(0.27)YT(0.772)S(0.955)LS(0.003)HFAAK	0.572176	0.383	0.219144
	S	13	NPS(0.988)YT(0.011)S(0.001)LSHFAAK		0.477891	0.287556
	T	15	NPS(0.27)YT(0.772)S(0.955)LS(0.003)HFAAK	0.533961	0.265265	0.141641
AKAP3	T	212	APGS(1)GDRAS(1)GT(1)LQS(1)PPNLK	1.34297
	T	189	VAS(1)ELVNET(0.594)VT(0.148)ACS(0.258)K	1.22927
	T	62	DLEKS(0.353)T(0.647)AGFQDIR			0.763272
	T	197	NT(1)PS(1)DKAPGS(0.992)GDRAS(0.921)GT(0.078)LQS(0.009)PPNLK			1.65409
	S	132	ENPHQGPTCNGSSVDEVS(1)FYANR		0.815751
	S	75	FKPGES(1)S(1)LGR		0.809342	0.719288
	S	61	S(0.985)T(0.015)AGFQDIR			0.729524
	S	76	FKPGES(1)S(1)LGR			0.773295
	S	617	NLLSETIFKS(1)DHS(1)CDPK			1.22077
	S	620	NLLS(0.821)ET(0.179)IFKS(1)DHS(1)CDPK			1.20452
	S	199	VASELVNETVTACSKNT(1)PS(1)DKAPGSGDR			1.46055
	S	194	VAS(1)ELVNETVT(0.005)ACS(0.995)K			1.74635
LRRC18	S	185	AES(0.026)S(0.974)DMFMDSIR	0.733632	0.673566	0.49415
	S	250	AIFSTLVSPNS(0.026)MAKES(0.974)QEDWR	1.2355	0.759033
SPATA20	S	698	ALS(1)AHQQTLK			0.494563
	S	5	S(0.048)HLS(0.911)S(0.041)PPQK	0.782775	0.714659	0.559417
	S	42	SVT(0.002)VS(0.037)S(0.178)S(0.783)VPMPAGGKGS(1)R		0.51195	0.534297
CSNK1A1	T	321	AAQQAASSSGQGQQAQT(1)PT(1)GLKDEK	0.757195	0.733932	0.55573
	T	323	AAQQAASSSGQGQQAQT(1)PT(1)GLKDEK		0.651782	0.382262
	S	313	AAQQAAS(0.031)S(0.977)S(0.992)GQGQQAQTPTGLKDEK			0.67426
CCDC114	S	544	VEST(0.002)PS(0.994)MT(0.005)S(0.02)S(0.957)T(0.023)QK	0.658826		0.591483
	S	547	VESTPSMT(0.04)S(0.842)S(0.094)T(0.024)QK	0.683043		0.716059
	S	548	VESTPS(0.001)MT(0.005)S(0.005)S(0.977)T(0.012)QK	0.761091		0.74566
	S	541	ELVES(0.008)IKVES(0.925)T(0.314)PS(0.715)MT(0.023)S(0.008)S(0.003)T(0.003)QK		0.758103
	T	575	T(0.889)S(0.111)GILVSSGGR		0.601571	0.404685
WDR78	S	197	ERLS(0.996)S(0.978)FT(0.025)DLR		0.411482	0.263179
	S	70	GGYAGANQS(1)R		0.252767	0.12086
	S	48	KS(1)IS(1)FVGPGK		0.401169	0.200768
	S	50	KS(1)IS(1)FVGPGK	0.478691	0.410594	0.196547
	S	346	DWEQTVAGS(1)NLEK		0.662322	0.570198
	S	355	IS(0.031)EGS(0.974)S(0.995)LMDIENVILAK		0.578931	0.47487
	S	356	IS(0.031)EGS(0.974)S(0.995)LMDIENVILAK		0.598066	0.497736
	S	324	S(0.996)MIDS(0.003)S(0.001)SK	0.48937	0.647709	0.316969
	T	177	S(0.003)S(0.003)VS(0.123)T(0.749)S(0.123)ESMAEDLEEPSFK		2.26514	2.26304
WDR63	S	887	EKES(0.25)MS(0.747)Y(0.003)VELV		0.444759	0.307174
	S	190	KRS(1)EFGAPIK	0.832362	0.739421	0.615466
C2CD6	S	1020	AEPLSDQNS(1)AIIHQETTSSFK		0.708058	0.665442
	S	488	DRYPS(1)LLK	0.60267	0.543249	0.3274
	S	514	ENLNRPCS(1)LDELMQDK			0.789549
	S	34	IS(0.831)QT(0.169)NLENMQAR	0.706324	0.714923	0.504967
	S	728	S(1)LS(0.993)LT(0.006)S(0.001)HIENLK			0.628232
	S	597	NILS(1)AEIIEHEDQDPPY(0.015)PT(0.416)HS(0.57)K	0.688164		0.693344
	S	614	NILS(1)AEIIEHEDQDPPY(0.015)PT(0.416)HS(0.57)K	0.688164		0.693344
	S	838	NIPPDS(0.014)LS(0.043)EGRPGNS(0.944)PEAEEEPVSEK			1.25782
WDR87	S	2567	KQS(1)EVQLPLSK	0.533031		0.367977
	S	2464	QLISVVLGS(1)KEK			0.462665
	S	1110	S(0.194)S(0.806)ASSILK		1.79128	1.87998
	S	2607	MEAGEQLS(0.63)RDS(0.37)FHR	1.30383
PDZD9	S	150	DGSVTS(0.016)S(0.984)DDDEAFDTR			2.48336
	S	179	RPMS(0.999)IS(0.001)R	0.652373	0.377377	0.246191
	S	168	S(0.971)T(0.029)GHYPVR	0.551377		0.406985
	S	21	VKPS(0.996)VHDLS(0.004)K		0.75983	0.660496
SH3D21	S	498	S(1)LEAS(1)EAQS(1)QEEVHMPEEPLLGMVK		0.436832	0.314337
	S	390	T(0.178)LS(0.822)PDKS(1)PNPEK		1.29992
	S	435	VLS(1)VHEAQVPEVLLEEEAAGPK		1.23563
	S	429	VPTLEETPT(0.001)LEDKAPS(0.999)PDR		2.14465
	S	668	DRGS(1)IHAQTQTH	3.53408		3.40035
	S	526	RAS(0.98)S(0.937)PLQS(0.074)ES(0.008)NPK			0.603572
	T	293	T(0.001)KPS(0.007)WT(0.605)PS(0.387)EDSQK	1.32695	1.52587	2.02475
TEX29	S	121	APS(1)VERPQS(1)K	0.743461		0.64465
	S	127	APS(1)VERPQS(1)K		2.69073	4.50273
	S	111	SSVQVETQPPS(1)S(1)AGAGSK		2.39689	2.56256
	S	112	SSVQVETQPPS(1)S(1)AGAGSK		2.25557	2.45666
	S	117	SSVQVETQPPS(0.004)S(0.009)AGAGS(0.974)KAPS(0.863)VERPQS(0.15)K	0.719479		0.543495
	S	102	EKEVPT(0.002)EAPVS(0.998)AKS(1)S(1)VQVETQPPSSAGAGSK		1.35331
	T	93	EVPT(1)EAPVS(1)AK		1.22814
	T	107	S(0.021)S(0.021)VQVET(0.907)QPPS(0.043)S(0.008)AGAGSK		1.47293	1.49271
CCDC136	S	1076	AS(0.99)HT(0.751)S(0.257)LDGPT(0.002)K	0.795871	0.750649	0.597419
	S	1053	KVAKPS(1)LES(0.992)T(0.008)ESGLETTK	1.20476		1.3147
	S	1056	KVAKPS(1)LES(0.992)T(0.008)ESGLETTK	1.41995	2.12418	3.01624
	S	1059	PSLESTES(1)GLETTK		0.65652	0.581857
	S	571	S(0.973)T(0.027)QSILEDK			0.75
	S	574	S(0.968)T(0.033)QS(1)ILEDKGK			0.704545
	S	881	S(0.122)Y(0.084)VS(0.925)S(0.921)S(0.949)MDDELAKPGDVEHLEDVVAK			2.3526
	S	882	S(0.122)Y(0.084)VS(0.925)S(0.921)S(0.949)MDDELAKPGDVEHLEDVVAK			3.11555
	S	883	S(0.122)Y(0.084)VS(0.925)S(0.921)S(0.949)MDDELAKPGDVEHLEDVVAK			3.14223
	S	298	ALQES(1)NS(1)S(0.998)LT(0.002)GQLADLESER	0.794674
	S	333	S(0.998)AES(0.992)QT(0.307)S(0.703)EEDFLEPDPGMHLLR	0.785694
	T	1078	AS(0.03)HT(0.971)S(0.992)LDGPT(0.008)KEEK		1.33168
	T	1057	VAKPS(0.005)LES(0.337)T(0.863)ES(0.757)GLET(0.028)T(0.01)K	0.759871	0.741176	0.563198
	T	212	QAAEDS(0.016)AT(0.984)EHDS(1)DIASLQEDICR		1.2179
	T	572	S(0.449)T(0.555)QS(0.996)ILEDKGK			0.493431
SPAG17	S	1814	EDELQEMT(0.066)VKDS(0.746)RT(0.188)EEER		0.71808	0.669387
	S	984	VEKEDS(1)KIFK	0.50797	0.534252	0.271384
	S	915	GMS(0.988)KT(0.012)EISDQEK		0.757884	0.514388
	S	920	T(0.002)EIS(0.998)DQEKDKEK	1.56081		1.98818
	S	703	ILFLNQNWSTPMPDDALNKEPS(0.989)DCRQPGS(0.011)NK		0.546233	0.337924
	S	714	S(1)LDS(1)DNREPTEQER	1.42689		1.56745
	S	1832	LVMS(1)FPK			0.598304
	S	1980	QES(0.765)S(0.235)DILS(0.996)VS(0.265)KS(0.739)ENLEDTKEPASQK			0.570572
SLC6A16	S	125	EKS(1)EVLITR		0.544884
	S	34	VGAAPESLPEITTDAQAS(0.885)GT(0.313)S(0.803)LAK	0.446405	0.442414	0.197496
	S	40	VS(0.005)S(0.995)AES(0.98)S(0.02)PGSHALEDK	0.539794	0.435984	0.235342
FLNB	S	2083	APS(0.996)VAT(0.004)VGSICDLNLK	1.54504	0.616236
	S	2274	LTVLSLQES(1)GLK		1.26867	1.21071
SPAG6	S	437	HVVGQFS(1)K	0.695747	0.772838	0.537699
	S	490	YYS(1)PGYS(0.999)ET(0.001)LLQR		0.459243	0.312241
RGS22	S	1138	T(0.001)VS(0.339)S(0.659)HNIQR			0.793882
	S	1063	QYS(0.084)S(0.624)T(0.236)S(0.082)GS(0.974)VIK		0.787103	0.667124
	S	1128	STAS(0.974)T(0.026)LS(1)LKK			0.61891
	S	1131	STAS(0.671)T(0.329)LS(1)LKK	0.789281		0.804513
	T	519	RYT(1)YTEEPLIK	1.57456		1.80086
	T	1129	S(0.001)T(0.015)AS(0.188)T(0.798)LS(0.999)LKK	0.762325	0.816542	0.62247
	T	1060	QYS(0.03)S(0.12)T(0.821)S(0.03)GSVIK		0.798873	0.648467
MS4A14	S	701	DQQDLQS(1)AGIQK		0.65897	0.516003
	S	405	ESQGIPLQNT(0.019)QS(0.981)HDMLSDYLPSPDMPAQDLAFQR		0.386867	0.295569
	S	410	ES(0.001)QGIPLQNT(0.309)QS(0.692)HDMLS(0.986)DY(0.012)LPSPDMPAQDLAFQR		0.367085	0.566805
	S	344	LQLFPS(0.75)Y(0.001)S(0.281)VKS(0.968)VHDLPPQDLPYQAPR			0.602791
	S	346	LQLFPS(0.022)YS(0.978)VKS(1)VHDLPPQDLPYQAPR		0.397163	0.271396
	S	349	S(1)VHDLPPQDLPYQAPR		0.383638	0.265508
	S	639	QLEMQHS(1)QNWDFQAWQTQDLQVKES(1)R		0.372139	0.240622
	S	657	QLEMQHS(1)QNWDFQAWQTQDLQVKES(1)R		0.717523	0.289833
	S	503	RPS(1)KQHS(1)QLQQS(1)K		0.527925	0.411172
	S	507	RPS(1)KQHS(1)QLQQS(1)K	0.745275	0.377853	0.281604
	S	512	RPS(1)KQHS(1)QLQQS(1)K		0.43314	0.397141
	S	499	SEVMLMTEEWKPEEELQS(1)R		0.265209	0.175575
	S	733	SQT(0.006)PS(0.994)DLQSEDAK		0.679174	0.63057
	S	737	S(0.023)QT(0.959)PS(0.019)DLQS(1)EDAK		1.71544	2.34474
	S	609	VQT(0.001)WQS(0.999)LGQQS(1)QEWR		0.467213	0.424528
	S	614	VQT(0.005)WQS(0.995)LGQQS(1)QEWR		0.344893	0.281202
	S	283	YVPQT(1)LS(1)LYGEEVEVK		0.263839	0.158532
	T	403	ESQGIPLQNT(0.59)QS(0.41)HDMLSDYLPSPDMPAQDLAFQR		0.566514	0.469805
	T	251	NQFT(1)FQHAGR			0.708219
	T	731	S(0.005)QT(0.993)PS(0.002)DLQSEDAK		1.72946	1.97573
	T	281	YVPQT(1)LS(1)LYGEEVEVK		0.225204	0.138178
	Y	285	YVPQT(0.003)LS(0.997)LY(1)GEEVEVK		0.320557	0.229239
CCDC116	S	601	AGVAS(0.014)HPS(0.986)EQT(1)VDMEDR			0.629086
	S	393	EGGS(1)PVPS(1)PQVATR			0.75617
	S	397	EGGS(1)PVPS(1)PQVATR		0.660568	0.541085
	S	51	PGHRPHPPS(0.437)S(0.558)HDPS(0.004)GSSGR		0.65187	0.705438
	S	55	PGHRPHPPS(0.471)S(0.544)HDPS(0.977)GS(0.613)S(0.395)GR		0.739951	0.693493
	S	57	PGHRPHPPS(0.471)S(0.544)HDPS(0.977)GS(0.613)S(0.395)GR		0.731105	0.704176
	S	513	QLEEAES(0.149)S(0.852)QRS(0.851)S(0.148)R		0.689777	0.5465
	S	516	QLEEAES(0.149)S(0.852)QRS(0.851)S(0.148)R		0.668042	0.543366
	S	428	S(0.104)S(0.104)S(0.607)VS(0.185)QLSNPWHEELIDYLK			0.737279
	S	50	PGHRPHPPS(0.908)S(0.072)HDPS(0.007)GS(0.007)S(0.007)GR		0.522542
	S	457	DQAVSLLVHKYS(1)FEK	1.2099
	T	528	APDRPT(0.58)S(0.424)QHS(0.627)T(0.369)PR	0.825122
	T	604	AGVAS(0.014)HPS(0.986)EQT(1)VDMEDR			0.629086
C11H2orf74	S	92	GVT(0.024)FS(0.976)REVIVVDLGK		0.450987	0.296686
	S	24	S(1)KDAMTTPLGNREDVEGEEENK		0.498203	0.354816
	S	77	SLIPLTGS(0.196)S(0.816)S(0.988)VVDNHKRPLK		0.768448	0.522233
	T	73	S(0.009)LIPLT(0.977)GS(0.034)S(0.238)S(0.742)VVDNHKRPLK	0.672021
CCDC166	S	412	AAS(0.989)QNT(0.011)ILSGK			0.720222
	S	323	ADS(0.981)WT(0.364)PS(0.655)LPSK		0.545229	0.424608
	S	327	ADS(0.858)WT(0.157)PS(0.985)LPSK		0.628901	0.422901
	S	426	S(0.146)S(0.855)S(0.999)YPLPVEGDGDRDAADEAASGR			0.316577
	S	367	VPSHVGS(1)R	0.696197	0.499036	0.347427
	S	371	VQS(0.969)LS(0.031)VSR		0.754722
EFCAB5	S	142	HIYEDFDNVLLEMNT(0.504)LPS(0.504)EKHFS(0.993)K	0.597751	0.620839	0.371107
	S	146	HFS(0.905)KT(0.097)QS(0.998)K	0.526933	0.539042	0.284039
	S	137	HIYEDFDNVLLEMNT(0.066)LPS(0.934)EKHFS(0.964)KT(0.139)QS(0.898)K	0.609799	0.625538	0.381452
	T	144	HIYEDFDNVLLEMNT(0.672)LPS(0.332)EKHFS(0.989)KT(0.93)QS(0.076)K	0.60233		0.399648
	T	134	HIYEDFDNVLLEMNT(0.672)LPS(0.332)EKHFS(0.989)KT(0.93)QS(0.076)K			0.453081
SLCO6A1	S	21	GLVQVQPEVAQAPEQVQS(1)QAEQGAPSK		0.403926
	S	707	NLPQENS(1)DVLATAVK	3.19436	0.146876	0.469175
CSNK1G2	S	365	NQALNS(0.798)T(0.202)NGELNADDPTAGHSNAPITAPAEVEVADDTK		0.580561	0.499719
	S	342	SGFVFDYEYDWAGKPLPTPIGT(0.001)AHS(0.999)DLPAQPQVR		0.351718	0.348
	S	31	S(0.983)S(0.017)GTSSGVLMVGPNFR		0.744538	0.681748
	S	32	S(0.526)S(0.526)GT(0.709)S(0.222)S(0.017)GVLMVGPNFR		1.34605	1.31233
	S	35	S(0.883)S(0.116)GT(0.006)S(0.951)S(0.043)GVLMVGPNFR		0.738794	0.757606
	S	36	SSGT(0.001)S(0.095)S(0.904)GVLMVGPNFR		0.598055	0.586823
	T	34	S(0.977)S(0.026)GT(0.911)S(0.661)S(0.425)GVLMVGPNFR	0.756155		0.732415
	T	376	NQALNSTNGELNADDPT(0.758)AGHS(0.242)NAPITAPAEVEVADDTK		0.526021	0.426549
IQCG	S	104	S(0.984)S(0.016)EKVPLASNPSK			1.39388
	S	118	VPLASNPS(0.992)KIS(0.862)S(0.146)PLVHK		0.779673	0.539331
	S	115	VPLASNPS(1)K		0.682045	0.377768
	S	89	RQS(1)ISMK		0.527865
	S	104	S(0.984)S(0.016)EKVPLASNPSK	1.23092
FAM205C	S	402	ELRGS(0.929)QT(0.064)S(0.006)AS(0.001)S			0.491875
	S	246	S(0.995)NS(0.005)EGILK		0.713662	0.553727
	S	248	S(0.004)NS(0.996)EGILK		0.636286	0.585576
	S	162	QLS(1)LPS(0.987)AT(0.014)R			0.694213
	S	165	QLSLPS(0.99)AT(0.01)R	0.697302		0.514175
	S	357	SSQSCFLPLS(0.023)S(0.097)GS(0.844)S(0.035)KR			0.75914
	S	171	T(0.01)VS(0.99)QLT(1)NQK		0.648085	0.474032
	S	345	S(0.617)S(0.376)QS(0.006)CFLPLSSGSSK		0.733807
	T	174	T(0.01)VS(0.99)QLT(1)NQK			0.442232
CCDC27	S	134	EAENPLS(0.011)S(0.989)QQGLDVK		0.625389	0.522893
	S	163	KKS(1)ES(1)QVLS(0.953)PT(0.063)LS(0.944)S(0.04)PDLGQSYPR		0.779507	0.669079
	S	165	KKS(1)ES(1)QVLS(0.953)PT(0.063)LS(0.944)S(0.04)PDLGQSYPR			0.818425
	S	173	KKS(0.665)ES(0.335)QVLS(0.986)PT(0.048)LS(0.967)S(0.999)PDLGQSYPR		0.716854	0.600753
	S	31	VAS(1)RDEQPPEWK		0.688176	0.538856
	T	171	KKS(0.709)ES(0.289)QVLS(0.009)PT(0.672)LS(0.556)S(0.748)PDLGQS(0.013)Y(0.002)PR	0.762156	0.528913	0.403114
LRRD1	S	58	EDSDETSSNQIYETHPS(0.994)KNT(0.006)LASSSGSK	0.349406	0.586009	0.204755
	S	8	KRT(0.5)S(0.5)EELEDIISR	2.96841		3.02619
	S	83	KS(0.135)LQFS(0.676)ET(0.189)ITTYDSLQSK	2.3159	0.664055	1.53789
	S	26	S(0.058)RS(0.942)VEESGLTK	3.25035		2.03616
	S	103	TGISQNS(0.101)S(0.899)LSETEMR		2.04487	2.57696
	S	105	TGISQNSS(0.001)LS(0.998)ET(0.001)EMR		0.722335	0.519785
	S	79	KS(1)LQFSETITTYDSLQSK	2.077
	S	24	S(0.781)RS(0.219)VEESGLTK	3.12315
	T	7	KRT(0.697)S(0.303)EELEDIISR	2.90708		3.03046
FSIP2	S	6373	AQEHAVNMIPDLNKES(1)T(1)KDS(1)IVEDSAIK		0.569995	0.623257
	S	6378	EST(0.001)KDS(0.999)IVEDS(1)AIK		0.586188	0.630044
	S	6434	AS(0.997)IGGRS(0.882)Y(0.018)PS(0.249)DT(0.469)CT(0.385)IR		0.678136	0.605328
	S	6439	S(0.983)Y(0.016)PS(0.879)DT(0.115)CT(0.007)IR			0.628034
	S	6442	RAS(0.991)IGGRS(0.926)Y(0.094)PS(0.97)DT(0.872)CT(0.147)IR		0.632258	0.532058
	S	3110	AS(1)VEDTVR			0.741802
	S	5570	DFAQS(0.999)VLT(0.001)K		0.525743	0.447085
	S	6307	S(0.968)T(0.032)NGVFPK			0.665664
	S	6703	NILHSMNPS(1)KEVIS(0.999)ETSR		0.489106	0.4265
	S	6706	EVISET(0.039)S(0.958)RS(0.003)DVPK		0.381703	0.303881
	S	3080	EVSFGNNLPQS(0.5)S(0.5)VPDLGFYSEENMK			0.608358
	S	3081	EVSFGNNLPQS(0.027)S(0.973)VPDLGFYSEENMK			0.568159
	S	5732	HKES(1)NIDEAPCNVK			0.744984
	S	517	HNETNMVYT(0.004)Y(0.003)PDLRS(0.971)CKS(0.918)DS(0.102)HLLAS(0.001)LETDTK		0.715553	0.714497
	S	522	S(0.503)CKS(0.503)DS(0.994)HLLASLETDTKK		0.500747	0.652287
	S	4793	IAS(1)FIIK		1.26165	1.28618
	S	6245	IAS(1)QLTK		0.684776	0.559773
	S	6576	KFFS(0.918)LS(0.082)K		0.549733	0.349311
	S	6333	KVANLIINEVSNFPFDS(0.004)AS(0.995)PK		1.26832	1.41373
	S	6476	NS(1)FQNIR			0.668318
	S	65	LPVIPGS(0.012)NS(0.988)LYYTTK			0.602252
	S	309	MQES(1)GIKK	0.513278		0.419087
	S	5769	MS(0.023)S(0.977)IDKTLVNK			1.20328
	S	6694	NILHS(1)MNPS(1)KEVIS(0.019)ET(0.464)S(0.396)RS(0.121)DVPK		0.604887	0.362932
	S	6698	NILHSMNPS(1)KEVIS(0.04)ET(0.593)S(0.366)RS(0.001)DVPK		0.528624	0.409917
	S	6738	NINT(0.035)NIS(0.965)K		0.473248	0.269776
	S	6742	S(0.005)S(0.005)S(0.991)PPHQNEH			0.797414
	S	6337	NS(1)NACFFGDLDINR			0.596674
	S	6426	NTGHS(1)IAELR		0.593528	0.420642
	S	5749	TIT(0.005)MDKS(0.986)HT(0.006)MT(0.003)EKPS(0.96)S(0.04)NK			0.702311
	S	4976	SLISGELIS(0.812)S(0.185)S(0.003)SSSPQADK	0.795019		0.740285
	S	3099	Y(0.005)KS(0.963)S(0.016)S(0.016)NLPSYSR			0.340957
	S	22	T(0.002)AT(0.108)S(0.889)GLTTES(1)QQCGDGEHK		0.745471	0.681831
	S	496	TCHITGQS(0.996)VT(0.003)NELK			0.485673
	S	5362	TGDIQDPVVT(0.019)S(0.981)VT(0.006)S(0.994)IMK			0.571162
	S	41	T(0.052)QFS(0.948)GVGAAQLLDLPLGVK		0.716046	0.642443
	S	6722	VS(0.5)S(0.5)ALS(1)KVFSR		0.187669	0.0952381
	S	6723	VS(0.187)S(0.814)ALS(0.998)KVFS(1)R			0.420085
	S	6726	VS(0.5)S(0.5)ALS(1)KVFSR			0.387634
	S	6730	VS(0.187)S(0.814)ALS(0.998)KVFS(1)R			0.402568
	S	6561	VVS(1)PKPT(0.001)QS(0.963)T(0.04)S(0.69)S(0.306)LK		1.37541	1.42648
	S	6567	VVS(0.001)PKPT(0.001)QS(0.993)T(0.006)S(0.038)S(0.961)LKK		1.62936	1.46429
	S	6570	VVS(0.997)PKPT(0.003)QS(0.003)T(0.014)S(0.012)S(0.971)LKK		1.76027	1.5861
	S	1110	YLS(0.107)S(0.893)LDGDMAKPSLLK			1.27902
	S	5396	YNVS(0.998)KVT(0.001)CPTTK			0.716017
	S	1405	ATSESLDIDNLS(0.98)LT(0.016)S(0.004)IIEEMAK		1.28506
	S	520	S(0.058)CKS(0.941)DS(0.994)HLLAS(0.007)LETDTKK		0.709562
	S	4462	NILNSESQELVEPS(0.007)VT(0.132)S(0.6)S(0.262)NDVLIDR	0.527379	1.82611
	S	5428	RIS(0.988)AS(0.012)DKEGQGK		1.20074
	S	3145	VQDT(0.001)IPKES(0.999)DLGYFDQAMK		0.688902
	T	6370	AQEHAVNMIPDLNKES(1)T(1)KDS(1)IVEDSAIK	1.50043		1.39099
	T	320	KNT(1)NDYGEQDGLHYESIYPK	2.66647
	T	6444	RAS(0.952)IGGRS(0.897)Y(0.056)PS(0.125)DT(0.944)CT(0.025)IR		0.599761	0.530887
	T	6308	DLYHDIKS(0.133)T(0.867)NGVFPK		0.699549	0.664002
	T	6705	NILHSMNPS(1)KEVIS(0.04)ET(0.593)S(0.366)RS(0.001)DVPK		0.324993	0.257232
	T	25	TAT(0.001)S(0.005)GLT(0.802)T(0.192)ES(1)QQCGDGEHK		1.21861
	T	6565	VVS(1)PKPT(0.978)QS(0.942)T(0.548)S(0.356)S(0.176)LKK		0.618144
	T	6446	SYPS(0.001)DT(0.003)CT(0.996)IR			0.528513
ANO5	S	21	LAT(0.034)ES(0.566)GS(0.4)ERGEAAAQENR	0.575803	0.615842	0.354604
	S	1106	LNS(0.002)AS(0.32)S(0.839)T(0.839)DFAK	0.438185		0.270321
	T	1107	LNS(0.002)AS(0.32)S(0.839)T(0.839)DFAK	0.438185		0.270321
FAM170B	S	154	KGS(1)S(1)FEMAS(0.914)NT(0.086)DLR	1.26955		1.20663
	S	159	KGSSFEMAS(0.999)NT(0.001)DLR		0.82324
PPP2R5C	S	48	KNS(0.998)LIAAPS(0.002)AAS(0.27)S(0.73)K		0.721173	0.595988
	S	543	KAVS(0.913)S(0.087)VQLR	0.612396	0.56399	0.345385
IQGAP2	S	1358	S(1)MVEDAQLPLEQK	1.77242	0.310939	0.551116
	S	1356	TPEDMKQS(1)R	1.55467	0.342338	0.532223
ALMS1	S	1826	EKPGIFYPQALPS(0.055)S(0.046)HLS(0.861)EET(0.038)LK		0.432583	0.343109
	S	1397	EKPSIVYQQELS(1)DSQLIEQSQK	0.685334	0.491829	0.337067
	S	2202	HQS(1)GDILK	0.601732	0.571476	0.343876
	S	2035	IGIPPVT(0.138)S(0.696)AS(0.076)YS(0.09)YGEKPIISYQQELPDANENALR			0.542571
	S	785	IKS(1)VS(1)ALDLAEK			0.363714
	S	1567	IPVIPS(0.713)T(0.244)T(0.169)Y(0.014)S(0.86)HR			0.533033
	S	1708	ISAIPGPVDQNTGIQT(0.031)APS(0.754)S(0.169)S(0.041)YS(0.005)YR	0.674047		0.499429
	S	3901	S(0.001)S(0.001)S(0.011)IS(0.892)T(0.094)IDT(0.001)AR			0.625718
	S	1616	TGIPIITS(0.005)AS(0.995)YS(0.001)YR	0.399666	0.531773	0.212531
	S	1379	T(0.002)GIPT(0.009)VPS(0.831)T(0.335)S(0.686)Y(0.042)S(0.095)HR	0.784281	0.628998	0.493311
	S	1383	TGIPT(0.001)VPS(0.753)T(0.221)S(0.13)YS(0.896)HR		0.598767	0.501229
	S	1851	TGTSEPS(0.058)GS(0.883)Y(0.002)S(0.058)HR	0.535539	0.376103	0.201418
	S	1805	TGVLLLPAS(0.168)S(0.593)YS(0.239)HR			0.441804
	S	1285	TGVPAVT(0.036)S(0.964)ASYPHK		0.390402	0.37691
	S	3269	TIPYQNS(1)QIVTSR			0.669223
	S	2127	VFALPGPADQNAEIPIGPS(0.01)S(0.241)S(0.709)YS(0.041)HK		0.408253	0.326082
	S	1224	VLAS(1)PRPVDQK		0.506169	0.360184
	S	1792	VSPAS(0.086)RPS(0.914)DQK	0.288889	0.471594	0.136238
	S	1409	VS(0.5)S(0.5)VPGLAEQK	0.551905	0.328099	0.18108
	S	1410	VS(0.032)S(0.968)VPGLAEQK			0.17484
	S	1381	T(0.002)GIPT(0.009)VPS(0.831)T(0.335)S(0.686)Y(0.042)S(0.095)HR	0.532041
TSSK2	S	349	AKDPHVS(1)GAEVGKAS(0.191)T(0.809)	0.710821	0.644357	0.458022
	S	282	AMPS(1)AS(1)FKR		0.724404	0.572082
	S	284	AMPS(1)AS(1)FKR		0.680415	0.633776
	S	305	PGS(1)RPEHRPDHK		0.525773	0.305328
	T	358	AKDPHVSGAEVGKAS(0.142)T(0.858)			0.557552
CYLC1	S	467	DAVSTDADSESEGDAKKS(1)K	0.338729		0.302266
	S	565	RVDES(0.992)DAT(0.008)STDSK			0.55585
	S	569	RVDES(0.001)DAT(0.089)S(0.888)T(0.02)DS(0.003)K			0.574875
	S	572	VDES(0.974)DAT(0.086)S(0.471)T(0.471)DS(0.998)KKDAVEPK	0.665611	0.629876	0.419253
	S	549	TEMFKS(0.281)S(0.719)DAES(1)EES(1)LFKPGSK	0.700044	0.458462	0.457149
	S	552	S(0.001)S(0.005)DAES(0.994)EES(1)LFKPGSK	0.664894	0.320245	0.304828
	S	558	SSDAESEESLFKPGS(1)K	0.45404		0.145404
	T	591	RT(0.319)T(0.681)FKEK			0.28
	T	570	VDESDAT(0.097)S(0.559)T(0.672)DS(0.672)KKDAVEPK			0.569231
CCDC180	S	1263	DLS(0.005)IAS(0.981)AT(0.025)S(0.989)VAS(0.99)VT(0.01)R	0.743033		0.621788
	S	1266	DLS(0.005)IAS(0.981)AT(0.025)S(0.989)VAS(0.99)VT(0.01)R		0.658333	0.544038
	S	1240	ERS(0.999)QT(0.001)ALR		0.696986	0.41072
PPEF1	S	564	EVQS(1)S(1)LIETVYR			0.327082
	S	565	EVQS(1)S(1)LIETVYR			0.328118
	S	653	FDQLNKS(0.997)DT(0.003)K		0.466245	0.325215
	S	347	T(0.015)S(0.985)GS(1)FSEQLTK		0.553081
	S	349	T(0.015)S(0.985)GS(1)FSEQLTK	1.9611	0.58063
	T	346	T(0.884)S(0.116)GSFSEQLTK		0.546884	0.558214
TSNAXIP1	S	556	RKES(1)VYIK	1.55566	1.26166	1.96273
	S	102	YIS(1)DQTILHNR		0.723397	0.511577
PRR30	S	346	ADLGAGTLS(1)QNGS(1)FR			0.652778
	S	16	NT(0.172)AS(0.827)PGRPPQGPSQTEDSLFYNLQPQPR	0.668627		0.670343
	S	388	RPAS(1)LGPIPQK		0.410865	0.336689
	S	396	RPASLGPIPQKS(1)PL	0.711462		0.507324
	S	354	S(0.003)VDRQS(0.993)LNS(0.003)T(0.001)R	0.604601	0.471461	0.285046
DNAI1	S	34	KRDEDS(1)GT(1)EVGEGTDEWVQSK		0.771849	0.630144
	S	133	QHYRDELAAS(0.9)S(0.726)QES(0.374)AK		1.63716	1.94274
	S	134	DELAAS(0.003)S(0.997)QES(1)AK		1.51866	1.55054
	S	20	KQS(0.998)IS(0.002)MGR			0.562621
	S	137	QHYRDELAAS(0.012)S(0.988)QES(1)AK		1.34725
	S	143	VVIS(0.769)ET(0.231)EILEEEEEPK		0.778615
	S	273	MTS(0.003)MES(0.824)QS(0.173)DDITK	0.794464
	T	36	KRDEDS(1)GT(1)EVGEGTDEWVQSK	0.679191	0.538789	0.36594
	T	163	EVEAGS(0.5)QT(0.5)DVPIVEASEK		0.656654
KIF9	S	747	IVSLGEDDQDRFS(1)QLQQTTLPEGPDSVSFYNAK		0.779454	0.674819
	S	514	KEGAS(0.844)S(0.155)PLS(0.001)GK		1.4127	1.87427
	T	445	KYT(1)LIDK	2.34121	0.538098
	T	526	KEGAS(0.382)S(0.619)PLS(0.999)GKDLDVS(0.155)T(0.523)S(0.322)K			0.643732
LOC536660	S	1172	AVIS(1)QEELVR		0.459718	0.385872
	S	1124	RDS(1)VQS(1)FKVEEVNLQR		0.50938	0.383988
	S	1127	RDS(1)VQS(1)FKVEEVNLQR		0.432642	0.328629
	S	1152	NNS(1)VDLGAPHGYAFSQVER		0.399285	0.385494
	S	222	QALS(0.977)ET(0.023)ATMK	1.64031
NME8	S	236	AKQPS(0.998)WDES(0.002)EVNSETESK	1.37837		1.41793
	S	240	QPS(0.005)WDES(0.995)EVNS(0.78)ET(0.217)ES(0.003)KEPWDEQQEMAKPSR		0.359398	0.293706
ARMC3	S	632	SIS(0.139)S(0.824)S(0.035)S(0.031)S(0.971)LR	0.729387		0.729915
	S	621	SSDVSPPPSTEDKS(0.605)S(0.395)DVGYGR		0.496442	0.424434
SPATC1	S	209	GYPPGPHPS(1)ADR		0.467841	0.523284
	S	215	GYPPGPHPS(0.995)ADRGPS(0.633)AT(0.186)S(0.186)K	0.555534	0.212298	0.117939
	S	251	KS(1)S(0.998)KFPDS(0.001)S(0.001)R	0.62691		0.556432
CFAP61	S	364	S(0.123)S(0.874)LS(0.003)VSLPEDTSSFRPIYK	1.32833	1.29208	1.71631
	S	366	S(0.449)S(0.551)LS(1)VS(1)LPEDTSSFRPIYK	1.26433		1.51093
	S	368	S(0.449)S(0.551)LS(1)VS(1)LPEDTSSFRPIYK		1.30179	1.63567
LRGUK	S	59	AS(1)S(1)YLLQHLIHR	0.754244	0.780652	0.588802
	S	771	IYS(1)QPGS(1)IIGDTEDHALK		0.363319	0.334322
	S	741	SVMDS(0.969)S(0.031)DS(1)MQYPELLHSCPWPK			0.7464
RHCG	S	450	STALRS(1)EDS(1)S(1)IKPPEP			0.420287
	S	453	STALRS(1)EDS(1)S(1)IKPPEP	0.531131	0.498681	0.264865
	S	454	STALRS(1)EDS(1)S(1)IKPPEP	0.556652	0.526044	0.292823
C11H2orf16	S	619	DS(0.015)S(0.985)FQLRPK			0.581468
	S	235	IFES(1)QHS(1)LKPSYLPQAK		0.492933	0.497073
	S	693	LLQPGS(1)LMK			0.314916
	S	599	QES(0.939)T(0.061)RWEETDQFRPAQQPK		0.326948	0.384715
	S	633	QLPKPT(0.245)VS(0.755)QR		0.317887	0.377861
	S	413	QYDSS(0.053)S(0.946)LIEK			0.64478
	S	847	S(0.001)HHS(0.997)LS(0.001)ER	0.473955		0.234064
	S	887	S(0.049)NRS(0.951)LFEK	0.450426		0.224544
	S	509	TGAS(0.001)QT(0.009)T(0.023)AAS(0.967)LKR	0.623472		0.456806
	S	488	AIIQS(0.001)S(0.005)S(0.994)RELPNQLR		0.805629
	S	215	RDS(1)VPMEETENSHSDSQTR		0.618321
	S	228	DSVPMEETENSHS(0.005)DS(0.982)QT(0.013)R		0.765158
	S	693	LLQPGS(1)LMK		0.487469
	T	230	DSVPMEET(0.001)ENS(0.01)HS(0.101)DS(0.336)QT(0.552)R	0.56955		0.663437
	T	698	RT(0.681)S(0.307)HS(0.013)HLK		0.300741	0.260256
SEPTIN7	S	423	ILEQQNS(1)S(0.997)RT(0.004)LEK		0.436523	0.552534
	S	424	ILEQQNS(1)S(0.997)RT(0.004)LEK		0.383437	0.607457
	S	17	S(0.001)AAAEERS(0.999)VNS(0.96)S(0.022)T(0.018)MVAQQK	0.794336	0.815728	0.647962
	T	19	S(0.005)VNS(0.059)S(0.111)T(0.824)MVAQQK			0.593979
CABYR	S	227	AAEENVVAPPS(1)VCS(1)GKLVAEQVVS(0.051)EKS(0.949)VHVR		0.535714	0.344646
	S	230	AAEENVVAPPS(1)VCS(1)GKLVAEQVVS(1)EK			0.491466
	S	240	LVAEQVVS(1)EKS(1)VHVR			0.282407
	S	243	LVAEQVVS(1)EKS(1)VHVR	0.404019	0.483765	0.19545
	S	94	EPERT(0.021)S(0.98)T(0.999)IS(1)LEPK		0.782465	0.600101
	S	362	FVQLES(0.934)T(0.066)KYDS(0.981)S(0.019)VHVEADGSTK		0.239043	0.188507
	S	367	YDS(1)S(1)VHVEADGSTK			0.137295
	S	368	YDS(1)S(1)VHVEADGSTK			0.126977
	S	376	YDS(0.767)S(0.233)VHVEADGS(0.997)T(0.003)K		0.437446	0.3437
	S	145	GPS(1)KPT(0.924)T(0.076)PK			0.424751
	S	420	S(1)GS(1)VRS(0.744)S(0.201)S(0.055)GPQPPVPEGLYEPEMEPER		0.509936	0.43268
	S	422	S(1)GS(1)VRS(0.744)S(0.201)S(0.055)GPQPPVPEGLYEPEMEPER		0.553692	0.480102
	S	425	S(0.355)GS(0.646)VRS(0.927)S(0.639)S(0.433)GPQPPVPEGLYEPEMEPER		0.629988	0.542144
	S	426	S(0.943)GS(0.95)VRS(0.737)S(0.696)S(0.67)GPQPPVPEGLY(0.003)EPEMEPERDAAPSNEV		0.54023	0.462879
	S	91	EPERT(0.021)S(0.98)T(0.999)IS(1)LEPK		0.66556
	T	148	GPS(1)KPT(0.924)T(0.076)PK			0.431682
	T	149	GPS(0.385)KPT(0.633)T(0.982)PK			0.500109
QRICH2	S	373	EQHS(0.979)S(0.021)GHLR	0.464401	0.283128	0.131485
	S	261	GSQTISES(0.969)T(0.025)T(0.005)GLQR	0.433991		0.241315
	S	404	HTQVS(1)PDQHR	0.61073	0.398366	0.243294
	S	1584	LGS(0.754)S(0.246)GFPR	2.27744		2.2439
	S	355	PHPPS(0.994)MS(0.006)QLR			0.327479
	S	1119	S(0.019)DT(0.582)QS(0.399)ERRES(1)LDK		1.77795	2.01347
	S	1098	S(0.008)T(0.018)HS(0.974)LDS(0.001)LNR	1.31933		1.51008
	S	329	VS(0.006)S(0.988)AT(0.005)GFPAR		0.507738	0.285064
	S	988	VSSLLASQGLTPS(0.991)GT(0.009)DR		0.575463	0.503588
	S	72	VST(0.004)S(0.873)T(0.123)PQLPAPK		0.421556	0.275054
	S	290	YPS(1)VDQAIDSAGFITDK		0.558296	0.581946
	S	1666	PCGGS(0.935)HT(0.065)LTYPYR		0.731436
	T	1112	S(0.019)DT(0.582)QS(0.399)ERRES(1)LDK		1.77795	2.01347
PPP1CC	S	177	IFCCHGGLS(1)PDLQS(1)MEQIR			1.26381
	S	322	VTS(0.001)GLNPS(0.999)IQK			0.669727
	S	317	VT(0.128)S(0.872)GLNPSIQK	1.53218	0.620905
	S	182	IFCCHGGLS(1)PDLQS(1)MEQIR	1.23831
